# Supplementary material for: Tissue-specific gene expression and protein abundance patterns are associated with fractionation bias in maize
Source: BMC Plant Biol. 2020 Jan 3;20:4. doi: 10.1186/s12870-019-2218-8 (PMC6942271; doi:10.1186/s12870-019-2218-8)
Supplement: Supplementary file 1 — Additional file 1. Subgenome assignments in v4 for all genes, list of retained duplicate pairs, list of reactions associated with subgenome genes for all reactions and for the subset of reactions associated with at least one CornCyc pathway. [file 12870_2019_2218_MOESM1_ESM.xlsx]

## Sheet: Subgenome assignments
B73.v4.ID	Subgenome
Zm00001d033204	Maize1
Zm00001d033205	Maize1
Zm00001d033206	Maize1
Zm00001d033207	Maize1
Zm00001d033209	Maize1
Zm00001d033210	Maize1
Zm00001d033211	Maize1
Zm00001d033213	Maize1
Zm00001d033214	Maize1
Zm00001d033215	Maize1
Zm00001d033216	Maize1
Zm00001d033217	Maize1
Zm00001d033218	Maize1
Zm00001d033221	Maize1
Zm00001d033222	Maize1
Zm00001d033223	Maize1
Zm00001d033225	Maize1
Zm00001d033227	Maize1
Zm00001d033232	Maize1
Zm00001d033237	Maize1
Zm00001d033240	Maize1
Zm00001d033241	Maize1
Zm00001d033244	Maize1
Zm00001d033246	Maize1
Zm00001d033247	Maize1
Zm00001d033256	Maize1
Zm00001d033258	Maize1
Zm00001d033259	Maize1
Zm00001d033262	Maize1
Zm00001d033265	Maize1
Zm00001d033266	Maize1
Zm00001d033267	Maize1
Zm00001d033268	Maize1
Zm00001d033271	Maize1
Zm00001d033274	Maize1
Zm00001d033278	Maize1
Zm00001d033279	Maize1
Zm00001d033280	Maize1
Zm00001d033283	Maize1
Zm00001d033284	Maize1
Zm00001d033287	Maize1
Zm00001d033288	Maize1
Zm00001d033291	Maize1
Zm00001d033291	Maize1
Zm00001d033292	Maize1
Zm00001d033296	Maize1
Zm00001d033297	Maize1
Zm00001d033298	Maize1
Zm00001d033300	Maize1
Zm00001d033301	Maize1
Zm00001d033303	Maize1
Zm00001d033304	Maize1
Zm00001d033308	Maize1
Zm00001d033310	Maize1
Zm00001d033312	Maize1
Zm00001d033320	Maize1
Zm00001d032465	Maize1
Zm00001d032467	Maize1
Zm00001d032469	Maize1
Zm00001d032471	Maize1
Zm00001d032472	Maize1
Zm00001d032473	Maize1
Zm00001d032475	Maize1
Zm00001d032476	Maize1
Zm00001d032478	Maize1
Zm00001d032479	Maize1
Zm00001d032480	Maize1
Zm00001d032481	Maize1
Zm00001d032485	Maize1
Zm00001d032492	Maize1
Zm00001d032494	Maize1
Zm00001d032495	Maize1
Zm00001d032496	Maize1
Zm00001d032498	Maize1
Zm00001d032500	Maize1
Zm00001d032502	Maize1
Zm00001d032503	Maize1
Zm00001d032504	Maize1
Zm00001d032505	Maize1
Zm00001d032506	Maize1
Zm00001d032507	Maize1
Zm00001d032508	Maize1
Zm00001d032510	Maize1
Zm00001d032516	Maize1
Zm00001d032517	Maize1
Zm00001d032518	Maize1
Zm00001d032519	Maize1
Zm00001d032520	Maize1
Zm00001d032521	Maize1
Zm00001d032522	Maize1
Zm00001d032526	Maize1
Zm00001d032526	Maize1
Zm00001d032527	Maize1
Zm00001d032529	Maize1
Zm00001d032530	Maize1
Zm00001d032531	Maize1
Zm00001d032532	Maize1
Zm00001d032533	Maize1
Zm00001d032535	Maize1
Zm00001d032536	Maize1
Zm00001d032539	Maize1
Zm00001d032543	Maize1
Zm00001d032545	Maize1
Zm00001d032546	Maize1
Zm00001d032547	Maize1
Zm00001d032548	Maize1
Zm00001d032550	Maize1
Zm00001d032552	Maize1
Zm00001d033447	Maize1
Zm00001d033448	Maize1
Zm00001d033451	Maize1
Zm00001d033454	Maize1
Zm00001d033455	Maize1
Zm00001d033456	Maize1
Zm00001d033457	Maize1
Zm00001d033459	Maize1
Zm00001d033462	Maize1
Zm00001d033465	Maize1
Zm00001d033466	Maize1
Zm00001d033467	Maize1
Zm00001d033468	Maize1
Zm00001d033469	Maize1
Zm00001d033470	Maize1
Zm00001d033471	Maize1
Zm00001d033472	Maize1
Zm00001d033473	Maize1
Zm00001d033475	Maize1
Zm00001d033477	Maize1
Zm00001d033478	Maize1
Zm00001d033479	Maize1
Zm00001d033480	Maize1
Zm00001d033481	Maize1
Zm00001d033482	Maize1
Zm00001d033483	Maize1
Zm00001d033484	Maize1
Zm00001d033488	Maize1
Zm00001d033489	Maize1
Zm00001d033492	Maize1
Zm00001d033493	Maize1
Zm00001d033494	Maize1
Zm00001d033495	Maize1
Zm00001d033496	Maize1
Zm00001d033497	Maize1
Zm00001d033502	Maize1
Zm00001d033503	Maize1
Zm00001d033504	Maize1
Zm00001d033505	Maize1
Zm00001d033507	Maize1
Zm00001d033508	Maize1
Zm00001d033510	Maize1
Zm00001d033518	Maize1
Zm00001d032883	Maize1
Zm00001d032887	Maize1
Zm00001d032888	Maize1
Zm00001d032889	Maize1
Zm00001d032893	Maize1
Zm00001d032894	Maize1
Zm00001d032896	Maize1
Zm00001d032897	Maize1
Zm00001d032899	Maize1
Zm00001d032901	Maize1
Zm00001d032902	Maize1
Zm00001d032903	Maize1
Zm00001d032904	Maize1
Zm00001d032905	Maize1
Zm00001d032909	Maize1
Zm00001d032911	Maize1
Zm00001d032916	Maize1
Zm00001d032917	Maize1
Zm00001d032919	Maize1
Zm00001d032921	Maize1
Zm00001d032922	Maize1
Zm00001d032923	Maize1
Zm00001d032925	Maize1
Zm00001d032926	Maize1
Zm00001d032929	Maize1
Zm00001d032931	Maize1
Zm00001d032932	Maize1
Zm00001d032933	Maize1
Zm00001d032934	Maize1
Zm00001d032935	Maize1
Zm00001d032937	Maize1
Zm00001d032938	Maize1
Zm00001d032939	Maize1
Zm00001d032942	Maize1
Zm00001d032944	Maize1
Zm00001d032950	Maize1
Zm00001d032956	Maize1
Zm00001d032396	Maize1
Zm00001d032399	Maize1
Zm00001d032400	Maize1
Zm00001d032402	Maize1
Zm00001d032405	Maize1
Zm00001d032407	Maize1
Zm00001d032408	Maize1
Zm00001d032409	Maize1
Zm00001d032410	Maize1
Zm00001d032418	Maize1
Zm00001d032419	Maize1
Zm00001d032420	Maize1
Zm00001d032423	Maize1
Zm00001d032424	Maize1
Zm00001d032427	Maize1
Zm00001d032428	Maize1
Zm00001d032429	Maize1
Zm00001d032430	Maize1
Zm00001d032432	Maize1
Zm00001d032433	Maize1
Zm00001d032434	Maize1
Zm00001d032435	Maize1
Zm00001d032438	Maize1
Zm00001d032439	Maize1
Zm00001d032440	Maize1
Zm00001d032441	Maize1
Zm00001d032442	Maize1
Zm00001d032443	Maize1
Zm00001d032447	Maize1
Zm00001d032449	Maize1
Zm00001d032450	Maize1
Zm00001d032453	Maize1
Zm00001d032455	Maize1
Zm00001d032457	Maize1
Zm00001d032460	Maize1
Zm00001d032461	Maize1
Zm00001d028084	Maize1
Zm00001d028085	Maize1
Zm00001d028086	Maize1
Zm00001d028088	Maize1
Zm00001d028089	Maize1
Zm00001d028092	Maize1
Zm00001d028093	Maize1
Zm00001d028094	Maize1
Zm00001d028096	Maize1
Zm00001d028097	Maize1
Zm00001d028098	Maize1
Zm00001d028102	Maize1
Zm00001d028103	Maize1
Zm00001d028104	Maize1
Zm00001d028105	Maize1
Zm00001d028107	Maize1
Zm00001d028109	Maize1
Zm00001d028110	Maize1
Zm00001d028111	Maize1
Zm00001d028112	Maize1
Zm00001d028113	Maize1
Zm00001d028114	Maize1
Zm00001d028117	Maize1
Zm00001d028118	Maize1
Zm00001d028120	Maize1
Zm00001d028122	Maize1
Zm00001d028125	Maize1
Zm00001d028128	Maize1
Zm00001d028129	Maize1
Zm00001d028130	Maize1
Zm00001d028133	Maize1
Zm00001d028139	Maize1
Zm00001d032804	Maize1
Zm00001d032805	Maize1
Zm00001d032806	Maize1
Zm00001d032807	Maize1
Zm00001d032810	Maize1
Zm00001d032811	Maize1
Zm00001d032815	Maize1
Zm00001d032819	Maize1
Zm00001d032825	Maize1
Zm00001d032828	Maize1
Zm00001d032830	Maize1
Zm00001d032832	Maize1
Zm00001d032836	Maize1
Zm00001d032838	Maize1
Zm00001d032839	Maize1
Zm00001d032843	Maize1
Zm00001d032849	Maize1
Zm00001d032850	Maize1
Zm00001d032852	Maize1
Zm00001d032854	Maize1
Zm00001d032855	Maize1
Zm00001d032857	Maize1
Zm00001d032859	Maize1
Zm00001d032866	Maize1
Zm00001d032867	Maize1
Zm00001d032873	Maize1
Zm00001d032875	Maize1
Zm00001d033378	Maize1
Zm00001d033380	Maize1
Zm00001d033383	Maize1
Zm00001d033385	Maize1
Zm00001d033386	Maize1
Zm00001d033388	Maize1
Zm00001d033389	Maize1
Zm00001d033390	Maize1
Zm00001d033391	Maize1
Zm00001d033395	Maize1
Zm00001d033396	Maize1
Zm00001d033397	Maize1
Zm00001d033401	Maize1
Zm00001d033402	Maize1
Zm00001d033404	Maize1
Zm00001d033405	Maize1
Zm00001d033412	Maize1
Zm00001d033414	Maize1
Zm00001d033415	Maize1
Zm00001d033419	Maize1
Zm00001d033420	Maize1
Zm00001d033421	Maize1
Zm00001d033422	Maize1
Zm00001d033428	Maize1
Zm00001d033446	Maize1
Zm00001d032981	Maize1
Zm00001d032989	Maize1
Zm00001d032991	Maize1
Zm00001d032992	Maize1
Zm00001d032993	Maize1
Zm00001d032994	Maize1
Zm00001d032999	Maize1
Zm00001d033002	Maize1
Zm00001d033003	Maize1
Zm00001d033004	Maize1
Zm00001d033005	Maize1
Zm00001d033011	Maize1
Zm00001d033012	Maize1
Zm00001d033018	Maize1
Zm00001d033019	Maize1
Zm00001d033020	Maize1
Zm00001d033024	Maize1
Zm00001d033025	Maize1
Zm00001d033028	Maize1
Zm00001d033030	Maize1
Zm00001d033035	Maize1
Zm00001d033037	Maize1
Zm00001d033324	Maize1
Zm00001d033325	Maize1
Zm00001d033327	Maize1
Zm00001d033328	Maize1
Zm00001d033330	Maize1
Zm00001d033333	Maize1
Zm00001d033334	Maize1
Zm00001d033335	Maize1
Zm00001d033337	Maize1
Zm00001d033338	Maize1
Zm00001d033339	Maize1
Zm00001d033340	Maize1
Zm00001d033344	Maize1
Zm00001d033345	Maize1
Zm00001d033346	Maize1
Zm00001d033347	Maize1
Zm00001d033353	Maize1
Zm00001d033358	Maize1
Zm00001d033362	Maize1
Zm00001d033363	Maize1
Zm00001d028036	Maize1
Zm00001d028038	Maize1
Zm00001d028039	Maize1
Zm00001d028040	Maize1
Zm00001d028043	Maize1
Zm00001d028045	Maize1
Zm00001d028046	Maize1
Zm00001d028050	Maize1
Zm00001d028051	Maize1
Zm00001d028053	Maize1
Zm00001d028054	Maize1
Zm00001d028055	Maize1
Zm00001d028062	Maize1
Zm00001d028064	Maize1
Zm00001d028071	Maize1
Zm00001d028072	Maize1
Zm00001d028073	Maize1
Zm00001d028074	Maize1
Zm00001d028075	Maize1
Zm00001d028143	Maize1
Zm00001d028151	Maize1
Zm00001d028152	Maize1
Zm00001d028153	Maize1
Zm00001d028154	Maize1
Zm00001d028159	Maize1
Zm00001d028160	Maize1
Zm00001d028161	Maize1
Zm00001d028164	Maize1
Zm00001d028165	Maize1
Zm00001d028167	Maize1
Zm00001d028171	Maize1
Zm00001d028172	Maize1
Zm00001d028173	Maize1
Zm00001d028175	Maize1
Zm00001d028177	Maize1
Zm00001d028180	Maize1
Zm00001d028181	Maize1
Zm00001d028182	Maize1
Zm00001d032600	Maize1
Zm00001d032601	Maize1
Zm00001d032603	Maize1
Zm00001d032604	Maize1
Zm00001d032605	Maize1
Zm00001d032609	Maize1
Zm00001d032610	Maize1
Zm00001d032613	Maize1
Zm00001d032615	Maize1
Zm00001d032616	Maize1
Zm00001d032617	Maize1
Zm00001d032618	Maize1
Zm00001d032620	Maize1
Zm00001d032621	Maize1
Zm00001d032632	Maize1
Zm00001d032633	Maize1
Zm00001d032636	Maize1
Zm00001d032637	Maize1
Zm00001d032661	Maize1
Zm00001d032662	Maize1
Zm00001d032663	Maize1
Zm00001d032664	Maize1
Zm00001d032666	Maize1
Zm00001d032668	Maize1
Zm00001d032669	Maize1
Zm00001d032670	Maize1
Zm00001d032671	Maize1
Zm00001d032672	Maize1
Zm00001d032679	Maize1
Zm00001d032681	Maize1
Zm00001d032683	Maize1
Zm00001d032685	Maize1
Zm00001d032686	Maize1
Zm00001d032687	Maize1
Zm00001d032688	Maize1
Zm00001d032689	Maize1
Zm00001d032710	Maize1
Zm00001d032715	Maize1
Zm00001d032716	Maize1
Zm00001d032718	Maize1
Zm00001d032721	Maize1
Zm00001d032722	Maize1
Zm00001d032724	Maize1
Zm00001d032725	Maize1
Zm00001d032728	Maize1
Zm00001d032732	Maize1
Zm00001d032734	Maize1
Zm00001d032735	Maize1
Zm00001d032736	Maize1
Zm00001d032737	Maize1
Zm00001d032739	Maize1
Zm00001d032744	Maize1
Zm00001d032748	Maize1
Zm00001d032555	Maize1
Zm00001d032556	Maize1
Zm00001d032557	Maize1
Zm00001d032560	Maize1
Zm00001d032565	Maize1
Zm00001d032566	Maize1
Zm00001d032567	Maize1
Zm00001d032570	Maize1
Zm00001d032572	Maize1
Zm00001d032573	Maize1
Zm00001d032575	Maize1
Zm00001d032576	Maize1
Zm00001d032578	Maize1
Zm00001d032582	Maize1
Zm00001d032588	Maize1
Zm00001d032591	Maize1
Zm00001d032597	Maize1
Zm00001d030028	Maize1
Zm00001d030031	Maize1
Zm00001d030032	Maize1
Zm00001d030035	Maize1
Zm00001d030037	Maize1
Zm00001d030038	Maize1
Zm00001d030040	Maize1
Zm00001d030045	Maize1
Zm00001d030048	Maize1
Zm00001d030051	Maize1
Zm00001d030053	Maize1
Zm00001d030059	Maize1
Zm00001d030061	Maize1
Zm00001d030062	Maize1
Zm00001d032643	Maize1
Zm00001d032644	Maize1
Zm00001d032646	Maize1
Zm00001d032649	Maize1
Zm00001d032650	Maize1
Zm00001d032651	Maize1
Zm00001d032652	Maize1
Zm00001d032653	Maize1
Zm00001d032654	Maize1
Zm00001d032655	Maize1
Zm00001d032656	Maize1
Zm00001d032659	Maize1
Zm00001d029645	Maize1
Zm00001d029636	Maize1
Zm00001d029635	Maize1
Zm00001d029632	Maize1
Zm00001d029628	Maize1
Zm00001d029627	Maize1
Zm00001d029626	Maize1
Zm00001d029619	Maize1
Zm00001d029618	Maize1
Zm00001d029617	Maize1
Zm00001d029613	Maize1
Zm00001d029612	Maize1
Zm00001d029611	Maize1
Zm00001d029608	Maize1
Zm00001d029607	Maize1
Zm00001d029604	Maize1
Zm00001d029603	Maize1
Zm00001d029601	Maize1
Zm00001d029599	Maize1
Zm00001d029598	Maize1
Zm00001d029597	Maize1
Zm00001d029596	Maize1
Zm00001d029595	Maize1
Zm00001d029594	Maize1
Zm00001d029590	Maize1
Zm00001d029587	Maize1
Zm00001d029585	Maize1
Zm00001d029583	Maize1
Zm00001d029580	Maize1
Zm00001d029579	Maize1
Zm00001d029578	Maize1
Zm00001d029577	Maize1
Zm00001d029571	Maize1
Zm00001d029568	Maize1
Zm00001d029567	Maize1
Zm00001d029566	Maize1
Zm00001d029564	Maize1
Zm00001d029563	Maize1
Zm00001d029561	Maize1
Zm00001d029560	Maize1
Zm00001d029559	Maize1
Zm00001d029558	Maize1
Zm00001d029557	Maize1
Zm00001d029555	Maize1
Zm00001d029553	Maize1
Zm00001d029552	Maize1
Zm00001d029550	Maize1
Zm00001d029548	Maize1
Zm00001d029545	Maize1
Zm00001d029540	Maize1
Zm00001d029539	Maize1
Zm00001d029534	Maize1
Zm00001d029531	Maize1
Zm00001d029530	Maize1
Zm00001d029529	Maize1
Zm00001d029527	Maize1
Zm00001d029525	Maize1
Zm00001d029524	Maize1
Zm00001d029518	Maize1
Zm00001d029516	Maize1
Zm00001d029515	Maize1
Zm00001d029506	Maize1
Zm00001d029505	Maize1
Zm00001d029504	Maize1
Zm00001d029502	Maize1
Zm00001d029501	Maize1
Zm00001d029499	Maize1
Zm00001d029498	Maize1
Zm00001d029497	Maize1
Zm00001d029495	Maize1
Zm00001d029490	Maize1
Zm00001d029489	Maize1
Zm00001d029487	Maize1
Zm00001d029483	Maize1
Zm00001d029482	Maize1
Zm00001d029476	Maize1
Zm00001d029475	Maize1
Zm00001d029474	Maize1
Zm00001d029473	Maize1
Zm00001d029468	Maize1
Zm00001d029464	Maize1
Zm00001d029462	Maize1
Zm00001d029460	Maize1
Zm00001d029457	Maize1
Zm00001d029455	Maize1
Zm00001d029454	Maize1
Zm00001d029448	Maize1
Zm00001d029447	Maize1
Zm00001d029446	Maize1
Zm00001d029444	Maize1
Zm00001d029443	Maize1
Zm00001d029442	Maize1
Zm00001d029441	Maize1
Zm00001d029437	Maize1
Zm00001d029436	Maize1
Zm00001d029435	Maize1
Zm00001d029432	Maize1
Zm00001d029429	Maize1
Zm00001d029428	Maize1
Zm00001d029427	Maize1
Zm00001d029426	Maize1
Zm00001d029424	Maize1
Zm00001d029422	Maize1
Zm00001d029419	Maize1
Zm00001d029418	Maize1
Zm00001d029417	Maize1
Zm00001d029416	Maize1
Zm00001d029412	Maize1
Zm00001d029410	Maize1
Zm00001d029409	Maize1
Zm00001d029408	Maize1
Zm00001d029407	Maize1
Zm00001d029402	Maize1
Zm00001d029397	Maize1
Zm00001d029396	Maize1
Zm00001d029395	Maize1
Zm00001d029394	Maize1
Zm00001d029393	Maize1
Zm00001d029392	Maize1
Zm00001d029391	Maize1
Zm00001d029389	Maize1
Zm00001d029386	Maize1
Zm00001d029383	Maize1
Zm00001d029380	Maize1
Zm00001d029378	Maize1
Zm00001d029376	Maize1
Zm00001d029375	Maize1
Zm00001d029372	Maize1
Zm00001d029371	Maize1
Zm00001d029366	Maize1
Zm00001d029365	Maize1
Zm00001d029361	Maize1
Zm00001d029353	Maize1
Zm00001d029352	Maize1
Zm00001d029350	Maize1
Zm00001d029349	Maize1
Zm00001d029347	Maize1
Zm00001d029343	Maize1
Zm00001d029342	Maize1
Zm00001d029341	Maize1
Zm00001d029340	Maize1
Zm00001d029339	Maize1
Zm00001d029337	Maize1
Zm00001d029335	Maize1
Zm00001d029333	Maize1
Zm00001d029331	Maize1
Zm00001d029330	Maize1
Zm00001d029329	Maize1
Zm00001d029328	Maize1
Zm00001d029325	Maize1
Zm00001d029324	Maize1
Zm00001d029318	Maize1
Zm00001d029313	Maize1
Zm00001d029305	Maize1
Zm00001d029303	Maize1
Zm00001d029300	Maize1
Zm00001d029299	Maize1
Zm00001d029297	Maize1
Zm00001d029293	Maize1
Zm00001d029289	Maize1
Zm00001d029287	Maize1
Zm00001d029286	Maize1
Zm00001d029285	Maize1
Zm00001d029281	Maize1
Zm00001d029280	Maize1
Zm00001d029272	Maize1
Zm00001d029270	Maize1
Zm00001d029266	Maize1
Zm00001d033927	Maize1
Zm00001d033925	Maize1
Zm00001d033924	Maize1
Zm00001d033922	Maize1
Zm00001d033919	Maize1
Zm00001d033917	Maize1
Zm00001d033916	Maize1
Zm00001d033915	Maize1
Zm00001d033913	Maize1
Zm00001d033912	Maize1
Zm00001d033910	Maize1
Zm00001d033909	Maize1
Zm00001d033906	Maize1
Zm00001d033905	Maize1
Zm00001d033902	Maize1
Zm00001d033898	Maize1
Zm00001d033896	Maize1
Zm00001d033895	Maize1
Zm00001d033893	Maize1
Zm00001d033890	Maize1
Zm00001d033886	Maize1
Zm00001d033884	Maize1
Zm00001d033882	Maize1
Zm00001d033879	Maize1
Zm00001d033878	Maize1
Zm00001d033877	Maize1
Zm00001d033876	Maize1
Zm00001d033874	Maize1
Zm00001d033873	Maize1
Zm00001d033872	Maize1
Zm00001d033870	Maize1
Zm00001d033869	Maize1
Zm00001d033866	Maize1
Zm00001d033863	Maize1
Zm00001d033862	Maize1
Zm00001d033861	Maize1
Zm00001d033858	Maize1
Zm00001d033857	Maize1
Zm00001d033855	Maize1
Zm00001d033854	Maize1
Zm00001d033853	Maize1
Zm00001d033850	Maize1
Zm00001d033849	Maize1
Zm00001d033848	Maize1
Zm00001d033847	Maize1
Zm00001d033846	Maize1
Zm00001d033843	Maize1
Zm00001d033840	Maize1
Zm00001d033839	Maize1
Zm00001d033837	Maize1
Zm00001d033835	Maize1
Zm00001d033834	Maize1
Zm00001d033830	Maize1
Zm00001d033829	Maize1
Zm00001d033827	Maize1
Zm00001d033825	Maize1
Zm00001d033823	Maize1
Zm00001d033822	Maize1
Zm00001d033821	Maize1
Zm00001d033818	Maize1
Zm00001d033817	Maize1
Zm00001d033815	Maize1
Zm00001d033805	Maize1
Zm00001d033800	Maize1
Zm00001d033799	Maize1
Zm00001d033798	Maize1
Zm00001d033797	Maize1
Zm00001d033795	Maize1
Zm00001d033794	Maize1
Zm00001d033793	Maize1
Zm00001d033792	Maize1
Zm00001d033791	Maize1
Zm00001d033790	Maize1
Zm00001d033788	Maize1
Zm00001d033787	Maize1
Zm00001d033786	Maize1
Zm00001d033782	Maize1
Zm00001d033780	Maize1
Zm00001d033778	Maize1
Zm00001d033777	Maize1
Zm00001d033776	Maize1
Zm00001d033775	Maize1
Zm00001d033772	Maize1
Zm00001d033771	Maize1
Zm00001d033766	Maize1
Zm00001d033764	Maize1
Zm00001d033754	Maize1
Zm00001d033753	Maize1
Zm00001d033752	Maize1
Zm00001d033751	Maize1
Zm00001d033750	Maize1
Zm00001d033749	Maize1
Zm00001d033747	Maize1
Zm00001d033746	Maize1
Zm00001d033745	Maize1
Zm00001d033744	Maize1
Zm00001d033741	Maize1
Zm00001d033738	Maize1
Zm00001d033730	Maize1
Zm00001d033727	Maize1
Zm00001d034770	Maize1
Zm00001d034764	Maize1
Zm00001d034761	Maize1
Zm00001d034760	Maize1
Zm00001d034759	Maize1
Zm00001d034758	Maize1
Zm00001d034757	Maize1
Zm00001d034756	Maize1
Zm00001d034755	Maize1
Zm00001d034754	Maize1
Zm00001d034753	Maize1
Zm00001d034752	Maize1
Zm00001d034751	Maize1
Zm00001d034750	Maize1
Zm00001d034749	Maize1
Zm00001d034748	Maize1
Zm00001d034747	Maize1
Zm00001d034746	Maize1
Zm00001d034745	Maize1
Zm00001d034741	Maize1
Zm00001d034740	Maize1
Zm00001d034739	Maize1
Zm00001d034738	Maize1
Zm00001d034734	Maize1
Zm00001d034733	Maize1
Zm00001d034732	Maize1
Zm00001d034731	Maize1
Zm00001d034730	Maize1
Zm00001d034729	Maize1
Zm00001d034727	Maize1
Zm00001d034726	Maize1
Zm00001d034725	Maize1
Zm00001d034724	Maize1
Zm00001d034723	Maize1
Zm00001d034722	Maize1
Zm00001d034721	Maize1
Zm00001d034719	Maize1
Zm00001d034718	Maize1
Zm00001d034717	Maize1
Zm00001d034715	Maize1
Zm00001d034714	Maize1
Zm00001d034713	Maize1
Zm00001d034710	Maize1
Zm00001d034706	Maize1
Zm00001d034705	Maize1
Zm00001d034703	Maize1
Zm00001d034702	Maize1
Zm00001d034701	Maize1
Zm00001d034700	Maize1
Zm00001d034699	Maize1
Zm00001d034698	Maize1
Zm00001d034692	Maize1
Zm00001d034686	Maize1
Zm00001d034682	Maize1
Zm00001d034681	Maize1
Zm00001d034680	Maize1
Zm00001d034679	Maize1
Zm00001d034678	Maize1
Zm00001d034677	Maize1
Zm00001d034675	Maize1
Zm00001d034674	Maize1
Zm00001d034673	Maize1
Zm00001d034672	Maize1
Zm00001d034669	Maize1
Zm00001d034667	Maize1
Zm00001d034666	Maize1
Zm00001d034665	Maize1
Zm00001d034664	Maize1
Zm00001d034663	Maize1
Zm00001d034662	Maize1
Zm00001d034659	Maize1
Zm00001d034655	Maize1
Zm00001d034651	Maize1
Zm00001d034650	Maize1
Zm00001d034649	Maize1
Zm00001d034644	Maize1
Zm00001d034641	Maize1
Zm00001d034640	Maize1
Zm00001d034638	Maize1
Zm00001d034636	Maize1
Zm00001d034635	Maize1
Zm00001d034634	Maize1
Zm00001d029872	Maize1
Zm00001d029869	Maize1
Zm00001d029868	Maize1
Zm00001d029862	Maize1
Zm00001d029861	Maize1
Zm00001d029860	Maize1
Zm00001d029857	Maize1
Zm00001d029856	Maize1
Zm00001d029855	Maize1
Zm00001d029853	Maize1
Zm00001d029852	Maize1
Zm00001d029851	Maize1
Zm00001d029850	Maize1
Zm00001d029849	Maize1
Zm00001d029848	Maize1
Zm00001d029847	Maize1
Zm00001d029846	Maize1
Zm00001d029835	Maize1
Zm00001d029826	Maize1
Zm00001d029825	Maize1
Zm00001d029823	Maize1
Zm00001d029822	Maize1
Zm00001d029820	Maize1
Zm00001d029818	Maize1
Zm00001d029816	Maize1
Zm00001d029815	Maize1
Zm00001d029814	Maize1
Zm00001d029811	Maize1
Zm00001d029810	Maize1
Zm00001d029809	Maize1
Zm00001d029808	Maize1
Zm00001d029806	Maize1
Zm00001d029803	Maize1
Zm00001d029802	Maize1
Zm00001d029799	Maize1
Zm00001d029798	Maize1
Zm00001d029785	Maize1
Zm00001d029784	Maize1
Zm00001d029783	Maize1
Zm00001d029782	Maize1
Zm00001d029779	Maize1
Zm00001d029777	Maize1
Zm00001d029776	Maize1
Zm00001d029773	Maize1
Zm00001d029772	Maize1
Zm00001d029768	Maize1
Zm00001d029764	Maize1
Zm00001d029763	Maize1
Zm00001d029762	Maize1
Zm00001d029761	Maize1
Zm00001d029758	Maize1
Zm00001d029757	Maize1
Zm00001d029754	Maize1
Zm00001d029753	Maize1
Zm00001d029752	Maize1
Zm00001d029750	Maize1
Zm00001d029749	Maize1
Zm00001d029747	Maize1
Zm00001d029745	Maize1
Zm00001d029744	Maize1
Zm00001d029740	Maize1
Zm00001d029738	Maize1
Zm00001d029736	Maize1
Zm00001d029734	Maize1
Zm00001d029733	Maize1
Zm00001d029730	Maize1
Zm00001d029726	Maize1
Zm00001d029725	Maize1
Zm00001d029723	Maize1
Zm00001d029720	Maize1
Zm00001d029719	Maize1
Zm00001d029718	Maize1
Zm00001d029716	Maize1
Zm00001d029715	Maize1
Zm00001d029714	Maize1
Zm00001d029711	Maize1
Zm00001d029707	Maize1
Zm00001d027895	Maize1
Zm00001d027894	Maize1
Zm00001d027893	Maize1
Zm00001d027892	Maize1
Zm00001d027890	Maize1
Zm00001d027888	Maize1
Zm00001d027886	Maize1
Zm00001d027885	Maize1
Zm00001d027884	Maize1
Zm00001d027883	Maize1
Zm00001d027881	Maize1
Zm00001d027880	Maize1
Zm00001d027879	Maize1
Zm00001d027878	Maize1
Zm00001d027877	Maize1
Zm00001d027876	Maize1
Zm00001d027875	Maize1
Zm00001d027874	Maize1
Zm00001d027873	Maize1
Zm00001d027872	Maize1
Zm00001d027871	Maize1
Zm00001d027870	Maize1
Zm00001d027869	Maize1
Zm00001d027868	Maize1
Zm00001d027866	Maize1
Zm00001d027864	Maize1
Zm00001d027863	Maize1
Zm00001d027862	Maize1
Zm00001d027861	Maize1
Zm00001d027856	Maize1
Zm00001d027855	Maize1
Zm00001d027854	Maize1
Zm00001d027853	Maize1
Zm00001d027852	Maize1
Zm00001d027851	Maize1
Zm00001d027848	Maize1
Zm00001d027847	Maize1
Zm00001d027846	Maize1
Zm00001d027845	Maize1
Zm00001d027844	Maize1
Zm00001d027843	Maize1
Zm00001d027842	Maize1
Zm00001d027841	Maize1
Zm00001d027839	Maize1
Zm00001d027838	Maize1
Zm00001d027837	Maize1
Zm00001d027835	Maize1
Zm00001d027833	Maize1
Zm00001d027832	Maize1
Zm00001d027831	Maize1
Zm00001d027827	Maize1
Zm00001d027826	Maize1
Zm00001d027824	Maize1
Zm00001d027819	Maize1
Zm00001d027816	Maize1
Zm00001d027815	Maize1
Zm00001d027813	Maize1
Zm00001d027812	Maize1
Zm00001d027811	Maize1
Zm00001d027810	Maize1
Zm00001d027809	Maize1
Zm00001d027808	Maize1
Zm00001d027807	Maize1
Zm00001d027806	Maize1
Zm00001d027803	Maize1
Zm00001d027802	Maize1
Zm00001d027801	Maize1
Zm00001d027799	Maize1
Zm00001d027790	Maize1
Zm00001d034901	Maize1
Zm00001d034900	Maize1
Zm00001d034898	Maize1
Zm00001d034897	Maize1
Zm00001d034896	Maize1
Zm00001d034894	Maize1
Zm00001d034893	Maize1
Zm00001d034892	Maize1
Zm00001d034891	Maize1
Zm00001d034890	Maize1
Zm00001d034888	Maize1
Zm00001d034887	Maize1
Zm00001d034886	Maize1
Zm00001d034885	Maize1
Zm00001d034884	Maize1
Zm00001d034883	Maize1
Zm00001d034882	Maize1
Zm00001d034880	Maize1
Zm00001d034879	Maize1
Zm00001d034878	Maize1
Zm00001d034877	Maize1
Zm00001d034876	Maize1
Zm00001d034875	Maize1
Zm00001d034874	Maize1
Zm00001d034872	Maize1
Zm00001d034871	Maize1
Zm00001d034869	Maize1
Zm00001d034868	Maize1
Zm00001d034867	Maize1
Zm00001d034866	Maize1
Zm00001d034865	Maize1
Zm00001d034863	Maize1
Zm00001d034862	Maize1
Zm00001d034859	Maize1
Zm00001d034858	Maize1
Zm00001d034857	Maize1
Zm00001d034856	Maize1
Zm00001d034855	Maize1
Zm00001d034853	Maize1
Zm00001d034852	Maize1
Zm00001d034851	Maize1
Zm00001d034849	Maize1
Zm00001d034848	Maize1
Zm00001d034844	Maize1
Zm00001d034842	Maize1
Zm00001d034841	Maize1
Zm00001d034840	Maize1
Zm00001d034839	Maize1
Zm00001d034838	Maize1
Zm00001d034836	Maize1
Zm00001d034835	Maize1
Zm00001d034834	Maize1
Zm00001d034833	Maize1
Zm00001d034832	Maize1
Zm00001d034830	Maize1
Zm00001d034829	Maize1
Zm00001d034828	Maize1
Zm00001d034827	Maize1
Zm00001d034826	Maize1
Zm00001d034823	Maize1
Zm00001d034822	Maize1
Zm00001d034818	Maize1
Zm00001d034817	Maize1
Zm00001d034814	Maize1
Zm00001d034813	Maize1
Zm00001d027503	Maize1
Zm00001d027502	Maize1
Zm00001d027500	Maize1
Zm00001d027499	Maize1
Zm00001d027496	Maize1
Zm00001d027493	Maize1
Zm00001d027492	Maize1
Zm00001d027490	Maize1
Zm00001d027489	Maize1
Zm00001d027488	Maize1
Zm00001d027487	Maize1
Zm00001d027486	Maize1
Zm00001d027485	Maize1
Zm00001d027484	Maize1
Zm00001d027483	Maize1
Zm00001d027481	Maize1
Zm00001d027480	Maize1
Zm00001d027479	Maize1
Zm00001d027478	Maize1
Zm00001d027477	Maize1
Zm00001d027472	Maize1
Zm00001d027471	Maize1
Zm00001d027469	Maize1
Zm00001d027468	Maize1
Zm00001d027466	Maize1
Zm00001d027464	Maize1
Zm00001d027463	Maize1
Zm00001d027462	Maize1
Zm00001d027461	Maize1
Zm00001d027460	Maize1
Zm00001d027459	Maize1
Zm00001d027458	Maize1
Zm00001d027457	Maize1
Zm00001d027455	Maize1
Zm00001d027454	Maize1
Zm00001d027453	Maize1
Zm00001d027450	Maize1
Zm00001d027449	Maize1
Zm00001d027448	Maize1
Zm00001d027447	Maize1
Zm00001d027446	Maize1
Zm00001d027445	Maize1
Zm00001d027444	Maize1
Zm00001d027443	Maize1
Zm00001d027442	Maize1
Zm00001d027441	Maize1
Zm00001d027440	Maize1
Zm00001d027438	Maize1
Zm00001d027435	Maize1
Zm00001d027434	Maize1
Zm00001d027431	Maize1
Zm00001d027430	Maize1
Zm00001d027428	Maize1
Zm00001d027427	Maize1
Zm00001d027425	Maize1
Zm00001d027423	Maize1
Zm00001d027422	Maize1
Zm00001d027421	Maize1
Zm00001d027419	Maize1
Zm00001d027416	Maize1
Zm00001d027415	Maize1
Zm00001d028699	Maize1
Zm00001d028698	Maize1
Zm00001d028697	Maize1
Zm00001d028696	Maize1
Zm00001d028695	Maize1
Zm00001d028691	Maize1
Zm00001d028690	Maize1
Zm00001d028689	Maize1
Zm00001d028687	Maize1
Zm00001d028686	Maize1
Zm00001d028685	Maize1
Zm00001d028681	Maize1
Zm00001d028679	Maize1
Zm00001d028676	Maize1
Zm00001d028675	Maize1
Zm00001d028671	Maize1
Zm00001d028670	Maize1
Zm00001d028669	Maize1
Zm00001d028669	Maize1
Zm00001d028667	Maize1
Zm00001d028665	Maize1
Zm00001d028664	Maize1
Zm00001d028662	Maize1
Zm00001d028661	Maize1
Zm00001d028660	Maize1
Zm00001d028656	Maize1
Zm00001d028655	Maize1
Zm00001d028654	Maize1
Zm00001d028653	Maize1
Zm00001d028651	Maize1
Zm00001d028649	Maize1
Zm00001d028647	Maize1
Zm00001d028643	Maize1
Zm00001d028642	Maize1
Zm00001d028641	Maize1
Zm00001d028639	Maize1
Zm00001d028631	Maize1
Zm00001d028625	Maize1
Zm00001d028623	Maize1
Zm00001d028620	Maize1
Zm00001d028619	Maize1
Zm00001d028616	Maize1
Zm00001d028615	Maize1
Zm00001d028613	Maize1
Zm00001d028612	Maize1
Zm00001d028608	Maize1
Zm00001d028606	Maize1
Zm00001d028603	Maize1
Zm00001d028601	Maize1
Zm00001d028599	Maize1
Zm00001d028598	Maize1
Zm00001d028597	Maize1
Zm00001d028596	Maize1
Zm00001d028593	Maize1
Zm00001d028591	Maize1
Zm00001d028590	Maize1
Zm00001d028588	Maize1
Zm00001d028587	Maize1
Zm00001d028586	Maize1
Zm00001d028585	Maize1
Zm00001d028584	Maize1
Zm00001d028020	Maize1
Zm00001d028019	Maize1
Zm00001d028018	Maize1
Zm00001d028017	Maize1
Zm00001d028015	Maize1
Zm00001d028013	Maize1
Zm00001d028012	Maize1
Zm00001d028011	Maize1
Zm00001d028010	Maize1
Zm00001d028009	Maize1
Zm00001d028007	Maize1
Zm00001d028006	Maize1
Zm00001d028005	Maize1
Zm00001d028004	Maize1
Zm00001d028002	Maize1
Zm00001d027999	Maize1
Zm00001d027998	Maize1
Zm00001d027995	Maize1
Zm00001d027994	Maize1
Zm00001d027992	Maize1
Zm00001d027991	Maize1
Zm00001d027988	Maize1
Zm00001d027987	Maize1
Zm00001d027983	Maize1
Zm00001d027982	Maize1
Zm00001d027978	Maize1
Zm00001d027976	Maize1
Zm00001d027975	Maize1
Zm00001d027973	Maize1
Zm00001d027971	Maize1
Zm00001d027969	Maize1
Zm00001d027967	Maize1
Zm00001d027966	Maize1
Zm00001d027965	Maize1
Zm00001d027962	Maize1
Zm00001d027957	Maize1
Zm00001d027954	Maize1
Zm00001d027950	Maize1
Zm00001d027944	Maize1
Zm00001d027943	Maize1
Zm00001d027941	Maize1
Zm00001d027939	Maize1
Zm00001d027938	Maize1
Zm00001d027937	Maize1
Zm00001d027936	Maize1
Zm00001d027934	Maize1
Zm00001d027932	Maize1
Zm00001d027925	Maize1
Zm00001d027922	Maize1
Zm00001d027921	Maize1
Zm00001d027919	Maize1
Zm00001d027916	Maize1
Zm00001d027908	Maize1
Zm00001d027907	Maize1
Zm00001d027904	Maize1
Zm00001d027903	Maize1
Zm00001d027900	Maize1
Zm00001d027898	Maize1
Zm00001d027897	Maize1
Zm00001d027896	Maize1
Zm00001d034313	Maize1
Zm00001d034312	Maize1
Zm00001d034305	Maize1
Zm00001d034283	Maize1
Zm00001d034282	Maize1
Zm00001d034280	Maize1
Zm00001d034279	Maize1
Zm00001d034278	Maize1
Zm00001d034277	Maize1
Zm00001d034270	Maize1
Zm00001d034265	Maize1
Zm00001d034263	Maize1
Zm00001d034257	Maize1
Zm00001d034256	Maize1
Zm00001d034255	Maize1
Zm00001d034254	Maize1
Zm00001d034252	Maize1
Zm00001d034250	Maize1
Zm00001d034249	Maize1
Zm00001d034248	Maize1
Zm00001d034245	Maize1
Zm00001d034244	Maize1
Zm00001d034241	Maize1
Zm00001d034239	Maize1
Zm00001d034237	Maize1
Zm00001d034223	Maize1
Zm00001d034221	Maize1
Zm00001d034219	Maize1
Zm00001d034218	Maize1
Zm00001d034212	Maize1
Zm00001d034207	Maize1
Zm00001d034206	Maize1
Zm00001d034205	Maize1
Zm00001d034204	Maize1
Zm00001d034200	Maize1
Zm00001d034199	Maize1
Zm00001d034198	Maize1
Zm00001d034197	Maize1
Zm00001d034196	Maize1
Zm00001d034195	Maize1
Zm00001d034194	Maize1
Zm00001d034192	Maize1
Zm00001d034191	Maize1
Zm00001d034190	Maize1
Zm00001d034189	Maize1
Zm00001d034188	Maize1
Zm00001d034187	Maize1
Zm00001d034186	Maize1
Zm00001d034183	Maize1
Zm00001d034182	Maize1
Zm00001d034181	Maize1
Zm00001d034180	Maize1
Zm00001d034179	Maize1
Zm00001d034178	Maize1
Zm00001d034175	Maize1
Zm00001d034173	Maize1
Zm00001d034167	Maize1
Zm00001d028818	Maize1
Zm00001d028814	Maize1
Zm00001d028813	Maize1
Zm00001d028812	Maize1
Zm00001d028811	Maize1
Zm00001d028810	Maize1
Zm00001d028809	Maize1
Zm00001d028808	Maize1
Zm00001d028807	Maize1
Zm00001d028806	Maize1
Zm00001d028804	Maize1
Zm00001d028803	Maize1
Zm00001d028802	Maize1
Zm00001d028799	Maize1
Zm00001d028798	Maize1
Zm00001d028797	Maize1
Zm00001d028796	Maize1
Zm00001d028793	Maize1
Zm00001d028787	Maize1
Zm00001d028786	Maize1
Zm00001d028785	Maize1
Zm00001d028784	Maize1
Zm00001d028783	Maize1
Zm00001d028782	Maize1
Zm00001d028779	Maize1
Zm00001d028778	Maize1
Zm00001d028777	Maize1
Zm00001d028776	Maize1
Zm00001d028774	Maize1
Zm00001d028773	Maize1
Zm00001d028771	Maize1
Zm00001d028770	Maize1
Zm00001d028769	Maize1
Zm00001d028767	Maize1
Zm00001d028762	Maize1
Zm00001d028761	Maize1
Zm00001d028759	Maize1
Zm00001d028757	Maize1
Zm00001d028755	Maize1
Zm00001d028754	Maize1
Zm00001d028753	Maize1
Zm00001d028752	Maize1
Zm00001d028751	Maize1
Zm00001d028750	Maize1
Zm00001d028749	Maize1
Zm00001d027665	Maize1
Zm00001d027659	Maize1
Zm00001d027656	Maize1
Zm00001d027655	Maize1
Zm00001d027652	Maize1
Zm00001d027649	Maize1
Zm00001d027648	Maize1
Zm00001d027647	Maize1
Zm00001d027646	Maize1
Zm00001d027645	Maize1
Zm00001d027639	Maize1
Zm00001d027637	Maize1
Zm00001d027636	Maize1
Zm00001d027633	Maize1
Zm00001d027630	Maize1
Zm00001d027628	Maize1
Zm00001d027627	Maize1
Zm00001d027626	Maize1
Zm00001d027625	Maize1
Zm00001d027623	Maize1
Zm00001d027622	Maize1
Zm00001d027620	Maize1
Zm00001d027619	Maize1
Zm00001d027618	Maize1
Zm00001d027616	Maize1
Zm00001d027613	Maize1
Zm00001d027610	Maize1
Zm00001d027607	Maize1
Zm00001d027601	Maize1
Zm00001d027598	Maize1
Zm00001d027597	Maize1
Zm00001d027596	Maize1
Zm00001d027595	Maize1
Zm00001d027593	Maize1
Zm00001d027590	Maize1
Zm00001d027588	Maize1
Zm00001d027587	Maize1
Zm00001d027585	Maize1
Zm00001d027582	Maize1
Zm00001d027581	Maize1
Zm00001d027578	Maize1
Zm00001d027573	Maize1
Zm00001d027572	Maize1
Zm00001d030023	Maize1
Zm00001d030021	Maize1
Zm00001d030020	Maize1
Zm00001d030019	Maize1
Zm00001d030018	Maize1
Zm00001d030016	Maize1
Zm00001d030014	Maize1
Zm00001d030012	Maize1
Zm00001d030011	Maize1
Zm00001d030010	Maize1
Zm00001d030009	Maize1
Zm00001d030007	Maize1
Zm00001d030005	Maize1
Zm00001d030004	Maize1
Zm00001d030002	Maize1
Zm00001d029997	Maize1
Zm00001d029996	Maize1
Zm00001d029988	Maize1
Zm00001d029983	Maize1
Zm00001d029981	Maize1
Zm00001d029980	Maize1
Zm00001d029979	Maize1
Zm00001d029978	Maize1
Zm00001d029976	Maize1
Zm00001d029975	Maize1
Zm00001d029974	Maize1
Zm00001d029972	Maize1
Zm00001d029970	Maize1
Zm00001d029969	Maize1
Zm00001d029968	Maize1
Zm00001d029965	Maize1
Zm00001d029964	Maize1
Zm00001d029963	Maize1
Zm00001d029955	Maize1
Zm00001d029950	Maize1
Zm00001d029948	Maize1
Zm00001d029947	Maize1
Zm00001d029946	Maize1
Zm00001d029940	Maize1
Zm00001d029938	Maize1
Zm00001d029937	Maize1
Zm00001d029934	Maize1
Zm00001d028412	Maize1
Zm00001d028409	Maize1
Zm00001d028408	Maize1
Zm00001d028406	Maize1
Zm00001d028405	Maize1
Zm00001d028404	Maize1
Zm00001d028401	Maize1
Zm00001d028400	Maize1
Zm00001d028398	Maize1
Zm00001d028397	Maize1
Zm00001d028396	Maize1
Zm00001d028392	Maize1
Zm00001d028391	Maize1
Zm00001d028389	Maize1
Zm00001d028386	Maize1
Zm00001d028385	Maize1
Zm00001d028384	Maize1
Zm00001d028380	Maize1
Zm00001d028377	Maize1
Zm00001d028375	Maize1
Zm00001d028374	Maize1
Zm00001d028373	Maize1
Zm00001d028372	Maize1
Zm00001d028371	Maize1
Zm00001d028370	Maize1
Zm00001d028369	Maize1
Zm00001d028368	Maize1
Zm00001d028366	Maize1
Zm00001d028365	Maize1
Zm00001d028363	Maize1
Zm00001d028362	Maize1
Zm00001d028361	Maize1
Zm00001d028360	Maize1
Zm00001d028359	Maize1
Zm00001d028358	Maize1
Zm00001d028357	Maize1
Zm00001d028355	Maize1
Zm00001d028352	Maize1
Zm00001d028348	Maize1
Zm00001d028344	Maize1
Zm00001d027392	Maize1
Zm00001d027387	Maize1
Zm00001d027386	Maize1
Zm00001d027385	Maize1
Zm00001d027384	Maize1
Zm00001d027383	Maize1
Zm00001d027375	Maize1
Zm00001d027374	Maize1
Zm00001d027373	Maize1
Zm00001d027371	Maize1
Zm00001d027370	Maize1
Zm00001d027369	Maize1
Zm00001d027368	Maize1
Zm00001d027367	Maize1
Zm00001d027366	Maize1
Zm00001d027365	Maize1
Zm00001d027363	Maize1
Zm00001d027362	Maize1
Zm00001d027361	Maize1
Zm00001d027359	Maize1
Zm00001d027355	Maize1
Zm00001d027354	Maize1
Zm00001d027353	Maize1
Zm00001d027352	Maize1
Zm00001d027351	Maize1
Zm00001d027350	Maize1
Zm00001d027349	Maize1
Zm00001d027348	Maize1
Zm00001d027347	Maize1
Zm00001d027346	Maize1
Zm00001d027345	Maize1
Zm00001d027344	Maize1
Zm00001d027342	Maize1
Zm00001d027341	Maize1
Zm00001d027340	Maize1
Zm00001d027339	Maize1
Zm00001d027338	Maize1
Zm00001d027337	Maize1
Zm00001d027335	Maize1
Zm00001d027334	Maize1
Zm00001d034553	Maize1
Zm00001d034550	Maize1
Zm00001d034547	Maize1
Zm00001d034546	Maize1
Zm00001d034543	Maize1
Zm00001d034534	Maize1
Zm00001d034533	Maize1
Zm00001d034532	Maize1
Zm00001d034531	Maize1
Zm00001d034529	Maize1
Zm00001d034528	Maize1
Zm00001d034527	Maize1
Zm00001d034526	Maize1
Zm00001d034525	Maize1
Zm00001d034524	Maize1
Zm00001d034523	Maize1
Zm00001d034522	Maize1
Zm00001d034521	Maize1
Zm00001d034519	Maize1
Zm00001d034518	Maize1
Zm00001d034517	Maize1
Zm00001d034516	Maize1
Zm00001d034515	Maize1
Zm00001d034514	Maize1
Zm00001d034513	Maize1
Zm00001d034512	Maize1
Zm00001d034511	Maize1
Zm00001d034510	Maize1
Zm00001d034509	Maize1
Zm00001d034506	Maize1
Zm00001d034505	Maize1
Zm00001d034502	Maize1
Zm00001d034501	Maize1
Zm00001d034498	Maize1
Zm00001d034497	Maize1
Zm00001d034496	Maize1
Zm00001d034495	Maize1
Zm00001d034494	Maize1
Zm00001d034493	Maize1
Zm00001d033616	Maize1
Zm00001d033615	Maize1
Zm00001d033612	Maize1
Zm00001d033611	Maize1
Zm00001d033610	Maize1
Zm00001d033606	Maize1
Zm00001d033605	Maize1
Zm00001d033602	Maize1
Zm00001d033600	Maize1
Zm00001d033597	Maize1
Zm00001d033596	Maize1
Zm00001d033595	Maize1
Zm00001d033594	Maize1
Zm00001d033592	Maize1
Zm00001d033591	Maize1
Zm00001d033590	Maize1
Zm00001d033589	Maize1
Zm00001d033586	Maize1
Zm00001d033585	Maize1
Zm00001d033583	Maize1
Zm00001d033580	Maize1
Zm00001d033579	Maize1
Zm00001d033578	Maize1
Zm00001d033575	Maize1
Zm00001d033574	Maize1
Zm00001d033573	Maize1
Zm00001d033572	Maize1
Zm00001d033571	Maize1
Zm00001d033569	Maize1
Zm00001d033568	Maize1
Zm00001d033567	Maize1
Zm00001d033563	Maize1
Zm00001d033559	Maize1
Zm00001d033558	Maize1
Zm00001d033557	Maize1
Zm00001d033556	Maize1
Zm00001d033555	Maize1
Zm00001d033554	Maize1
Zm00001d027751	Maize1
Zm00001d027749	Maize1
Zm00001d027748	Maize1
Zm00001d027746	Maize1
Zm00001d027743	Maize1
Zm00001d027742	Maize1
Zm00001d027741	Maize1
Zm00001d027740	Maize1
Zm00001d027739	Maize1
Zm00001d027738	Maize1
Zm00001d027734	Maize1
Zm00001d027732	Maize1
Zm00001d027731	Maize1
Zm00001d027729	Maize1
Zm00001d027728	Maize1
Zm00001d027727	Maize1
Zm00001d027726	Maize1
Zm00001d027723	Maize1
Zm00001d027722	Maize1
Zm00001d027721	Maize1
Zm00001d027720	Maize1
Zm00001d027719	Maize1
Zm00001d027718	Maize1
Zm00001d027715	Maize1
Zm00001d027714	Maize1
Zm00001d027711	Maize1
Zm00001d027710	Maize1
Zm00001d027709	Maize1
Zm00001d027708	Maize1
Zm00001d027707	Maize1
Zm00001d027706	Maize1
Zm00001d027703	Maize1
Zm00001d027702	Maize1
Zm00001d027701	Maize1
Zm00001d027700	Maize1
Zm00001d034004	Maize1
Zm00001d034002	Maize1
Zm00001d034001	Maize1
Zm00001d034000	Maize1
Zm00001d033999	Maize1
Zm00001d033998	Maize1
Zm00001d033995	Maize1
Zm00001d033994	Maize1
Zm00001d033993	Maize1
Zm00001d033992	Maize1
Zm00001d033991	Maize1
Zm00001d033990	Maize1
Zm00001d033989	Maize1
Zm00001d033988	Maize1
Zm00001d033986	Maize1
Zm00001d033985	Maize1
Zm00001d033984	Maize1
Zm00001d033983	Maize1
Zm00001d033982	Maize1
Zm00001d033981	Maize1
Zm00001d033980	Maize1
Zm00001d033979	Maize1
Zm00001d033977	Maize1
Zm00001d033976	Maize1
Zm00001d033975	Maize1
Zm00001d033969	Maize1
Zm00001d033968	Maize1
Zm00001d033967	Maize1
Zm00001d033966	Maize1
Zm00001d033965	Maize1
Zm00001d033957	Maize1
Zm00001d033955	Maize1
Zm00001d033954	Maize1
Zm00001d033951	Maize1
Zm00001d027558	Maize1
Zm00001d027556	Maize1
Zm00001d027555	Maize1
Zm00001d027554	Maize1
Zm00001d027550	Maize1
Zm00001d027549	Maize1
Zm00001d027548	Maize1
Zm00001d027546	Maize1
Zm00001d027544	Maize1
Zm00001d027539	Maize1
Zm00001d027537	Maize1
Zm00001d027536	Maize1
Zm00001d027535	Maize1
Zm00001d027533	Maize1
Zm00001d027532	Maize1
Zm00001d027530	Maize1
Zm00001d027524	Maize1
Zm00001d027523	Maize1
Zm00001d027522	Maize1
Zm00001d027520	Maize1
Zm00001d027519	Maize1
Zm00001d027518	Maize1
Zm00001d027517	Maize1
Zm00001d027516	Maize1
Zm00001d027515	Maize1
Zm00001d027514	Maize1
Zm00001d027512	Maize1
Zm00001d027511	Maize1
Zm00001d027510	Maize1
Zm00001d027508	Maize1
Zm00001d027506	Maize1
Zm00001d027505	Maize1
Zm00001d027504	Maize1
Zm00001d028896	Maize1
Zm00001d028895	Maize1
Zm00001d028894	Maize1
Zm00001d028890	Maize1
Zm00001d028889	Maize1
Zm00001d028885	Maize1
Zm00001d028880	Maize1
Zm00001d028879	Maize1
Zm00001d028875	Maize1
Zm00001d028874	Maize1
Zm00001d028873	Maize1
Zm00001d028870	Maize1
Zm00001d028868	Maize1
Zm00001d028867	Maize1
Zm00001d028866	Maize1
Zm00001d028863	Maize1
Zm00001d028854	Maize1
Zm00001d028841	Maize1
Zm00001d028840	Maize1
Zm00001d028838	Maize1
Zm00001d028837	Maize1
Zm00001d028835	Maize1
Zm00001d028834	Maize1
Zm00001d028830	Maize1
Zm00001d028829	Maize1
Zm00001d028828	Maize1
Zm00001d028827	Maize1
Zm00001d028826	Maize1
Zm00001d028825	Maize1
Zm00001d028824	Maize1
Zm00001d028823	Maize1
Zm00001d028820	Maize1
Zm00001d028819	Maize1
Zm00001d034452	Maize1
Zm00001d034447	Maize1
Zm00001d034446	Maize1
Zm00001d034444	Maize1
Zm00001d034443	Maize1
Zm00001d034440	Maize1
Zm00001d034439	Maize1
Zm00001d034435	Maize1
Zm00001d034433	Maize1
Zm00001d034432	Maize1
Zm00001d034429	Maize1
Zm00001d034428	Maize1
Zm00001d034427	Maize1
Zm00001d034425	Maize1
Zm00001d034424	Maize1
Zm00001d034422	Maize1
Zm00001d034420	Maize1
Zm00001d034417	Maize1
Zm00001d034415	Maize1
Zm00001d034414	Maize1
Zm00001d034413	Maize1
Zm00001d034410	Maize1
Zm00001d034409	Maize1
Zm00001d034407	Maize1
Zm00001d034406	Maize1
Zm00001d034405	Maize1
Zm00001d034404	Maize1
Zm00001d034401	Maize1
Zm00001d034400	Maize1
Zm00001d034399	Maize1
Zm00001d034396	Maize1
Zm00001d034389	Maize1
Zm00001d028261	Maize1
Zm00001d028260	Maize1
Zm00001d028258	Maize1
Zm00001d028257	Maize1
Zm00001d028256	Maize1
Zm00001d028252	Maize1
Zm00001d028248	Maize1
Zm00001d028244	Maize1
Zm00001d028243	Maize1
Zm00001d028241	Maize1
Zm00001d028240	Maize1
Zm00001d028238	Maize1
Zm00001d028237	Maize1
Zm00001d028235	Maize1
Zm00001d028232	Maize1
Zm00001d028231	Maize1
Zm00001d028230	Maize1
Zm00001d028229	Maize1
Zm00001d028228	Maize1
Zm00001d028227	Maize1
Zm00001d028226	Maize1
Zm00001d028225	Maize1
Zm00001d028222	Maize1
Zm00001d028221	Maize1
Zm00001d028220	Maize1
Zm00001d028219	Maize1
Zm00001d028218	Maize1
Zm00001d028217	Maize1
Zm00001d028216	Maize1
Zm00001d028214	Maize1
Zm00001d028211	Maize1
Zm00001d028210	Maize1
Zm00001d028328	Maize1
Zm00001d028325	Maize1
Zm00001d028319	Maize1
Zm00001d028312	Maize1
Zm00001d028311	Maize1
Zm00001d028309	Maize1
Zm00001d028307	Maize1
Zm00001d028304	Maize1
Zm00001d028303	Maize1
Zm00001d028299	Maize1
Zm00001d028298	Maize1
Zm00001d028297	Maize1
Zm00001d028296	Maize1
Zm00001d028294	Maize1
Zm00001d028293	Maize1
Zm00001d028287	Maize1
Zm00001d028285	Maize1
Zm00001d028284	Maize1
Zm00001d028282	Maize1
Zm00001d028280	Maize1
Zm00001d028279	Maize1
Zm00001d028278	Maize1
Zm00001d028275	Maize1
Zm00001d028274	Maize1
Zm00001d028272	Maize1
Zm00001d028269	Maize1
Zm00001d028267	Maize1
Zm00001d028266	Maize1
Zm00001d028265	Maize1
Zm00001d028264	Maize1
Zm00001d028263	Maize1
Zm00001d029180	Maize1
Zm00001d029177	Maize1
Zm00001d029174	Maize1
Zm00001d029173	Maize1
Zm00001d029172	Maize1
Zm00001d029170	Maize1
Zm00001d029165	Maize1
Zm00001d029164	Maize1
Zm00001d029153	Maize1
Zm00001d029151	Maize1
Zm00001d029149	Maize1
Zm00001d029144	Maize1
Zm00001d029143	Maize1
Zm00001d029142	Maize1
Zm00001d029141	Maize1
Zm00001d029140	Maize1
Zm00001d029139	Maize1
Zm00001d029138	Maize1
Zm00001d029135	Maize1
Zm00001d029134	Maize1
Zm00001d029133	Maize1
Zm00001d029130	Maize1
Zm00001d029129	Maize1
Zm00001d029127	Maize1
Zm00001d029126	Maize1
Zm00001d029125	Maize1
Zm00001d029124	Maize1
Zm00001d029123	Maize1
Zm00001d029122	Maize1
Zm00001d029121	Maize1
Zm00001d034115	Maize1
Zm00001d034112	Maize1
Zm00001d034111	Maize1
Zm00001d034110	Maize1
Zm00001d034109	Maize1
Zm00001d034108	Maize1
Zm00001d034107	Maize1
Zm00001d034091	Maize1
Zm00001d034089	Maize1
Zm00001d034087	Maize1
Zm00001d034085	Maize1
Zm00001d034084	Maize1
Zm00001d034082	Maize1
Zm00001d034081	Maize1
Zm00001d034080	Maize1
Zm00001d034077	Maize1
Zm00001d034076	Maize1
Zm00001d034074	Maize1
Zm00001d034072	Maize1
Zm00001d034066	Maize1
Zm00001d034064	Maize1
Zm00001d034063	Maize1
Zm00001d034062	Maize1
Zm00001d034059	Maize1
Zm00001d034058	Maize1
Zm00001d034055	Maize1
Zm00001d034054	Maize1
Zm00001d034050	Maize1
Zm00001d034049	Maize1
Zm00001d034048	Maize1
Zm00001d034385	Maize1
Zm00001d034384	Maize1
Zm00001d034380	Maize1
Zm00001d034379	Maize1
Zm00001d034376	Maize1
Zm00001d034373	Maize1
Zm00001d034371	Maize1
Zm00001d034370	Maize1
Zm00001d034369	Maize1
Zm00001d034368	Maize1
Zm00001d034366	Maize1
Zm00001d034365	Maize1
Zm00001d034364	Maize1
Zm00001d034361	Maize1
Zm00001d034360	Maize1
Zm00001d034359	Maize1
Zm00001d034358	Maize1
Zm00001d034356	Maize1
Zm00001d034353	Maize1
Zm00001d034351	Maize1
Zm00001d034350	Maize1
Zm00001d034346	Maize1
Zm00001d034345	Maize1
Zm00001d034343	Maize1
Zm00001d034341	Maize1
Zm00001d034340	Maize1
Zm00001d034339	Maize1
Zm00001d034338	Maize1
Zm00001d034337	Maize1
Zm00001d033105	Maize1
Zm00001d033104	Maize1
Zm00001d033099	Maize1
Zm00001d033098	Maize1
Zm00001d033094	Maize1
Zm00001d033093	Maize1
Zm00001d033092	Maize1
Zm00001d033091	Maize1
Zm00001d033090	Maize1
Zm00001d033088	Maize1
Zm00001d033087	Maize1
Zm00001d033084	Maize1
Zm00001d033082	Maize1
Zm00001d033080	Maize1
Zm00001d033079	Maize1
Zm00001d033077	Maize1
Zm00001d033075	Maize1
Zm00001d033074	Maize1
Zm00001d033068	Maize1
Zm00001d033065	Maize1
Zm00001d033064	Maize1
Zm00001d033063	Maize1
Zm00001d033060	Maize1
Zm00001d033058	Maize1
Zm00001d033057	Maize1
Zm00001d033056	Maize1
Zm00001d033055	Maize1
Zm00001d033054	Maize1
Zm00001d033053	Maize1
Zm00001d029053	Maize1
Zm00001d029052	Maize1
Zm00001d029051	Maize1
Zm00001d029049	Maize1
Zm00001d029048	Maize1
Zm00001d029047	Maize1
Zm00001d029046	Maize1
Zm00001d029041	Maize1
Zm00001d029039	Maize1
Zm00001d029038	Maize1
Zm00001d029036	Maize1
Zm00001d029035	Maize1
Zm00001d029034	Maize1
Zm00001d029031	Maize1
Zm00001d029030	Maize1
Zm00001d029028	Maize1
Zm00001d029027	Maize1
Zm00001d029025	Maize1
Zm00001d029023	Maize1
Zm00001d029020	Maize1
Zm00001d029014	Maize1
Zm00001d029012	Maize1
Zm00001d029011	Maize1
Zm00001d029010	Maize1
Zm00001d029009	Maize1
Zm00001d029008	Maize1
Zm00001d033201	Maize1
Zm00001d033194	Maize1
Zm00001d033193	Maize1
Zm00001d033192	Maize1
Zm00001d033190	Maize1
Zm00001d033188	Maize1
Zm00001d033187	Maize1
Zm00001d033186	Maize1
Zm00001d033181	Maize1
Zm00001d033180	Maize1
Zm00001d033175	Maize1
Zm00001d033174	Maize1
Zm00001d033172	Maize1
Zm00001d033170	Maize1
Zm00001d033169	Maize1
Zm00001d033168	Maize1
Zm00001d033167	Maize1
Zm00001d033166	Maize1
Zm00001d033160	Maize1
Zm00001d033158	Maize1
Zm00001d033149	Maize1
Zm00001d033139	Maize1
Zm00001d033138	Maize1
Zm00001d033132	Maize1
Zm00001d033130	Maize1
Zm00001d033128	Maize1
Zm00001d034624	Maize1
Zm00001d034618	Maize1
Zm00001d034616	Maize1
Zm00001d034615	Maize1
Zm00001d034611	Maize1
Zm00001d034610	Maize1
Zm00001d034609	Maize1
Zm00001d034608	Maize1
Zm00001d034607	Maize1
Zm00001d034606	Maize1
Zm00001d034605	Maize1
Zm00001d034604	Maize1
Zm00001d034602	Maize1
Zm00001d034601	Maize1
Zm00001d034600	Maize1
Zm00001d034598	Maize1
Zm00001d034597	Maize1
Zm00001d034596	Maize1
Zm00001d034595	Maize1
Zm00001d034594	Maize1
Zm00001d034591	Maize1
Zm00001d034590	Maize1
Zm00001d034589	Maize1
Zm00001d034588	Maize1
Zm00001d034586	Maize1
Zm00001d034584	Maize1
Zm00001d034809	Maize1
Zm00001d034808	Maize1
[truncated: 16,257 more rows]

## Sheet: Retained duplicate pairs
Maize1 homeolog	Maize2 homeolog
Zm00001d034918	Zm00001d012811
Zm00001d034901	Zm00001d012816
Zm00001d034896	Zm00001d012817
Zm00001d034890	Zm00001d012820
Zm00001d034886	Zm00001d012823
Zm00001d034885	Zm00001d012827
Zm00001d034882	Zm00001d012830
Zm00001d034876	Zm00001d012831
Zm00001d034871	Zm00001d012834
Zm00001d034869	Zm00001d012836
Zm00001d034867	Zm00001d012838
Zm00001d034862	Zm00001d012840
Zm00001d034857	Zm00001d012845
Zm00001d034856	Zm00001d012846
Zm00001d034849	Zm00001d012848
Zm00001d034844	Zm00001d012850
Zm00001d034842	Zm00001d012851
Zm00001d034841	Zm00001d012853
Zm00001d034835	Zm00001d012856
Zm00001d034833	Zm00001d012858
Zm00001d034830	Zm00001d012859
Zm00001d034827	Zm00001d012860
Zm00001d034823	Zm00001d012861
Zm00001d034809	Zm00001d012865
Zm00001d034793	Zm00001d012875
Zm00001d034790	Zm00001d012878
Zm00001d034788	Zm00001d012882
Zm00001d034782	Zm00001d012885
Zm00001d034758	Zm00001d012892
Zm00001d034755	Zm00001d012893
Zm00001d034754	Zm00001d012895
Zm00001d034752	Zm00001d012896
Zm00001d034745	Zm00001d012899
Zm00001d034740	Zm00001d012909
Zm00001d034730	Zm00001d012916
Zm00001d034729	Zm00001d012917
Zm00001d034721	Zm00001d012922
Zm00001d034714	Zm00001d012924
Zm00001d034713	Zm00001d012925
Zm00001d034703	Zm00001d012928
Zm00001d034698	Zm00001d012930
Zm00001d034680	Zm00001d012933
Zm00001d034679	Zm00001d012934
Zm00001d034678	Zm00001d012935
Zm00001d034677	Zm00001d012936
Zm00001d034673	Zm00001d012939
Zm00001d034667	Zm00001d012955
Zm00001d034663	Zm00001d012957
Zm00001d034662	Zm00001d012958
Zm00001d034659	Zm00001d012960
Zm00001d034655	Zm00001d012962
Zm00001d034651	Zm00001d012963
Zm00001d034650	Zm00001d012964
Zm00001d034649	Zm00001d012965
Zm00001d034644	Zm00001d012966
Zm00001d034641	Zm00001d012968
Zm00001d034640	Zm00001d012969
Zm00001d034636	Zm00001d012970
Zm00001d034609	Zm00001d012992
Zm00001d034606	Zm00001d012993
Zm00001d034604	Zm00001d012996
Zm00001d034602	Zm00001d012999
Zm00001d034601	Zm00001d013003
Zm00001d034598	Zm00001d013009
Zm00001d034597	Zm00001d013012
Zm00001d034591	Zm00001d013014
Zm00001d034590	Zm00001d013019
Zm00001d034584	Zm00001d013021
Zm00001d034582	Zm00001d013023
Zm00001d034577	Zm00001d013026
Zm00001d034575	Zm00001d013027
Zm00001d034572	Zm00001d013028
Zm00001d034562	Zm00001d013030
Zm00001d034559	Zm00001d013032
Zm00001d034550	Zm00001d013034
Zm00001d034546	Zm00001d013038
Zm00001d034543	Zm00001d013039
Zm00001d034534	Zm00001d013040
Zm00001d034528	Zm00001d013041
Zm00001d034527	Zm00001d013042
Zm00001d034525	Zm00001d013043
Zm00001d034521	Zm00001d013045
Zm00001d034518	Zm00001d013046
Zm00001d034517	Zm00001d013047
Zm00001d034516	Zm00001d013048
Zm00001d034512	Zm00001d013050
Zm00001d034511	Zm00001d013052
Zm00001d034505	Zm00001d013055
Zm00001d034494	Zm00001d013057
Zm00001d034492	Zm00001d013059
Zm00001d034491	Zm00001d013061
Zm00001d034490	Zm00001d013064
Zm00001d034480	Zm00001d013065
Zm00001d034479	Zm00001d013066
Zm00001d034469	Zm00001d013069
Zm00001d034467	Zm00001d013070
Zm00001d034463	Zm00001d013071
Zm00001d034462	Zm00001d013072
Zm00001d034447	Zm00001d013074
Zm00001d034446	Zm00001d013075
Zm00001d034440	Zm00001d013076
Zm00001d034439	Zm00001d013077
Zm00001d034432	Zm00001d013078
Zm00001d034429	Zm00001d013079
Zm00001d034427	Zm00001d013080
Zm00001d034425	Zm00001d013082
Zm00001d034422	Zm00001d013086
Zm00001d034417	Zm00001d013087
Zm00001d034414	Zm00001d013089
Zm00001d034410	Zm00001d013090
Zm00001d034404	Zm00001d013092
Zm00001d034401	Zm00001d013093
Zm00001d034400	Zm00001d013094
Zm00001d034399	Zm00001d013095
Zm00001d034385	Zm00001d013098
Zm00001d034379	Zm00001d013104
Zm00001d034376	Zm00001d013105
Zm00001d034373	Zm00001d013108
Zm00001d034369	Zm00001d013110
Zm00001d034368	Zm00001d013111
Zm00001d034366	Zm00001d013112
Zm00001d034365	Zm00001d013114
Zm00001d034361	Zm00001d013116
Zm00001d034359	Zm00001d013118
Zm00001d034353	Zm00001d013119
Zm00001d034343	Zm00001d013122
Zm00001d034341	Zm00001d013126
Zm00001d034337	Zm00001d013128
Zm00001d034283	Zm00001d013146
Zm00001d034280	Zm00001d013147
Zm00001d034278	Zm00001d013150
Zm00001d034277	Zm00001d013151
Zm00001d034257	Zm00001d013162
Zm00001d034244	Zm00001d013156
Zm00001d034237	Zm00001d013162
Zm00001d034221	Zm00001d013163
Zm00001d034207	Zm00001d013164
Zm00001d034206	Zm00001d013166
Zm00001d034205	Zm00001d013168
Zm00001d034204	Zm00001d013170
Zm00001d034199	Zm00001d013172
Zm00001d034198	Zm00001d013173
Zm00001d034197	Zm00001d013175
Zm00001d034191	Zm00001d013177
Zm00001d034190	Zm00001d013178
Zm00001d034188	Zm00001d013179
Zm00001d034187	Zm00001d013184
Zm00001d034186	Zm00001d013185
Zm00001d034183	Zm00001d013186
Zm00001d034181	Zm00001d013187
Zm00001d034180	Zm00001d013188
Zm00001d034179	Zm00001d013189
Zm00001d034178	Zm00001d013192
Zm00001d034175	Zm00001d013193
Zm00001d034167	Zm00001d013201
Zm00001d034115	Zm00001d013218
Zm00001d034110	Zm00001d013219
Zm00001d034109	Zm00001d013220
Zm00001d034107	Zm00001d013231
Zm00001d034091	Zm00001d013232
Zm00001d034087	Zm00001d013238
Zm00001d034085	Zm00001d013239
Zm00001d034082	Zm00001d013240
Zm00001d034080	Zm00001d013241
Zm00001d034076	Zm00001d013243
Zm00001d034072	Zm00001d013245
Zm00001d034066	Zm00001d013246
Zm00001d034063	Zm00001d013249
Zm00001d034062	Zm00001d013250
Zm00001d034059	Zm00001d013252
Zm00001d034049	Zm00001d013256
Zm00001d034048	Zm00001d013257
Zm00001d034045	Zm00001d013259
Zm00001d034038	Zm00001d013262
Zm00001d034037	Zm00001d013263
Zm00001d034033	Zm00001d013265
Zm00001d033998	Zm00001d013281
Zm00001d033995	Zm00001d013287
Zm00001d033991	Zm00001d013288
Zm00001d033990	Zm00001d013289
Zm00001d033986	Zm00001d013290
Zm00001d033984	Zm00001d013293
Zm00001d033981	Zm00001d013296
Zm00001d033979	Zm00001d013300
Zm00001d033976	Zm00001d013302
Zm00001d033975	Zm00001d013301
Zm00001d033967	Zm00001d013303
Zm00001d033966	Zm00001d013306
Zm00001d033965	Zm00001d013307
Zm00001d033951	Zm00001d013309
Zm00001d033919	Zm00001d013323
Zm00001d033913	Zm00001d013329
Zm00001d033912	Zm00001d013330
Zm00001d033906	Zm00001d013335
Zm00001d033884	Zm00001d013342
Zm00001d033878	Zm00001d013343
Zm00001d033876	Zm00001d013346
Zm00001d033874	Zm00001d013348
Zm00001d033870	Zm00001d013357
Zm00001d033858	Zm00001d013361
Zm00001d033854	Zm00001d013362
Zm00001d033850	Zm00001d013367
Zm00001d033848	Zm00001d013370
Zm00001d033847	Zm00001d013371
Zm00001d033797	Zm00001d013406
Zm00001d033795	Zm00001d013407
Zm00001d033793	Zm00001d013408
Zm00001d033791	Zm00001d013409
Zm00001d033790	Zm00001d013410
Zm00001d033787	Zm00001d013411
Zm00001d033786	Zm00001d013412
Zm00001d033777	Zm00001d013415
Zm00001d033754	Zm00001d013423
Zm00001d033753	Zm00001d013424
Zm00001d033751	Zm00001d013426
Zm00001d033750	Zm00001d013427
Zm00001d033746	Zm00001d013428
Zm00001d033745	Zm00001d013430
Zm00001d033744	Zm00001d013431
Zm00001d033741	Zm00001d013432
Zm00001d033719	Zm00001d013443
Zm00001d033718	Zm00001d013445
Zm00001d033717	Zm00001d013446
Zm00001d033716	Zm00001d013447
Zm00001d033710	Zm00001d013448
Zm00001d033706	Zm00001d013451
Zm00001d033705	Zm00001d013452
Zm00001d033704	Zm00001d013453
Zm00001d033704	Zm00001d013455
Zm00001d033684	Zm00001d013459
Zm00001d033683	Zm00001d013461
Zm00001d033682	Zm00001d013463
Zm00001d033680	Zm00001d013465
Zm00001d033674	Zm00001d013466
Zm00001d033673	Zm00001d013467
Zm00001d033671	Zm00001d013468
Zm00001d033670	Zm00001d013469
Zm00001d033669	Zm00001d013470
Zm00001d033615	Zm00001d013495
Zm00001d033611	Zm00001d013496
Zm00001d033610	Zm00001d013497
Zm00001d033606	Zm00001d013498
Zm00001d033602	Zm00001d013501
Zm00001d033600	Zm00001d013504
Zm00001d033596	Zm00001d013505
Zm00001d033594	Zm00001d013506
Zm00001d033591	Zm00001d013507
Zm00001d033589	Zm00001d013509
Zm00001d033575	Zm00001d013512
Zm00001d033574	Zm00001d013517
Zm00001d033572	Zm00001d013519
Zm00001d033569	Zm00001d013520
Zm00001d033563	Zm00001d013521
Zm00001d033557	Zm00001d013523
Zm00001d033556	Zm00001d013524
Zm00001d033554	Zm00001d013526
Zm00001d033378	Zm00001d013547
Zm00001d033388	Zm00001d013548
Zm00001d033389	Zm00001d013550
Zm00001d033391	Zm00001d013554
Zm00001d033396	Zm00001d013555
Zm00001d033404	Zm00001d013559
Zm00001d033415	Zm00001d013569
Zm00001d033419	Zm00001d013571
Zm00001d033428	Zm00001d013574
Zm00001d033448	Zm00001d013599
Zm00001d033451	Zm00001d013603
Zm00001d033465	Zm00001d013624
Zm00001d033466	Zm00001d013625
Zm00001d033467	Zm00001d013627
Zm00001d033470	Zm00001d013629
Zm00001d033471	Zm00001d013630
Zm00001d033472	Zm00001d013631
Zm00001d033473	Zm00001d013632
Zm00001d033475	Zm00001d013638
Zm00001d033477	Zm00001d013639
Zm00001d033478	Zm00001d013641
Zm00001d033479	Zm00001d013642
Zm00001d033480	Zm00001d013644
Zm00001d033481	Zm00001d013645
Zm00001d033482	Zm00001d013646
Zm00001d033483	Zm00001d013647
Zm00001d033493	Zm00001d013652
Zm00001d033494	Zm00001d013653
Zm00001d033496	Zm00001d013655
Zm00001d033503	Zm00001d013657
Zm00001d033504	Zm00001d013658
Zm00001d033507	Zm00001d013660
Zm00001d033508	Zm00001d013662
Zm00001d033204	Zm00001d013667
Zm00001d033205	Zm00001d013668
Zm00001d033210	Zm00001d013669
Zm00001d033213	Zm00001d013672
Zm00001d033214	Zm00001d013673
Zm00001d033215	Zm00001d013676
Zm00001d033216	Zm00001d013677
Zm00001d033217	Zm00001d013680
Zm00001d033218	Zm00001d013683
Zm00001d033222	Zm00001d013689
Zm00001d033223	Zm00001d013692
Zm00001d033244	Zm00001d013697
Zm00001d033246	Zm00001d013699
Zm00001d033247	Zm00001d013702
Zm00001d033324	Zm00001d013722
Zm00001d033325	Zm00001d013724
Zm00001d033327	Zm00001d013725
Zm00001d033330	Zm00001d013728
Zm00001d033335	Zm00001d013732
Zm00001d033339	Zm00001d013736
Zm00001d033344	Zm00001d013741
Zm00001d033346	Zm00001d013742
Zm00001d033363	Zm00001d013743
Zm00001d033174	Zm00001d013751
Zm00001d033170	Zm00001d013755
Zm00001d033132	Zm00001d013766
Zm00001d033130	Zm00001d013768
Zm00001d033128	Zm00001d013777
Zm00001d033105	Zm00001d013779
Zm00001d033099	Zm00001d013780
Zm00001d033098	Zm00001d013781
Zm00001d033093	Zm00001d013783
Zm00001d033077	Zm00001d013799
Zm00001d033075	Zm00001d013801
Zm00001d033064	Zm00001d013806
Zm00001d033063	Zm00001d013811
Zm00001d033060	Zm00001d013814
Zm00001d033054	Zm00001d013817
Zm00001d032396	Zm00001d013821
Zm00001d032407	Zm00001d013823
Zm00001d032432	Zm00001d013830
Zm00001d032438	Zm00001d013834
Zm00001d032440	Zm00001d013836
Zm00001d032441	Zm00001d013838
Zm00001d032442	Zm00001d013839
Zm00001d032450	Zm00001d013847
Zm00001d032453	Zm00001d013849
Zm00001d032457	Zm00001d013858
Zm00001d032465	Zm00001d013860
Zm00001d032467	Zm00001d013862
Zm00001d032471	Zm00001d013863
Zm00001d032472	Zm00001d013865
Zm00001d032473	Zm00001d013868
Zm00001d032475	Zm00001d013869
Zm00001d032480	Zm00001d013873
Zm00001d032481	Zm00001d013879
Zm00001d032485	Zm00001d013886
Zm00001d032500	Zm00001d013892
Zm00001d032502	Zm00001d013895
Zm00001d032503	Zm00001d013896
Zm00001d032519	Zm00001d013900
Zm00001d032520	Zm00001d013908
Zm00001d032522	Zm00001d013909
Zm00001d032526	Zm00001d013910
Zm00001d032531	Zm00001d013914
Zm00001d032532	Zm00001d013915
Zm00001d032535	Zm00001d013919
Zm00001d032539	Zm00001d013920
Zm00001d032545	Zm00001d013926
Zm00001d032546	Zm00001d013927
Zm00001d032560	Zm00001d013933
Zm00001d032570	Zm00001d013934
Zm00001d032575	Zm00001d013935
Zm00001d032576	Zm00001d013937
Zm00001d032661	Zm00001d013990
Zm00001d032662	Zm00001d013991
Zm00001d032663	Zm00001d013993
Zm00001d032668	Zm00001d013999
Zm00001d032670	Zm00001d014003
Zm00001d032671	Zm00001d014005
Zm00001d032672	Zm00001d014006
Zm00001d032679	Zm00001d014011
Zm00001d032683	Zm00001d014013
Zm00001d032686	Zm00001d014015
Zm00001d032688	Zm00001d014016
Zm00001d032732	Zm00001d014046
Zm00001d032739	Zm00001d014058
Zm00001d032744	Zm00001d014060
Zm00001d032748	Zm00001d014063
Zm00001d032807	Zm00001d014094
Zm00001d032811	Zm00001d014097
Zm00001d032825	Zm00001d014101
Zm00001d032828	Zm00001d014102
Zm00001d032830	Zm00001d014108
Zm00001d032836	Zm00001d014110
Zm00001d032843	Zm00001d014112
Zm00001d032850	Zm00001d014116
Zm00001d032854	Zm00001d014123
Zm00001d032859	Zm00001d014124
Zm00001d032866	Zm00001d014126
Zm00001d032873	Zm00001d014128
Zm00001d032875	Zm00001d014138
Zm00001d032887	Zm00001d014139
Zm00001d032889	Zm00001d014141
Zm00001d032893	Zm00001d014149
Zm00001d032896	Zm00001d014153
Zm00001d032993	Zm00001d014193
Zm00001d032999	Zm00001d014198
Zm00001d033003	Zm00001d014200
Zm00001d033005	Zm00001d014201
Zm00001d033012	Zm00001d014203
Zm00001d033018	Zm00001d014204
Zm00001d033019	Zm00001d014205
Zm00001d033025	Zm00001d014207
Zm00001d033035	Zm00001d014226
Zm00001d033037	Zm00001d014232
Zm00001d030048	Zm00001d047032
Zm00001d030053	Zm00001d047042
Zm00001d030059	Zm00001d047043
Zm00001d030061	Zm00001d047044
Zm00001d030062	Zm00001d047045
Zm00001d030023	Zm00001d047050
Zm00001d030021	Zm00001d047053
Zm00001d030020	Zm00001d047054
Zm00001d030019	Zm00001d047057
Zm00001d030018	Zm00001d047058
Zm00001d030014	Zm00001d047059
Zm00001d029872	Zm00001d047105
Zm00001d029869	Zm00001d047106
Zm00001d029868	Zm00001d047107
Zm00001d029862	Zm00001d047109
Zm00001d029857	Zm00001d047115
Zm00001d029856	Zm00001d047119
Zm00001d029855	Zm00001d047123
Zm00001d029853	Zm00001d047124
Zm00001d029849	Zm00001d047126
Zm00001d029846	Zm00001d047130
Zm00001d029815	Zm00001d047397
Zm00001d029811	Zm00001d047389
Zm00001d029808	Zm00001d047388
Zm00001d029803	Zm00001d047383
Zm00001d029799	Zm00001d047379
Zm00001d029784	Zm00001d047378
Zm00001d029782	Zm00001d047373
Zm00001d029675	Zm00001d048563
Zm00001d029627	Zm00001d048570
Zm00001d029594	Zm00001d047340
Zm00001d029590	Zm00001d047335
Zm00001d029587	Zm00001d047334
Zm00001d029585	Zm00001d047331
Zm00001d029579	Zm00001d047329
Zm00001d029578	Zm00001d047325
Zm00001d029564	Zm00001d047309
Zm00001d029561	Zm00001d047306
Zm00001d029560	Zm00001d047303
Zm00001d029557	Zm00001d047302
Zm00001d029555	Zm00001d047300
Zm00001d029553	Zm00001d047298
Zm00001d029539	Zm00001d047293
Zm00001d029534	Zm00001d047292
Zm00001d029531	Zm00001d047291
Zm00001d029529	Zm00001d047290
Zm00001d029527	Zm00001d047282
Zm00001d029518	Zm00001d047274
Zm00001d029516	Zm00001d047273
Zm00001d029483	Zm00001d047271
Zm00001d029474	Zm00001d047266
Zm00001d029473	Zm00001d047265
Zm00001d029454	Zm00001d047261
Zm00001d029447	Zm00001d047260
Zm00001d029441	Zm00001d047251
Zm00001d029437	Zm00001d047250
Zm00001d029435	Zm00001d047245
Zm00001d029432	Zm00001d047242
Zm00001d029428	Zm00001d047240
Zm00001d029419	Zm00001d047239
Zm00001d029417	Zm00001d047236
Zm00001d029410	Zm00001d047223
Zm00001d029389	Zm00001d047211
Zm00001d029383	Zm00001d047208
Zm00001d029380	Zm00001d047206
Zm00001d029378	Zm00001d047204
Zm00001d029376	Zm00001d047203
Zm00001d029372	Zm00001d047201
Zm00001d029353	Zm00001d047192
Zm00001d029352	Zm00001d047191
Zm00001d029350	Zm00001d047190
Zm00001d029340	Zm00001d047186
Zm00001d029337	Zm00001d047183
Zm00001d029333	Zm00001d047181
Zm00001d029331	Zm00001d047178
Zm00001d029329	Zm00001d047174
Zm00001d029324	Zm00001d047166
Zm00001d029313	Zm00001d047399
Zm00001d029305	Zm00001d047401
Zm00001d029300	Zm00001d047404
Zm00001d029297	Zm00001d047412
Zm00001d029289	Zm00001d047418
Zm00001d029287	Zm00001d047421
Zm00001d029285	Zm00001d047422
Zm00001d029272	Zm00001d047426
Zm00001d029264	Zm00001d047428
Zm00001d029260	Zm00001d047435
Zm00001d029258	Zm00001d047437
Zm00001d029242	Zm00001d047442
Zm00001d029226	Zm00001d047446
Zm00001d029215	Zm00001d047453
Zm00001d029214	Zm00001d047456
Zm00001d029209	Zm00001d047457
Zm00001d029208	Zm00001d047460
Zm00001d029201	Zm00001d047462
Zm00001d029200	Zm00001d047463
Zm00001d029196	Zm00001d047464
Zm00001d029189	Zm00001d047466
Zm00001d029188	Zm00001d047467
Zm00001d029180	Zm00001d047471
Zm00001d029174	Zm00001d047472
Zm00001d029173	Zm00001d047477
Zm00001d029172	Zm00001d047478
Zm00001d029170	Zm00001d047479
Zm00001d029164	Zm00001d047480
Zm00001d029144	Zm00001d047481
Zm00001d029143	Zm00001d047482
Zm00001d029135	Zm00001d047487
Zm00001d029130	Zm00001d047489
Zm00001d029126	Zm00001d047492
Zm00001d029124	Zm00001d047493
Zm00001d029120	Zm00001d047494
Zm00001d029107	Zm00001d047499
Zm00001d029105	Zm00001d047501
Zm00001d029102	Zm00001d047503
Zm00001d029095	Zm00001d047506
Zm00001d029078	Zm00001d047512
Zm00001d029064	Zm00001d047519
Zm00001d029056	Zm00001d047522
Zm00001d029053	Zm00001d047526
Zm00001d029051	Zm00001d047528
Zm00001d029049	Zm00001d047532
Zm00001d029047	Zm00001d047533
Zm00001d028946	Zm00001d047594
Zm00001d028935	Zm00001d047599
Zm00001d028895	Zm00001d047634
Zm00001d028894	Zm00001d047635
Zm00001d028890	Zm00001d047636
Zm00001d028889	Zm00001d047638
Zm00001d028885	Zm00001d047639
Zm00001d028879	Zm00001d047644
Zm00001d028874	Zm00001d047649
Zm00001d028866	Zm00001d047661
Zm00001d028854	Zm00001d047671
Zm00001d028841	Zm00001d047672
Zm00001d028840	Zm00001d047673
Zm00001d028838	Zm00001d047674
Zm00001d028835	Zm00001d047675
Zm00001d028834	Zm00001d047676
Zm00001d028830	Zm00001d047677
Zm00001d028829	Zm00001d047680
Zm00001d028827	Zm00001d047681
Zm00001d028826	Zm00001d047681
Zm00001d028825	Zm00001d047683
Zm00001d028824	Zm00001d047685
Zm00001d028820	Zm00001d047687
Zm00001d028813	Zm00001d047688
Zm00001d028812	Zm00001d047689
Zm00001d028811	Zm00001d047694
Zm00001d028810	Zm00001d047695
Zm00001d028808	Zm00001d047696
Zm00001d028807	Zm00001d047697
Zm00001d028806	Zm00001d047698
Zm00001d028804	Zm00001d047699
Zm00001d028803	Zm00001d047701
Zm00001d028799	Zm00001d047702
Zm00001d028793	Zm00001d047705
Zm00001d028787	Zm00001d047706
Zm00001d028786	Zm00001d047707
Zm00001d028784	Zm00001d047709
Zm00001d028782	Zm00001d047713
Zm00001d028777	Zm00001d047716
Zm00001d028774	Zm00001d047719
Zm00001d028773	Zm00001d047720
Zm00001d028769	Zm00001d047721
Zm00001d028767	Zm00001d047722
Zm00001d028761	Zm00001d047723
Zm00001d028757	Zm00001d047725
Zm00001d028755	Zm00001d047727
Zm00001d028754	Zm00001d047728
Zm00001d028752	Zm00001d047732
Zm00001d028750	Zm00001d047736
Zm00001d028744	Zm00001d047744
Zm00001d028736	Zm00001d047745
Zm00001d028730	Zm00001d047747
Zm00001d028727	Zm00001d047749
Zm00001d028725	Zm00001d047750
Zm00001d028721	Zm00001d047752
Zm00001d028714	Zm00001d047753
Zm00001d028713	Zm00001d047754
Zm00001d028712	Zm00001d047755
Zm00001d028709	Zm00001d047757
Zm00001d028706	Zm00001d047759
Zm00001d028699	Zm00001d047762
Zm00001d028698	Zm00001d047763
Zm00001d028696	Zm00001d047764
Zm00001d028691	Zm00001d047767
Zm00001d028687	Zm00001d047769
Zm00001d028685	Zm00001d047771
Zm00001d028679	Zm00001d047772
Zm00001d028676	Zm00001d047777
Zm00001d028675	Zm00001d047779
Zm00001d028671	Zm00001d047780
Zm00001d028667	Zm00001d047786
Zm00001d028656	Zm00001d047793
Zm00001d028655	Zm00001d047794
Zm00001d028654	Zm00001d047796
Zm00001d028653	Zm00001d047797
Zm00001d028643	Zm00001d047800
Zm00001d028642	Zm00001d047801
Zm00001d028625	Zm00001d047802
Zm00001d028623	Zm00001d047803
Zm00001d028620	Zm00001d047804
Zm00001d028619	Zm00001d047805
Zm00001d028616	Zm00001d047806
Zm00001d028615	Zm00001d047807
Zm00001d028608	Zm00001d047808
Zm00001d028606	Zm00001d047812
Zm00001d028603	Zm00001d047813
Zm00001d028601	Zm00001d047814
Zm00001d028598	Zm00001d047820
Zm00001d028596	Zm00001d047821
Zm00001d028593	Zm00001d047823
Zm00001d028590	Zm00001d047824
Zm00001d028586	Zm00001d047828
Zm00001d028579	Zm00001d047831
Zm00001d028570	Zm00001d047833
Zm00001d028569	Zm00001d047834
Zm00001d028568	Zm00001d047835
Zm00001d028567	Zm00001d047837
Zm00001d028566	Zm00001d047839
Zm00001d028565	Zm00001d047840
Zm00001d028561	Zm00001d047841
Zm00001d028543	Zm00001d047848
Zm00001d028539	Zm00001d047849
Zm00001d028535	Zm00001d047853
Zm00001d028534	Zm00001d047854
Zm00001d028533	Zm00001d047855
Zm00001d028532	Zm00001d047856
Zm00001d028531	Zm00001d047857
Zm00001d028529	Zm00001d047859
Zm00001d028524	Zm00001d047860
Zm00001d028522	Zm00001d047868
Zm00001d028514	Zm00001d047875
Zm00001d028513	Zm00001d047876
Zm00001d028436	Zm00001d047910
Zm00001d028429	Zm00001d047911
Zm00001d028427	Zm00001d047915
Zm00001d028423	Zm00001d047916
Zm00001d028416	Zm00001d047917
Zm00001d028415	Zm00001d047918
Zm00001d028414	Zm00001d047920
Zm00001d028413	Zm00001d047921
Zm00001d028412	Zm00001d047923
Zm00001d028406	Zm00001d047931
Zm00001d028405	Zm00001d047933
Zm00001d028400	Zm00001d047938
Zm00001d028396	Zm00001d047941
Zm00001d028392	Zm00001d047942
Zm00001d028389	Zm00001d047944
Zm00001d028385	Zm00001d047955
Zm00001d028384	Zm00001d047958
Zm00001d028380	Zm00001d047960
Zm00001d028377	Zm00001d047962
Zm00001d028373	Zm00001d047965
Zm00001d028372	Zm00001d047967
Zm00001d028371	Zm00001d047968
Zm00001d028370	Zm00001d047969
Zm00001d028366	Zm00001d047972
Zm00001d028361	Zm00001d047976
Zm00001d028359	Zm00001d047977
Zm00001d028358	Zm00001d047979
Zm00001d028352	Zm00001d047983
Zm00001d028348	Zm00001d047984
Zm00001d028307	Zm00001d047993
Zm00001d028304	Zm00001d047995
Zm00001d028299	Zm00001d047998
Zm00001d028297	Zm00001d047999
Zm00001d028287	Zm00001d048013
Zm00001d028285	Zm00001d048017
Zm00001d028284	Zm00001d048019
Zm00001d028282	Zm00001d048021
Zm00001d028279	Zm00001d048022
Zm00001d028274	Zm00001d048026
Zm00001d028272	Zm00001d048028
Zm00001d028260	Zm00001d048050
Zm00001d028243	Zm00001d048055
Zm00001d028241	Zm00001d048061
Zm00001d028231	Zm00001d048066
Zm00001d028229	Zm00001d048076
Zm00001d028227	Zm00001d048080
Zm00001d028218	Zm00001d048081
Zm00001d028217	Zm00001d048082
Zm00001d028216	Zm00001d048083
Zm00001d028214	Zm00001d048084
Zm00001d028210	Zm00001d048086
Zm00001d028203	Zm00001d048096
Zm00001d028201	Zm00001d048100
Zm00001d028194	Zm00001d048102
Zm00001d028193	Zm00001d048105
Zm00001d028189	Zm00001d048107
Zm00001d028188	Zm00001d048108
Zm00001d028185	Zm00001d048109
Zm00001d028036	Zm00001d048121
Zm00001d028040	Zm00001d048122
Zm00001d028043	Zm00001d048123
Zm00001d028045	Zm00001d048126
Zm00001d028053	Zm00001d048132
Zm00001d028055	Zm00001d048134
Zm00001d028064	Zm00001d048136
Zm00001d028073	Zm00001d048137
Zm00001d028085	Zm00001d048141
Zm00001d028089	Zm00001d048142
Zm00001d028092	Zm00001d048143
Zm00001d028093	Zm00001d048144
Zm00001d028094	Zm00001d048146
Zm00001d028102	Zm00001d048149
Zm00001d028103	Zm00001d048151
Zm00001d028111	Zm00001d048154
Zm00001d028112	Zm00001d048155
Zm00001d028117	Zm00001d048159
Zm00001d028118	Zm00001d048162
Zm00001d028125	Zm00001d048166
Zm00001d028129	Zm00001d048172
Zm00001d028130	Zm00001d048173
Zm00001d028133	Zm00001d048175
Zm00001d028151	Zm00001d048178
Zm00001d028153	Zm00001d048181
Zm00001d028159	Zm00001d048185
Zm00001d028161	Zm00001d048188
Zm00001d028164	Zm00001d048189
Zm00001d028167	Zm00001d048191
Zm00001d028171	Zm00001d048195
Zm00001d028173	Zm00001d048196
Zm00001d028175	Zm00001d048197
Zm00001d028177	Zm00001d048200
Zm00001d028180	Zm00001d048201
Zm00001d028181	Zm00001d048204
Zm00001d028020	Zm00001d048207
Zm00001d028017	Zm00001d048208
Zm00001d028015	Zm00001d048209
Zm00001d028013	Zm00001d048210
Zm00001d028011	Zm00001d048215
Zm00001d028010	Zm00001d048217
Zm00001d028009	Zm00001d048218
Zm00001d028004	Zm00001d048220
Zm00001d028002	Zm00001d048222
Zm00001d027998	Zm00001d048224
Zm00001d027994	Zm00001d048225
Zm00001d027992	Zm00001d048226
Zm00001d027991	Zm00001d048227
Zm00001d027987	Zm00001d048229
Zm00001d027983	Zm00001d048230
Zm00001d027982	Zm00001d048231
Zm00001d027978	Zm00001d048232
Zm00001d027975	Zm00001d048233
Zm00001d027973	Zm00001d048234
Zm00001d027971	Zm00001d048235
Zm00001d027969	Zm00001d048236
Zm00001d027967	Zm00001d048238
Zm00001d027962	Zm00001d048239
Zm00001d027944	Zm00001d048242
Zm00001d027939	Zm00001d048244
Zm00001d027936	Zm00001d048246
Zm00001d027934	Zm00001d048247
Zm00001d027922	Zm00001d048252
Zm00001d027919	Zm00001d048254
Zm00001d027916	Zm00001d048258
Zm00001d027894	Zm00001d048273
Zm00001d027885	Zm00001d048284
Zm00001d027877	Zm00001d048289
Zm00001d027876	Zm00001d048292
Zm00001d027875	Zm00001d048293
Zm00001d027873	Zm00001d048294
Zm00001d027870	Zm00001d048297
Zm00001d027869	Zm00001d048299
Zm00001d027868	Zm00001d048301
Zm00001d027855	Zm00001d048309
Zm00001d027854	Zm00001d048311
Zm00001d027852	Zm00001d048312
Zm00001d027851	Zm00001d048317
Zm00001d027848	Zm00001d048318
Zm00001d027845	Zm00001d048320
Zm00001d027844	Zm00001d048321
Zm00001d027842	Zm00001d048323
Zm00001d027841	Zm00001d048324
Zm00001d027839	Zm00001d048325
Zm00001d027833	Zm00001d048333
Zm00001d027831	Zm00001d048335
Zm00001d027826	Zm00001d048336
Zm00001d027748	Zm00001d048432
Zm00001d027743	Zm00001d048430
Zm00001d027738	Zm00001d048428
Zm00001d027731	Zm00001d048424
Zm00001d027729	Zm00001d048422
Zm00001d027719	Zm00001d048419
Zm00001d027718	Zm00001d048418
Zm00001d027710	Zm00001d048413
Zm00001d027709	Zm00001d048412
Zm00001d027708	Zm00001d048411
Zm00001d027707	Zm00001d048409
Zm00001d027703	Zm00001d048407
Zm00001d027702	Zm00001d048404
Zm00001d027688	Zm00001d048403
Zm00001d027680	Zm00001d048402
Zm00001d027679	Zm00001d048401
Zm00001d027676	Zm00001d048399
Zm00001d027675	Zm00001d048397
Zm00001d027674	Zm00001d048396
Zm00001d027655	Zm00001d048394
Zm00001d027645	Zm00001d048390
Zm00001d027639	Zm00001d048389
Zm00001d027623	Zm00001d048383
Zm00001d027618	Zm00001d048382
Zm00001d027610	Zm00001d048372
Zm00001d027601	Zm00001d048370
Zm00001d027598	Zm00001d048369
Zm00001d027595	Zm00001d048368
Zm00001d027585	Zm00001d048363
Zm00001d027578	Zm00001d048362
Zm00001d027573	Zm00001d048360
Zm00001d027572	Zm00001d048359
Zm00001d027558	Zm00001d048358
Zm00001d027548	Zm00001d048356
Zm00001d027539	Zm00001d048353
Zm00001d027463	Zm00001d048453
Zm00001d027462	Zm00001d048454
Zm00001d027461	Zm00001d048455
Zm00001d027459	Zm00001d048457
Zm00001d027458	Zm00001d048458
Zm00001d027455	Zm00001d048460
Zm00001d027449	Zm00001d048462
Zm00001d027448	Zm00001d048463
Zm00001d027447	Zm00001d048466
Zm00001d027446	Zm00001d048467
Zm00001d027443	Zm00001d048469
Zm00001d027431	Zm00001d048471
Zm00001d027430	Zm00001d048472
Zm00001d027427	Zm00001d048473
Zm00001d027425	Zm00001d048474
Zm00001d027419	Zm00001d048478
Zm00001d027403	Zm00001d048481
Zm00001d027400	Zm00001d048483
Zm00001d027399	Zm00001d048492
Zm00001d027395	Zm00001d048493
Zm00001d027387	Zm00001d048494
Zm00001d027383	Zm00001d048494
Zm00001d027374	Zm00001d048496
Zm00001d027373	Zm00001d048497
Zm00001d027359	Zm00001d048502
Zm00001d027350	Zm00001d048505
Zm00001d027345	Zm00001d048506
Zm00001d027344	Zm00001d048507
Zm00001d027334	Zm00001d048510
Zm00001d027333	Zm00001d048511
Zm00001d027329	Zm00001d048516
Zm00001d027325	Zm00001d048521
Zm00001d027322	Zm00001d048523
Zm00001d027320	Zm00001d048524
Zm00001d027318	Zm00001d048526
Zm00001d018613	Zm00001d007930
Zm00001d018631	Zm00001d007935
Zm00001d018632	Zm00001d007936
Zm00001d018639	Zm00001d007937
Zm00001d018657	Zm00001d007943
Zm00001d018730	Zm00001d007839
Zm00001d018731	Zm00001d007840
Zm00001d018742	Zm00001d007842
Zm00001d018748	Zm00001d007844
Zm00001d018749	Zm00001d007845
Zm00001d018754	Zm00001d007848
Zm00001d018772	Zm00001d007849
Zm00001d018773	Zm00001d007850
Zm00001d018779	Zm00001d007857
Zm00001d018859	Zm00001d007904
Zm00001d018873	Zm00001d007900
Zm00001d018879	Zm00001d007899
Zm00001d018882	Zm00001d007898
Zm00001d018884	Zm00001d007897
Zm00001d018896	Zm00001d007890
Zm00001d018904	Zm00001d007889
Zm00001d019087	Zm00001d007770
Zm00001d019090	Zm00001d007769
Zm00001d019091	Zm00001d007767
Zm00001d019093	Zm00001d007763
Zm00001d019104	Zm00001d007760
Zm00001d019106	Zm00001d007758
Zm00001d019145	Zm00001d005252
Zm00001d019149	Zm00001d005250
Zm00001d019164	Zm00001d005248
Zm00001d019166	Zm00001d005244
Zm00001d019169	Zm00001d005240
Zm00001d019171	Zm00001d005239
Zm00001d019182	Zm00001d005238
Zm00001d019191	Zm00001d005231
Zm00001d019192	Zm00001d005230
Zm00001d019194	Zm00001d005229
Zm00001d019207	Zm00001d005208
Zm00001d019215	Zm00001d005205
Zm00001d019216	Zm00001d005203
Zm00001d019219	Zm00001d005200
Zm00001d019222	Zm00001d005196
Zm00001d019223	Zm00001d005193
Zm00001d019279	Zm00001d005459
Zm00001d019283	Zm00001d005460
Zm00001d019287	Zm00001d005461
Zm00001d019288	Zm00001d005462
Zm00001d019291	Zm00001d005465
Zm00001d019298	Zm00001d005468
Zm00001d019304	Zm00001d005470
Zm00001d019312	Zm00001d005471
Zm00001d019314	Zm00001d005473
Zm00001d019317	Zm00001d005478
Zm00001d020136	Zm00001d005622
Zm00001d020195	Zm00001d005641
Zm00001d020201	Zm00001d005642
Zm00001d020205	Zm00001d005645
Zm00001d020213	Zm00001d005647
Zm00001d020219	Zm00001d005649
Zm00001d020257	Zm00001d005656
Zm00001d020264	Zm00001d005657
Zm00001d020268	Zm00001d005659
Zm00001d020273	Zm00001d005661
Zm00001d020274	Zm00001d005662
Zm00001d020275	Zm00001d005664
Zm00001d020296	Zm00001d005671
Zm00001d020309	Zm00001d005674
Zm00001d020310	Zm00001d005681
Zm00001d020315	Zm00001d005684
Zm00001d020323	Zm00001d005685
Zm00001d020337	Zm00001d005688
Zm00001d020354	Zm00001d005695
Zm00001d020355	Zm00001d005696
Zm00001d020358	Zm00001d005699
Zm00001d020361	Zm00001d005705
Zm00001d020363	Zm00001d005707
Zm00001d020381	Zm00001d005713
Zm00001d020395	Zm00001d005715
Zm00001d020409	Zm00001d005726
Zm00001d020411	Zm00001d005727
Zm00001d020418	Zm00001d005729
Zm00001d020419	Zm00001d005732
Zm00001d020425	Zm00001d005733
Zm00001d020454	Zm00001d005764
Zm00001d020457	Zm00001d005760
Zm00001d020460	Zm00001d005757
Zm00001d020470	Zm00001d005752
Zm00001d020485	Zm00001d005751
Zm00001d020490	Zm00001d005750
Zm00001d020492	Zm00001d005749
Zm00001d020496	Zm00001d005748
Zm00001d020568	Zm00001d005782
Zm00001d020569	Zm00001d005784
Zm00001d020572	Zm00001d005785
Zm00001d020573	Zm00001d005786
Zm00001d020580	Zm00001d005789
Zm00001d020583	Zm00001d005790
Zm00001d020584	Zm00001d005791
Zm00001d020586	Zm00001d005792
Zm00001d020592	Zm00001d005793
Zm00001d020593	Zm00001d005794
Zm00001d020595	Zm00001d005798
Zm00001d020605	Zm00001d005802
Zm00001d020606	Zm00001d005803
Zm00001d020607	Zm00001d005804
Zm00001d020610	Zm00001d005807
Zm00001d020612	Zm00001d005808
Zm00001d020613	Zm00001d005811
Zm00001d020614	Zm00001d005813
Zm00001d020617	Zm00001d005816
Zm00001d020618	Zm00001d005817
Zm00001d020623	Zm00001d005819
Zm00001d020628	Zm00001d005822
Zm00001d020629	Zm00001d005824
Zm00001d020639	Zm00001d005826
Zm00001d020646	Zm00001d005830
Zm00001d020647	Zm00001d005831
Zm00001d020650	Zm00001d005833
Zm00001d020653	Zm00001d005837
Zm00001d020670	Zm00001d005875
Zm00001d020675	Zm00001d005874
Zm00001d020681	Zm00001d005873
Zm00001d020683	Zm00001d005871
Zm00001d020687	Zm00001d005866
Zm00001d020688	Zm00001d005865
Zm00001d020695	Zm00001d005856
Zm00001d020697	Zm00001d005849
Zm00001d020701	Zm00001d005847
Zm00001d020705	Zm00001d005841
Zm00001d020708	Zm00001d005881
Zm00001d020711	Zm00001d005884
Zm00001d020713	Zm00001d005885
Zm00001d020714	Zm00001d005888
Zm00001d020717	Zm00001d005889
Zm00001d020719	Zm00001d005893
Zm00001d020722	Zm00001d005895
Zm00001d020723	Zm00001d005897
Zm00001d020731	Zm00001d005901
Zm00001d020735	Zm00001d005909
Zm00001d020743	Zm00001d005911
Zm00001d020748	Zm00001d005912
Zm00001d020754	Zm00001d005913
Zm00001d020755	Zm00001d005917
Zm00001d020757	Zm00001d005918
Zm00001d020763	Zm00001d005919
Zm00001d020764	Zm00001d005920
Zm00001d020768	Zm00001d005923
Zm00001d020770	Zm00001d005924
Zm00001d020771	Zm00001d005925
Zm00001d020772	Zm00001d005928
Zm00001d020774	Zm00001d005931
Zm00001d020781	Zm00001d005934
Zm00001d020789	Zm00001d005936
Zm00001d020790	Zm00001d005939
Zm00001d020799	Zm00001d005948
Zm00001d020803	Zm00001d005950
Zm00001d020804	Zm00001d005951
Zm00001d020807	Zm00001d005957
Zm00001d020823	Zm00001d005962
Zm00001d020826	Zm00001d005964
Zm00001d020828	Zm00001d005966
Zm00001d020834	Zm00001d005969
Zm00001d020837	Zm00001d005970
Zm00001d020840	Zm00001d005971
Zm00001d020857	Zm00001d005974
Zm00001d020858	Zm00001d005976
Zm00001d020861	Zm00001d005978
Zm00001d020871	Zm00001d005984
Zm00001d020872	Zm00001d005989
Zm00001d020874	Zm00001d005993
Zm00001d020877	Zm00001d005996
Zm00001d020879	Zm00001d005997
Zm00001d020881	Zm00001d006001
Zm00001d020898	Zm00001d006008
Zm00001d020903	Zm00001d006009
Zm00001d020910	Zm00001d006010
Zm00001d020913	Zm00001d006011
Zm00001d020924	Zm00001d006015
Zm00001d020926	Zm00001d006016
Zm00001d020927	Zm00001d006017
Zm00001d020932	Zm00001d006022
Zm00001d020937	Zm00001d006025
Zm00001d020938	Zm00001d006027
Zm00001d020941	Zm00001d006028
Zm00001d020946	Zm00001d006030
Zm00001d020948	Zm00001d006031
Zm00001d020950	Zm00001d006032
Zm00001d020951	Zm00001d006034
Zm00001d020956	Zm00001d006036
Zm00001d020961	Zm00001d006037
Zm00001d020963	Zm00001d006040
Zm00001d020965	Zm00001d006041
Zm00001d020966	Zm00001d006042
Zm00001d020975	Zm00001d006046
Zm00001d020982	Zm00001d006053
Zm00001d020986	Zm00001d006057
Zm00001d021006	Zm00001d006059
Zm00001d021010	Zm00001d006060
Zm00001d021014	Zm00001d006063
Zm00001d021018	Zm00001d006064
Zm00001d021019	Zm00001d006065
Zm00001d021023	Zm00001d006066
Zm00001d021025	Zm00001d006069
Zm00001d021032	Zm00001d006070
Zm00001d021035	Zm00001d006071
Zm00001d021038	Zm00001d006078
Zm00001d021046	Zm00001d006080
Zm00001d021051	Zm00001d006085
Zm00001d021054	Zm00001d006090
Zm00001d021056	Zm00001d006091
Zm00001d021057	Zm00001d006094
Zm00001d021058	Zm00001d006096
Zm00001d021060	Zm00001d006099
Zm00001d021061	Zm00001d006100
Zm00001d021062	Zm00001d006101
Zm00001d021065	Zm00001d006102
Zm00001d021069	Zm00001d006106
Zm00001d021070	Zm00001d006107
Zm00001d021071	Zm00001d006108
Zm00001d021086	Zm00001d006110
Zm00001d021123	Zm00001d006112
Zm00001d021127	Zm00001d006113
Zm00001d021135	Zm00001d006116
Zm00001d021136	Zm00001d006117
Zm00001d021141	Zm00001d006119
Zm00001d021147	Zm00001d006125
Zm00001d021148	Zm00001d006126
Zm00001d021216	Zm00001d006171
Zm00001d021221	Zm00001d006173
Zm00001d021223	Zm00001d006175
Zm00001d021227	Zm00001d006176
Zm00001d021231	Zm00001d006179
Zm00001d021241	Zm00001d006184
Zm00001d021278	Zm00001d006198
Zm00001d021282	Zm00001d006204
Zm00001d021283	Zm00001d006205
Zm00001d021286	Zm00001d006209
Zm00001d021287	Zm00001d006210
Zm00001d021288	Zm00001d006211
Zm00001d021291	Zm00001d006212
Zm00001d021300	Zm00001d006213
Zm00001d021301	Zm00001d006214
Zm00001d022647	Zm00001d006232
Zm00001d022629	Zm00001d006235
Zm00001d022628	Zm00001d006236
Zm00001d022627	Zm00001d006237
Zm00001d022625	Zm00001d006238
Zm00001d022622	Zm00001d006242
Zm00001d022621	Zm00001d006243
Zm00001d022615	Zm00001d006244
Zm00001d022614	Zm00001d006245
Zm00001d022611	Zm00001d006246
Zm00001d022605	Zm00001d006247
Zm00001d022604	Zm00001d006249
Zm00001d022596	Zm00001d006256
Zm00001d022594	Zm00001d006257
Zm00001d022592	Zm00001d006263
Zm00001d021473	Zm00001d006267
Zm00001d021464	Zm00001d006269
Zm00001d021462	Zm00001d006270
Zm00001d021434	Zm00001d006297
Zm00001d021433	Zm00001d006298
Zm00001d021426	Zm00001d006307
Zm00001d021421	Zm00001d006309
Zm00001d021420	Zm00001d006310
Zm00001d021419	Zm00001d006311
Zm00001d021418	Zm00001d006313
Zm00001d021404	Zm00001d006317
Zm00001d021403	Zm00001d006319
Zm00001d021401	Zm00001d006320
Zm00001d021395	Zm00001d006324
Zm00001d021395	Zm00001d006324
Zm00001d021392	Zm00001d006328
Zm00001d021389	Zm00001d006331
Zm00001d021380	Zm00001d006335
Zm00001d021375	Zm00001d006336
Zm00001d021363	Zm00001d006347
Zm00001d021362	Zm00001d006348
Zm00001d021347	Zm00001d006350
Zm00001d021345	Zm00001d006351
Zm00001d021344	Zm00001d006353
Zm00001d021342	Zm00001d006355
Zm00001d021341	Zm00001d006358
Zm00001d021507	Zm00001d006377
Zm00001d021508	Zm00001d006388
Zm00001d021512	Zm00001d006389
Zm00001d021513	Zm00001d006394
Zm00001d021514	Zm00001d006396
Zm00001d021515	Zm00001d006398
Zm00001d021517	Zm00001d006402
Zm00001d021519	Zm00001d006408
Zm00001d021520	Zm00001d006409
Zm00001d021522	Zm00001d006410
Zm00001d021554	Zm00001d006439
Zm00001d021557	Zm00001d006440
Zm00001d021562	Zm00001d006445
Zm00001d021565	Zm00001d006447
Zm00001d021572	Zm00001d006449
Zm00001d021573	Zm00001d006451
Zm00001d021574	Zm00001d006453
Zm00001d021579	Zm00001d006454
Zm00001d021580	Zm00001d006455
Zm00001d021583	Zm00001d006456
Zm00001d021587	Zm00001d006460
Zm00001d021591	Zm00001d006463
Zm00001d021594	Zm00001d006464
Zm00001d021595	Zm00001d006466
Zm00001d021596	Zm00001d006467
Zm00001d021598	Zm00001d006470
Zm00001d021609	Zm00001d006472
Zm00001d021610	Zm00001d006473
Zm00001d021620	Zm00001d006475
Zm00001d021627	Zm00001d006489
Zm00001d021629	Zm00001d006494
Zm00001d021630	Zm00001d006495
Zm00001d021633	Zm00001d006496
Zm00001d021635	Zm00001d006499
Zm00001d021639	Zm00001d006503
Zm00001d021641	Zm00001d006504
Zm00001d021642	Zm00001d006505
Zm00001d021646	Zm00001d006507
Zm00001d021702	Zm00001d006539
Zm00001d021703	Zm00001d006540
Zm00001d021704	Zm00001d006541
Zm00001d021706	Zm00001d006547
Zm00001d021710	Zm00001d006552
Zm00001d021812	Zm00001d006608
Zm00001d021813	Zm00001d006612
Zm00001d021815	Zm00001d006613
Zm00001d021817	Zm00001d006614
Zm00001d021818	Zm00001d006616
Zm00001d021820	Zm00001d006617
Zm00001d021831	Zm00001d006619
Zm00001d021834	Zm00001d006620
Zm00001d021835	Zm00001d006621
Zm00001d021838	Zm00001d006625
Zm00001d021839	Zm00001d006626
Zm00001d021858	Zm00001d006628
Zm00001d021865	Zm00001d006637
Zm00001d021870	Zm00001d006639
Zm00001d021875	Zm00001d006644
Zm00001d021877	Zm00001d006645
Zm00001d021882	Zm00001d006650
Zm00001d021891	Zm00001d006651
Zm00001d021892	Zm00001d006653
Zm00001d021893	Zm00001d006654
Zm00001d021898	Zm00001d006656
Zm00001d021903	Zm00001d006658
Zm00001d021906	Zm00001d006663
Zm00001d021908	Zm00001d006667
Zm00001d021912	Zm00001d006669
Zm00001d021913	Zm00001d006670
Zm00001d021915	Zm00001d006673
Zm00001d021927	Zm00001d006677
Zm00001d021929	Zm00001d006678
Zm00001d021930	Zm00001d006679
Zm00001d021931	Zm00001d006680
Zm00001d021932	Zm00001d006682
Zm00001d021934	Zm00001d006687
Zm00001d021943	Zm00001d006699
Zm00001d021946	Zm00001d006701
Zm00001d021947	Zm00001d006702
Zm00001d021950	Zm00001d006704
Zm00001d021951	Zm00001d006705
Zm00001d021952	Zm00001d006708
Zm00001d021954	Zm00001d006710
Zm00001d021955	Zm00001d006711
Zm00001d021957	Zm00001d006713
Zm00001d021958	Zm00001d006714
Zm00001d021959	Zm00001d006715
Zm00001d021966	Zm00001d006717
Zm00001d021971	Zm00001d006720
Zm00001d021973	Zm00001d006721
Zm00001d021974	Zm00001d006722
Zm00001d021977	Zm00001d006723
Zm00001d021978	Zm00001d006726
Zm00001d021979	Zm00001d006731
Zm00001d021988	Zm00001d006733
Zm00001d021990	Zm00001d006735
Zm00001d021993	Zm00001d006737
Zm00001d021995	Zm00001d006739
Zm00001d021998	Zm00001d006744
Zm00001d022001	Zm00001d006746
Zm00001d022005	Zm00001d006747
Zm00001d022006	Zm00001d006749
Zm00001d022010	Zm00001d006751
Zm00001d022016	Zm00001d006752
Zm00001d022017	Zm00001d006753
Zm00001d022022	Zm00001d006754
Zm00001d022025	Zm00001d006756
Zm00001d022038	Zm00001d006757
Zm00001d022040	Zm00001d006758
Zm00001d022041	Zm00001d006759
Zm00001d022042	Zm00001d006760
Zm00001d022045	Zm00001d006761
Zm00001d022049	Zm00001d006769
Zm00001d022050	Zm00001d006771
Zm00001d022056	Zm00001d006774
Zm00001d022059	Zm00001d006776
Zm00001d022072	Zm00001d006828
Zm00001d022073	Zm00001d006825
Zm00001d022083	Zm00001d006821
Zm00001d022085	Zm00001d006820
Zm00001d022088	Zm00001d006817
Zm00001d022089	Zm00001d006815
Zm00001d022099	Zm00001d006813
Zm00001d022102	Zm00001d006810
Zm00001d022107	Zm00001d006833
Zm00001d022108	Zm00001d006834
Zm00001d022109	Zm00001d006835
Zm00001d022111	Zm00001d006838
Zm00001d022112	Zm00001d006840
Zm00001d022120	Zm00001d006841
Zm00001d022125	Zm00001d006845
Zm00001d022130	Zm00001d006847
Zm00001d022132	Zm00001d006855
Zm00001d022139	Zm00001d006860
Zm00001d022144	Zm00001d006866
Zm00001d022147	Zm00001d006871
Zm00001d022151	Zm00001d006874
Zm00001d022152	Zm00001d006875
Zm00001d022189	Zm00001d006906
Zm00001d022190	Zm00001d006910
Zm00001d022191	Zm00001d006912
Zm00001d022193	Zm00001d006913
Zm00001d022195	Zm00001d006915
Zm00001d022199	Zm00001d006916
Zm00001d022201	Zm00001d006917
Zm00001d022202	Zm00001d006918
Zm00001d022212	Zm00001d006921
Zm00001d022218	Zm00001d006923
Zm00001d022249	Zm00001d006950
Zm00001d022262	Zm00001d006947
Zm00001d022264	Zm00001d006946
Zm00001d022266	Zm00001d006945
Zm00001d022272	Zm00001d006944
Zm00001d022273	Zm00001d006941
Zm00001d022275	Zm00001d006939
Zm00001d022294	Zm00001d006931
Zm00001d022296	Zm00001d006930
Zm00001d022305	Zm00001d007029
Zm00001d022306	Zm00001d007030
Zm00001d022307	Zm00001d007031
Zm00001d022308	Zm00001d007032
Zm00001d022314	Zm00001d007037
Zm00001d022316	Zm00001d007038
Zm00001d022322	Zm00001d007039
Zm00001d022335	Zm00001d007043
Zm00001d022350	Zm00001d007058
Zm00001d022354	Zm00001d007059
Zm00001d022357	Zm00001d007060
Zm00001d022364	Zm00001d007062
Zm00001d022500	Zm00001d007107
Zm00001d022499	Zm00001d007111
Zm00001d022494	Zm00001d007112
Zm00001d022490	Zm00001d007113
Zm00001d022489	Zm00001d007118
Zm00001d022488	Zm00001d007119
Zm00001d022481	Zm00001d007121
Zm00001d022477	Zm00001d007123
Zm00001d022474	Zm00001d007130
Zm00001d022469	Zm00001d007135
Zm00001d022467	Zm00001d007143
Zm00001d022466	Zm00001d007145
Zm00001d022465	Zm00001d007146
Zm00001d022463	Zm00001d007154
Zm00001d022453	Zm00001d007160
Zm00001d022450	Zm00001d007167
Zm00001d022446	Zm00001d007168
Zm00001d022444	Zm00001d007169
Zm00001d022442	Zm00001d007172
Zm00001d022440	Zm00001d007173
Zm00001d022438	Zm00001d007174
Zm00001d022530	Zm00001d007188
Zm00001d022537	Zm00001d007192
Zm00001d022541	Zm00001d007193
Zm00001d022546	Zm00001d007196
Zm00001d022560	Zm00001d007202
Zm00001d022562	Zm00001d007204
Zm00001d022563	Zm00001d007205
Zm00001d022565	Zm00001d007207
Zm00001d022567	Zm00001d007209
Zm00001d022572	Zm00001d007214
Zm00001d022573	Zm00001d007215
Zm00001d022575	Zm00001d007216
Zm00001d039238	Zm00001d009032
Zm00001d039249	Zm00001d009031
Zm00001d039254	Zm00001d009030
Zm00001d039258	Zm00001d009028
Zm00001d039259	Zm00001d009027
Zm00001d039263	Zm00001d009023
Zm00001d039266	Zm00001d009017
Zm00001d039271	Zm00001d009013
Zm00001d039283	Zm00001d009010
Zm00001d039284	Zm00001d009009
Zm00001d039287	Zm00001d009005
Zm00001d039292	Zm00001d009003
Zm00001d039315	Zm00001d008983
Zm00001d039316	Zm00001d008982
Zm00001d039318	Zm00001d008980
Zm00001d039324	Zm00001d008968
Zm00001d039325	Zm00001d008965
Zm00001d039338	Zm00001d008962
Zm00001d039339	Zm00001d008961
Zm00001d039346	Zm00001d008957
Zm00001d039348	Zm00001d008955
Zm00001d039349	Zm00001d008954
Zm00001d039350	Zm00001d008951
Zm00001d039351	Zm00001d008946
Zm00001d039352	Zm00001d008945
Zm00001d039355	Zm00001d008941
Zm00001d039362	Zm00001d008930
Zm00001d039394	Zm00001d008909
Zm00001d039401	Zm00001d008907
Zm00001d039407	Zm00001d008893
Zm00001d039408	Zm00001d008892
Zm00001d039446	Zm00001d008890
Zm00001d039442	Zm00001d008885
Zm00001d039434	Zm00001d008882
Zm00001d039429	Zm00001d008881
Zm00001d039428	Zm00001d008878
Zm00001d039425	Zm00001d008874
Zm00001d039424	Zm00001d008872
Zm00001d039459	Zm00001d008853
Zm00001d039460	Zm00001d008851
Zm00001d039461	Zm00001d008850
Zm00001d039467	Zm00001d008842
Zm00001d039613	Zm00001d008759
Zm00001d039614	Zm00001d008758
Zm00001d039615	Zm00001d008756
Zm00001d039624	Zm00001d008749
Zm00001d039628	Zm00001d008744
Zm00001d039635	Zm00001d008742
Zm00001d039647	Zm00001d008738
Zm00001d039653	Zm00001d008737
Zm00001d039658	Zm00001d008734
Zm00001d039664	Zm00001d008731
Zm00001d039670	Zm00001d008727
Zm00001d039673	Zm00001d008725
Zm00001d039678	Zm00001d008724
Zm00001d039682	Zm00001d008716
Zm00001d039686	Zm00001d008708
Zm00001d039687	Zm00001d008706
Zm00001d039691	Zm00001d008700
Zm00001d039700	Zm00001d008695
Zm00001d039701	Zm00001d008693
Zm00001d039702	Zm00001d008692
Zm00001d039703	Zm00001d008691
Zm00001d039706	Zm00001d008690
Zm00001d039709	Zm00001d008689
Zm00001d039715	Zm00001d008681
Zm00001d039716	Zm00001d008680
Zm00001d039717	Zm00001d008679
Zm00001d039726	Zm00001d008676
Zm00001d039733	Zm00001d008668
Zm00001d039738	Zm00001d008666
Zm00001d039739	Zm00001d008664
Zm00001d039740	Zm00001d008663
Zm00001d039747	Zm00001d008656
Zm00001d039846	Zm00001d008631
Zm00001d039852	Zm00001d008625
Zm00001d039854	Zm00001d008624
Zm00001d039856	Zm00001d008623
Zm00001d039857	Zm00001d008622
Zm00001d039858	Zm00001d008621
Zm00001d039859	Zm00001d008620
Zm00001d039865	Zm00001d008619
Zm00001d039867	Zm00001d008618
Zm00001d039871	Zm00001d008617
Zm00001d039879	Zm00001d008613
Zm00001d039881	Zm00001d008611
Zm00001d039882	Zm00001d008610
Zm00001d039893	Zm00001d008602
Zm00001d039901	Zm00001d008598
Zm00001d039904	Zm00001d008596
Zm00001d039908	Zm00001d008594
Zm00001d039909	Zm00001d008593
Zm00001d039916	Zm00001d008591
Zm00001d039918	Zm00001d008588
Zm00001d039931	Zm00001d008586
Zm00001d039932	Zm00001d008579
Zm00001d039941	Zm00001d008577
Zm00001d039944	Zm00001d008573
Zm00001d039963	Zm00001d008570
Zm00001d039965	Zm00001d008569
Zm00001d039969	Zm00001d008568
Zm00001d039973	Zm00001d008567
Zm00001d039975	Zm00001d008565
Zm00001d039976	Zm00001d008564
Zm00001d039977	Zm00001d008562
Zm00001d039985	Zm00001d008549
Zm00001d039991	Zm00001d008540
Zm00001d039993	Zm00001d008539
Zm00001d040005	Zm00001d008535
Zm00001d040006	Zm00001d008532
Zm00001d040010	Zm00001d008531
Zm00001d040011	Zm00001d008530
Zm00001d040014	Zm00001d008529
Zm00001d040019	Zm00001d008528
Zm00001d040020	Zm00001d008525
Zm00001d040107	Zm00001d008455
Zm00001d040109	Zm00001d008454
Zm00001d040110	Zm00001d008453
Zm00001d040111	Zm00001d008452
Zm00001d040112	Zm00001d008451
Zm00001d040113	Zm00001d008446
Zm00001d040169	Zm00001d008409
Zm00001d040171	Zm00001d008408
Zm00001d040178	Zm00001d008407
Zm00001d040183	Zm00001d008406
Zm00001d040185	Zm00001d008405
Zm00001d040186	Zm00001d008404
Zm00001d040189	Zm00001d008399
Zm00001d040193	Zm00001d008398
Zm00001d040197	Zm00001d008396
Zm00001d040213	Zm00001d008393
Zm00001d040215	Zm00001d008392
Zm00001d040218	Zm00001d008390
Zm00001d040232	Zm00001d008381
Zm00001d040233	Zm00001d008380
Zm00001d040235	Zm00001d008379
Zm00001d040238	Zm00001d008376
Zm00001d040243	Zm00001d008374
Zm00001d040257	Zm00001d008369
Zm00001d040259	Zm00001d008362
Zm00001d040260	Zm00001d008359
Zm00001d040263	Zm00001d008357
Zm00001d040270	Zm00001d008347
Zm00001d040271	Zm00001d008346
Zm00001d040274	Zm00001d008345
Zm00001d040276	Zm00001d008342
Zm00001d040279	Zm00001d008338
Zm00001d040286	Zm00001d008333
Zm00001d040291	Zm00001d008330
Zm00001d040292	Zm00001d008329
Zm00001d040293	Zm00001d008327
Zm00001d040298	Zm00001d008325
Zm00001d040364	Zm00001d008299
Zm00001d040343	Zm00001d008293
Zm00001d040340	Zm00001d008285
Zm00001d040334	Zm00001d008284
Zm00001d040333	Zm00001d008283
Zm00001d040324	Zm00001d008279
Zm00001d040323	Zm00001d008278
Zm00001d040408	Zm00001d008269
Zm00001d040401	Zm00001d008268
Zm00001d040399	Zm00001d008266
Zm00001d040398	Zm00001d008265
Zm00001d040392	Zm00001d008262
Zm00001d040390	Zm00001d008261
Zm00001d040389	Zm00001d008259
Zm00001d040438	Zm00001d008244
Zm00001d040440	Zm00001d008242
Zm00001d040442	Zm00001d008239
Zm00001d040445	Zm00001d008237
Zm00001d040448	Zm00001d008236
Zm00001d040462	Zm00001d008233
Zm00001d040463	Zm00001d008230
Zm00001d040464	Zm00001d008229
Zm00001d040467	Zm00001d008228
Zm00001d040468	Zm00001d008227
Zm00001d040475	Zm00001d008224
Zm00001d040503	Zm00001d008218
Zm00001d040509	Zm00001d008216
Zm00001d040515	Zm00001d008215
Zm00001d040519	Zm00001d008210
Zm00001d040526	Zm00001d008208
Zm00001d040527	Zm00001d008206
Zm00001d040536	Zm00001d008205
Zm00001d040539	Zm00001d008203
Zm00001d040541	Zm00001d008201
Zm00001d040544	Zm00001d008200
Zm00001d040545	Zm00001d008196
Zm00001d040548	Zm00001d008194
Zm00001d040554	Zm00001d008190
Zm00001d040555	Zm00001d008187
Zm00001d040562	Zm00001d008178
Zm00001d040581	Zm00001d008173
Zm00001d040596	Zm00001d009132
Zm00001d040603	Zm00001d009127
Zm00001d040606	Zm00001d009123
Zm00001d040614	Zm00001d009121
Zm00001d040619	Zm00001d009116
Zm00001d040748	Zm00001d009220
Zm00001d040752	Zm00001d009211
Zm00001d040760	Zm00001d009205
Zm00001d040775	Zm00001d009193
Zm00001d040780	Zm00001d009186
Zm00001d044224	Zm00001d011178
Zm00001d044226	Zm00001d011180
Zm00001d044228	Zm00001d011183
Zm00001d044231	Zm00001d011185
Zm00001d044242	Zm00001d011187
Zm00001d044243	Zm00001d011188
Zm00001d044244	Zm00001d011189
Zm00001d044250	Zm00001d011192
Zm00001d044315	Zm00001d011238
Zm00001d044317	Zm00001d011241
Zm00001d044318	Zm00001d011242
Zm00001d044326	Zm00001d011245
Zm00001d044327	Zm00001d011246
Zm00001d044330	Zm00001d011252
Zm00001d044333	Zm00001d011255
Zm00001d044335	Zm00001d011256
Zm00001d044338	Zm00001d011258
Zm00001d044356	Zm00001d011260
Zm00001d044367	Zm00001d011266
Zm00001d044374	Zm00001d011268
Zm00001d044379	Zm00001d011272
Zm00001d044386	Zm00001d011276
Zm00001d044391	Zm00001d011278
Zm00001d044393	Zm00001d011282
Zm00001d044394	Zm00001d011283
Zm00001d044395	Zm00001d011284
Zm00001d044396	Zm00001d011285
Zm00001d044405	Zm00001d011288
Zm00001d044409	Zm00001d011297
Zm00001d044421	Zm00001d011299
Zm00001d044424	Zm00001d011301
Zm00001d044425	Zm00001d011302
Zm00001d044427	Zm00001d011303
Zm00001d044431	Zm00001d011304
Zm00001d044222	Zm00001d011359
Zm00001d044220	Zm00001d011360
Zm00001d044217	Zm00001d011362
Zm00001d044202	Zm00001d011365
Zm00001d044201	Zm00001d011366
Zm00001d044191	Zm00001d011373
Zm00001d044188	Zm00001d011379
Zm00001d044186	Zm00001d011386
Zm00001d044185	Zm00001d011392
Zm00001d044181	Zm00001d011393
Zm00001d044179	Zm00001d011396
Zm00001d044176	Zm00001d011398
Zm00001d044173	Zm00001d011399
Zm00001d044172	Zm00001d011401
Zm00001d044170	Zm00001d011405
Zm00001d044168	Zm00001d011406
Zm00001d044167	Zm00001d011410
Zm00001d044164	Zm00001d011411
Zm00001d044162	Zm00001d011413
Zm00001d044159	Zm00001d011417
Zm00001d044122	Zm00001d011438
Zm00001d044110	Zm00001d011444
Zm00001d044104	Zm00001d011446
Zm00001d044101	Zm00001d011448
Zm00001d044100	Zm00001d011451
Zm00001d044099	Zm00001d011454
Zm00001d044093	Zm00001d011455
Zm00001d044092	Zm00001d011457
Zm00001d044087	Zm00001d011463
Zm00001d044076	Zm00001d011468
Zm00001d044074	Zm00001d011470
Zm00001d044060	Zm00001d011471
Zm00001d044056	Zm00001d011473
Zm00001d044054	Zm00001d011474
Zm00001d044053	Zm00001d011477
Zm00001d044036	Zm00001d011478
Zm00001d044021	Zm00001d011487
Zm00001d044020	Zm00001d011490
Zm00001d044019	Zm00001d011492
Zm00001d044015	Zm00001d011495
Zm00001d044010	Zm00001d011496
Zm00001d044004	Zm00001d011499
Zm00001d043998	Zm00001d011500
Zm00001d043997	Zm00001d011501
Zm00001d043994	Zm00001d011503
Zm00001d043991	Zm00001d011504
Zm00001d043990	Zm00001d011506
Zm00001d043981	Zm00001d011511
Zm00001d043971	Zm00001d011514
Zm00001d043968	Zm00001d011515
Zm00001d043962	Zm00001d011517
Zm00001d043959	Zm00001d011520
Zm00001d043950	Zm00001d011527
Zm00001d043946	Zm00001d011528
Zm00001d043944	Zm00001d011531
Zm00001d043942	Zm00001d011536
Zm00001d043937	Zm00001d011537
Zm00001d043935	Zm00001d011541
Zm00001d043932	Zm00001d011543
Zm00001d043923	Zm00001d011550
Zm00001d043921	Zm00001d011555
Zm00001d043915	Zm00001d011560
Zm00001d043911	Zm00001d011561
Zm00001d043906	Zm00001d011562
Zm00001d043905	Zm00001d011565
Zm00001d043903	Zm00001d011570
Zm00001d043902	Zm00001d011571
Zm00001d043900	Zm00001d011572
Zm00001d043898	Zm00001d011576
Zm00001d043895	Zm00001d011578
Zm00001d043890	Zm00001d011580
Zm00001d043880	Zm00001d011585
Zm00001d043878	Zm00001d011588
Zm00001d043877	Zm00001d011589
Zm00001d043874	Zm00001d011592
Zm00001d043803	Zm00001d011623
Zm00001d043801	Zm00001d011624
Zm00001d043799	Zm00001d011629
Zm00001d043797	Zm00001d011634
Zm00001d043796	Zm00001d011635
Zm00001d043784	Zm00001d011636
Zm00001d043782	Zm00001d011639
Zm00001d043771	Zm00001d011642
Zm00001d043766	Zm00001d011644
Zm00001d043757	Zm00001d011648
Zm00001d043752	Zm00001d011649
Zm00001d043751	Zm00001d011650
Zm00001d043745	Zm00001d011652
Zm00001d043740	Zm00001d011655
Zm00001d043737	Zm00001d011657
Zm00001d043736	Zm00001d011658
Zm00001d043733	Zm00001d011663
Zm00001d043729	Zm00001d011669
Zm00001d043727	Zm00001d011673
Zm00001d043726	Zm00001d011676
Zm00001d043725	Zm00001d011678
Zm00001d043707	Zm00001d011680
Zm00001d043708	Zm00001d011681
Zm00001d043703	Zm00001d011685
Zm00001d043701	Zm00001d011687
Zm00001d043700	Zm00001d011688
Zm00001d043696	Zm00001d011691
Zm00001d043695	Zm00001d011692
Zm00001d043693	Zm00001d011696
Zm00001d043686	Zm00001d011699
Zm00001d043684	Zm00001d011700
Zm00001d043682	Zm00001d011705
Zm00001d043675	Zm00001d011708
Zm00001d043674	Zm00001d011710
Zm00001d043667	Zm00001d011713
Zm00001d043666	Zm00001d011716
Zm00001d043611	Zm00001d011739
Zm00001d043606	Zm00001d011741
Zm00001d043592	Zm00001d011746
Zm00001d043591	Zm00001d011747
Zm00001d043589	Zm00001d011748
Zm00001d043586	Zm00001d011751
Zm00001d043578	Zm00001d011753
Zm00001d043578	Zm00001d011754
Zm00001d043573	Zm00001d011758
Zm00001d043571	Zm00001d011760
Zm00001d043566	Zm00001d011762
Zm00001d043544	Zm00001d012788
Zm00001d043548	Zm00001d012787
Zm00001d043550	Zm00001d012779
Zm00001d043551	Zm00001d012776
Zm00001d043558	Zm00001d012775
Zm00001d043562	Zm00001d012774
Zm00001d043523	Zm00001d012772
Zm00001d043510	Zm00001d012767
Zm00001d043509	Zm00001d012766
Zm00001d043452	Zm00001d012751
Zm00001d043462	Zm00001d012750
Zm00001d043468	Zm00001d012748
Zm00001d043414	Zm00001d012718
Zm00001d043413	Zm00001d012714
Zm00001d043411	Zm00001d012712
Zm00001d043407	Zm00001d012710
Zm00001d043406	Zm00001d012709
Zm00001d043405	Zm00001d012708
Zm00001d043402	Zm00001d012703
Zm00001d043401	Zm00001d012701
Zm00001d043399	Zm00001d012700
Zm00001d043392	Zm00001d012699
Zm00001d043389	Zm00001d012697
Zm00001d043387	Zm00001d012694
Zm00001d043383	Zm00001d012691
Zm00001d043379	Zm00001d012689
Zm00001d043378	Zm00001d012688
Zm00001d043372	Zm00001d012687
Zm00001d043371	Zm00001d012684
Zm00001d043367	Zm00001d012679
Zm00001d043365	Zm00001d012677
Zm00001d043364	Zm00001d012676
Zm00001d043356	Zm00001d012674
Zm00001d043353	Zm00001d012672
Zm00001d043348	Zm00001d012672
Zm00001d043270	Zm00001d012619
Zm00001d043269	Zm00001d012618
Zm00001d043266	Zm00001d012615
Zm00001d043265	Zm00001d012613
Zm00001d043264	Zm00001d012612
Zm00001d043262	Zm00001d012611
Zm00001d043261	Zm00001d012610
Zm00001d043252	Zm00001d012609
Zm00001d043249	Zm00001d012607
Zm00001d043243	Zm00001d012605
Zm00001d043235	Zm00001d012603
Zm00001d043232	Zm00001d012602
Zm00001d043229	Zm00001d012601
Zm00001d043227	Zm00001d012600
Zm00001d043224	Zm00001d012599
Zm00001d043223	Zm00001d012598
Zm00001d043222	Zm00001d012595
Zm00001d043221	Zm00001d012594
Zm00001d043218	Zm00001d012593
Zm00001d043205	Zm00001d012585
Zm00001d043202	Zm00001d012581
Zm00001d043200	Zm00001d012580
Zm00001d043196	Zm00001d012578
Zm00001d043193	Zm00001d012576
Zm00001d043191	Zm00001d012575
Zm00001d043188	Zm00001d012571
Zm00001d043187	Zm00001d012569
Zm00001d043185	Zm00001d012566
Zm00001d043183	Zm00001d012564
Zm00001d043181	Zm00001d012563
Zm00001d043178	Zm00001d012562
Zm00001d043175	Zm00001d012561
Zm00001d043164	Zm00001d012560
Zm00001d043160	Zm00001d012559
Zm00001d043158	Zm00001d012556
Zm00001d043153	Zm00001d012553
Zm00001d043149	Zm00001d012550
Zm00001d043146	Zm00001d012548
Zm00001d043137	Zm00001d012546
Zm00001d043131	Zm00001d012544
Zm00001d043119	Zm00001d012539
Zm00001d043117	Zm00001d012538
Zm00001d043113	Zm00001d012537
Zm00001d043112	Zm00001d012536
Zm00001d043104	Zm00001d012532
Zm00001d043097	Zm00001d012530
Zm00001d043095	Zm00001d012529
Zm00001d043094	Zm00001d012527
Zm00001d043090	Zm00001d012524
Zm00001d043089	Zm00001d012522
Zm00001d043087	Zm00001d012520
Zm00001d043086	Zm00001d012518
Zm00001d043080	Zm00001d012517
Zm00001d043076	Zm00001d012516
Zm00001d043074	Zm00001d012515
Zm00001d043070	Zm00001d012513
Zm00001d043069	Zm00001d012512
Zm00001d043067	Zm00001d012511
Zm00001d043063	Zm00001d012507
Zm00001d043059	Zm00001d012504
Zm00001d043052	Zm00001d012501
Zm00001d043050	Zm00001d012500
Zm00001d043046	Zm00001d012498
Zm00001d043043	Zm00001d012494
Zm00001d043039	Zm00001d012492
Zm00001d043031	Zm00001d012488
Zm00001d043026	Zm00001d012484
Zm00001d043025	Zm00001d012482
Zm00001d043024	Zm00001d012480
Zm00001d043022	Zm00001d012479
Zm00001d043019	Zm00001d012477
Zm00001d043014	Zm00001d012475
Zm00001d043012	Zm00001d012474
Zm00001d043011	Zm00001d012473
Zm00001d043006	Zm00001d012470
Zm00001d043005	Zm00001d012468
Zm00001d042998	Zm00001d012465
Zm00001d042997	Zm00001d012462
Zm00001d042985	Zm00001d012460
Zm00001d042980	Zm00001d012456
Zm00001d042977	Zm00001d012451
Zm00001d042975	Zm00001d012449
Zm00001d042972	Zm00001d012447
Zm00001d042969	Zm00001d012446
Zm00001d042968	Zm00001d012445
Zm00001d042964	Zm00001d012444
Zm00001d042963	Zm00001d012443
Zm00001d042955	Zm00001d012440
Zm00001d042954	Zm00001d012439
Zm00001d042953	Zm00001d012438
Zm00001d042950	Zm00001d012437
Zm00001d042949	Zm00001d012435
Zm00001d042944	Zm00001d012434
Zm00001d042943	Zm00001d012433
Zm00001d042942	Zm00001d012432
Zm00001d042940	Zm00001d012431
Zm00001d042934	Zm00001d012430
Zm00001d042932	Zm00001d012426
Zm00001d042931	Zm00001d012424
Zm00001d042930	Zm00001d012423
Zm00001d042929	Zm00001d012421
Zm00001d042922	Zm00001d012420
Zm00001d042920	Zm00001d012419
Zm00001d042918	Zm00001d012418
Zm00001d042917	Zm00001d012417
Zm00001d042906	Zm00001d012408
Zm00001d042887	Zm00001d012402
Zm00001d042886	Zm00001d012401
Zm00001d042883	Zm00001d012400
Zm00001d042880	Zm00001d012398
Zm00001d042879	Zm00001d012396
Zm00001d042874	Zm00001d012395
Zm00001d042863	Zm00001d012383
Zm00001d042856	Zm00001d012382
Zm00001d042853	Zm00001d012381
Zm00001d042851	Zm00001d012380
Zm00001d042849	Zm00001d012379
Zm00001d042845	Zm00001d012361
Zm00001d042837	Zm00001d012350
Zm00001d042836	Zm00001d012339
Zm00001d042833	Zm00001d012338
Zm00001d042830	Zm00001d012337
Zm00001d042826	Zm00001d012333
Zm00001d042822	Zm00001d012332
Zm00001d042821	Zm00001d012330
Zm00001d042814	Zm00001d012326
Zm00001d042812	Zm00001d012325
Zm00001d042811	Zm00001d012321
Zm00001d042810	Zm00001d012320
Zm00001d042786	Zm00001d012302
Zm00001d042779	Zm00001d012296
Zm00001d042778	Zm00001d012295
Zm00001d042777	Zm00001d012294
Zm00001d042767	Zm00001d012292
Zm00001d042766	Zm00001d012291
Zm00001d042764	Zm00001d012290
Zm00001d042761	Zm00001d012286
Zm00001d042756	Zm00001d012285
Zm00001d042755	Zm00001d012284
Zm00001d042753	Zm00001d012282
Zm00001d042749	Zm00001d012281
Zm00001d042736	Zm00001d012280
Zm00001d042735	Zm00001d012279
Zm00001d042731	Zm00001d012277
Zm00001d042730	Zm00001d012276
Zm00001d042729	Zm00001d012275
Zm00001d042723	Zm00001d012274
Zm00001d042721	Zm00001d012273
Zm00001d042719	Zm00001d012270
Zm00001d042718	Zm00001d012269
Zm00001d042709	Zm00001d012267
Zm00001d042699	Zm00001d012265
Zm00001d042695	Zm00001d012263
Zm00001d042686	Zm00001d012260
Zm00001d042683	Zm00001d012259
Zm00001d042669	Zm00001d012257
Zm00001d042665	Zm00001d012255
Zm00001d042664	Zm00001d012254
Zm00001d042663	Zm00001d012251
Zm00001d042641	Zm00001d012238
Zm00001d042640	Zm00001d012237
Zm00001d042639	Zm00001d012234
Zm00001d042636	Zm00001d012229
Zm00001d042634	Zm00001d012228
Zm00001d042633	Zm00001d012227
Zm00001d042627	Zm00001d012224
Zm00001d042618	Zm00001d012215
Zm00001d042615	Zm00001d012213
Zm00001d042611	Zm00001d012212
Zm00001d042610	Zm00001d012211
Zm00001d042603	Zm00001d012206
Zm00001d042601	Zm00001d012205
Zm00001d042599	Zm00001d012204
Zm00001d042585	Zm00001d012198
Zm00001d042584	Zm00001d012197
Zm00001d042582	Zm00001d012196
Zm00001d042575	Zm00001d012195
Zm00001d042574	Zm00001d012194
Zm00001d042573	Zm00001d012193
Zm00001d042561	Zm00001d012177
Zm00001d042553	Zm00001d012175
Zm00001d042536	Zm00001d012173
Zm00001d042534	Zm00001d012171
Zm00001d042530	Zm00001d012168
Zm00001d042528	Zm00001d012166
Zm00001d042527	Zm00001d012165
Zm00001d042525	Zm00001d012161
Zm00001d042486	Zm00001d012147
Zm00001d042480	Zm00001d012146
Zm00001d042479	Zm00001d012145
Zm00001d042476	Zm00001d012142
Zm00001d042474	Zm00001d012140
Zm00001d042473	Zm00001d012138
Zm00001d042470	Zm00001d012137
Zm00001d042463	Zm00001d012128
Zm00001d042434	Zm00001d012096
Zm00001d042433	Zm00001d012092
Zm00001d042398	Zm00001d012086
Zm00001d042394	Zm00001d012085
Zm00001d042383	Zm00001d012081
Zm00001d042382	Zm00001d012080
Zm00001d042381	Zm00001d012079
Zm00001d042376	Zm00001d012069
Zm00001d042373	Zm00001d012067
Zm00001d042372	Zm00001d012064
Zm00001d042371	Zm00001d012063
Zm00001d042370	Zm00001d012061
Zm00001d042367	Zm00001d012059
Zm00001d042363	Zm00001d012049
Zm00001d042362	Zm00001d012048
Zm00001d042359	Zm00001d012045
Zm00001d042357	Zm00001d012043
Zm00001d042353	Zm00001d012036
Zm00001d042349	Zm00001d012035
Zm00001d042344	Zm00001d012033
Zm00001d042343	Zm00001d012032
Zm00001d042341	Zm00001d012031
Zm00001d042340	Zm00001d012030
Zm00001d042338	Zm00001d012027
Zm00001d042336	Zm00001d012024
Zm00001d042331	Zm00001d012020
Zm00001d042330	Zm00001d012019
Zm00001d042329	Zm00001d012017
Zm00001d042328	Zm00001d012016
Zm00001d042319	Zm00001d012015
Zm00001d042314	Zm00001d012007
Zm00001d042312	Zm00001d012005
Zm00001d042310	Zm00001d012003
Zm00001d042309	Zm00001d011994
Zm00001d042308	Zm00001d011992
Zm00001d042307	Zm00001d011987
Zm00001d042303	Zm00001d011984
Zm00001d042302	Zm00001d011979
Zm00001d042292	Zm00001d011978
Zm00001d042291	Zm00001d011975
Zm00001d042290	Zm00001d011970
Zm00001d042288	Zm00001d011969
Zm00001d042286	Zm00001d011968
Zm00001d042285	Zm00001d011967
Zm00001d042282	Zm00001d011965
Zm00001d042281	Zm00001d011964
Zm00001d042272	Zm00001d011956
Zm00001d042270	Zm00001d011955
Zm00001d042267	Zm00001d011953
Zm00001d042266	Zm00001d011952
Zm00001d042259	Zm00001d011945
Zm00001d042258	Zm00001d011944
Zm00001d042245	Zm00001d011938
Zm00001d042237	Zm00001d011924
Zm00001d042234	Zm00001d011923
Zm00001d042215	Zm00001d011920
Zm00001d042214	Zm00001d011919
Zm00001d042213	Zm00001d011918
Zm00001d042196	Zm00001d011915
Zm00001d042180	Zm00001d011904
Zm00001d042179	Zm00001d011903
Zm00001d042169	Zm00001d011899
Zm00001d042168	Zm00001d011898
Zm00001d042164	Zm00001d011896
Zm00001d042150	Zm00001d011891
Zm00001d042148	Zm00001d011890
Zm00001d042146	Zm00001d011889
Zm00001d042144	Zm00001d011887
Zm00001d042141	Zm00001d011886
Zm00001d042133	Zm00001d011885
[truncated: 1,662 more rows]

## Sheet: Reaction Assignments
ReactionID	Maize1_genes	Maize2_genes
+-NEOMENTHOL-DEHYDROGENASE-RXN	Zm00001d017381,Zm00001d003173,Zm00001d002848	Zm00001d013022,Zm00001d051041,Zm00001d025761
1.1.1.141-RXN	Zm00001d020728
1.1.1.145-RXN	Zm00001d034731
1.1.1.170-RXN	Zm00001d029454	Zm00001d047261,Zm00001d006128
1.1.1.222-RXN
1.1.1.248-RXN
1.1.1.271-RXN	Zm00001d046855
1.1.1.285-RXN	Zm00001d028360	Zm00001d025528
1.1.1.288-RXN	Zm00001d028806	Zm00001d047698
1.1.1.34-RXN	Zm00001d020963,Zm00001d017826	Zm00001d006040,Zm00001d051626
1.1.1.39-RXN		Zm00001d013911
1.1.1.51-RXN	Zm00001d034731
1.1.1.8-RXN	Zm00001d019218,Zm00001d042152,Zm00001d041962	Zm00001d012567,Zm00001d010670
1.1.3.37-RXN	Zm00001d032407,Zm00001d030877	Zm00001d013823
1.1.99.28-RXN
1.10.2.2-RXN	Zm00001d028194	Zm00001d048102,Zm00001d011706
1.11.1.12-RXN		Zm00001d051392,Zm00001d026154
1.11.1.15-RXN	Zm00001d022278,Zm00001d040341,Zm00001d043006,Zm00001d016736,Zm00001d046682	Zm00001d011581,Zm00001d050666
1.14.11.18-RXN	Zm00001d033684	Zm00001d013459
1.14.11.24-RXN		Zm00001d051896,Zm00001d041726
1.14.11.2-RXN	Zm00001d032573,Zm00001d018526,Zm00001d038531	Zm00001d013053,Zm00001d007765
1.14.11.9-RXN	Zm00001d033327,Zm00001d029744,Zm00001d027423,Zm00001d002564,Zm00001d001960,Zm00001d031926,Zm00001d045141	Zm00001d013725,Zm00001d026003,Zm00001d049926,Zm00001d037487
1.14.12.1-RXN	Zm00001d016542
1.14.13.104-RXN
1.14.13.117-RXN		Zm00001d013818
1.14.13.118-RXN		Zm00001d013818
1.14.13.36-RXN	Zm00001d033020,Zm00001d043174,Zm00001d038555
1.14.13.42-RXN	Zm00001d034848,Zm00001d019414
1.14.13.68-RXN	Zm00001d034848,Zm00001d019414
1.14.13.70-RXN	Zm00001d028984,Zm00001d032190,Zm00001d038527	Zm00001d044673,Zm00001d010634
1.14.13.72-RXN	Zm00001d029810	Zm00001d041458
1.14.13.78-RXN	Zm00001d046344
1.14.13.79-RXN	Zm00001d045563	Zm00001d047830
1.14.13.8-RXN	Zm00001d027908,Zm00001d021444
1.14.13.93-RXN	Zm00001d020717,Zm00001d017762	Zm00001d005889,Zm00001d050021,Zm00001d011117
1.14.18.2-RXN
1.14.19.3-RXN		Zm00001d005624
1.18.1.2-RXN	Zm00001d034345,Zm00001d018794,Zm00001d039519,Zm00001d045574
1.2.1.13-RXN	Zm00001d027488,Zm00001d003429
1.2.1.25-RXN
1.2.1.27-RXN
1.2.1.2-RXN
1.2.1.42-RXN	Zm00001d031959	Zm00001d048337,Zm00001d049950
1.2.1.9-RXN
1.2.3.14-RXN	Zm00001d034385
1.2.4.4-RXN		Zm00001d007892
1.20.99.1-RXN		Zm00001d047396
1.3.1.9-RXN	Zm00001d031267
1.3.3.9-RXN		Zm00001d011417
1.3.7.4-RXN		Zm00001d011876
1.3.99.5-RXN	Zm00001d018847,Zm00001d042843
1.5.1.20-RXN	Zm00001d034602	Zm00001d012999
1.5.1.25-RXN	Zm00001d029723
1.5.1.9-RXN	Zm00001d018307
1.5.5.1-RXN	Zm00001d032455
1.5.99.12-RXN	Zm00001d032664,Zm00001d039520,Zm00001d043293,Zm00001d042148,Zm00001d002989,Zm00001d032046,Zm00001d046356	Zm00001d008862,Zm00001d011890,Zm00001d053579,Zm00001d025885
1.6.5.4-RXN	Zm00001d034491,Zm00001d021334,Zm00001d039710,Zm00001d016893,Zm00001d017787,Zm00001d002685,Zm00001d024633,Zm00001d038486,Zm00001d046959	Zm00001d005347,Zm00001d052123,Zm00001d026368,Zm00001d049954,Zm00001d010871
1.6.99.5-RXN
1.8.1.4-RXN	Zm00001d040721	Zm00001d009212
1.8.3.5-RXN
1.8.4.9-RXN	Zm00001d021596	Zm00001d006467
1.8.5.1-RXN	Zm00001d039468,Zm00001d048720,Zm00001d035595,Zm00001d037757	Zm00001d011034,Zm00001d037240
1.8.98.2-RXN	Zm00001d045160
11-BETA-HYDROXYSTEROID-DEHYDROGENASE-RXN	Zm00001d034801,Zm00001d033087,Zm00001d022303,Zm00001d016580,Zm00001d049161
12-ALPHA-L-FUCOSIDASE-RXN
12-OXOPHYTODIENOATE-REDUCTASE-RXN	Zm00001d003584,Zm00001d032049,Zm00001d044908	Zm00001d050107,Zm00001d011097,Zm00001d037182
13-BETA-GLUCAN-SYNTHASE-RXN	Zm00001d027472,Zm00001d027392,Zm00001d043909,Zm00001d016156,Zm00001d018562,Zm00001d014867
1-PHOSPHATIDYLINOSITOL-3-KINASE-RXN	Zm00001d018382,Zm00001d018382,Zm00001d023270,Zm00001d038540	Zm00001d052028,Zm00001d050219
1-PHOSPHATIDYLINOSITOL-KINASE-RXN	Zm00001d020828,Zm00001d040398,Zm00001d049076,Zm00001d045757	Zm00001d005966,Zm00001d008265,Zm00001d026559,Zm00001d009741
1TRANSKETO-RXN	Zm00001d004171,Zm00001d045451
2.1.1.103-RXN	Zm00001d043771,Zm00001d042883,Zm00001d038891	Zm00001d014036,Zm00001d011642
2.1.1.114-RXN	Zm00001d045322
2.1.1.137-RXN
2.1.1.138-RXN
2.1.1.139-RXN	Zm00001d034250,Zm00001d030012,Zm00001d020461,Zm00001d043012
2.1.1.140-RXN	Zm00001d046363
2.1.1.143-RXN	Zm00001d027548	Zm00001d048356
2.1.1.145-RXN	Zm00001d044329,Zm00001d043654
2.1.1.17-RXN	Zm00001d022575	Zm00001d007216,Zm00001d052266
2.1.1.60-RXN	Zm00001d022306	Zm00001d047940
2.1.1.71-RXN		Zm00001d051063
2.1.1.79-RXN		Zm00001d006098
2.3.1.103-RXN		Zm00001d025526
2.3.1.133-RXN	Zm00001d039947,Zm00001d017186,Zm00001d018367,Zm00001d024317,Zm00001d031893,Zm00001d045092	Zm00001d051334,Zm00001d035865
2.3.1.135-RXN
2.3.1.138-RXN	Zm00001d022592,Zm00001d052449,Zm00001d003856	Zm00001d006263
2.3.1.156-RXN
2.3.1.158-RXN	Zm00001d020647,Zm00001d018462	Zm00001d005831
2.3.1.162-RXN	Zm00001d037619	Zm00001d008756
2.3.1.166-RXN
2.3.1.167-RXN
2.3.1.168-RXN
2.3.1.179-RXN	Zm00001d022144	Zm00001d047255,Zm00001d006866
2.3.1.180-RXN		Zm00001d026429
2.3.1.23-RXN	Zm00001d017584	Zm00001d011927,Zm00001d026549
2.3.1.41-RXN	Zm00001d015816
2.3.1.43-RXN	Zm00001d033882,Zm00001d039880	Zm00001d048009
2.3.1.45-RXN	Zm00001d039144	Zm00001d047600,Zm00001d009693
2.3.1.75-RXN	Zm00001d044039,Zm00001d043853,Zm00001d004167,Zm00001d003390,Zm00001d038959	Zm00001d048476,Zm00001d025704
2.3.1.78-RXN	Zm00001d016662,Zm00001d049015,Zm00001d003848	Zm00001d011929,Zm00001d025326
2.3.1.98-RXN	Zm00001d017140,Zm00001d014596
2.3.1.99-RXN	Zm00001d033989,Zm00001d020530,Zm00001d018367,Zm00001d032148	Zm00001d051334,Zm00001d050320
2.3.2.15-RXN		Zm00001d008902,Zm00001d010599
2.4.1.111-RXN	Zm00001d044106	Zm00001d048106
2.4.1.114-RXN	Zm00001d044106	Zm00001d048106
2.4.1.115-RXN	Zm00001d052492,Zm00001d045055
2.4.1.116-RXN	Zm00001d052479	Zm00001d044631
2.4.1.117-RXN	Zm00001d034659	Zm00001d012960
2.4.1.121-RXN	Zm00001d033580
2.4.1.122-RXN	Zm00001d017611
2.4.1.123-RXN	Zm00001d028931,Zm00001d022538
2.4.1.125-RXN
2.4.1.126-RXN	Zm00001d044106,Zm00001d043166	Zm00001d048106
2.4.1.134-RXN	Zm00001d034511,Zm00001d033573,Zm00001d020583,Zm00001d020692,Zm00001d040724,Zm00001d016891,Zm00001d018312,Zm00001d032267,Zm00001d038924,Zm00001d045146,Zm00001d045052,Zm00001d044823,Zm00001d014361	Zm00001d013052,Zm00001d013804,Zm00001d005790,Zm00001d012234,Zm00001d053825,Zm00001d049617,Zm00001d050251,Zm00001d009997,Zm00001d036240
2.4.1.141-RXN
2.4.1.142-RXN	Zm00001d027898
2.4.1.185-RXN	Zm00001d020337
2.4.1.194-RXN	Zm00001d044106	Zm00001d048106
2.4.1.198-RXN	Zm00001d039727	Zm00001d051136
2.4.1.19-RXN	Zm00001d034038	Zm00001d012313
2.4.1.206-RXN		Zm00001d050885
2.4.1.207-RXN	Zm00001d030103,Zm00001d029814,Zm00001d027368,Zm00001d020392,Zm00001d021667,Zm00001d015977,Zm00001d017699,Zm00001d024392,Zm00001d044775,Zm00001d014614	Zm00001d047970,Zm00001d053961,Zm00001d051526,Zm00001d026251,Zm00001d050201
2.4.1.214-RXN	Zm00001d031793,Zm00001d023557	Zm00001d050020
2.4.1.218-RXN
2.4.1.221-RXN		Zm00001d006640
2.4.1.222-RXN	Zm00001d029734,Zm00001d028576,Zm00001d002579	Zm00001d026055,Zm00001d049607
2.4.1.223-RXN
2.4.1.224-RXN	Zm00001d038854,Zm00001d014717	Zm00001d009409
2.4.1.225-RXN	Zm00001d038854,Zm00001d014717	Zm00001d009409
2.4.1.242-RXN	Zm00001d019479,Zm00001d045462
2.4.1.32-RXN	Zm00001d032994,Zm00001d022230,Zm00001d018032,Zm00001d032188,Zm00001d046681	Zm00001d048319,Zm00001d053696,Zm00001d050406,Zm00001d037235
2.4.1.37-RXN	Zm00001d021974,Zm00001d038076,Zm00001d038687
2.4.1.43-RXN	Zm00001d033556,Zm00001d033385,Zm00001d029516,Zm00001d029235,Zm00001d029023,Zm00001d028824,Zm00001d028188,Zm00001d021287,Zm00001d022349,Zm00001d043587,Zm00001d016531,Zm00001d002851,Zm00001d002149,Zm00001d023301,Zm00001d030790,Zm00001d044828,Zm00001d014849	Zm00001d013524,Zm00001d047273,Zm00001d047685,Zm00001d006210,Zm00001d052260,Zm00001d025917,Zm00001d026394,Zm00001d041510
2.4.1.46-RXN	Zm00001d020537,Zm00001d018406,Zm00001d031428
2.4.1.57-RXN	Zm00001d044030
2.4.1.82-RXN	Zm00001d019163,Zm00001d039685	Zm00001d037480
2.4.1.83-RXN	Zm00001d034682,Zm00001d034252
2.4.2.38-RXN	Zm00001d031415
2.4.2.39-RXN	Zm00001d028874,Zm00001d028811,Zm00001d039763,Zm00001d016687,Zm00001d023398	Zm00001d047694
2.4.99.2-RXN
2.4.99.3-RXN	Zm00001d042786,Zm00001d015014,Zm00001d052533,Zm00001d003091	Zm00001d012302,Zm00001d004915
2.4.99.8-RXN		Zm00001d025814
2.5.1.19-RXN	Zm00001d045450
2.5.1.32-RXN	Zm00001d021410
2.5.1.39-RXN		Zm00001d051848
2.5.1.43-RXN	Zm00001d033496,Zm00001d022557	Zm00001d013655,Zm00001d047639
2.5.1.46-RXN	Zm00001d003994	Zm00001d013310
2.5.1.64-RXN	Zm00001d016995
2.6.1.80-RXN	Zm00001d053107,Zm00001d048736	Zm00001d007462
2.7.1.133-RXN	Zm00001d033853,Zm00001d030083	Zm00001d047994
2.7.1.134-RXN	Zm00001d033853,Zm00001d030083
2.7.1.139-RXN	Zm00001d033853,Zm00001d030083	Zm00001d047994
2.7.1.140-RXN	Zm00001d016647
2.7.1.148-RXN	Zm00001d043182
2.7.1.150-RXN	Zm00001d029443,Zm00001d020414,Zm00001d042662,Zm00001d035004,Zm00001d032238	Zm00001d049734,Zm00001d050089
2.7.1.151-RXN	Zm00001d016647
2.7.1.152-RXN	Zm00001d043286
2.7.1.68-RXN	Zm00001d033670,Zm00001d032539,Zm00001d029979,Zm00001d029209,Zm00001d028512,Zm00001d020697,Zm00001d031777	Zm00001d013469,Zm00001d013920,Zm00001d047457,Zm00001d005849,Zm00001d004955,Zm00001d050008
2.7.1.90-RXN	Zm00001d020006,Zm00001d017830,Zm00001d045919	Zm00001d051629,Zm00001d037278
2.7.4.24-RXN	Zm00001d043286
2.7.7.11-RXN	Zm00001d014674	Zm00001d036477
2.7.7.13-RXN	Zm00001d028572,Zm00001d028045,Zm00001d042874	Zm00001d048126,Zm00001d012395
2.7.7.14-RXN	Zm00001d052378,Zm00001d024343	Zm00001d005035
2.7.7.15-RXN	Zm00001d030131,Zm00001d015399,Zm00001d024528	Zm00001d049505
2.7.7.1-RXN		Zm00001d051927
2.7.7.30-RXN	Zm00001d027347
2.7.7.44-RXN	Zm00001d014674	Zm00001d036477
2.7.7.60-RXN	Zm00001d042584	Zm00001d012197
2.7.7.64-RXN	Zm00001d014674	Zm00001d036477
2.7.8.11-RXN	Zm00001d044016,Zm00001d043851,Zm00001d046972
2.7.8.15-RXN		Zm00001d007095
2.7.8.23-RXN
2.7.9.4-RXN
2.7.9.5-RXN
2.8.1.6-RXN	Zm00001d020139,Zm00001d031691	Zm00001d052702
23-DIMETHYLMALATE-LYASE-RXN
24-DICHLOROPHENOL-6-MONOOXYGENASE-RXN
2-ACYLGLYCEROL-O-ACYLTRANSFERASE-RXN	Zm00001d021073,Zm00001d040666,Zm00001d040681,Zm00001d042944	Zm00001d006611,Zm00001d012434,Zm00001d009907
2-CARBOXY-D-ARABINITOL-1-PHOSPHATASE-RXN	Zm00001d052519
2-HYDROXYGLUTARATE-DEHYDROGENASE-RXN	Zm00001d043147
2-ISOPROPYLMALATESYN-RXN	Zm00001d052472,Zm00001d023243	Zm00001d004960
2KETO-3METHYLVALERATE-RXN
2KETO-4METHYL-PENTANOATE-DEHYDROG-RXN
2-OCTAPRENYLPHENOL-HYDROX-RXN		Zm00001d012884
2-OH-6-OXOHEPTA-2-4-DIENOATE-HYDR-RXN
2OXOGLUTDECARB-RXN
2PGADEHYDRAT-RXN	Zm00001d020309,Zm00001d045431	Zm00001d047843,Zm00001d005674,Zm00001d036086
3.1.1.23-RXN	Zm00001d033797,Zm00001d029232,Zm00001d020380,Zm00001d022120,Zm00001d043680,Zm00001d017845	Zm00001d013406,Zm00001d006841,Zm00001d052810,Zm00001d011056
3.1.1.69-RXN	Zm00001d001819	Zm00001d026629
3.1.1.72-RXN
3.1.1.73-RXN	Zm00001d038849	Zm00001d005328
3.1.1.74-RXN	Zm00001d002675
3.1.1.78-RXN		Zm00001d012603
3.1.1.82-RXN		Zm00001d049709
3.1.2.14-RXN	Zm00001d021046,Zm00001d046454	Zm00001d006080,Zm00001d026569,Zm00001d036137,Zm00001d036919
3.1.2.21-RXN
3.1.3.46-RXN	Zm00001d028762
3.1.3.56-RXN	Zm00001d034410,Zm00001d033300,Zm00001d018929,Zm00001d021014,Zm00001d039582,Zm00001d043653,Zm00001d038830	Zm00001d013090,Zm00001d006063,Zm00001d052232
3.1.3.57-RXN
3.1.3.66-RXN		Zm00001d047739,Zm00001d050737
3.1.3.67-RXN		Zm00001d007942
3.1.3.68-RXN
3.1.3.74-RXN	Zm00001d034725,Zm00001d028601,Zm00001d022254,Zm00001d016286,Zm00001d031705	Zm00001d047814,Zm00001d011782
3.1.3.76-RXN	Zm00001d044059
3.1.3.77-RXN	Zm00001d040220
3.1.4.10-RXN		Zm00001d006231
3.1.4.11-RXN		Zm00001d006231
3.1.4.37-RXN
3.2.1.106-RXN	Zm00001d042335
3.2.1.113-RXN	Zm00001d042378
3.2.1.114-RXN	Zm00001d044759	Zm00001d037272
3.2.1.141-RXN	Zm00001d043662,Zm00001d003851
3.2.1.142-RXN
3.2.1.145-RXN	Zm00001d028111,Zm00001d042632	Zm00001d048154
3.2.1.14-RXN	Zm00001d027524,Zm00001d019405,Zm00001d043988,Zm00001d043265,Zm00001d042771,Zm00001d017152,Zm00001d048903,Zm00001d003188	Zm00001d008199,Zm00001d012613,Zm00001d025753,Zm00001d049727
3.2.1.151-RXN	Zm00001d029814,Zm00001d014614
3.2.1.152-RXN	Zm00001d038104
3.2.1.154-RXN
3.2.1.162-RXN	Zm00001d034701
3.2.1.17-RXN
3.2.1.1-RXN	Zm00001d020351,Zm00001d043662,Zm00001d018159,Zm00001d003851,Zm00001d031794	Zm00001d005890
3.2.1.21-RXN	Zm00001d028199,Zm00001d021119,Zm00001d022367,Zm00001d043110,Zm00001d003045,Zm00001d023994,Zm00001d014489,Zm00001d014571	Zm00001d008435,Zm00001d012159
3.2.1.23-RXN	Zm00001d027803,Zm00001d022621,Zm00001d042656,Zm00001d042066,Zm00001d032022,Zm00001d038847,Zm00001d046357	Zm00001d006243,Zm00001d053585,Zm00001d053225,Zm00001d041880,Zm00001d010212
3.2.1.24-RXN	Zm00001d044759	Zm00001d037272
3.2.1.35-RXN
3.2.1.37-RXN	Zm00001d020639,Zm00001d022122,Zm00001d039994,Zm00001d018080,Zm00001d002853	Zm00001d005826,Zm00001d007195,Zm00001d026415
3.2.1.39-RXN	Zm00001d029313,Zm00001d028243,Zm00001d019248,Zm00001d020339,Zm00001d021024,Zm00001d021298,Zm00001d021598,Zm00001d021697,Zm00001d021903,Zm00001d022242,Zm00001d039251,Zm00001d043524,Zm00001d042767,Zm00001d015783,Zm00001d018214,Zm00001d003784,Zm00001d003310,Zm00001d001791,Zm00001d031571,Zm00001d038577,Zm00001d038823,Zm00001d039139,Zm00001d045484,Zm00001d046134,Zm00001d046480,Zm00001d046534	Zm00001d012917,Zm00001d013097,Zm00001d013573,Zm00001d013635,Zm00001d047399,Zm00001d047712,Zm00001d048055,Zm00001d007896,Zm00001d006343,Zm00001d006658,Zm00001d012568,Zm00001d012292,Zm00001d011886,Zm00001d004933,Zm00001d049359,Zm00001d010671,Zm00001d036051
3.2.1.3-RXN
3.2.1.49-RXN	Zm00001d031570
3.2.1.50-RXN	Zm00001d002046	Zm00001d047455
3.2.1.52-RXN	Zm00001d028235,Zm00001d021895,Zm00001d035598,Zm00001d038196	Zm00001d012176
3.2.1.55-RXN	Zm00001d028952,Zm00001d020639,Zm00001d022122,Zm00001d039994,Zm00001d018080,Zm00001d048993	Zm00001d005826,Zm00001d007195,Zm00001d026415
3.2.1.58-RXN	Zm00001d043309,Zm00001d044877	Zm00001d053982
3.2.1.68-RXN	Zm00001d020799,Zm00001d038121	Zm00001d005948
3.2.1.73-RXN	Zm00001d042141
3.2.1.78-RXN	Zm00001d034723,Zm00001d043965,Zm00001d043443,Zm00001d045873	Zm00001d052158
3.2.1.82-RXN	Zm00001d020931
3.2.1.84-RXN	Zm00001d028227,Zm00001d044254	Zm00001d048080
3.2.1.8-RXN	Zm00001d028398,Zm00001d028103,Zm00001d039958,Zm00001d016558,Zm00001d038570	Zm00001d013561,Zm00001d048151
3.2.1.91-RXN		Zm00001d025696
3.2.1.96-RXN
3.3.2.10-RXN	Zm00001d034740,Zm00001d032570,Zm00001d040290,Zm00001d044059,Zm00001d023651,Zm00001d031204	Zm00001d012909,Zm00001d013934,Zm00001d047749,Zm00001d041217
3.4.13.9-RXN	Zm00001d016311
3.4.17.11-RXN	Zm00001d043519	Zm00001d012765
3.5.1.26-RXN	Zm00001d002751
3.5.1.52-RXN	Zm00001d032546,Zm00001d028992,Zm00001d018238,Zm00001d037748,Zm00001d038122	Zm00001d013927,Zm00001d008903
3.5.1.60-RXN	Zm00001d023543	Zm00001d024936
3.5.2.17-RXN		Zm00001d047217
3.5.5.1-RXN		Zm00001d051214
3.5.5.4-RXN		Zm00001d051214
3.6.3.16-RXN	Zm00001d018036,Zm00001d017812,Zm00001d003423	Zm00001d006167
3.6.3.17-RXN	Zm00001d018500
3.6.3.19-RXN	Zm00001d035553
3.6.3.1-RXN	Zm00001d028987,Zm00001d021972,Zm00001d040456,Zm00001d032334	Zm00001d047527,Zm00001d036968
3.6.3.20-RXN	Zm00001d017453,Zm00001d024572	Zm00001d026156
3.6.3.25-RXN	Zm00001d019644,Zm00001d020134,Zm00001d044443,Zm00001d043598,Zm00001d002871,Zm00001d032279,Zm00001d038068	Zm00001d050259,Zm00001d011006
3.6.3.26-RXN	Zm00001d027285,Zm00001d016982,Zm00001d024587
3.6.3.29-RXN	Zm00001d032855,Zm00001d020208
3.6.3.2-RXN
3.6.3.30-RXN	Zm00001d019398
3.6.3.34-RXN	Zm00001d034940,Zm00001d003354,Zm00001d046277
3.6.3.35-RXN	Zm00001d033886
3.6.3.36-RXN	Zm00001d020811
3.6.3.3-RXN	Zm00001d014669
3.6.3.41-RXN		Zm00001d026352
3.6.3.42-RXN
3.6.3.44-RXN	Zm00001d028671,Zm00001d027625,Zm00001d021647,Zm00001d040562,Zm00001d043766,Zm00001d043599,Zm00001d016794,Zm00001d004442,Zm00001d004335,Zm00001d002503,Zm00001d024600,Zm00001d031871,Zm00001d031447,Zm00001d037767,Zm00001d045269,Zm00001d045097	Zm00001d047780,Zm00001d048329,Zm00001d008733,Zm00001d008178,Zm00001d011644,Zm00001d053706,Zm00001d051514,Zm00001d025703,Zm00001d026426,Zm00001d009448
3.6.3.46-RXN	Zm00001d029034,Zm00001d019217,Zm00001d044186,Zm00001d042470,Zm00001d016926,Zm00001d018420,Zm00001d053100,Zm00001d002129,Zm00001d001980	Zm00001d013499,Zm00001d006582,Zm00001d012137
3.6.3.47-RXN	Zm00001d041998	Zm00001d008940
3.6.3.4-RXN	Zm00001d027884,Zm00001d022188,Zm00001d015829	Zm00001d047207,Zm00001d052801
3.6.3.6-RXN	Zm00001d027490,Zm00001d002006,Zm00001d045122,Zm00001d046336	Zm00001d026490,Zm00001d050214,Zm00001d041214,Zm00001d036961,Zm00001d036728
3.6.3.8-RXN	Zm00001d033886,Zm00001d033334,Zm00001d028687,Zm00001d028093,Zm00001d020985,Zm00001d042164,Zm00001d015446,Zm00001d052457,Zm00001d002996,Zm00001d031543,Zm00001d023258,Zm00001d030893,Zm00001d038576,Zm00001d014569	Zm00001d047769,Zm00001d011896,Zm00001d026253,Zm00001d052856,Zm00001d011013
3.6.4.11-RXN	Zm00001d044281
3.6.4.1-RXN	Zm00001d034927,Zm00001d032637,Zm00001d019495,Zm00001d043667,Zm00001d018481,Zm00001d044819	Zm00001d006593,Zm00001d011713
3.6.4.2-RXN	Zm00001d040291,Zm00001d043386,Zm00001d016977,Zm00001d017947,Zm00001d003400	Zm00001d008330,Zm00001d050905
3.6.4.6-RXN	Zm00001d032859,Zm00001d027707,Zm00001d039904	Zm00001d014124,Zm00001d048409,Zm00001d008596,Zm00001d025795,Zm00001d050303
3.6.4.8-RXN
3.7.1.8-RXN	Zm00001d016696	Zm00001d048503,Zm00001d008693
3.7.1.9-RXN	Zm00001d045468
325-BISPHOSPHATE-NUCLEOTIDASE-RXN	Zm00001d043552	Zm00001d051988
3-CH3-2-OXOBUTANOATE-OH-CH3-XFER-RXN		Zm00001d008976
3-CYANOALANINE-HYDRATASE-RXN		Zm00001d051214
3-DEHYDROQUINATE-DEHYDRATASE-RXN	Zm00001d023892
3-DEHYDROQUINATE-SYNTHASE-RXN	Zm00001d022622	Zm00001d006242
3-DEHYDROSPHINGANINE-REDUCTASE-RXN
3-HYDROXBUTYRYL-COA-DEHYDRATASE-RXN		Zm00001d009182
3-HYDROXYBUTYRYL-COA-DEHYDROGENASE-RXN		Zm00001d012590
3-HYDROXYDECANOYL-ACP-DEHYDR-RXN		Zm00001d049351,Zm00001d010180
3-HYDROXYISOBUTYRATE-DEHYDROGENASE-RXN
3-HYDROXYISOBUTYRYL-COA-HYDROLASE-RXN	Zm00001d030059,Zm00001d029860
3-ISOPROPYLMALDEHYDROG-RXN	Zm00001d002880	Zm00001d026675
3-ISOPROPYLMALISOM-RXN	Zm00001d015088,Zm00001d017467
3-NUCLEOTID-RXN
3-OXO-5-BETA-STEROID-4-DEHYDROGENASE-RXN	Zm00001d029580
3-OXOACYL-ACP-REDUCT-RXN	Zm00001d016550,Zm00001d031453
3-OXOLAURATE-DECARBOXYLASE-RXN
3PGAREARR-RXN	Zm00001d029025,Zm00001d043086	Zm00001d012518
4.1.1.32-RXN
4.1.2.20-RXN
4.1.2.30-RXN
4.1.99.4-RXN
4.2.1.58-RXN		Zm00001d049351,Zm00001d010180
4.2.1.93-RXN	Zm00001d049088
4.2.2.2-RXN	Zm00001d032806,Zm00001d043222,Zm00001d042946,Zm00001d017415,Zm00001d004448	Zm00001d012595,Zm00001d053597
4.2.3.19-RXN	Zm00001d003311
4.2.3.26-RXN	Zm00001d002351
4.2.3.27-RXN	Zm00001d018611
4.3.1.17-RXN
4.4.1.14-RXN	Zm00001d033862,Zm00001d039487,Zm00001d002592,Zm00001d045479	Zm00001d026060
4.4.1.19-RXN
4-COUMARATE--COA-LIGASE-RXN	Zm00001d027535,Zm00001d027499,Zm00001d015025,Zm00001d015459,Zm00001d001849,Zm00001d032107,Zm00001d045679,Zm00001d046915	Zm00001d051529,Zm00001d050224
4-HYDROXYPHENYLPYRUVATE-DIOXYGENASE-RXN	Zm00001d019365,Zm00001d015356
4-NITROPHENYLPHOSPHATASE-RXN	Zm00001d043291,Zm00001d039195,Zm00001d046593
4OH2OXOGLUTARALDOL-RXN	Zm00001d019184
5.1.1.17-RXN	Zm00001d040555	Zm00001d008187
5.1.1.18-RXN
5.1.2.3-RXN	Zm00001d015992	Zm00001d009182
5.3.1.23-RXN
5.5.1.13-RXN
5-FORMYL-THF-CYCLO-LIGASE-RXN		Zm00001d006676
5-METHYLTHIORIBOSE-KINASE-RXN		Zm00001d026573
5-NUCLEOTID-RXN	Zm00001d034245,Zm00001d019123,Zm00001d020549,Zm00001d043686	Zm00001d013664,Zm00001d008363,Zm00001d011699
5-OXOPROLINASE-ATP-HYDROLYSING-RXN
6.2.1.34-RXN	Zm00001d015459,Zm00001d046915	Zm00001d051529
6.3.2.7-RXN		Zm00001d047128
6.3.4.11-RXN	Zm00001d015344
6.3.5.6-RXN		Zm00001d013656
6.3.5.7-RXN
6PFRUCTPHOS-RXN	Zm00001d033002,Zm00001d027799,Zm00001d040183,Zm00001d043563,Zm00001d032172,Zm00001d038775,Zm00001d045326	Zm00001d005756,Zm00001d008406,Zm00001d025659,Zm00001d036206
6PGLUCONOLACT-RXN	Zm00001d029525,Zm00001d022077,Zm00001d032045	Zm00001d006185
6-PHOSPHOFRUCTO-2-KINASE-RXN	Zm00001d028762
7KAPSYN-RXN
ABC-11-RXN	Zm00001d034940,Zm00001d003354,Zm00001d046277
ABC-12-RXN	Zm00001d028689,Zm00001d027723,Zm00001d044476,Zm00001d043722,Zm00001d053049
ABC-18-RXN
ABC-23-RXN	Zm00001d032601
ABC-25-RXN	Zm00001d029039	Zm00001d026244
ABC-27-RXN	Zm00001d032850,Zm00001d019480,Zm00001d004305,Zm00001d031875,Zm00001d014611	Zm00001d014116,Zm00001d011498
ABC-33-RXN
ABC-4-RXN	Zm00001d046537
ABC-63-RXN
ABC-64-RXN	Zm00001d020811
ABC-7-RXN	Zm00001d046068
ABC-9-RXN
ACETATE--COA-LIGASE-RXN	Zm00001d034519,Zm00001d028868,Zm00001d020343,Zm00001d016659
ACETOLACTREDUCTOISOM-RXN	Zm00001d044035,Zm00001d039084	Zm00001d009638
ACETOLACTSYN-RXN	Zm00001d016572,Zm00001d017168	Zm00001d050567,Zm00001d051043
ACETYL-COA-ACETYLTRANSFER-RXN	Zm00001d029416,Zm00001d031212	Zm00001d008432
ACETYL-COA-CARBOXYLTRANSFER-RXN
ACETYLGLUTKIN-RXN		Zm00001d051359
ACETYLORNDEACET-RXN	Zm00001d017676
ACETYLORNTRANSAM-RXN	Zm00001d035443
ACID-PHOSPHATASE-RXN	Zm00001d033056,Zm00001d029038,Zm00001d028368,Zm00001d043291,Zm00001d031963,Zm00001d023410,Zm00001d023918,Zm00001d039195,Zm00001d045404,Zm00001d046593	Zm00001d011284,Zm00001d011734,Zm00001d025343,Zm00001d036107
ACONITATEDEHYDR-RXN	Zm00001d027558	Zm00001d048358,Zm00001d006476,Zm00001d024952
ACONITATEHYDR-RXN	Zm00001d027558	Zm00001d048358,Zm00001d006476,Zm00001d024952
ACSERLY-RXN	Zm00001d040235,Zm00001d043101,Zm00001d004413,Zm00001d031136,Zm00001d045340,Zm00001d045327	Zm00001d008379
ACYLACPSYNTH-RXN	Zm00001d034832
ACYL-COA-HYDROLASE-RXN	Zm00001d039303,Zm00001d003630	Zm00001d006133,Zm00001d025445,Zm00001d026144
ACYL-COA-OXIDASE-RXN	Zm00001d039768,Zm00001d042884,Zm00001d048890,Zm00001d045251
ACYLCOASYN-RXN	Zm00001d052485,Zm00001d023238
ACYLGLYCERONE-PHOSPHATE-REDUCTASE-RXN		Zm00001d041226
ACYLPHOSPHATASE-RXN	Zm00001d045668
ACYLPYRUVATE-HYDROLASE-RXN	Zm00001d034739,Zm00001d033555
ADCLY-RXN	Zm00001d039264,Zm00001d016006
ADENODEAMIN-RXN		Zm00001d007094
ADENOSINE-KINASE-RXN	Zm00001d017271,Zm00001d003017	Zm00001d051157
ADENOSINE-NUCLEOSIDASE-RXN	Zm00001d031958	Zm00001d005343,Zm00001d049948
ADENOSYLHOMOCYSTEINASE-RXN
ADENOSYLHOMOCYSTEINE-NUCLEOSIDASE-RXN	Zm00001d045558
ADENPRIBOSYLTRAN-RXN	Zm00001d017204,Zm00001d003108,Zm00001d030895	Zm00001d051080,Zm00001d041352
ADENYL-KIN-RXN	Zm00001d027502,Zm00001d019481,Zm00001d044103,Zm00001d001887,Zm00001d035034,Zm00001d035124,Zm00001d024051,Zm00001d045373	Zm00001d012681,Zm00001d026584,Zm00001d035916
ADENYLOSUCCINATE-SYNTHASE-RXN	Zm00001d027871
ADENYLYLSULFATASE-RXN	Zm00001d028963,Zm00001d028757,Zm00001d043118,Zm00001d024034
ADENYLYLSULFATE-REDUCTASE-RXN	Zm00001d021596	Zm00001d006467
ADENYLYLSULFKIN-RXN	Zm00001d021877,Zm00001d048785	Zm00001d048150,Zm00001d006645
ADPSUGPPHOSPHAT-RXN	Zm00001d045488
AGMATINE-DEIMINASE-RXN		Zm00001d025644
AGMATINE-N4-COUMAROYLTRANSFERASE-RXN	Zm00001d002139
AICARSYN-RXN		Zm00001d047603
AICARTRANSFORM-RXN	Zm00001d002334,Zm00001d024301
AIRCARBOXY-RXN	Zm00001d039422
AIRS-RXN	Zm00001d037770
ALANINE-AMINOTRANSFERASE-RXN	Zm00001d018639,Zm00001d020590,Zm00001d022152	Zm00001d007937,Zm00001d006875
ALANINE--GLYOXYLATE-AMINOTRANSFERASE-RXN	Zm00001d029083,Zm00001d027861,Zm00001d018639,Zm00001d031402,Zm00001d038460	Zm00001d007937
ALCOHOL-DEHYDROG-GENERIC-RXN	Zm00001d027995,Zm00001d018468,Zm00001d049059	Zm00001d051227
ALCOHOL-DEHYDROG-RXN
ALCOHOL-O-ACETYLTRANSFERASE-RXN	Zm00001d020602,Zm00001d042690,Zm00001d038328,Zm00001d045338	Zm00001d051320,Zm00001d026268
ALDEHYDE-DEHYDROGENASE-NADORNOP+-RXN	Zm00001d017418,Zm00001d023580	Zm00001d005818,Zm00001d051754,Zm00001d025958
ALDEHYDE-OXIDASE-RXN	Zm00001d034385,Zm00001d019376	Zm00001d013098
ALDEHYDE-REDUCTASE-RXN	Zm00001d042869,Zm00001d038363,Zm00001d038449
ALDHDEHYDROG-RXN	Zm00001d022554	Zm00001d005818
ALDOSE-1-EPIMERASE-RXN	Zm00001d029341,Zm00001d016934,Zm00001d003434	Zm00001d013819,Zm00001d025586
ALKANE-1-MONOOXYGENASE-RXN	Zm00001d032651,Zm00001d027601,Zm00001d042814	Zm00001d048370,Zm00001d012326,Zm00001d050977
ALKAPHOSPHA-RXN	Zm00001d017053
ALLANTOATE-DEIMINASE-RXN	Zm00001d046952
ALLANTOINASE-RXN		Zm00001d026635
ALLENE-OXIDE-CYCLASE-RXN	Zm00001d029594	Zm00001d047340
ALLYL-ALCOHOL-DEHYDROGENASE-RXN	Zm00001d042555,Zm00001d023990	Zm00001d008377
ALPHA-AMYL-RXN	Zm00001d020351,Zm00001d043662,Zm00001d018159,Zm00001d003851,Zm00001d031794	Zm00001d005890
ALPHA-L-FUCOSIDASE-RXN	Zm00001d021961,Zm00001d040731,Zm00001d002682,Zm00001d045264	Zm00001d006161
AMIDASE-RXN	Zm00001d033682,Zm00001d018098	Zm00001d013463,Zm00001d006886
AMINOACYLASE-RXN	Zm00001d031473	Zm00001d037164
AMINOBUTDEHYDROG-RXN	Zm00001d032257	Zm00001d025626,Zm00001d050339
AMINOGLYCOSIDE-N3-ACETYLTRANSFERASE-RXN	Zm00001d018677
AMINOGLYCOSIDE-N6-ACETYLTRANSFERASE-RXN		Zm00001d013596,Zm00001d048194,Zm00001d036716
AMP-DEAMINASE-RXN	Zm00001d022581,Zm00001d037982
AMPSYN-RXN		Zm00001d047603
ANTHRANILATE-N-METHYLTRANSFERASE-RXN
ANTHRANSYN-RXN	Zm00001d034713,Zm00001d033788,Zm00001d028536,Zm00001d003395	Zm00001d012925
APYRASE-RXN	Zm00001d052386,Zm00001d049008,Zm00001d032184
ARGDECARBOX-RXN	Zm00001d034838,Zm00001d045470
ARGINASE-RXN		Zm00001d024908
ARGSUCCINLYA-RXN		Zm00001d047667
ARGSUCCINSYN-RXN	Zm00001d024048
AROMATIC-L-AMINO-ACID-DECARBOXYLASE-RXN	Zm00001d024664	Zm00001d049601
ARYL-ALCOHOL-OXIDASE-RXN
ARYLESTERASE-RXN		Zm00001d026636
ARYLFORMAMIDASE-RXN	Zm00001d015599
ASNSYNA-RXN	Zm00001d028750,Zm00001d045675	Zm00001d047736,Zm00001d006214
ASNSYNB-RXN	Zm00001d028750,Zm00001d045675	Zm00001d047736,Zm00001d006214
ASPAMINOTRANS-RXN	Zm00001d043382,Zm00001d042685,Zm00001d016198,Zm00001d018386	Zm00001d010190
ASPARAGHYD-RXN	Zm00001d033160,Zm00001d002052	Zm00001d051214
ASPARTATEKIN-RXN	Zm00001d034851,Zm00001d019988,Zm00001d042264
ASPARTATE-RACEMASE-RXN
ASPARTATE-SEMIALDEHYDE-DEHYDROGENASE-RXN		Zm00001d013223
ASPCARBTRANS-RXN
ATPASE-RXN	Zm00001d032859,Zm00001d029120,Zm00001d027707,Zm00001d022531,Zm00001d039315,Zm00001d039904,Zm00001d017988,Zm00001d018522,Zm00001d052386,Zm00001d049008,Zm00001d032184,Zm00001d023682,Zm00001d014775	Zm00001d014124,Zm00001d047494,Zm00001d048409,Zm00001d007139,Zm00001d008596,Zm00001d052248,Zm00001d025795,Zm00001d050303,Zm00001d036410
ATP-CITRATE-PRO-S--LYASE-RXN	Zm00001d040603	Zm00001d009127
ATPPHOSPHORIBOSYLTRANS-RXN	Zm00001d020908
ATP-PYROPHOSPHATASE-RXN	Zm00001d033259,Zm00001d021898,Zm00001d022332,Zm00001d042479,Zm00001d042137	Zm00001d012145,Zm00001d044629,Zm00001d010986
ATPSYN-RXN	Zm00001d021620,Zm00001d039330,Zm00001d043991,Zm00001d043834,Zm00001d015426,Zm00001d018069,Zm00001d038490,Zm00001d038929	Zm00001d005253,Zm00001d006475,Zm00001d006565,Zm00001d007118,Zm00001d011314,Zm00001d011504,Zm00001d053765,Zm00001d052242,Zm00001d051595,Zm00001d009488
AZOBENZENE-REDUCTASE-RXN	Zm00001d031997
BADH-RXN	Zm00001d032257	Zm00001d025626,Zm00001d050339
BETA-GLUCURONID-RXN	Zm00001d028187,Zm00001d018404,Zm00001d045138	Zm00001d052011,Zm00001d041511,Zm00001d037493
BETA-LACTAMASE-RXN	Zm00001d015605
BETA-UREIDOPROPIONASE-RXN	Zm00001d021506
BHBDCLOS-RXN		Zm00001d009182
BILIRUBIN-OXIDASE-RXN
BIOTIN-CARBOXYL-RXN
BIOTINLIG-RXN	Zm00001d015344
BRANCHED-CHAINAMINOTRANSFERILEU-RXN	Zm00001d029231
BRANCHED-CHAINAMINOTRANSFERLEU-RXN	Zm00001d029848,Zm00001d029231,Zm00001d028303,Zm00001d002694
BRANCHED-CHAINAMINOTRANSFERVAL-RXN	Zm00001d029231
BUTYRATE--COA-LIGASE-RXN	Zm00001d028868
CAFFEOYL-COA-O-METHYLTRANSFERASE-RXN	Zm00001d024596,Zm00001d045206	Zm00001d005998
CARBODEHYDRAT-RXN	Zm00001d020764,Zm00001d044099,Zm00001d052551,Zm00001d003781,Zm00001d031779,Zm00001d046784	Zm00001d005844,Zm00001d005920,Zm00001d011454,Zm00001d004909,Zm00001d050011
CARBONYL-REDUCTASE-NADPH-RXN		Zm00001d005346
CARBOXYCYCLOHEXADIENYL-DEHYDRATASE-RXN	Zm00001d003830	Zm00001d048561,Zm00001d005351,Zm00001d025333
CARBOXYLESTERASE-RXN	Zm00001d018855,Zm00001d020032,Zm00001d020707,Zm00001d020735,Zm00001d022101,Zm00001d022320,Zm00001d039326,Zm00001d039368,Zm00001d039795,Zm00001d042780,Zm00001d042474,Zm00001d016130,Zm00001d016895,Zm00001d001902,Zm00001d032036,Zm00001d038165,Zm00001d038178,Zm00001d038866,Zm00001d038866,Zm00001d014487	Zm00001d013099,Zm00001d047883,Zm00001d005708,Zm00001d005909,Zm00001d006633,Zm00001d012140,Zm00001d053425,Zm00001d050837,Zm00001d005053,Zm00001d007258,Zm00001d025549,Zm00001d010284,Zm00001d009418,Zm00001d036241,Zm00001d037180,Zm00001d037288,Zm00001d036475
CARBOXYMETHYLENEBUTENOLIDASE-RXN	Zm00001d038136
CARBPSYN-RXN	Zm00001d044250,Zm00001d017790	Zm00001d011192,Zm00001d051586
CATAL-RXN	Zm00001d027511,Zm00001d014848	Zm00001d054044
CATECHOL-OXIDASE-RXN	Zm00001d043226,Zm00001d046748
CDPDIGLYSYN-RXN	Zm00001d043401,Zm00001d015103,Zm00001d053101	Zm00001d012701,Zm00001d053957
CDP-GLYCEROL-PYROPHOSPHATASE-RXN	Zm00001d019656	Zm00001d049960
CDPKIN-RXN	Zm00001d029968,Zm00001d023833
CELLULOSE-SYNTHASE-GDP-FORMING-RXN
CELLULOSE-SYNTHASE-UDP-FORMING-RXN	Zm00001d034770,Zm00001d034553,Zm00001d019149,Zm00001d019317,Zm00001d020531,Zm00001d039660,Zm00001d041972,Zm00001d017895,Zm00001d003676,Zm00001d037636,Zm00001d046691	Zm00001d005250,Zm00001d005478,Zm00001d012744,Zm00001d009795,Zm00001d036900
CERAMIDASE-RXN	Zm00001d033611,Zm00001d044175	Zm00001d013496
CERAMIDE-KINASE-RXN		Zm00001d051345
CHALCONE-ISOMERASE-RXN	Zm00001d034635,Zm00001d018278	Zm00001d044683
CHD-RXN		Zm00001d036496
CHLOROPHYLLASE-RXN	Zm00001d032926,Zm00001d031934
CHOLESTENONE-5-BETA-REDUCTASE-RXN	Zm00001d029580
CHOLINE-KINASE-RXN	Zm00001d043652
CHORISMATEMUT-RXN	Zm00001d043356,Zm00001d015509	Zm00001d012674
CHORISMATE-SYNTHASE-RXN
CINNAMATE-GLUCOSYLTRANSFERASE-RXN	Zm00001d044106	Zm00001d048106
CINNAMOYL-COA-REDUCTASE-RXN	Zm00001d030090,Zm00001d044104,Zm00001d043013,Zm00001d015513,Zm00001d032152,Zm00001d046697	Zm00001d012980,Zm00001d008331,Zm00001d011446,Zm00001d051938,Zm00001d009666
CINNAMYL-ALCOHOL-DEHYDROGENASE-RXN	Zm00001d020400,Zm00001d015618,Zm00001d015956,Zm00001d002346,Zm00001d002250,Zm00001d024314
CITSYN-RXN	Zm00001d015856,Zm00001d016248	Zm00001d053684
CORTISONE-BETA-REDUCTASE-RXN	Zm00001d029580
CPM-KDOSYNTH-RXN
CTPSYN-RXN	Zm00001d039081	Zm00001d011357,Zm00001d011486,Zm00001d041620,Zm00001d009631
CYCLOARTENOL-SYNTHASE-RXN	Zm00001d024337
CYCLOEUCALENOL-CYCLOISOMERASE-RXN	Zm00001d035503
CYCLOHEXADIENYL-DEHYDROGENASE-RXN		Zm00001d036439
CYSPH-RXN	Zm00001d033030,Zm00001d029324	Zm00001d047166
CYSTATHIONINE-BETA-SYNTHASE-RXN	Zm00001d028220
CYSTEAMINE-DIOXYGENASE-RXN	Zm00001d033489,Zm00001d020064,Zm00001d043392,Zm00001d031127,Zm00001d039166	Zm00001d012699,Zm00001d026556
CYTIDEAM2-RXN	Zm00001d043674	Zm00001d011710
CYTIDEAM-RXN	Zm00001d043674	Zm00001d011710
CYTOCHROME-B5-REDUCTASE-RXN	Zm00001d021284,Zm00001d039656,Zm00001d043098,Zm00001d038529
CYTOCHROME-C-OXIDASE-RXN	Zm00001d034218,Zm00001d029393,Zm00001d044459	Zm00001d051055,Zm00001d009727
CYTOKININ-7-BETA-GLUCOSYLTRANSFERASE-RXN
DADPKIN-RXN	Zm00001d029968
DAHPSYN-RXN	Zm00001d029391	Zm00001d006900,Zm00001d052797
DALADALALIG-RXN		Zm00001d007213
D-ALANINE-AMINOTRANSFERASE-RXN	Zm00001d039264
D-AMINO-ACID-OXIDASE-RXN	Zm00001d018820
DAPASYN-RXN
DARAB5PISOM-RXN	Zm00001d015306	Zm00001d053856
DCDPKIN-RXN	Zm00001d029968
DCMP-DEAMINASE-RXN		Zm00001d012671
DCTP-PYROPHOSPHATASE-RXN		Zm00001d025859
DCYSDESULF-RXN	Zm00001d043767,Zm00001d018230
DEOXYADENOSINE-KINASE-RXN	Zm00001d042667	Zm00001d010200
DEOXYADENYLATE-KINASE-RXN	Zm00001d019481
DEOXYCYTIDINE-KINASE-RXN	Zm00001d042667	Zm00001d010200
DEOXYGUANOSINE-KINASE-RXN	Zm00001d042667	Zm00001d010200
DEOXYHYPUSINE-MONOOXYGENASE-RXN	Zm00001d018506	Zm00001d051890
DEPHOSPHOCOAKIN-RXN	Zm00001d032160
DETHIOBIOTIN-SYN-RXN
DGDPKIN-RXN	Zm00001d029968
DIACYLGLYCEROL-O-ACYLTRANSFERASE-RXN	Zm00001d020647,Zm00001d021073,Zm00001d043853,Zm00001d037760,Zm00001d038959,Zm00001d045927	Zm00001d005831,Zm00001d051628
DIACYLGLYKIN-RXN	Zm00001d029550,Zm00001d027445,Zm00001d020966,Zm00001d043263,Zm00001d002163,Zm00001d023979,Zm00001d030770	Zm00001d006042
DIAMACTRANS-RXN	Zm00001d034417	Zm00001d013087
DIAMINOPIMDECARB-RXN	Zm00001d023429
DIAMINOPIMEPIM-RXN	Zm00001d030677	Zm00001d041575
DIHYDRODIPICSYN-RXN	Zm00001d002602,Zm00001d046898
DIHYDROFOLATEREDUCT-RXN	Zm00001d049188,Zm00001d003504	Zm00001d007196
DIHYDROFOLATESYNTH-RXN	Zm00001d023817
DIHYDROOROTATE-DEHYDROGENASE-RXN		Zm00001d026610
DIHYDROOROT-RXN	Zm00001d043445
DIHYDROPICRED-RXN		Zm00001d047935,Zm00001d049956
DIHYDROPYRIMIDINASE-RXN	Zm00001d017966
DIHYDROXYISOVALDEHYDRAT-RXN	Zm00001d031929	Zm00001d049929
DIOHBUTANONEPSYN-RXN	Zm00001d016902	Zm00001d050844
DIPHOSPHOMEVALONTE-DECARBOXYLASE-RXN	Zm00001d018377
DIPHTINE--AMMONIA-LIGASE-RXN	Zm00001d018439
D-LACTATE-DEHYDROGENASE-CYTOCHROME-RXN
DLACTDEHYDROGFAD-RXN
DLACTDEHYDROGNAD-RXN	Zm00001d029719
DOLICHOL-KINASE-RXN
DOPACHROME-DELTA-ISOMERASE-RXN	Zm00001d014659
DSERDEAM-RXN
DTDPDEHYDRHAMEPIM-RXN	Zm00001d017601
DTDPDEHYRHAMREDUCT-RXN	Zm00001d017601
DTDPKIN-RXN	Zm00001d029968
DTDPRHAMSYNTHMULTI-RXN	Zm00001d017601
DTMPKI-RXN		Zm00001d006928
DUDPKIN-RXN	Zm00001d029968
DURIDKI-RXN	Zm00001d029632,Zm00001d042667	Zm00001d010200
DUTP-PYROP-RXN	Zm00001d033421
DXPREDISOM-RXN	Zm00001d040163
DXS-RXN	Zm00001d038170
D-XYLOSE-1-DEHYDROGENASE-NADP+-RXN	Zm00001d033018	Zm00001d014204
D-XYLULOSE-REDUCTASE-RXN		Zm00001d012849
ENOYL-ACP-REDUCT-NADH-RXN	Zm00001d031267
ENOYL-COA-HYDRAT-RXN	Zm00001d044054,Zm00001d015992,Zm00001d039091	Zm00001d009182,Zm00001d011474
ENZRXN-201-RXN		Zm00001d007189
ESTRADIOL-17-BETA-DEHYDROGENASE-RXN	Zm00001d034801,Zm00001d033087,Zm00001d022303,Zm00001d016580,Zm00001d049161
ETHANOLAMINE-KINASE-RXN	Zm00001d020612,Zm00001d043652,Zm00001d038824	Zm00001d005808
ETHANOLAMINEPHOSPHOTRANSFERASE-RXN	Zm00001d015029
ETHYL-RXN	Zm00001d020686,Zm00001d042996,Zm00001d018211,Zm00001d014572	Zm00001d048562,Zm00001d052136,Zm00001d036955
EXOPOLYPHOSPHATASE-RXN
F16ALDOLASE-RXN	Zm00001d042453,Zm00001d046553
F16BDEPHOS-RXN	Zm00001d028562,Zm00001d042727,Zm00001d046942
FAD-PYROPHOSPHATASE-RXN	Zm00001d021420	Zm00001d006310
FADSYN-RXN	Zm00001d034493
FARNESYLTRANSTRANSFERASE-RXN	Zm00001d021929,Zm00001d043727,Zm00001d017540	Zm00001d006678,Zm00001d008370,Zm00001d011673,Zm00001d051416,Zm00001d009431
FERREDOXIN--NAD+-REDUCTASE-RXN	Zm00001d016542
FERREDOXIN--NITRITE-REDUCTASE-RXN	Zm00001d018161	Zm00001d052164
FERRIC-CHELATE-REDUCTASE-RXN	Zm00001d003559
FESGSHTHIO-RXN	Zm00001d043941
FGAMSYN-RXN	Zm00001d033775,Zm00001d002003
FLAVONADPREDUCT-RXN
FLAVONOID-3-MONOOXYGENASE-RXN	Zm00001d018839,Zm00001d020628,Zm00001d022075,Zm00001d017077,Zm00001d032042,Zm00001d032042	Zm00001d047279,Zm00001d007918,Zm00001d006193,Zm00001d008699,Zm00001d050955,Zm00001d053202,Zm00001d010521
FLAVONOL-3-O-GLUCOSYLTRANSFERASE-RXN		Zm00001d005688
FLAVONOL-3-SULFOTRANSFERASE-RXN	Zm00001d022092,Zm00001d042122
FOLYLPOLYGLUTAMATESYNTH-RXN	Zm00001d032529	Zm00001d048514
FORMAMIDASE-RXN	Zm00001d043348
FORMATETHFLIG-RXN	Zm00001d020669
FORMYLTHFDEFORMYL-RXN
FORMYLTHFGLUSYNTH-RXN	Zm00001d032529	Zm00001d048514
FPPSYN-RXN	Zm00001d021929,Zm00001d043727	Zm00001d006678,Zm00001d011673,Zm00001d009431
FRUCTOKINASE-RXN	Zm00001d033181,Zm00001d042847,Zm00001d042536,Zm00001d044813	Zm00001d012173
FUCOKINASE-RXN	Zm00001d027347
FUMARYLACETOACETASE-RXN		Zm00001d053663
FUMHYDR-RXN
GABATRANSAM-RXN	Zm00001d002326	Zm00001d026293
GALACTOKIN-RXN	Zm00001d034733
GALACTOLIPASE-RXN	Zm00001d029955,Zm00001d018788,Zm00001d042486,Zm00001d017457,Zm00001d031066	Zm00001d012147,Zm00001d049594
GALACTONOLACTONE-DEHYDROGENASE-RXN		Zm00001d004956
GALACTOSE-OXIDASE-RXN	Zm00001d043873,Zm00001d038992
GALACTOSIDE-2-L-FUCOSYLTRANSFERASE-RXN
GALACTURAN-14-ALPHA-GALACTURONIDASE-RXN	Zm00001d034727,Zm00001d027441,Zm00001d019282,Zm00001d020615,Zm00001d034990	Zm00001d011369,Zm00001d053395,Zm00001d009717,Zm00001d035899
GALACTURONOKINASE-RXN
GALLATE-1-BETA-GLUCOSYLTRANSFERASE-RXN	Zm00001d039891,Zm00001d015623	Zm00001d053715,Zm00001d009484
GAMMA-GLUTAMYLCYCLOTRANSFERASE-RXN	Zm00001d034884,Zm00001d021465
GAMMA-GLUTAMYLTRANSFERASE-RXN	Zm00001d018639,Zm00001d003446	Zm00001d007937,Zm00001d008628
GANGLIOSIDE-GALACTOSYLTRANSFERASE-RXN		Zm00001d037233
GAPOXNPHOSPHN-RXN	Zm00001d027488,Zm00001d015383,Zm00001d017121,Zm00001d003429,Zm00001d035156	Zm00001d053798,Zm00001d051001,Zm00001d049641
GART-RXN	Zm00001d003658
GCVMULTI-RXN	Zm00001d015378	Zm00001d053800
GCVP-RXN	Zm00001d015378,Zm00001d023437	Zm00001d053800
GCVT-RXN	Zm00001d015378,Zm00001d002258	Zm00001d053800
GDPKIN-RXN	Zm00001d023833
GDPMANDEHYDRA-RXN	Zm00001d045420	Zm00001d036091
GLU6PDEHYDROG-RXN	Zm00001d029502,Zm00001d017119,Zm00001d003252
GLUC1PADENYLTRANS-RXN	Zm00001d033910,Zm00001d019266,Zm00001d039131
GLUC1PURIDYLTRANS-RXN	Zm00001d021421,Zm00001d015008,Zm00001d002338,Zm00001d014674	Zm00001d006309,Zm00001d026287,Zm00001d010585,Zm00001d036477
GLUCONOKIN-RXN
GLUCOSAMINEPNACETYLTRANS-RXN
GLUCOSE-6-PHOSPHATE-1-EPIMERASE-RXN	Zm00001d020108,Zm00001d043993,Zm00001d001999,Zm00001d024408,Zm00001d039066	Zm00001d053757,Zm00001d050208
GLUCOSE-OXIDASE-RXN
GLUCOSYLCERAMIDASE-RXN	Zm00001d032725,Zm00001d035046
GLUCURONOKINASE-RXN
GLUCURONOXYLAN-4-O-METHYLTRANSFERASE-RXN	Zm00001d023950	Zm00001d007269
GLUTAMATE-DEHYDROGENASE-NADP+-RXN	Zm00001d034420	Zm00001d025984
GLUTAMATE-DEHYDROGENASE-RXN	Zm00001d034420	Zm00001d025984
GLUTAMATE-FORMIMINOTRANSFERASE-RXN
GLUTAMATE-N-ACETYLTRANSFERASE-RXN	Zm00001d028662
GLUTAMATE-SYNTHASE-FERREDOXIN-RXN
GLUTAMATE-SYNTHASE-NADH-RXN	Zm00001d043845,Zm00001d038948
GLUTAMIDOTRANS-RXN
GLUTAMINESYN-RXN	Zm00001d033747,Zm00001d032815,Zm00001d028260,Zm00001d017958	Zm00001d048050,Zm00001d051804
GLUTAMIN-RXN	Zm00001d028750,Zm00001d018632,Zm00001d044250,Zm00001d017790,Zm00001d039081,Zm00001d045675	Zm00001d047736,Zm00001d007936,Zm00001d006214,Zm00001d011192,Zm00001d011357,Zm00001d011486,Zm00001d053981,Zm00001d051586,Zm00001d026685,Zm00001d041620,Zm00001d009631
GLUTAMINYL-PEPTIDE-CYCLOTRANSFERASE-RXN		Zm00001d035874
GLUTATHIONE-PEROXIDASE-RXN		Zm00001d047448,Zm00001d051392,Zm00001d026154
GLUTATHIONE-REDUCT-NADPH-RXN	Zm00001d018454,Zm00001d023872	Zm00001d025657
GLUTATHIONE-SYN-RXN
GLUTCYSLIG-RXN	Zm00001d015767,Zm00001d035445	Zm00001d010950
GLUTDECARBOX-RXN	Zm00001d033805,Zm00001d003522,Zm00001d031749	Zm00001d047981
GLUTDEHYD-RXN
GLUTKIN-RXN	Zm00001d038358	Zm00001d012391
GLUTRNAREDUCT-RXN	Zm00001d032532	Zm00001d013915
GLUTSEMIALDEHYDROG-RXN	Zm00001d038358	Zm00001d012391
GLY3KIN-RXN
GLYC3PDEHYDROG-RXN
GLYCERATE-DEHYDROGENASE-RXN	Zm00001d027450
GLYCEROL-1-PHOSPHATASE-RXN	Zm00001d024413
GLYCEROL-3-PHOSPHATE-DEHYDROGENASE-RXN
GLYCEROL-DEHYDROGENASE-NADP+-RXN		Zm00001d005346
GLYCEROL-KIN-RXN	Zm00001d002085
GLYCERONE-KINASE-RXN	Zm00001d033795
GLYCINE-AMINOTRANSFERASE-RXN	Zm00001d018639,Zm00001d031402	Zm00001d007937
GLYCOGEN-BRANCH-RXN	Zm00001d003817	Zm00001d011301
GLYCOGENSYN-RXN	Zm00001d018033,Zm00001d002256,Zm00001d045261	Zm00001d014150,Zm00001d052263,Zm00001d051976,Zm00001d026337,Zm00001d010821,Zm00001d037234
GLYCOLATEDEHYDRO-RXN
GLYCPDIESTER-RXN	Zm00001d033187,Zm00001d022067,Zm00001d022153,Zm00001d015609,Zm00001d017036,Zm00001d003924,Zm00001d031653,Zm00001d031412	Zm00001d008586,Zm00001d011629,Zm00001d012677,Zm00001d012677,Zm00001d050917,Zm00001d025670,Zm00001d052875
GLYOHMETRANS-RXN	Zm00001d042661,Zm00001d030859
GLYOXII-RXN
GLYOXI-RXN	Zm00001d033468,Zm00001d015975,Zm00001d001881,Zm00001d031186
GLYOXYLATE-REDUCTASE-NADP+-RXN	Zm00001d018790,Zm00001d044267,Zm00001d004451
GLYRIBONUCSYN-RXN	Zm00001d038859	Zm00001d009411
GMP-SYN-GLUT-RXN		Zm00001d026685
GMP-SYN-NH3-RXN		Zm00001d026685
GPH-RXN	Zm00001d034887	Zm00001d025747
GPPSYN-RXN	Zm00001d021929	Zm00001d006678
GSAAMINOTRANS-RXN	Zm00001d038547
GSHTRAN-RXN	Zm00001d034937,Zm00001d034356,Zm00001d033707,Zm00001d029799,Zm00001d029707,Zm00001d027539,Zm00001d018809,Zm00001d020780,Zm00001d021469,Zm00001d022376,Zm00001d044512,Zm00001d042216,Zm00001d042095,Zm00001d016358,Zm00001d016860,Zm00001d052384,Zm00001d048923,Zm00001d003640,Zm00001d023968,Zm00001d038192	Zm00001d013693,Zm00001d047379,Zm00001d048353,Zm00001d012675,Zm00001d053576,Zm00001d049657,Zm00001d010870
GST-RXN		Zm00001d049657
GTP-CYCLOHYDRO-II-RXN	Zm00001d016902	Zm00001d050844,Zm00001d010535
GTP-CYCLOHYDRO-I-RXN	Zm00001d001959	Zm00001d026531
GTPPYPHOSKIN-RXN	Zm00001d029095,Zm00001d020639,Zm00001d022122,Zm00001d032060	Zm00001d047506,Zm00001d005826,Zm00001d036896
GUANIDINOACETATE-N-METHYLTRANSFERASE-RXN	Zm00001d034110	Zm00001d013219
GUANINE-DEAMINASE-RXN	Zm00001d034726,Zm00001d019279	Zm00001d005459
GUANPRIBOSYLTRAN-RXN
GUANYLCYC-RXN	Zm00001d038348
GUANYL-KIN-RXN	Zm00001d028954,Zm00001d023922
H2NEOPTERINALDOL-RXN	Zm00001d031979
H2PTERIDINEPYROPHOSPHOKIN-RXN
H2PTEROATESYNTH-RXN
HALOALKANE-DEHALOGENASE-RXN	Zm00001d029715,Zm00001d042346
HEMEOSYN-RXN	Zm00001d027848	Zm00001d048318
HEME-OXYGENASE-DECYCLIZING-RXN	Zm00001d046492	Zm00001d047238,Zm00001d036894
HEMN-RXN	Zm00001d027416
HEXOKINASE-RXN	Zm00001d018793,Zm00001d039512,Zm00001d043607,Zm00001d043511,Zm00001d042146,Zm00001d002967,Zm00001d035198,Zm00001d038792	Zm00001d011889,Zm00001d025892,Zm00001d010796
HISTALDEHYD-RXN	Zm00001d034343
HISTAMINOTRANS-RXN
HISTCYCLOHYD-RXN		Zm00001d008238
HISTIDINE-DECARBOXYLASE-RXN		Zm00001d050694
HISTIDPHOS-RXN
HISTOLDEHYD-RXN	Zm00001d034343
HISTPRATPHYD-RXN		Zm00001d008238
HOLO-ACP-SYNTH-RXN	Zm00001d027319
HOMOCYSMET-RXN	Zm00001d033480,Zm00001d031128	Zm00001d013644
HOMOGENTISATE-12-DIOXYGENASE-RXN
HOMOSERDEHYDROG-RXN	Zm00001d019988,Zm00001d023278
HOMOSERKIN-RXN	Zm00001d018555
HYDROHEX-RXN
HYDROXYLYSINE-KINASE-RXN		Zm00001d025987
HYDROXYMETHYLGLUTARYL-COA-LYASE-RXN		Zm00001d008271
HYDROXYMETHYLGLUTARYL-COA-SYNTHASE-RXN	Zm00001d027383	Zm00001d006166
HYDROXYPHENYLPYRUVATE-REDUCTASE-RXN
HYDROXYPYRUVATE-REDUCTASE-RXN	Zm00001d027450,Zm00001d018790,Zm00001d004451
HYPOXANPRIBOSYLTRAN-RXN
ICOSANOYL-COA-SYNTHASE-RXN	Zm00001d028406,Zm00001d028241,Zm00001d017941,Zm00001d039094	Zm00001d047931,Zm00001d048061,Zm00001d051787
IGPSYN-RXN	Zm00001d020008,Zm00001d024393	Zm00001d025652
IMIDPHOSDEHYD-RXN	Zm00001d002296
IMPCYCLOHYDROLASE-RXN	Zm00001d002334,Zm00001d024301
IMP-DEHYDROG-RXN	Zm00001d004452	Zm00001d013140,Zm00001d051908
INDOLE-3-ACETALDEHYDE-OXIDASE-RXN	Zm00001d034385,Zm00001d019376	Zm00001d013098
INORGPYROPHOSPHAT-RXN	Zm00001d044395,Zm00001d015569,Zm00001d016301,Zm00001d017770,Zm00001d018197,Zm00001d002889,Zm00001d030996,Zm00001d035616,Zm00001d045139,Zm00001d046591	Zm00001d014199,Zm00001d051924,Zm00001d026680,Zm00001d041420,Zm00001d010171,Zm00001d037492
INOSINE-NUCLEOSIDASE-RXN	Zm00001d040238,Zm00001d031958	Zm00001d005343,Zm00001d008376,Zm00001d049948
IPPISOM-RXN	Zm00001d021709,Zm00001d038193	Zm00001d052050,Zm00001d010274
ISOCHORSYN-RXN	Zm00001d020220
ISOCIT-CLEAV-RXN	Zm00001d021666
ISOCITDEH-RXN	Zm00001d044021,Zm00001d039079	Zm00001d011487
ISOCITRATE-DEHYDROGENASE-NAD+-RXN	Zm00001d040438,Zm00001d017091	Zm00001d008244,Zm00001d025690
ISOFLAVONE-2-HYDROXYLASE-RXN	Zm00001d020340,Zm00001d004167,Zm00001d030856
ISOFLAVONE-7-O-GLUCOSYLTRANSFERASE-RXN		Zm00001d006397
ISOVALERYLCOA-DHLIPOAMIDE-RXN
ISPH2-RXN	Zm00001d033896
KDGALDOL-RXN
KDO-8PSYNTH-RXN
KDOTRANS2-RXN	Zm00001d042802
KDOTRANS-RXN	Zm00001d042802
KDPGALDOL-RXN	Zm00001d019184
KETOACYLCOATHIOL-RXN	Zm00001d018487	Zm00001d014093
KETOISOCAPROATE-RXN
LACCASE-RXN	Zm00001d028797,Zm00001d028599,Zm00001d018601,Zm00001d020261,Zm00001d040248,Zm00001d043019,Zm00001d042906,Zm00001d042848,Zm00001d018064,Zm00001d038371	Zm00001d008960,Zm00001d012477,Zm00001d012408,Zm00001d052243,Zm00001d026132
L-ARABINOKINASE-RXN	Zm00001d014689
L-ASCORBATE-PEROXIDASE-RXN	Zm00001d028709	Zm00001d047757
L-ASPARTATE-OXID-RXN	Zm00001d015183
LEGHEMOGLOBIN-REDUCTASE-RXN
LEUKOTRIENE-A4-HYDROLASE-RXN
LEVANSUCRASE-RXN	Zm00001d038918
L-GLN-FRUCT-6-P-AMINOTRANS-RXN
L-GULONOLACTONE-OXIDASE-RXN	Zm00001d032407,Zm00001d030877	Zm00001d013823
LINOLEOYL-RXN	Zm00001d017528
LIPIDADISACCHARIDESYNTH-RXN
LIPOXYGENASE-RXN	Zm00001d027893,Zm00001d015852,Zm00001d003533,Zm00001d031449	Zm00001d053675,Zm00001d025524
L-LACTATE-DEHYDROGENASE-RXN	Zm00001d014944
LONG-CHAIN-ALCOHOL-OXIDASE-RXN	Zm00001d032721	Zm00001d051130
LTAA-RXN		Zm00001d025862
LUMAZINESYN-RXN	Zm00001d002034	Zm00001d026476
LYSOPHOSPHOLIPASE-RXN	Zm00001d039653,Zm00001d044460	Zm00001d008737,Zm00001d009726
MALATE-DEH-RXN	Zm00001d034241,Zm00001d022229,Zm00001d032187,Zm00001d039089	Zm00001d014030,Zm00001d050409,Zm00001d041243,Zm00001d009640
MALATE-DEHYDROGENASE-NADP+-RXN	Zm00001d031899
MALDEXPHOSPHORYL-RXN	Zm00001d034074,Zm00001d042842
MALIC-NADP-RXN	Zm00001d039633	Zm00001d012764
MALONYL-COA-ACP-TRANSACYL-RXN	Zm00001d028787	Zm00001d047706
MALONYL-COA-DECARBOXYLASE-RXN		Zm00001d005711
MALSYN-RXN	Zm00001d003247
MALTODEXGLUCOSID-RXN	Zm00001d019497,Zm00001d042335	Zm00001d008273,Zm00001d036608
MANDELONITRILE-LYASE-RXN		Zm00001d036701
MANNOSE-6-PHOSPHATE-6-REDUCTASE-RXN		Zm00001d053932
MANNPGUANYLTRANGDP-RXN	Zm00001d028572,Zm00001d042874	Zm00001d012395
MANNPISOM-RXN	Zm00001d040020,Zm00001d048907	Zm00001d008525
MBCOA-DHLIPOAMIDE-RXN
--MENTHOL-DEHYDROGENASE-RXN	Zm00001d003173	Zm00001d051041,Zm00001d025761
MERCAPYSTRANS-RXN	Zm00001d031024	Zm00001d053816
METHENYLTHFCYCLOHYDRO-RXN		Zm00001d053900
METHIONINE-GAMMA-LYASE-RXN	Zm00001d002147	Zm00001d013844
METHIONINE-S-METHYLTRANSFERASE-RXN		Zm00001d011099
METHYLCROTONYL-COA-CARBOXYLASE-RXN	Zm00001d031013	Zm00001d050336
METHYLENETHFDEHYDROG-NADP-RXN		Zm00001d053900
METHYLGLUTACONYL-COA-HYDRATASE-RXN	Zm00001d017458
METHYLTHIOADENOSINE-NUCLEOSIDASE-RXN	Zm00001d039301,Zm00001d031621,Zm00001d045558
METHYLVALERATE-RXN
MEVALONATE-KINASE-RXN		Zm00001d054037
MHPCHYDROL-RXN	Zm00001d029386
MMUM-RXN	Zm00001d043302,Zm00001d031019	Zm00001d048060,Zm00001d041455
MONOPHENOL-MONOOXYGENASE-RXN
MYO-INOSITOL-1-KINASE-RXN
MYO-INOSITOL-1OR-4-MONOPHOSPHATASE-RXN		Zm00001d053801
MYO-INOSITOL-1-PHOSPHATE-SYNTHASE-RXN	Zm00001d028180	Zm00001d048201
MYO-INOSITOL-2-DEHYDROGENASE-RXN	Zm00001d024640
MYO-INOSITOL-OXYGENASE-RXN
N-ACETYLGLUTPREDUCT-RXN	Zm00001d033328
N-ACETYLTRANSFER-RXN	Zm00001d028662,Zm00001d021956	Zm00001d048574
N-ACYLNEURAMINATE-9-PHOSPHATASE-RXN	Zm00001d029208	Zm00001d047460
NADH-DEHYDROG-A-RXN	Zm00001d034244,Zm00001d033753,Zm00001d030138,Zm00001d028181,Zm00001d027493,Zm00001d020930,Zm00001d021536,Zm00001d021958,Zm00001d022324,Zm00001d040515,Zm00001d043224,Zm00001d042061,Zm00001d016566,Zm00001d018479,Zm00001d031940,Zm00001d031975,Zm00001d031431,Zm00001d038508	Zm00001d013156,Zm00001d013424,Zm00001d048204,Zm00001d006714,Zm00001d008215,Zm00001d011732,Zm00001d012599,Zm00001d011845,Zm00001d050384
NADH-DEHYDROGENASE-RXN	Zm00001d034244,Zm00001d033753,Zm00001d021958	Zm00001d013156,Zm00001d013424,Zm00001d006714,Zm00001d011732,Zm00001d012464
NADH-KINASE-RXN		Zm00001d005632,Zm00001d011835
NAD-KIN-RXN		Zm00001d005632,Zm00001d011835
NADPH-DEHYDROGENASE-FLAVIN-RXN
NADPH-DEHYDROGENASE-RXN
NADPH--FERRIHEMOPROTEIN-REDUCTASE-RXN	Zm00001d021385,Zm00001d002024,Zm00001d024412	Zm00001d026483,Zm00001d050218
NADPYROPHOSPHAT-RXN	Zm00001d019180,Zm00001d017951,Zm00001d002759,Zm00001d032345,Zm00001d045394,Zm00001d046656	Zm00001d051799,Zm00001d036777
NAD-SYNTH-GLN-RXN
NAG1P-URIDYLTRANS-RXN	Zm00001d002338,Zm00001d024307	Zm00001d026287
NAPHTHOATE-SYN-RXN
NARINGENIN-CHALCONE-SYNTHASE-RXN	Zm00001d032662	Zm00001d013991
N-CARBAMOYLPUTRESCINE-AMIDASE-RXN
N-CARBAMOYLSARCOSINE-AMIDASE-RXN	Zm00001d015986
NICONUCADENYLYLTRAN-RXN		Zm00001d051927
NICOTINAMID-RXN	Zm00001d017145,Zm00001d002965	Zm00001d051015
NICOTINATEPRIBOSYLTRANS-RXN	Zm00001d034777,Zm00001d003675	Zm00001d025412
NITRATE-REDUCTASE-NADH-RXN	Zm00001d017025,Zm00001d031769	Zm00001d049995
NITRATE-REDUCTASE-NADPORNOPH-RXN	Zm00001d018206	Zm00001d052139
NITRIC-OXIDE-SYNTHASE-RXN	Zm00001d020256
NQOR-RXN	Zm00001d043249,Zm00001d042061	Zm00001d014157,Zm00001d005251,Zm00001d012607,Zm00001d011845
NUCLEOSIDE-DIPHOSPHATASE-RXN	Zm00001d029331,Zm00001d029009,Zm00001d052386,Zm00001d049008,Zm00001d032184,Zm00001d023298,Zm00001d038400
NUCLEOSIDE-DIP-KIN-RXN	Zm00001d029968,Zm00001d021526,Zm00001d023833	Zm00001d050827
NUCLEOSIDE-TRIPHOSPHATASE-RXN	Zm00001d029009,Zm00001d052386,Zm00001d049008,Zm00001d032184,Zm00001d023298,Zm00001d038400	Zm00001d047178
NUCLEOTIDE-PYROPHOSPHATASE-RXN	Zm00001d039454
OHACYL-COA-DEHYDROG-RXN	Zm00001d015992	Zm00001d009182
OHMETHYLBILANESYN-RXN	Zm00001d015366	Zm00001d053807
OMEGA-AMIDASE-RXN	Zm00001d027876	Zm00001d048292
ORNCARBAMTRANSFER-RXN	Zm00001d017769
ORNDECARBOX-RXN	Zm00001d021321	Zm00001d007481
ORNITHINE--OXO-ACID-AMINOTRANSFERASE-RXN
OROPRIBTRANS-RXN	Zm00001d042088
OROTPDECARB-RXN	Zm00001d042088
O-SUCCHOMOSERLYASE-RXN	Zm00001d033030,Zm00001d029324	Zm00001d047166
O-SUCCINYLBENZOATE-COA-LIG-RXN	Zm00001d035200
O-SUCCINYLBENZOATE-COA-SYN-RXN	Zm00001d039918,Zm00001d016995	Zm00001d008588
OXALATE--COA-LIGASE-RXN		Zm00001d026649
OXALODECARB-RXN	Zm00001d039841
OXALYL-COA-DECARBOXYLASE-RXN		Zm00001d008739
PABASYN-RXN		Zm00001d036484
PALMITOYL-COA-HYDROLASE-RXN		Zm00001d006133,Zm00001d026144
PANTEPADENYLYLTRAN-RXN	Zm00001d018946,Zm00001d015182
PANTOATE-BETA-ALANINE-LIG-RXN	Zm00001d034866
PANTOTHENATE-KIN-RXN	Zm00001d021297
PECTINESTERASE-RXN	Zm00001d034746,Zm00001d032495,Zm00001d032992,Zm00001d030035,Zm00001d029441,Zm00001d028819,Zm00001d019291,Zm00001d020586,Zm00001d022104,Zm00001d022460,Zm00001d022567,Zm00001d040650,Zm00001d043509,Zm00001d042624,Zm00001d003617,Zm00001d003431,Zm00001d002726,Zm00001d024308,Zm00001d032100,Zm00001d030622,Zm00001d030643,Zm00001d030712,Zm00001d038794,Zm00001d038876,Zm00001d045048,Zm00001d014757	Zm00001d047251,Zm00001d048322,Zm00001d005465,Zm00001d005792,Zm00001d007209,Zm00001d008334,Zm00001d009128,Zm00001d011442,Zm00001d012766,Zm00001d024913,Zm00001d025588,Zm00001d026422,Zm00001d050082,Zm00001d041600,Zm00001d009899,Zm00001d010793,Zm00001d036431
PEPCARBOX-RXN	Zm00001d020057,Zm00001d046170	Zm00001d012702
PEPCARBOXYKIN-RXN		Zm00001d026192
PEPDEPHOS-RXN	Zm00001d034443,Zm00001d033405,Zm00001d030020,Zm00001d028983,Zm00001d040446,Zm00001d043986,Zm00001d052494,Zm00001d023379	Zm00001d047054,Zm00001d026619
PEPTIDYLGLYCINE-MONOOXYGENASE-RXN		Zm00001d047638
PEROXID-RXN	Zm00001d032405,Zm00001d032854,Zm00001d030002,Zm00001d029747,Zm00001d029604,Zm00001d029280,Zm00001d028348,Zm00001d027710,Zm00001d027411,Zm00001d018619,Zm00001d020808,Zm00001d021533,Zm00001d021965,Zm00001d022453,Zm00001d040364,Zm00001d040399,Zm00001d040581,Zm00001d040702,Zm00001d043938,Zm00001d043238,Zm00001d042019,Zm00001d017996,Zm00001d017696,Zm00001d052336,Zm00001d049071,Zm00001d004459,Zm00001d0…	Zm00001d013212,Zm00001d014123,Zm00001d047514,Zm00001d047984,Zm00001d048413,Zm00001d006097,Zm00001d006936,Zm00001d007160,Zm00001d008898,Zm00001d008299,Zm00001d008266,Zm00001d008173,Zm00001d053839,Zm00001d050572,Zm00001d025402,Zm00001d025774,Zm00001d026357,Zm00001d026683,Zm00001d010926,Zm00001d010218
PGLUCISOM-RXN	Zm00001d034256,Zm00001d020771	Zm00001d005925
PGLYCDEHYDROG-RXN	Zm00001d002051,Zm00001d032114,Zm00001d046923	Zm00001d026472
PGPPHOSPHA-RXN	Zm00001d043527,Zm00001d043207,Zm00001d038779	Zm00001d004913
PHENOL-BETA-GLUCOSYLTRANSFERASE-RXN	Zm00001d048925
PHENYLALANINE-AMMONIA-LYASE-RXN	Zm00001d017275,Zm00001d003016	Zm00001d051163
PHENYLPYRUVATE-TAUTOMERASE-RXN	Zm00001d014659
PHOSACETYLGLUCOSAMINEMUT-RXN	Zm00001d039361
PHOSCHOL-RXN	Zm00001d029684,Zm00001d029397,Zm00001d027386,Zm00001d022594,Zm00001d039670,Zm00001d015033,Zm00001d037643,Zm00001d046508	Zm00001d006257,Zm00001d008727,Zm00001d036718
PHOSGLYPHOS-RXN	Zm00001d032867,Zm00001d015376,Zm00001d038579	Zm00001d010672
PHOSMANMUT-RXN	Zm00001d001789
PHOSPHAGLYPSYN-RXN	Zm00001d028698,Zm00001d043228	Zm00001d047763
PHOSPHASERDECARB-RXN		Zm00001d011827
PHOSPHASERSYN-RXN	Zm00001d038936	Zm00001d009497
PHOSPHATIDATE-PHOSPHATASE-RXN	Zm00001d034518,Zm00001d028731,Zm00001d020040,Zm00001d043947,Zm00001d017767,Zm00001d038389,Zm00001d038908	Zm00001d013046,Zm00001d008592,Zm00001d011638,Zm00001d051380
PHOSPHATIDYLINOSITOL-3-PHOSPHATASE-RXN	Zm00001d031973
PHOSPHATIDYLINOSITOL-BISPHOSPHATASE-RXN	Zm00001d033451,Zm00001d033300,Zm00001d032935,Zm00001d028366,Zm00001d020378,Zm00001d018078,Zm00001d052401,Zm00001d032253,Zm00001d031554,Zm00001d035612,Zm00001d038530,Zm00001d044859	Zm00001d013603,Zm00001d047972,Zm00001d048434,Zm00001d012534,Zm00001d049785
PHOSPHOENOLPYRUVATE-PHOSPHATASE-RXN	Zm00001d043291,Zm00001d039195,Zm00001d046593
PHOSPHOGLUCMUT-RXN	Zm00001d033746,Zm00001d044211	Zm00001d013428
PHOSPHOLIPASE-A1-RXN	Zm00001d029955,Zm00001d029232,Zm00001d019463,Zm00001d021131,Zm00001d021646,Zm00001d044053,Zm00001d043680,Zm00001d042486,Zm00001d017457,Zm00001d052481,Zm00001d002319,Zm00001d031066,Zm00001d038167,Zm00001d039088	Zm00001d006507,Zm00001d011477,Zm00001d012147,Zm00001d049594,Zm00001d011056,Zm00001d009639
PHOSPHOLIPASE-A2-RXN	Zm00001d034340,Zm00001d033683,Zm00001d033256,Zm00001d029412,Zm00001d018554,Zm00001d031814,Zm00001d031053,Zm00001d014386	Zm00001d013461,Zm00001d005911,Zm00001d051836,Zm00001d041481
PHOSPHOLIPASE-C-RXN	Zm00001d034875,Zm00001d042057
PHOSPHOMEVALONATE-KINASE-RXN		Zm00001d047906
PHOSPHORIBULOKINASE-RXN	Zm00001d017711,Zm00001d002454
PLASMALOGEN-SYNTHASE-RXN	Zm00001d040629,Zm00001d014760	Zm00001d036429
PLASTOQUINOL--PLASTOCYANIN-REDUCTASE-RXN
PMPOXI-RXN	Zm00001d027352
PNKIN-RXN		Zm00001d041407
PNPOXI-RXN	Zm00001d027352
PNP-RXN	Zm00001d033457,Zm00001d027295,Zm00001d040509,Zm00001d043158,Zm00001d015348,Zm00001d046996	Zm00001d013139,Zm00001d008216,Zm00001d012556,Zm00001d010275
POLYAMINE-OXIDASE-RXN	Zm00001d024647	Zm00001d026334
POLYPHOSPHATE-KINASE-RXN
PORPHOBILSYNTH-RXN	Zm00001d014715
P-PANTOCYSDECARB-RXN	Zm00001d039450
P-PANTOCYSLIG-RXN	Zm00001d024421	Zm00001d050865
PPGPPSYN-RXN
PRAISOM-RXN
PREPHENATE-ASP-TRANSAMINE-RXN	Zm00001d042685	Zm00001d010190
PREPHENATEDEHYDRAT-RXN	Zm00001d028712	Zm00001d047755
PREPHENATE-TRANSAMINE-RXN	Zm00001d042685	Zm00001d010190
PRIBFAICARPISOM-RXN	Zm00001d029548,Zm00001d038142
PROCOLLAGEN-LYSINE-5-DIOXYGENASE-RXN
PROSTAGLANDIN-E-SYNTHASE-RXN	Zm00001d004136
PROTOHEMEFERROCHELAT-RXN	Zm00001d014953
PROTOPORGENOXI-RXN	Zm00001d034338,Zm00001d040539,Zm00001d003214,Zm00001d030962	Zm00001d008203
PRPPAMIDOTRANS-RXN	Zm00001d042673	Zm00001d010197
PRPPSYN-RXN	Zm00001d043600,Zm00001d015115,Zm00001d017833,Zm00001d046742	Zm00001d051634
PRTRANS-RXN		Zm00001d048461
PSERPHOSPHA-RXN	Zm00001d048794,Zm00001d031809,Zm00001d031705,Zm00001d045570
PSERTRANSAMPYR-RXN	Zm00001d027727
PSERTRANSAM-RXN	Zm00001d027727
PSEUDOURIDINE-KINASE-RXN		Zm00001d009903
PSII-RXN	Zm00001d020002,Zm00001d022464,Zm00001d039715,Zm00001d039852,Zm00001d044217,Zm00001d043299,Zm00001d043167,Zm00001d031484	Zm00001d008681,Zm00001d008625,Zm00001d011362
PYRAMKIN-RXN		Zm00001d041407
PYRIDOXINE-4-DEHYDROGENASE-RXN		Zm00001d007858
PYRIDOXKIN-RXN	Zm00001d030987	Zm00001d041407
PYRIMSYN1-RXN	Zm00001d033383
PYRIMSYN3-RXN
PYRROLINECARBDEHYDROG-RXN	Zm00001d038841
PYRROLINECARBREDUCT-RXN	Zm00001d042117
PYRUVATE-DECARBOXYLASE-RXN	Zm00001d028759,Zm00001d022579	Zm00001d010588
PYRUVATEORTHOPHOSPHATE-DIKINASE-RXN
QOR-RXN	Zm00001d021025,Zm00001d002246	Zm00001d006069
QUEUOSINE-TRNA-RIBOSYLTRANSFERASE-RXN	Zm00001d030299,Zm00001d020541
QUINOLINATE-SYNTHA-RXN
QUINOPRIBOTRANS-RXN	Zm00001d021419	Zm00001d006311
R12-RXN		Zm00001d026095
R145-RXN	Zm00001d040220
R146-RXN	Zm00001d032925
R147-RXN	Zm00001d032925
R15-RXN	Zm00001d029848
R266-RXN
R267-RXN	Zm00001d031808
R342-RXN	Zm00001d038475
R524-RXN	Zm00001d032736
R82-RXN	Zm00001d040220
R83-RXN	Zm00001d040220
RETICULINE-OXIDASE-RXN		Zm00001d049539
RIB5PISOM-RXN	Zm00001d018936,Zm00001d044548,Zm00001d052482,Zm00001d030701	Zm00001d013135
RIBOFLAVINKIN-RXN		Zm00001d012707
RIBOFLAVINSYNDEAM-RXN	Zm00001d027369,Zm00001d027367
RIBOFLAVINSYNREDUC-RXN
RIBOFLAVIN-SYN-RXN
RIBOKIN-RXN	Zm00001d030048	Zm00001d011526
RIBONUCLEOSIDE-DIP-REDUCTI-RXN	Zm00001d003164,Zm00001d045192
RIBULOKIN-RXN	Zm00001d002135
RIBULOSE-BISPHOSPHATE-CARBOXYLASE-RXN		Zm00001d006402,Zm00001d004894
RIBULP3EPIM-RXN	Zm00001d027841,Zm00001d021050	Zm00001d048324
RXN0-1001	Zm00001d034839
RXN0-1021	Zm00001d034590,Zm00001d033751,Zm00001d030005,Zm00001d028967,Zm00001d027886,Zm00001d043109,Zm00001d004012,Zm00001d030916,Zm00001d038820,Zm00001d038955	Zm00001d013019,Zm00001d013426,Zm00001d047945,Zm00001d048410,Zm00001d005306,Zm00001d009504,Zm00001d035926
RXN0-1133	Zm00001d034531,Zm00001d020362,Zm00001d020426,Zm00001d016365,Zm00001d032224,Zm00001d023606	Zm00001d053580,Zm00001d050383,Zm00001d041839
RXN0-1134	Zm00001d033225,Zm00001d021070,Zm00001d017985,Zm00001d004473,Zm00001d031659	Zm00001d006107
RXN0-1141
RXN0-1147
RXN0-1281
RXN0-1321	Zm00001d030299,Zm00001d020541
RXN0-1441	Zm00001d019180,Zm00001d019656,Zm00001d021420,Zm00001d017951,Zm00001d002759,Zm00001d046656	Zm00001d006310,Zm00001d051799,Zm00001d049960,Zm00001d036777
RXN0-1461	Zm00001d002358	Zm00001d026277
RXN0-1483	Zm00001d043259,Zm00001d031418
RXN0-21	Zm00001d042953	Zm00001d012438
RXN0-2261
RXN0-2301	Zm00001d035475
RXN0-2381	Zm00001d034452,Zm00001d024702,Zm00001d046676	Zm00001d049610
RXN0-2382	Zm00001d034452,Zm00001d024702,Zm00001d046676	Zm00001d049610
RXN0-3	Zm00001d042953	Zm00001d012438
RXN0-300	Zm00001d044267
RXN0-302		Zm00001d051458
RXN0-308	Zm00001d027872,Zm00001d020139,Zm00001d043574,Zm00001d052364,Zm00001d049073
RXN0-3543	Zm00001d016286
RXN0-363	Zm00001d031958	Zm00001d005343,Zm00001d049948
RXN0-3942		Zm00001d008587
RXN0-4281		Zm00001d007189
RXN0-4401	Zm00001d019180,Zm00001d017951,Zm00001d002759,Zm00001d045394,Zm00001d046656	Zm00001d051799,Zm00001d036777
RXN0-5001	Zm00001d039994
RXN0-5114	Zm00001d048794
RXN0-5181	Zm00001d043662,Zm00001d003851
RXN0-5184	Zm00001d034074,Zm00001d042842
RXN0-5185	Zm00001d043291,Zm00001d039195,Zm00001d046593
RXN0-5186		Zm00001d026148
RXN0-5205	Zm00001d019226,Zm00001d014669
RXN0-5208
RXN0-5209
RXN0-5224	Zm00001d044099
RXN0-5260
RXN0-5289	Zm00001d043514
RXN0-5330	Zm00001d043266,Zm00001d004457,Zm00001d044920	Zm00001d012615,Zm00001d012464,Zm00001d049597
RXN0-5388
RXN0-5398	Zm00001d017544
RXN0-5408		Zm00001d053801
RXN0-5433		Zm00001d006182
RXN0-6274	Zm00001d041982
RXN0-6373	Zm00001d033567,Zm00001d019089	Zm00001d041201
RXN0-6710
RXN0-7010		Zm00001d011958,Zm00001d051928
RXN0-7013	Zm00001d029065
RXN0-7068	Zm00001d042034	Zm00001d050284
RXN0-7079		Zm00001d007454
RXN0-7082	Zm00001d042034	Zm00001d050284
RXN0-7083	Zm00001d042034	Zm00001d050284
RXN0-7114	Zm00001d020561
RXN0-743
RXN0-882	Zm00001d017139
RXN0-884	Zm00001d033896
RXN0-901	Zm00001d029626
RXN0-947	Zm00001d030944
RXN0-949	Zm00001d043328,Zm00001d003462	Zm00001d025577
RXN0-984		Zm00001d012991
RXN0-985		Zm00001d012991
RXN0-986		Zm00001d012991
RXN0A-10711	Zm00001d022073,Zm00001d043235	Zm00001d006825,Zm00001d005053
RXN-10032		Zm00001d048315
RXN-10035
RXN-10036	Zm00001d033451,Zm00001d033300,Zm00001d032935,Zm00001d028366,Zm00001d020378,Zm00001d018078,Zm00001d052401,Zm00001d032253,Zm00001d035612,Zm00001d038325,Zm00001d038530,Zm00001d044859	Zm00001d013603,Zm00001d047972,Zm00001d048434,Zm00001d012534
RXN-10039
RXN-10058
RXN-10068	Zm00001d043353
RXN-10139		Zm00001d008700
RXN-1022
RXN-1025	Zm00001d020557,Zm00001d015477,Zm00001d017251,Zm00001d046865	Zm00001d014055,Zm00001d051932
RXN-1026	Zm00001d028406,Zm00001d028241,Zm00001d017941,Zm00001d039094	Zm00001d047931,Zm00001d048061,Zm00001d051787
RXN-10429	Zm00001d022017,Zm00001d022473,Zm00001d043350,Zm00001d043244	Zm00001d006753
RXN-10430	Zm00001d022017,Zm00001d043350,Zm00001d043244	Zm00001d006753
RXN-10431	Zm00001d022017,Zm00001d022473,Zm00001d043350,Zm00001d043244	Zm00001d006753
RXN-10432	Zm00001d022017,Zm00001d022473,Zm00001d043350,Zm00001d043244	Zm00001d006753
RXN-10433	Zm00001d022017,Zm00001d022473,Zm00001d043350,Zm00001d043244	Zm00001d006753
RXN-10435	Zm00001d044225,Zm00001d043701,Zm00001d003002,Zm00001d014562	Zm00001d011687
RXN-10450	Zm00001d044225,Zm00001d043701,Zm00001d003002	Zm00001d011687
RXN-10451		Zm00001d051473
RXN-10453		Zm00001d051473
RXN-10455	Zm00001d039346	Zm00001d008957,Zm00001d011377,Zm00001d009714
RXN-10457	Zm00001d039346	Zm00001d008957,Zm00001d011377,Zm00001d009714
RXN-10459	Zm00001d039346	Zm00001d008957,Zm00001d011377,Zm00001d009714
RXN-10463	Zm00001d024281
RXN-10465	Zm00001d024281
RXN-10599
RXN-1061	Zm00001d027837,Zm00001d052530,Zm00001d023400,Zm00001d038300	Zm00001d012304,Zm00001d044703
RXN-1062	Zm00001d014958,Zm00001d035069	Zm00001d006649,Zm00001d026581,Zm00001d049690,Zm00001d049573
RXN-10625	Zm00001d040356,Zm00001d018034
RXN-10629		Zm00001d013015
RXN-1063	Zm00001d028258,Zm00001d027837,Zm00001d042814,Zm00001d052530,Zm00001d002687,Zm00001d023400,Zm00001d038300	Zm00001d012326,Zm00001d012304,Zm00001d044703
RXN-10688
RXN-10693	Zm00001d022060
RXN-10695	Zm00001d033055,Zm00001d030132,Zm00001d027711,Zm00001d027519,Zm00001d018660,Zm00001d019957	Zm00001d012144
RXN-10696	Zm00001d045251
RXN-10697	Zm00001d015992
RXN-10698	Zm00001d015992
RXN-10699	Zm00001d018487
RXN-10700	Zm00001d018487
RXN-10701	Zm00001d018487
RXN-10702	Zm00001d015992
RXN-10703	Zm00001d015992
RXN-10704	Zm00001d015992
RXN-10705	Zm00001d015992
RXN-10706	Zm00001d045251
RXN-10707	Zm00001d045251
RXN-10711		Zm00001d005053
RXN-10727
RXN-10740	Zm00001d017601
RXN-10741		Zm00001d048373
RXN-10745	Zm00001d029861,Zm00001d020609,Zm00001d040805,Zm00001d043543,Zm00001d042961,Zm00001d032079,Zm00001d038762
RXN-10747	Zm00001d028172,Zm00001d024281
RXN-10749	Zm00001d040188,Zm00001d042723	Zm00001d012274,Zm00001d011979
RXN-10756	Zm00001d023543	Zm00001d024936
RXN-10763	Zm00001d045488
RXN-10767	Zm00001d043235
RXN-10770	Zm00001d045488
RXN-10774	Zm00001d034586,Zm00001d016621	Zm00001d025296
RXN-10787		Zm00001d041374
RXN-10788		Zm00001d041374
RXN-10811	Zm00001d032345
RXN-10827
RXN-10828
RXN-10841	Zm00001d039848,Zm00001d014994,Zm00001d003448,Zm00001d046483	Zm00001d054039
RXN-10862	Zm00001d052386,Zm00001d049008,Zm00001d032184
RXN-10938	Zm00001d033300,Zm00001d027916,Zm00001d018303,Zm00001d035030	Zm00001d048258,Zm00001d053935
RXN-10949		Zm00001d053801
RXN-10956
RXN-10958	Zm00001d031973
RXN-10962
RXN-10966	Zm00001d035579
RXN-10971
RXN-10972	Zm00001d043286
RXN-10974	Zm00001d043286
RXN-10979
RXN-11002	Zm00001d035032	Zm00001d049716
RXN-1101	Zm00001d032152,Zm00001d045101
RXN-1102	Zm00001d002250
RXN-1103	Zm00001d033020,Zm00001d043174,Zm00001d038555
RXN-1104
RXN-11046		Zm00001d011709,Zm00001d036738
RXN-11047	Zm00001d027999
RXN-11052	Zm00001d039453,Zm00001d037745
RXN-1106	Zm00001d020961	Zm00001d006037
RXN-11101	Zm00001d039453,Zm00001d037745
RXN-11112	Zm00001d028675,Zm00001d039349,Zm00001d042940,Zm00001d038387	Zm00001d047779,Zm00001d008954,Zm00001d012431
RXN-11126	Zm00001d045551
RXN-11186
RXN-11241	Zm00001d045314
RXN-1125	Zm00001d002250,Zm00001d045043
RXN-11257	Zm00001d035057
RXN-11258	Zm00001d035057
RXN-11259	Zm00001d035057
RXN-11265	Zm00001d032527,Zm00001d046604,Zm00001d014748
RXN-11277	Zm00001d020040,Zm00001d043947,Zm00001d038908	Zm00001d008592,Zm00001d011638
RXN-113	Zm00001d039394,Zm00001d040737,Zm00001d043411,Zm00001d037724,Zm00001d038695,Zm00001d038996	Zm00001d008909,Zm00001d012712
RXN-11315
RXN-11322	Zm00001d018632	Zm00001d007936,Zm00001d053981
RXN-11334	Zm00001d033567
RXN-11341	Zm00001d002859
RXN-11354
RXN-11355	Zm00001d027936,Zm00001d022203
RXN-11356	Zm00001d019124
RXN-11357	Zm00001d019124
RXN-11361	Zm00001d002755,Zm00001d045182	Zm00001d051608
RXN-11368		Zm00001d051848
RXN-11370	Zm00001d029198
RXN-11371	Zm00001d046883
RXN-11373	Zm00001d029198
RXN-11374	Zm00001d029198
RXN-11375	Zm00001d044175
RXN-11376	Zm00001d032449	Zm00001d006595,Zm00001d025963,Zm00001d049572
RXN-11385	Zm00001d038511	Zm00001d051863
RXN-11387	Zm00001d038511	Zm00001d051863
RXN-11388	Zm00001d038511	Zm00001d051863
RXN-114	Zm00001d039394,Zm00001d043411,Zm00001d038695,Zm00001d038996	Zm00001d008909,Zm00001d012712
RXN-1142	Zm00001d032467	Zm00001d013862
RXN-11428		Zm00001d013532,Zm00001d005780,Zm00001d053736
RXN-11465	Zm00001d043752	Zm00001d011649
RXN-11475	Zm00001d003563,Zm00001d023946
RXN-11484
RXN-115	Zm00001d034898,Zm00001d039394,Zm00001d040737,Zm00001d043411,Zm00001d017294,Zm00001d002999,Zm00001d037724,Zm00001d038695,Zm00001d038996	Zm00001d008909,Zm00001d012712
RXN-11501	Zm00001d031303
RXN-11502
RXN-11524	Zm00001d018597,Zm00001d043596	Zm00001d010007
RXN-11529	Zm00001d039453,Zm00001d037745
RXN-11530	Zm00001d039453,Zm00001d037745
RXN-11531	Zm00001d039453,Zm00001d037745
RXN-11540	Zm00001d029289,Zm00001d022262,Zm00001d022351,Zm00001d039650,Zm00001d040764,Zm00001d045063	Zm00001d047418,Zm00001d006947
RXN-11541	Zm00001d029289,Zm00001d022262,Zm00001d022351,Zm00001d039650,Zm00001d040764,Zm00001d045063	Zm00001d047418,Zm00001d006947
RXN-11552	Zm00001d033174,Zm00001d022085,Zm00001d001979	Zm00001d013751,Zm00001d006820,Zm00001d012683
RXN-11565
RXN-11566
RXN-11575	Zm00001d002351
RXN-11582
RXN-11583
RXN-11623
RXN-11625		Zm00001d012459
RXN-11655
RXN-11658	Zm00001d044106	Zm00001d048106
RXN-11659	Zm00001d044106	Zm00001d048106
RXN-11660
RXN-11662		Zm00001d012590
RXN-11669
RXN-11679
RXN-11685
RXN-11695	Zm00001d033795
RXN-11696	Zm00001d042555,Zm00001d032332,Zm00001d023990,Zm00001d046490	Zm00001d008377
RXN-11705	Zm00001d002063	Zm00001d052813
RXN-11750	Zm00001d028406,Zm00001d039856,Zm00001d039094	Zm00001d047931,Zm00001d008623,Zm00001d010536
RXN-11754
RXN-11757	Zm00001d045322
RXN-11758	Zm00001d045322
RXN-11760	Zm00001d028187,Zm00001d018404,Zm00001d045138	Zm00001d052011,Zm00001d041511,Zm00001d037493
RXN-118	Zm00001d039394
RXN-11819	Zm00001d028252,Zm00001d017953	Zm00001d051800
RXN-11832	Zm00001d018277	Zm00001d024919,Zm00001d035916
RXN-11836	Zm00001d027714
RXN-11837		Zm00001d036396
RXN-11838		Zm00001d007090,Zm00001d041610
RXN-11846	Zm00001d034107,Zm00001d029194,Zm00001d020340,Zm00001d004167,Zm00001d030856	Zm00001d013231,Zm00001d012322,Zm00001d050323
RXN-11853
RXN-11903
RXN-11907	Zm00001d033592,Zm00001d029613,Zm00001d015592	Zm00001d007112,Zm00001d041741,Zm00001d036763
RXN-11908
RXN-11916		Zm00001d006481
RXN-11928	Zm00001d029454	Zm00001d047261,Zm00001d006128
RXN-11935
RXN-11936
RXN-11937
RXN-11938	Zm00001d029454	Zm00001d047261,Zm00001d006128
RXN-11963	Zm00001d028152
RXN-12002	Zm00001d042005,Zm00001d018277,Zm00001d003836	Zm00001d011803,Zm00001d024919,Zm00001d035916
RXN-12070	Zm00001d029386
RXN-12085	Zm00001d034801,Zm00001d033087,Zm00001d022303,Zm00001d016580,Zm00001d049161
RXN-12088	Zm00001d032605,Zm00001d019552,Zm00001d022445
RXN-12089	Zm00001d043681,Zm00001d002266,Zm00001d001883,Zm00001d024647	Zm00001d026334,Zm00001d026586
RXN-12090	Zm00001d043681,Zm00001d002266,Zm00001d001883,Zm00001d024647	Zm00001d026334,Zm00001d026586
RXN-12091	Zm00001d043681,Zm00001d002266,Zm00001d001883,Zm00001d024647	Zm00001d026334,Zm00001d026586
RXN-12123	Zm00001d042720
RXN-12131	Zm00001d023892
RXN-12136	Zm00001d039898,Zm00001d003823,Zm00001d014459	Zm00001d011932
RXN-12137	Zm00001d039898,Zm00001d003823,Zm00001d014459	Zm00001d011932
RXN-12138	Zm00001d039898,Zm00001d003823,Zm00001d014459	Zm00001d011932
RXN-12139	Zm00001d039898,Zm00001d003823,Zm00001d014459	Zm00001d011932
RXN-12143	Zm00001d039898,Zm00001d003823,Zm00001d014459	Zm00001d011932
RXN-12155	Zm00001d032651,Zm00001d027601	Zm00001d048370,Zm00001d050977
RXN-12160	Zm00001d045322
RXN-12173	Zm00001d031993
RXN-12182
RXN-12183
RXN-12184	Zm00001d039274
RXN-12185	Zm00001d039274
RXN-12196	Zm00001d032184
RXN-12197	Zm00001d032184
RXN-12199	Zm00001d032184
RXN-12201
RXN-12202
RXN-12203
RXN-12217	Zm00001d032333	Zm00001d044693
RXN-12218	Zm00001d032333	Zm00001d044693
RXN-12226	Zm00001d029822
RXN-1223
RXN-1224	Zm00001d028539,Zm00001d018595	Zm00001d047849,Zm00001d008600
RXN-12240	Zm00001d034848,Zm00001d019414
RXN-12242	Zm00001d019124
RXN-12243	Zm00001d027936,Zm00001d022203
RXN-12244	Zm00001d027936,Zm00001d022203
RXN-1225	Zm00001d028571,Zm00001d028211,Zm00001d016731,Zm00001d053149,Zm00001d003750
RXN-12263	Zm00001d034516	Zm00001d013048
RXN-12276	Zm00001d032333	Zm00001d044693
RXN-12277	Zm00001d032333	Zm00001d044693
RXN-12281
RXN-12292
RXN-12293
RXN-12295
RXN-12296
RXN-12297
RXN-12299
RXN-12300
RXN-12302	Zm00001d004438
RXN-12304		Zm00001d012459
RXN-12307		Zm00001d012459
RXN-12320	Zm00001d033320,Zm00001d019107,Zm00001d042740
RXN-12325		Zm00001d012459
RXN-12332	Zm00001d032257	Zm00001d025626,Zm00001d050339
RXN-12361	Zm00001d015816
RXN-12364	Zm00001d028599,Zm00001d042906,Zm00001d038371	Zm00001d012408
RXN-12365	Zm00001d016542
RXN-12370	Zm00001d033988
RXN-12384	Zm00001d029983
RXN-12386	Zm00001d046535	Zm00001d036877
RXN-12393	Zm00001d043442
RXN-12394		Zm00001d048373
RXN-12395		Zm00001d048373
RXN-12396		Zm00001d048373
RXN-12410	Zm00001d002680
RXN-12415	Zm00001d034205,Zm00001d028874,Zm00001d028811,Zm00001d020560,Zm00001d039763,Zm00001d043336,Zm00001d016687,Zm00001d023398,Zm00001d038676	Zm00001d013168,Zm00001d047694
RXN-12417	Zm00001d029862,Zm00001d027639,Zm00001d027287,Zm00001d002609	Zm00001d047109,Zm00001d048389,Zm00001d026066
RXN-12419	Zm00001d034205,Zm00001d020560,Zm00001d043336,Zm00001d038676	Zm00001d013168
RXN-12421	Zm00001d028278,Zm00001d042087,Zm00001d038064,Zm00001d045188	Zm00001d013117
RXN-12428	Zm00001d034701
RXN-12430	Zm00001d029232,Zm00001d043680	Zm00001d011056
RXN-12433	Zm00001d029232,Zm00001d043680	Zm00001d011056
RXN-12434	Zm00001d029232,Zm00001d043680	Zm00001d011056
RXN-12440	Zm00001d028709,Zm00001d016802,Zm00001d003643,Zm00001d002426,Zm00001d002426,Zm00001d023582	Zm00001d047757,Zm00001d053223
RXN-12448	Zm00001d027995,Zm00001d018468,Zm00001d049059	Zm00001d051227
RXN-12449
RXN-12451
RXN-12473	Zm00001d002755,Zm00001d045182	Zm00001d051608
RXN-12495
RXN-12496	Zm00001d015651	Zm00001d050333
RXN-12508	Zm00001d033225,Zm00001d021070,Zm00001d017985,Zm00001d004473,Zm00001d031659	Zm00001d006107
RXN-12518	Zm00001d039768,Zm00001d048890,Zm00001d045251
RXN-12520		Zm00001d011971
RXN-12581	Zm00001d046483
RXN-12582		Zm00001d036496
RXN-12583	Zm00001d033225,Zm00001d021070,Zm00001d017985,Zm00001d004473,Zm00001d031659	Zm00001d006107
RXN-12587	Zm00001d027872,Zm00001d020139,Zm00001d043574,Zm00001d052364,Zm00001d049073
RXN-12588	Zm00001d027872,Zm00001d020139,Zm00001d043574,Zm00001d052364,Zm00001d049073
RXN-12590	Zm00001d018632	Zm00001d007936,Zm00001d053981
RXN-12610	Zm00001d015612,Zm00001d046628
RXN-12611	Zm00001d015612,Zm00001d046628
RXN-12613
RXN-12618	Zm00001d003446	Zm00001d008628
RXN-12659
RXN-12667	Zm00001d027703	Zm00001d048407
RXN-12668	Zm00001d021562
RXN-12673	Zm00001d032921	Zm00001d011363,Zm00001d036024
RXN-12678	Zm00001d046850
RXN-12686	Zm00001d021295,Zm00001d021899	Zm00001d051567
RXN-12718	Zm00001d016696	Zm00001d048503,Zm00001d008693,Zm00001d036045
RXN-12728	Zm00001d033030,Zm00001d029324	Zm00001d047166
RXN-12729	Zm00001d045153
RXN-12752
RXN-12799	Zm00001d029688,Zm00001d048819,Zm00001d002610,Zm00001d045486,Zm00001d014554	Zm00001d006503,Zm00001d026067,Zm00001d036023
RXN-12819	Zm00001d035579
RXN-12820	Zm00001d035579
RXN-12834
RXN-12837
RXN-12838
RXN-12843	Zm00001d052971
RXN-12878
RXN-12879	Zm00001d052969,Zm00001d004486
RXN-12880
RXN-12881
RXN-12882
RXN-12883
RXN-12893	Zm00001d032736
RXN-12898	Zm00001d031026
RXN-12923
RXN-12924
RXN-12940	Zm00001d031970
RXN-13039
RXN-13061
RXN-13076		Zm00001d036689
RXN-13112	Zm00001d033915,Zm00001d027810,Zm00001d042813,Zm00001d014984,Zm00001d038366	Zm00001d049616,Zm00001d010520
RXN-13137	Zm00001d023994
RXN-13139	Zm00001d049088
RXN-13142
RXN-13158	Zm00001d002880	Zm00001d026675
RXN-13161	Zm00001d043941
RXN-13162	Zm00001d034516	Zm00001d013048
RXN-13163	Zm00001d015088,Zm00001d017467
RXN-13183		Zm00001d004956
RXN-13185	Zm00001d004021	Zm00001d011720
RXN-13188	Zm00001d029810	Zm00001d041458
RXN-13189	Zm00001d045563	Zm00001d047830
RXN-13190	Zm00001d046344
RXN-13191	Zm00001d029027,Zm00001d040463	Zm00001d008230
RXN-13192	Zm00001d029241,Zm00001d024574	Zm00001d047425,Zm00001d005822,Zm00001d050097
RXN-13196
RXN-13197	Zm00001d016647
RXN-13202	Zm00001d044250,Zm00001d017790	Zm00001d011192,Zm00001d051586
RXN-1321	Zm00001d027893,Zm00001d015852,Zm00001d003533,Zm00001d031449	Zm00001d053675,Zm00001d025524
RXN-13248
RXN-13258	Zm00001d042762,Zm00001d003319	Zm00001d047438
RXN-13259	Zm00001d042762,Zm00001d003319	Zm00001d047438
RXN-13260	Zm00001d042762,Zm00001d003319	Zm00001d047438
RXN-13261	Zm00001d042762,Zm00001d003319	Zm00001d047438
RXN-13296	Zm00001d028241
RXN-13323	Zm00001d021410
RXN-13328	Zm00001d002326	Zm00001d026293
RXN-13363	Zm00001d046483
RXN-13371
RXN-13397	Zm00001d033592,Zm00001d029613,Zm00001d015592	Zm00001d007112,Zm00001d041741,Zm00001d036763
RXN-13398	Zm00001d042026	Zm00001d011819
RXN-13403		Zm00001d011428
RXN-13414	Zm00001d003994	Zm00001d013310
RXN-13415	Zm00001d003994	Zm00001d013310
RXN-13416	Zm00001d003994	Zm00001d013310
RXN-13417	Zm00001d003994	Zm00001d013310
RXN-13426		Zm00001d005624
RXN-13433	Zm00001d022009,Zm00001d022506
RXN-1345
RXN-13467	Zm00001d046850
RXN-13489	Zm00001d040232,Zm00001d044159	Zm00001d008381
RXN-13491	Zm00001d040232,Zm00001d044159	Zm00001d008381
RXN-13492	Zm00001d040232,Zm00001d044159	Zm00001d008381
RXN-13493	Zm00001d040232,Zm00001d044159	Zm00001d008381
RXN-13494	Zm00001d040232,Zm00001d044159	Zm00001d008381
RXN-13506	Zm00001d040232,Zm00001d044159	Zm00001d008381
RXN-13542
RXN-13564	Zm00001d020256
RXN-13565	Zm00001d020256
RXN-13623		Zm00001d011443
RXN-13624		Zm00001d011443
RXN-13628
RXN-13641	Zm00001d035081
RXN-13642
RXN-13643	Zm00001d043442
RXN-13684	Zm00001d031473	Zm00001d037164
RXN-13685
RXN-13689	Zm00001d032407,Zm00001d030877	Zm00001d013823
RXN-13698
RXN-13721	Zm00001d030059,Zm00001d029860,Zm00001d046456
RXN-13734	Zm00001d038366	Zm00001d010520
RXN-13735	Zm00001d038366	Zm00001d010520
RXN-13736	Zm00001d038366	Zm00001d010520
RXN-13748	Zm00001d027941
RXN-13756	Zm00001d021672
RXN-13760	Zm00001d002338,Zm00001d024307	Zm00001d026287
RXN-13803	Zm00001d038366	Zm00001d010520
RXN-13805	Zm00001d038366	Zm00001d010520
RXN-1381	Zm00001d034732,Zm00001d033915,Zm00001d030117,Zm00001d027810,Zm00001d021675,Zm00001d040265,Zm00001d042813,Zm00001d014984,Zm00001d038366	Zm00001d011430,Zm00001d049616,Zm00001d041596,Zm00001d010520
RXN-13811
RXN-13819	Zm00001d022467	Zm00001d007143
RXN-13908	Zm00001d043963
RXN-13926	Zm00001d029454	Zm00001d047261,Zm00001d006128
RXN-13938		Zm00001d049709
RXN-13955
RXN-13956
RXN-13958	Zm00001d021562
RXN-13959
RXN-13961	Zm00001d044120	Zm00001d044673
RXN-14014	Zm00001d027363	Zm00001d047935,Zm00001d049956
RXN-14024	Zm00001d029009,Zm00001d052386,Zm00001d049008,Zm00001d032184,Zm00001d023298,Zm00001d038400
RXN-14029	Zm00001d033457,Zm00001d027295,Zm00001d040509,Zm00001d043158,Zm00001d015348,Zm00001d046996	Zm00001d013139,Zm00001d008216,Zm00001d012556,Zm00001d010275
RXN-1404
RXN-14047	Zm00001d027558	Zm00001d048358,Zm00001d006476,Zm00001d024952
RXN-14062	Zm00001d028187,Zm00001d018404,Zm00001d045138	Zm00001d052011,Zm00001d041511,Zm00001d037493
RXN-14069	Zm00001d016151,Zm00001d004555	Zm00001d047452,Zm00001d024946
RXN-14075
RXN-14077	Zm00001d016151,Zm00001d004555	Zm00001d047452,Zm00001d024946
RXN-14079
RXN-14080
RXN-14083	Zm00001d016151,Zm00001d004555	Zm00001d047452,Zm00001d024946
RXN-14085
RXN-14086
RXN-14089	Zm00001d046766	Zm00001d053672
RXN-14116	Zm00001d038841
RXN-14182	Zm00001d044106	Zm00001d048106
RXN-14196	Zm00001d044250,Zm00001d017790	Zm00001d011192,Zm00001d051586
RXN-14238
RXN-14239
RXN-14240
RXN-14250	Zm00001d043994,Zm00001d018041,Zm00001d053106,Zm00001d044833	Zm00001d006920,Zm00001d011503,Zm00001d052258,Zm00001d037225
RXN-14292
RXN-14301	Zm00001d002147	Zm00001d013844
RXN-14317	Zm00001d039634,Zm00001d037627
RXN-14318	Zm00001d039634,Zm00001d037627
RXN-14325	Zm00001d039081	Zm00001d011357,Zm00001d011486,Zm00001d041620,Zm00001d009631
RXN-14326	Zm00001d029198
RXN-14334		Zm00001d048373
RXN-14343		Zm00001d005909,Zm00001d050837,Zm00001d037180,Zm00001d037288
RXN-14352	Zm00001d039973	Zm00001d008567
RXN-14392	Zm00001d030819
RXN-14422	Zm00001d044122	Zm00001d011438
RXN-14424	Zm00001d043544,Zm00001d045254	Zm00001d010802
RXN-14425	Zm00001d044122	Zm00001d011438
RXN-14427	Zm00001d043544,Zm00001d045254	Zm00001d010802
RXN-1443
RXN-14453	Zm00001d044765	Zm00001d052828
RXN-14455	Zm00001d022188,Zm00001d015829,Zm00001d046953	Zm00001d047207,Zm00001d053783,Zm00001d052801
RXN-14496	Zm00001d003530
RXN-14516
RXN-14518	Zm00001d021624
RXN-14531	Zm00001d003646	Zm00001d025433
RXN-14535	Zm00001d042555,Zm00001d023990	Zm00001d008377
RXN-14536	Zm00001d018418	Zm00001d051987
RXN-14570	Zm00001d040583
RXN-14646
RXN-14647
RXN-14648
RXN-14649
RXN-14650
RXN-14651
RXN-14652
RXN-14661
RXN-14685	Zm00001d039628	Zm00001d008744
RXN-14759	Zm00001d043145
RXN-14760	Zm00001d043145
RXN-14815	Zm00001d020108,Zm00001d043993,Zm00001d001999,Zm00001d024408,Zm00001d039066	Zm00001d053757,Zm00001d050208
RXN-14816	Zm00001d020108,Zm00001d043993,Zm00001d001999,Zm00001d024408,Zm00001d039066	Zm00001d053757,Zm00001d050208
RXN-14835		Zm00001d036922
RXN-14841
RXN-14903	Zm00001d029853	Zm00001d047124
RXN-14912	Zm00001d044202	Zm00001d008340,Zm00001d011365
RXN-14917
RXN-14918
RXN-14919
RXN-14921	Zm00001d015985
RXN-14922	Zm00001d015985
RXN-14929
RXN-14932
RXN-14971	Zm00001d035136	Zm00001d005663,Zm00001d049649
RXN-14978	Zm00001d021639
RXN-14992	Zm00001d031060
RXN-14994	Zm00001d043145
RXN-14995	Zm00001d028018
RXN-14996	Zm00001d028018
RXN-1501	Zm00001d052481
RXN-15011	Zm00001d042464,Zm00001d045127	Zm00001d008258
RXN-15029	Zm00001d021525	Zm00001d048416,Zm00001d025400
RXN-15046		Zm00001d041226
RXN-15066		Zm00001d011927,Zm00001d026549
RXN-15122	Zm00001d033750	Zm00001d013427
RXN-15125
RXN-15127	Zm00001d021626
RXN-15137	Zm00001d045153
RXN-15149
RXN-15236	Zm00001d034066,Zm00001d021219,Zm00001d016896,Zm00001d016942,Zm00001d003483,Zm00001d032222,Zm00001d038512,Zm00001d038553	Zm00001d052211,Zm00001d049544,Zm00001d037207
RXN-15280
RXN-15281
RXN-15282
RXN-15283
RXN-15297	Zm00001d031429
RXN-15330
RXN-15352	Zm00001d019534	Zm00001d005627
RXN-15354	Zm00001d019534	Zm00001d005627
RXN-15371	Zm00001d029619	Zm00001d006137
RXN-15372	Zm00001d019534	Zm00001d005627
RXN-15374	Zm00001d019534	Zm00001d005627
RXN-15381	Zm00001d020673,Zm00001d030976
RXN-15383
RXN-15384
RXN-15385
RXN-15386
RXN-15402	Zm00001d034249	Zm00001d005466
RXN-1541	Zm00001d016151,Zm00001d004555	Zm00001d047452,Zm00001d024946
RXN-15433	Zm00001d033139	Zm00001d014121
RXN-15437
RXN-15438
RXN-15439
RXN-15440
RXN-15454
RXN-15462	Zm00001d033139	Zm00001d014121
RXN-15464	Zm00001d003841
RXN-15465	Zm00001d003841
RXN-15466	Zm00001d003841
RXN-15467	Zm00001d003841
RXN-15479	Zm00001d034283,Zm00001d003767	Zm00001d013146
RXN-15495
RXN-15496
RXN-15509	Zm00001d029025,Zm00001d043086	Zm00001d012518,Zm00001d052233
RXN-15510	Zm00001d029025,Zm00001d043086	Zm00001d012518,Zm00001d052233
RXN-15511	Zm00001d029025,Zm00001d043086	Zm00001d012518,Zm00001d052233
RXN-15512	Zm00001d029025,Zm00001d043086	Zm00001d012518,Zm00001d052233
RXN-15513	Zm00001d029025,Zm00001d043086	Zm00001d012518,Zm00001d052233
RXN-15514
RXN-15526	Zm00001d042064
RXN-15532	Zm00001d003283	Zm00001d008984
RXN-15533	Zm00001d003283	Zm00001d008984
RXN-15543
RXN-15581
RXN-15598	Zm00001d033778,Zm00001d032521,Zm00001d002837,Zm00001d032327	Zm00001d051272
RXN-15648		Zm00001d051901
RXN-15650	Zm00001d020696	Zm00001d013992
RXN-15660		Zm00001d005454
RXN-15745
RXN-15816	Zm00001d039505,Zm00001d041995,Zm00001d016619	Zm00001d011796,Zm00001d025286
RXN-15881	Zm00001d020139
RXN-15979	Zm00001d017766
RXN-15980	Zm00001d017766
RXN-1602	Zm00001d018286,Zm00001d023815	Zm00001d012898,Zm00001d005313
RXN-16099
RXN-16101
RXN-1623	Zm00001d043267,Zm00001d038620	Zm00001d013935,Zm00001d006153
RXN-16378	Zm00001d039965	Zm00001d008569
RXN-1641	Zm00001d020647	Zm00001d005831,Zm00001d011927,Zm00001d026549
RXN-16425	Zm00001d039361
RXN-16426	Zm00001d039361
RXN-16761	Zm00001d027484,Zm00001d019164,Zm00001d043441,Zm00001d042398,Zm00001d001846,Zm00001d038804,Zm00001d045555	Zm00001d005248,Zm00001d012086,Zm00001d026607
RXN-16909	Zm00001d044250,Zm00001d017790	Zm00001d011192,Zm00001d051586
RXN-16910	Zm00001d044250,Zm00001d017790	Zm00001d011192,Zm00001d051586
RXN-16997	Zm00001d033746,Zm00001d044211	Zm00001d013428
RXN-16998	Zm00001d033746,Zm00001d044211	Zm00001d013428
RXN-16999	Zm00001d044211
RXN-171	Zm00001d039394,Zm00001d040737,Zm00001d043411,Zm00001d037724,Zm00001d038695,Zm00001d038996	Zm00001d008909,Zm00001d012712
RXN-17107	Zm00001d031959	Zm00001d048337,Zm00001d049950
RXN-1725
RXN-17252	Zm00001d034523,Zm00001d027656,Zm00001d018358
RXN-1726	Zm00001d032156
RXN-1727		Zm00001d047743
RXN-17472	Zm00001d020139,Zm00001d031691	Zm00001d052702
RXN-17473	Zm00001d020139,Zm00001d031691	Zm00001d052702
RXN-17475	Zm00001d044054,Zm00001d015992,Zm00001d039091	Zm00001d009182,Zm00001d011474
RXN-17677	Zm00001d042980,Zm00001d035462	Zm00001d012456
RXN-17678	Zm00001d031802
RXN-17679	Zm00001d028744,Zm00001d045233,Zm00001d045141	Zm00001d047744
RXN-17888
RXN-17889
RXN-17890
RXN-17891
RXN-17900
RXN-1803
RXN-1804
RXN-18144	Zm00001d034848,Zm00001d019414
RXN-18184	Zm00001d015088
RXN-18185	Zm00001d015088
RXN-18186	Zm00001d015088
RXN-18187	Zm00001d015088
RXN-18188	Zm00001d015088
RXN-18189	Zm00001d015088
RXN-18190	Zm00001d015088
RXN-18191	Zm00001d015088
RXN-18192	Zm00001d015088
RXN-18193	Zm00001d015088
RXN-1823	Zm00001d020351,Zm00001d043662,Zm00001d018159,Zm00001d003851,Zm00001d031794	Zm00001d005890
RXN-18234	Zm00001d018716,Zm00001d020721,Zm00001d018155,Zm00001d003510	Zm00001d052170,Zm00001d025547,Zm00001d037172
RXN-1824	Zm00001d004438
RXN-1825	Zm00001d043662,Zm00001d003851
RXN-18266	Zm00001d017611	Zm00001d013847
RXN-1827	Zm00001d029983,Zm00001d029164,Zm00001d027619,Zm00001d021702,Zm00001d022501,Zm00001d039265,Zm00001d002724	Zm00001d014083,Zm00001d047480,Zm00001d006539,Zm00001d053975
RXN-1828	Zm00001d022206,Zm00001d022510
RXN-18332	Zm00001d017601
RXN-1882	Zm00001d032950
RXN-1884	Zm00001d023652
RXN1F-10	Zm00001d032576,Zm00001d001820	Zm00001d013937
RXN1F-143	Zm00001d029031,Zm00001d052367	Zm00001d007180
RXN1F-147
RXN1F-148	Zm00001d015651
RXN1F-150	Zm00001d015651
RXN1F-151	Zm00001d015651
RXN1F-152	Zm00001d027443,Zm00001d002589	Zm00001d048469,Zm00001d026056
RXN1F-155	Zm00001d040011	Zm00001d008530
RXN1F-160	Zm00001d045563	Zm00001d047830
RXN1F-161	Zm00001d045563	Zm00001d047830
RXN1F-162	Zm00001d034898	Zm00001d007894
RXN1F-163	Zm00001d034898	Zm00001d007894
RXN1F-164		Zm00001d007894
RXN1F-165	Zm00001d039634,Zm00001d037627
RXN1F-167	Zm00001d034898,Zm00001d042611	Zm00001d007894,Zm00001d012212
RXN1F-168	Zm00001d034898,Zm00001d042611	Zm00001d007894,Zm00001d012212
RXN1F-169	Zm00001d042611	Zm00001d007894,Zm00001d012212
RXN1F-170	Zm00001d039634,Zm00001d037627	Zm00001d050317
RXN1F-19	Zm00001d034186,Zm00001d028282	Zm00001d013185,Zm00001d048021
RXN1F-20	Zm00001d001850,Zm00001d023536	Zm00001d013013,Zm00001d026603
RXN1F-357		Zm00001d036496
RXN1F-461
RXN1F-462	Zm00001d002984,Zm00001d002063	Zm00001d005620,Zm00001d007486,Zm00001d052813,Zm00001d041374
RXN1F-66	Zm00001d037984
RXN1F-72
RXN1F-775	Zm00001d045055
RXN1F-93
RXN-2001	Zm00001d027535,Zm00001d027499,Zm00001d015025,Zm00001d001849,Zm00001d045679
RXN-2006		Zm00001d014093
RXN-2043	Zm00001d033917,Zm00001d029011,Zm00001d020371,Zm00001d021280,Zm00001d015067,Zm00001d015292,Zm00001d017978,Zm00001d017949,Zm00001d018279,Zm00001d003281,Zm00001d035082,Zm00001d032271,Zm00001d035442,Zm00001d014782	Zm00001d008952,Zm00001d050974,Zm00001d051814,Zm00001d004945,Zm00001d025475,Zm00001d025764,Zm00001d026605
RXN-2102	Zm00001d022104,Zm00001d040650,Zm00001d043509,Zm00001d002726,Zm00001d038794	Zm00001d012766,Zm00001d010793
RXN-2103	Zm00001d034559,Zm00001d039668,Zm00001d040589,Zm00001d040725,Zm00001d044177,Zm00001d044110,Zm00001d015129,Zm00001d002342,Zm00001d038875	Zm00001d013032,Zm00001d048079,Zm00001d011156,Zm00001d011444,Zm00001d009667,Zm00001d036818
RXN-2121	Zm00001d029683,Zm00001d017598,Zm00001d002613,Zm00001d032284
RXN-2161
RXN-2209
RXN-2221	Zm00001d018648
RXN-2222	Zm00001d039102
RXN-2223
RXN-2541	Zm00001d046909
RXN-2542
RXN-2543	Zm00001d015985
RXN-2561	Zm00001d015985
RXN-2562		Zm00001d041844
RXN-2581	Zm00001d033020,Zm00001d043174,Zm00001d038555
RXN-2601		Zm00001d035865
RXN-2602	Zm00001d015618
RXN-2621	Zm00001d042826,Zm00001d002353	Zm00001d012333,Zm00001d049704
RXN-2622	Zm00001d003129	Zm00001d035865
RXN-2761	Zm00001d017157,Zm00001d052392	Zm00001d006657,Zm00001d005026
RXN-2762
RXN-2944	Zm00001d022473,Zm00001d043244
RXN-2946	Zm00001d022017,Zm00001d022473,Zm00001d043350,Zm00001d043244	Zm00001d006753
RXN-2947	Zm00001d022017,Zm00001d022473,Zm00001d043350,Zm00001d043244	Zm00001d006753
RXN-2948	Zm00001d022473,Zm00001d043244
RXN-2962	Zm00001d018468
RXN-2981	Zm00001d044225,Zm00001d043701,Zm00001d003002	Zm00001d011687
RXN-2982	Zm00001d019311	Zm00001d012887
RXN-3142	Zm00001d003525
RXN-3283		Zm00001d047452
RXN-3284	Zm00001d020707
RXN-3303	Zm00001d020707
RXN-3521	Zm00001d028709,Zm00001d016802,Zm00001d003643,Zm00001d002426,Zm00001d002426,Zm00001d023582	Zm00001d047757,Zm00001d053223
RXN-3522		Zm00001d049954
RXN-3541	Zm00001d032504,Zm00001d029193,Zm00001d020261,Zm00001d021599,Zm00001d043090,Zm00001d024595,Zm00001d038521,Zm00001d046330,Zm00001d014366	Zm00001d008960,Zm00001d012524,Zm00001d010630
RXN-3562	Zm00001d040173,Zm00001d017771
RXN-3625	Zm00001d020707
RXN-3741
RXN-3742	Zm00001d032529	Zm00001d048514
RXN-3765	Zm00001d034107,Zm00001d029194,Zm00001d020340,Zm00001d004167,Zm00001d030856	Zm00001d013231,Zm00001d012322,Zm00001d050323
RXN3DJ-170	Zm00001d033024,Zm00001d024664	Zm00001d049601
RXN3O-1380	Zm00001d043994,Zm00001d018041,Zm00001d053106,Zm00001d044833	Zm00001d006920,Zm00001d011503,Zm00001d052258,Zm00001d037225
RXN3O-178	Zm00001d019139,Zm00001d003276,Zm00001d035132	Zm00001d013035,Zm00001d035876
RXN3O-58
RXN-4121
RXN-4144
RXN-4161	Zm00001d040196	Zm00001d008395
RXN-4225	Zm00001d028325,Zm00001d003349
RXN-4230	Zm00001d028325,Zm00001d003349
RXN-4231	Zm00001d028325,Zm00001d003349
RXN-4243
RXN-4303	Zm00001d043812,Zm00001d003869,Zm00001d038921
RXN-4304	Zm00001d020418	Zm00001d005729,Zm00001d050371
RXN-4305	Zm00001d043812,Zm00001d003869,Zm00001d038921
RXN-4306	Zm00001d020418	Zm00001d005729,Zm00001d050371
RXN-4307	Zm00001d034584,Zm00001d019171,Zm00001d040810,Zm00001d043812,Zm00001d003869,Zm00001d038921	Zm00001d013021,Zm00001d005239
RXN-4308	Zm00001d020418	Zm00001d005729,Zm00001d050371
RXN-4313	Zm00001d033605,Zm00001d029127,Zm00001d021450,Zm00001d044327,Zm00001d043692,Zm00001d003013,Zm00001d038862,Zm00001d039174	Zm00001d014016,Zm00001d011246,Zm00001d025868
RXN-4314	Zm00001d033605,Zm00001d029127,Zm00001d021450,Zm00001d044327,Zm00001d043692,Zm00001d003013,Zm00001d038862,Zm00001d039174	Zm00001d014016,Zm00001d011246,Zm00001d025868
RXN-4505	Zm00001d046758
RXN-4606
RXN-4621	Zm00001d039520,Zm00001d032046	Zm00001d053579
RXN-4641	Zm00001d039520,Zm00001d032046	Zm00001d011890,Zm00001d053579
RXN-4661	Zm00001d039520,Zm00001d032046	Zm00001d053579
RXN-4662	Zm00001d039520,Zm00001d032046	Zm00001d053579
RXN-4681	Zm00001d039520,Zm00001d032046	Zm00001d053579
RXN-4703	Zm00001d034925,Zm00001d024432	Zm00001d005312,Zm00001d051892
RXN-4721
RXN-4722
RXN-4723	Zm00001d032866,Zm00001d017329,Zm00001d002970,Zm00001d037630	Zm00001d014126,Zm00001d025886
RXN-4725
RXN-4726	Zm00001d032866,Zm00001d017329,Zm00001d002970,Zm00001d037630	Zm00001d014126,Zm00001d025886
RXN-4727
RXN-4728
RXN-4729
RXN-4730
RXN-4731
RXN-4732
RXN-4733
RXN-4734
RXN-4735	Zm00001d032866,Zm00001d017329,Zm00001d004013,Zm00001d002970,Zm00001d037630	Zm00001d014126,Zm00001d007091,Zm00001d025886
RXN-4736
RXN-4737	Zm00001d032866,Zm00001d017329,Zm00001d002970,Zm00001d037630	Zm00001d014126,Zm00001d025886
RXN-4801
RXN-4802
RXN-4803
RXN-4804
RXN-4842	Zm00001d033592,Zm00001d029613,Zm00001d015592	Zm00001d007112,Zm00001d041741,Zm00001d036763
RXN-4883
RXN-4884
RXN4FS-2		Zm00001d051063
RXN-5063		Zm00001d013818
RXN-5064		Zm00001d013818
RXN-5065		Zm00001d013818
RXN-5066		Zm00001d013818
RXN-5101
RXN-5242	Zm00001d046344
RXN-525	Zm00001d018839,Zm00001d017077	Zm00001d007918
RXN-527
RXN-5282	Zm00001d029027,Zm00001d040463	Zm00001d008230
RXN-5283	Zm00001d029027,Zm00001d040463	Zm00001d008230
RXN-5284	Zm00001d029027,Zm00001d040463	Zm00001d008230
RXN-5461	Zm00001d017601
RXN-5462	Zm00001d002499
RXN-5463	Zm00001d002499
RXN-5464	Zm00001d030863
RXN-5466	Zm00001d039675
RXN-5467	Zm00001d039403	Zm00001d012480
RXN-5468
RXN-5469	Zm00001d039403	Zm00001d012480
RXN-5470	Zm00001d029014
RXN-5471	Zm00001d017651
RXN-5472	Zm00001d003109
RXN-5481	Zm00001d017601
RXN-5502	Zm00001d020707
RXN-5641		Zm00001d050694
RXN-5642		Zm00001d011642
RXN-5643	Zm00001d043771,Zm00001d042883,Zm00001d038891	Zm00001d014036,Zm00001d011642
RXN-5647	Zm00001d016301
RXN-5682	Zm00001d046168
RXN-5741	Zm00001d034832
RXN-5781	Zm00001d015029
RXN-5861
RXN-5961	Zm00001d018488	Zm00001d053782
RXN-5962	Zm00001d029822
RXN-5985	Zm00001d031691	Zm00001d052702
RXN-6102	Zm00001d032529	Zm00001d048514
RXN-6201		Zm00001d047217
RXN-6222	Zm00001d045042	Zm00001d047253,Zm00001d051837
RXN-6261	Zm00001d040745
RXN-6269	Zm00001d029810	Zm00001d041458
RXN-6271	Zm00001d029810	Zm00001d041458
RXN-6421	Zm00001d028172,Zm00001d024281
RXN-6461		Zm00001d051870
RXN-6462		Zm00001d051870
RXN-6464		Zm00001d051870
RXN-6524	Zm00001d039634,Zm00001d037627
RXN-6550	Zm00001d040737,Zm00001d037627
RXN-6601
RXN66-14
RXN66-221	Zm00001d033024,Zm00001d024664	Zm00001d049601
RXN66-281	Zm00001d034516	Zm00001d013048
RXN66-313	Zm00001d029454	Zm00001d047261,Zm00001d006128
RXN66-321	Zm00001d014887	Zm00001d051847
RXN66-323
RXN66-336
RXN66-341
RXN-6641		Zm00001d008628
RXN66-471
RXN66-475
RXN66-526	Zm00001d030009,Zm00001d001860,Zm00001d045564	Zm00001d005329
RXN6666-2	Zm00001d023543	Zm00001d024936
RXN-6681	Zm00001d003140
RXN-6682
RXN-6683
RXN-6684
RXN-6685	Zm00001d023933,Zm00001d044954
RXN-6687
RXN-6722		Zm00001d037166
RXN-6723	Zm00001d043734	Zm00001d037166
RXN-6724	Zm00001d032527,Zm00001d046604,Zm00001d014748	Zm00001d036922
RXN-6841
RXN-6883	Zm00001d002436,Zm00001d001908
RXN-6902	Zm00001d002326	Zm00001d026293
RXN-698	Zm00001d033222,Zm00001d018819,Zm00001d020069,Zm00001d045232	Zm00001d013689
RXN-7021	Zm00001d034692	Zm00001d005456
RXN-7022	Zm00001d034692	Zm00001d005456
RXN-707
RXN-7082	Zm00001d023994
RXN-711
RXN-715	Zm00001d028325,Zm00001d003349
RXN-716	Zm00001d052475	Zm00001d004957
RXN-7162	Zm00001d016647
RXN-7163
RXN-7183	Zm00001d038841
RXN-7184	Zm00001d016647
RXN-7186	Zm00001d016647
RXN-719	Zm00001d039453,Zm00001d037745
RXN-7204
RXN-7401	Zm00001d014674	Zm00001d036477
RXN-743	Zm00001d034569	Zm00001d013246
RXN-7568	Zm00001d027999
RXN-7569
RXN-7570	Zm00001d014695
RXN-7575
RXN-7577
RXN-7580	Zm00001d046344
RXN-7598
RXN-7614	Zm00001d035200
RXN-7617	Zm00001d037627
RXN-7632
RXN-7645
RXN-7652	Zm00001d018839	Zm00001d007918
RXN-7658	Zm00001d040356,Zm00001d018034
RXN-7659	Zm00001d040356,Zm00001d018034
RXN-7660	Zm00001d040356,Zm00001d018034
RXN-7676	Zm00001d042026	Zm00001d011819
RXN-7677	Zm00001d042026	Zm00001d013651,Zm00001d011819
RXN-7678	Zm00001d039312	Zm00001d013651
RXN-7679	Zm00001d031860
RXN-7682	Zm00001d029626
RXN-7683	Zm00001d001896
RXN-7697	Zm00001d032728,Zm00001d029350,Zm00001d028406,Zm00001d028241,Zm00001d027904,Zm00001d020206,Zm00001d017941,Zm00001d018455,Zm00001d039053,Zm00001d039094,Zm00001d045660	Zm00001d047190,Zm00001d047931,Zm00001d048061,Zm00001d051787,Zm00001d041220
RXN-7698	Zm00001d029190,Zm00001d028406,Zm00001d027353,Zm00001d039848,Zm00001d017111,Zm00001d053067,Zm00001d039094,Zm00001d045495	Zm00001d047931,Zm00001d050992
RXN-7699	Zm00001d021462,Zm00001d004426	Zm00001d006270
RXN-7711	Zm00001d028406,Zm00001d039094	Zm00001d047931,Zm00001d008622
RXN-7719
RXN-773	Zm00001d028325,Zm00001d003349
RXN-7733
RXN-7737	Zm00001d028810,Zm00001d028165	Zm00001d047695
RXN-7738	Zm00001d032926
RXN-774	Zm00001d052475	Zm00001d004957
RXN-7740	Zm00001d034523,Zm00001d027656,Zm00001d018358
RXN-7741
RXN-777	Zm00001d033180,Zm00001d039453,Zm00001d037745
RXN-7770		Zm00001d011792
RXN-7771	Zm00001d032950
RXN-7772	Zm00001d032950
RXN-7773		Zm00001d048087
RXN-7783	Zm00001d029241,Zm00001d024574	Zm00001d047425,Zm00001d005822,Zm00001d050097
RXN-7788
RXN-7793	Zm00001d042452
RXN-7795	Zm00001d042851,Zm00001d030613,Zm00001d038343	Zm00001d012380,Zm00001d041608
RXN-7796	Zm00001d031149
RXN-7798
RXN-7836	Zm00001d039408,Zm00001d038755	Zm00001d008892
RXN-7842		Zm00001d052042
RXN-7843		Zm00001d052042
RXN-7864	Zm00001d039144	Zm00001d047600,Zm00001d009693
RXN-7875	Zm00001d028325,Zm00001d003349
RXN-7876	Zm00001d028325,Zm00001d003349
RXN-7877	Zm00001d028325,Zm00001d003349
RXN-7878	Zm00001d028325,Zm00001d003349
RXN-7883		Zm00001d048373
RXN-7884		Zm00001d048373
RXN-7885		Zm00001d048373
RXN-7886		Zm00001d048373
RXN-7891		Zm00001d048373
RXN-7892		Zm00001d048373
RXN-7893		Zm00001d048373
RXN-7894		Zm00001d048373
RXN-7895		Zm00001d048373
RXN-7897		Zm00001d048373
RXN-7902	Zm00001d017499,Zm00001d002728
RXN-7903	Zm00001d030328,Zm00001d021059,Zm00001d042344,Zm00001d004019,Zm00001d024273,Zm00001d023247,Zm00001d014498	Zm00001d012221,Zm00001d012033,Zm00001d050552
RXN-7904	Zm00001d039274,Zm00001d044016,Zm00001d043851,Zm00001d043376,Zm00001d052399,Zm00001d052485,Zm00001d053127,Zm00001d023238,Zm00001d023538,Zm00001d045295,Zm00001d046915	Zm00001d005019
RXN-7911	Zm00001d002332,Zm00001d002332	Zm00001d026290
RXN-7913	Zm00001d018277	Zm00001d035916
RXN-7919	Zm00001d029036
RXN-7920
RXN-7931	Zm00001d015992	Zm00001d009182
RXN-7945		Zm00001d052042
RXN-7948	Zm00001d016301
RXN-7952	Zm00001d029232,Zm00001d043680	Zm00001d011056
RXN-7973	Zm00001d033222,Zm00001d018819,Zm00001d020069,Zm00001d045232	Zm00001d013689
RXN-7974	Zm00001d033222,Zm00001d018819,Zm00001d020069,Zm00001d045232	Zm00001d013689
RXN-7979		Zm00001d044666
RXN-7984	Zm00001d004021	Zm00001d011720
RXN-7985	Zm00001d004021	Zm00001d011720
RXN-7997
RXN-7998
RXN-8001	Zm00001d034343
RXN-8003	Zm00001d021138
RXN-8005	Zm00001d021572,Zm00001d038765	Zm00001d047504,Zm00001d006449,Zm00001d012788
RXN-8006	Zm00001d021572,Zm00001d038765	Zm00001d047504,Zm00001d006449,Zm00001d012788
RXN-8023	Zm00001d002680
RXN-8024	Zm00001d002680
RXN-8025	Zm00001d027443,Zm00001d002589	Zm00001d048469,Zm00001d026056
RXN-8026	Zm00001d027443,Zm00001d002589	Zm00001d048469,Zm00001d026056
RXN-8028
RXN-8036	Zm00001d003045
RXN-8038	Zm00001d015651
RXN-8042
RXN-8088
RXN-8136	Zm00001d019221
RXN-8138
RXN-8149	Zm00001d042192
RXN-8152	Zm00001d042192
RXN-8170
RXN-8197	Zm00001d032432,Zm00001d028419	Zm00001d013830
RXN-8204
RXN-8232		Zm00001d052042
RXN-8233		Zm00001d052042
RXN-8235		Zm00001d052042
RXN-8237		Zm00001d011259
RXN-8263
RXN-8264	Zm00001d039642,Zm00001d002984,Zm00001d002063	Zm00001d005620,Zm00001d052813,Zm00001d041374,Zm00001d037216
RXN-8266	Zm00001d002984
RXN-8268	Zm00001d002984
RXN-8270
RXN-8271	Zm00001d038604
RXN-8285
RXN-8286
RXN-8287
RXN-8294	Zm00001d032156
RXN-8295		Zm00001d047743
RXN-8296	Zm00001d032156
RXN-8297		Zm00001d047743
RXN-8298	Zm00001d032156
RXN-8299		Zm00001d047743
RXN-8300	Zm00001d032156
RXN-8301		Zm00001d047743
RXN-8302	Zm00001d032156
RXN-8303		Zm00001d047743
RXN-8305	Zm00001d032156
RXN-8306		Zm00001d047743
RXN-8308	Zm00001d032156
RXN-8309		Zm00001d047743
RXN-8310		Zm00001d047743
RXN-8311		Zm00001d047743
RXN-8313		Zm00001d047743
RXN-8314		Zm00001d047743
RXN-8316	Zm00001d032156
RXN-8317		Zm00001d047743
RXN-8318
RXN-8319
RXN-8340	Zm00001d016866,Zm00001d003415
RXN-8342		Zm00001d050783
RXN-8348
RXN-8351	Zm00001d034178,Zm00001d049178,Zm00001d030900,Zm00001d046979	Zm00001d013192,Zm00001d006342
RXN-8352
RXN-8354	Zm00001d002984
RXN-8355	Zm00001d002984
RXN-8357	Zm00001d021295,Zm00001d021899	Zm00001d051567
RXN-8363	Zm00001d032156
RXN-8364		Zm00001d047743
RXN-8365		Zm00001d047743
RXN-8366		Zm00001d047743
RXN-8367		Zm00001d047743
RXN-8368		Zm00001d047743
RXN-8369		Zm00001d047743
RXN-8386
RXN-8414	Zm00001d024667
RXN-8415	Zm00001d029195,Zm00001d029139	Zm00001d047440
RXN-8422	Zm00001d002351
RXN-8425
RXN-8429
RXN-8430	Zm00001d035682
RXN-8432
RXN-8460	Zm00001d042634	Zm00001d012228
RXN-8469	Zm00001d017766
RXN-8471	Zm00001d046460
RXN-8473	Zm00001d046460
RXN-8475	Zm00001d046460
RXN-8480
RXN-8481	Zm00001d003102,Zm00001d038833
RXN-8495	Zm00001d042541,Zm00001d002000	Zm00001d013493,Zm00001d041204
RXN-8497		Zm00001d041204
RXN-8502		Zm00001d053586
RXN-8503		Zm00001d053586
RXN-8508	Zm00001d029688,Zm00001d048819,Zm00001d002610,Zm00001d045486,Zm00001d014554	Zm00001d006503,Zm00001d026067,Zm00001d036023
RXN-8528
RXN-8562
RXN-8568	Zm00001d034757
RXN-8616
RXN-8617	Zm00001d002351
RXN-8618	Zm00001d002351
RXN-8621
RXN-8622
RXN-8629	Zm00001d040721,Zm00001d015378	Zm00001d053800
RXN-8638
RXN-8642	Zm00001d044021,Zm00001d039079	Zm00001d011487
RXN-8648
RXN-8654
RXN-8667	Zm00001d014848
RXN-8671	Zm00001d029241,Zm00001d024574	Zm00001d047425,Zm00001d005822,Zm00001d050097
RXN-8675		Zm00001d011428
RXN-8678
RXN-8679
RXN-8680	Zm00001d022009,Zm00001d022506
RXN-8681	Zm00001d022009,Zm00001d022506
RXN-8683
RXN-8684
RXN-8695
RXN-8696
RXN-8730	Zm00001d034410,Zm00001d033300,Zm00001d018929,Zm00001d021014,Zm00001d039582,Zm00001d043653,Zm00001d038325,Zm00001d038830	Zm00001d013090,Zm00001d006063,Zm00001d052232
RXN-8859	Zm00001d039615,Zm00001d044475,Zm00001d045304,Zm00001d046455
RXN-886	Zm00001d040737
RXN-8882
RXN-8891	Zm00001d035032	Zm00001d049716
RXN-8909	Zm00001d043650
RXN-8911	Zm00001d018597,Zm00001d043596	Zm00001d010007
RXN-8916	Zm00001d043650
RXN-8939
RXN-8962
RXN-8969
RXN-8970
RXN-8971
RXN-8975
RXN-8976
RXN-8991	Zm00001d015088,Zm00001d017467
RXN-8999
RXN8J2-1
RXN-9015	Zm00001d029714,Zm00001d043681,Zm00001d018102,Zm00001d002684,Zm00001d002266,Zm00001d001883,Zm00001d024647	Zm00001d026334,Zm00001d026586
RXN-9021		Zm00001d052057
RXN-9022		Zm00001d052057
RXN-9023	Zm00001d022206,Zm00001d022510
RXN-9031		Zm00001d008287
RXN-9035
RXN-9036
RXN-9037
RXN-9038
RXN-9045
RXN-9082
RXN-9083	Zm00001d022017,Zm00001d043350,Zm00001d043244	Zm00001d006753
RXN-9084	Zm00001d022017,Zm00001d022473,Zm00001d043350,Zm00001d043244	Zm00001d006753
RXN-9104	Zm00001d032909,Zm00001d030121,Zm00001d028725,Zm00001d039781,Zm00001d043879,Zm00001d004545,Zm00001d002064,Zm00001d024531,Zm00001d023810,Zm00001d035494,Zm00001d038981,Zm00001d045557	Zm00001d047750,Zm00001d006571,Zm00001d024934,Zm00001d026460,Zm00001d049510,Zm00001d010976,Zm00001d036543
RXN-9157
RXN-9244	Zm00001d045338	Zm00001d026268
RXN-9245
RXN-9246
RXN-9276
RXN-9310	Zm00001d016995
RXN-9311	Zm00001d031220	Zm00001d013522
RXN-9315	Zm00001d046363
RXN-9344	Zm00001d031959	Zm00001d049950
RXN-9356	Zm00001d043853,Zm00001d038959
RXN-9461	Zm00001d034205,Zm00001d028874,Zm00001d028811,Zm00001d020560,Zm00001d039763,Zm00001d043336,Zm00001d016687,Zm00001d023398,Zm00001d038676	Zm00001d013168,Zm00001d047694
RXN-9462	Zm00001d029862,Zm00001d027639,Zm00001d027287,Zm00001d002609	Zm00001d047109,Zm00001d048389,Zm00001d026066
RXN-9463	Zm00001d020721,Zm00001d003510	Zm00001d052170,Zm00001d025547
RXN-947	Zm00001d018617,Zm00001d017294,Zm00001d002999
RXN-9479	Zm00001d029429,Zm00001d045079
RXN-9514	Zm00001d016550
RXN-9549
RXN-9550	Zm00001d017499,Zm00001d002728
RXN-9588
RXN-9589	Zm00001d028980,Zm00001d021821,Zm00001d044094,Zm00001d043134,Zm00001d042820,Zm00001d042333,Zm00001d042281,Zm00001d015600,Zm00001d017202,Zm00001d032173,Zm00001d023291,Zm00001d038905,Zm00001d045149	Zm00001d011964,Zm00001d026580,Zm00001d044663,Zm00001d009465
RXN-9597	Zm00001d003309	Zm00001d006638
RXN-9601	Zm00001d017840	Zm00001d051636
RXN-9603	Zm00001d040371
RXN-9614	Zm00001d019656,Zm00001d002759,Zm00001d046656	Zm00001d049960,Zm00001d036777
RXN-9615	Zm00001d038412	Zm00001d012261
RXN-9616	Zm00001d018881,Zm00001d017840	Zm00001d051636
RXN-9617
RXN-9618		Zm00001d006445
RXN-9619	Zm00001d029353,Zm00001d053156,Zm00001d023254,Zm00001d038699	Zm00001d047192,Zm00001d051934
RXN-9623	Zm00001d044016,Zm00001d043851,Zm00001d052399,Zm00001d053127,Zm00001d023538,Zm00001d045295	Zm00001d005019
RXN-9624		Zm00001d026144
RXN-9627		Zm00001d026144
RXN-9631	Zm00001d033470,Zm00001d017582	Zm00001d013629,Zm00001d026083
RXN-9636		Zm00001d013818
RXN-9638		Zm00001d013818
RXN-9639		Zm00001d013818
RXN-9644	Zm00001d044016,Zm00001d043851,Zm00001d052399,Zm00001d052485,Zm00001d053127,Zm00001d023238,Zm00001d023538,Zm00001d045295	Zm00001d005019
RXN-9657	Zm00001d031267
RXN-9667		Zm00001d047743
RXN-9669	Zm00001d032156
RXN-9673	Zm00001d044016,Zm00001d043851,Zm00001d052399,Zm00001d052485,Zm00001d053127,Zm00001d023238,Zm00001d023538,Zm00001d045295	Zm00001d005019
RXN-9680
RXN-9703	Zm00001d039898,Zm00001d003823,Zm00001d014459	Zm00001d011932
[truncated: 187 more rows]

## Sheet: PwyReactions vs Subgenomes
ReactionID	Maize1_genes	Maize2_genes
1.1.1.222-RXN
1.1.1.271-RXN
1.1.1.285-RXN		Zm00001d025528
1.1.1.288-RXN	Zm00001d028806	Zm00001d047698
1.1.1.34-RXN	Zm00001d020963,Zm00001d017826	Zm00001d006040,Zm00001d051626
1.1.1.39-RXN
1.1.1.8-RXN
1.1.99.28-RXN
1.10.2.2-RXN	Zm00001d028194	Zm00001d048102
1.11.1.12-RXN
1.14.11.24-RXN
1.14.12.1-RXN
1.14.13.36-RXN
1.14.13.42-RXN
1.14.13.78-RXN
1.14.13.79-RXN
1.14.13.93-RXN	Zm00001d020717	Zm00001d005889
1.14.18.2-RXN
1.18.1.2-RXN
1.2.1.13-RXN
1.2.1.25-RXN
1.2.1.2-RXN
1.2.1.9-RXN
1.2.3.14-RXN	Zm00001d034385
1.2.4.4-RXN
1.20.99.1-RXN
1.3.7.4-RXN
1.5.1.20-RXN	Zm00001d034602	Zm00001d012999
1.8.4.9-RXN	Zm00001d021596	Zm00001d006467
1.8.5.1-RXN	Zm00001d035595	Zm00001d011034
12-OXOPHYTODIENOATE-REDUCTASE-RXN	Zm00001d032049,Zm00001d044908	Zm00001d050107,Zm00001d037182
13-BETA-GLUCAN-SYNTHASE-RXN
1-PHOSPHATIDYLINOSITOL-3-KINASE-RXN	Zm00001d018382	Zm00001d052028
1-PHOSPHATIDYLINOSITOL-KINASE-RXN	Zm00001d020828,Zm00001d020828,Zm00001d040398,Zm00001d040398	Zm00001d005966,Zm00001d005966,Zm00001d008265,Zm00001d008265
1TRANSKETO-RXN
2.1.1.103-RXN	Zm00001d043771,Zm00001d043771,Zm00001d043771,Zm00001d043771,Zm00001d042883,Zm00001d042883,Zm00001d042883,Zm00001d042883	Zm00001d011642,Zm00001d011642,Zm00001d011642,Zm00001d011642
2.1.1.17-RXN	Zm00001d022575	Zm00001d007216
2.1.1.71-RXN
2.1.1.79-RXN
2.3.1.133-RXN	Zm00001d018367,Zm00001d018367,Zm00001d018367
2.3.1.168-RXN
2.3.1.179-RXN	Zm00001d022144	Zm00001d006866
2.3.1.180-RXN
2.3.1.23-RXN
2.3.1.75-RXN
2.3.1.98-RXN
2.3.2.15-RXN
2.4.1.111-RXN
2.4.1.114-RXN
2.4.1.115-RXN
2.4.1.117-RXN	Zm00001d034659	Zm00001d012960
2.4.1.121-RXN
2.4.1.123-RXN
2.4.1.141-RXN
2.4.1.142-RXN
2.4.1.43-RXN	Zm00001d033556,Zm00001d029516,Zm00001d028824,Zm00001d028188,Zm00001d021287,Zm00001d002851,Zm00001d002149,Zm00001d030790	Zm00001d013524,Zm00001d047273,Zm00001d047685,Zm00001d006210,Zm00001d025917,Zm00001d026394,Zm00001d041510
2.4.1.46-RXN
2.4.1.82-RXN
2.4.1.83-RXN
2.5.1.19-RXN
2.5.1.32-RXN
2.5.1.43-RXN	Zm00001d033496,Zm00001d033496	Zm00001d013655,Zm00001d013655,Zm00001d047639,Zm00001d047639
2.5.1.64-RXN
2.6.1.80-RXN	Zm00001d053107	Zm00001d007462
2.7.1.133-RXN
2.7.1.134-RXN
2.7.1.139-RXN
2.7.1.140-RXN
2.7.1.148-RXN
2.7.1.150-RXN	Zm00001d035004	Zm00001d049734
2.7.1.151-RXN
2.7.1.152-RXN
2.7.1.68-RXN	Zm00001d033670,Zm00001d033670,Zm00001d032539,Zm00001d032539,Zm00001d029209,Zm00001d029209,Zm00001d020697,Zm00001d020697,Zm00001d031777,Zm00001d031777	Zm00001d013469,Zm00001d013469,Zm00001d013920,Zm00001d013920,Zm00001d047457,Zm00001d047457,Zm00001d005849,Zm00001d005849,Zm00001d050008,Zm00001d050008
2.7.1.90-RXN	Zm00001d017830	Zm00001d051629
2.7.4.24-RXN
2.7.7.13-RXN	Zm00001d028045,Zm00001d028045,Zm00001d042874,Zm00001d042874	Zm00001d048126,Zm00001d048126,Zm00001d012395,Zm00001d012395
2.7.7.14-RXN	Zm00001d052378	Zm00001d005035
2.7.7.15-RXN	Zm00001d024528,Zm00001d024528,Zm00001d024528	Zm00001d049505,Zm00001d049505,Zm00001d049505
2.7.7.30-RXN
2.7.7.44-RXN	Zm00001d014674	Zm00001d036477
2.7.7.60-RXN	Zm00001d042584,Zm00001d042584	Zm00001d012197,Zm00001d012197
2.7.8.11-RXN
2.7.8.15-RXN
2.8.1.6-RXN	Zm00001d031691	Zm00001d052702
2-CARBOXY-D-ARABINITOL-1-PHOSPHATASE-RXN
2-ISOPROPYLMALATESYN-RXN	Zm00001d052472	Zm00001d004960
2KETO-3METHYLVALERATE-RXN
2KETO-4METHYL-PENTANOATE-DEHYDROG-RXN
2OXOGLUTDECARB-RXN
2PGADEHYDRAT-RXN	Zm00001d020309,Zm00001d020309,Zm00001d020309,Zm00001d020309,Zm00001d020309,Zm00001d045431,Zm00001d045431,Zm00001d045431,Zm00001d045431,Zm00001d045431	Zm00001d005674,Zm00001d005674,Zm00001d005674,Zm00001d005674,Zm00001d005674,Zm00001d036086,Zm00001d036086,Zm00001d036086,Zm00001d036086,Zm00001d036086
3.1.1.23-RXN	Zm00001d033797,Zm00001d022120,Zm00001d017845	Zm00001d013406,Zm00001d006841
3.1.1.82-RXN
3.1.2.14-RXN	Zm00001d021046,Zm00001d046454	Zm00001d006080,Zm00001d036919
3.1.2.21-RXN
3.1.3.46-RXN
3.1.3.56-RXN	Zm00001d034410,Zm00001d021014	Zm00001d013090,Zm00001d006063,Zm00001d052232
3.1.3.57-RXN
3.1.3.74-RXN	Zm00001d028601	Zm00001d047814
3.1.4.11-RXN
3.2.1.14-RXN	Zm00001d043265,Zm00001d003188	Zm00001d012613,Zm00001d025753
3.5.2.17-RXN
3.5.5.4-RXN
3.6.3.16-RXN
3-CH3-2-OXOBUTANOATE-OH-CH3-XFER-RXN
3-CYANOALANINE-HYDRATASE-RXN
3-DEHYDROQUINATE-DEHYDRATASE-RXN
3-DEHYDROQUINATE-SYNTHASE-RXN	Zm00001d022622	Zm00001d006242
3-DEHYDROSPHINGANINE-REDUCTASE-RXN
3-HYDROXYDECANOYL-ACP-DEHYDR-RXN
3-HYDROXYISOBUTYRATE-DEHYDROGENASE-RXN
3-HYDROXYISOBUTYRYL-COA-HYDROLASE-RXN	Zm00001d030059
3-ISOPROPYLMALDEHYDROG-RXN	Zm00001d002880	Zm00001d026675
3-ISOPROPYLMALISOM-RXN
3-OXOACYL-ACP-REDUCT-RXN
3-OXOLAURATE-DECARBOXYLASE-RXN
3PGAREARR-RXN	Zm00001d043086,Zm00001d043086,Zm00001d043086,Zm00001d043086,Zm00001d043086	Zm00001d012518,Zm00001d012518,Zm00001d012518,Zm00001d012518,Zm00001d012518
4.2.1.58-RXN
4.2.1.93-RXN
4.2.3.19-RXN
4.2.3.26-RXN
4.4.1.14-RXN	Zm00001d002592	Zm00001d026060
4-COUMARATE--COA-LIGASE-RXN
4-HYDROXYPHENYLPYRUVATE-DIOXYGENASE-RXN
5.3.1.23-RXN
5.5.1.13-RXN
5-FORMYL-THF-CYCLO-LIGASE-RXN
5-METHYLTHIORIBOSE-KINASE-RXN
6.2.1.34-RXN
6.3.5.7-RXN
6PFRUCTPHOS-RXN	Zm00001d040183,Zm00001d040183,Zm00001d040183,Zm00001d045326,Zm00001d045326,Zm00001d045326	Zm00001d008406,Zm00001d008406,Zm00001d008406,Zm00001d036206,Zm00001d036206,Zm00001d036206
6PGLUCONOLACT-RXN
6-PHOSPHOFRUCTO-2-KINASE-RXN
ACETATE--COA-LIGASE-RXN
ACETOLACTREDUCTOISOM-RXN	Zm00001d039084	Zm00001d009638
ACETOLACTSYN-RXN	Zm00001d016572,Zm00001d017168	Zm00001d050567,Zm00001d051043
ACETYL-COA-ACETYLTRANSFER-RXN
ACETYL-COA-CARBOXYLTRANSFER-RXN
ACETYLGLUTKIN-RXN
ACETYLORNDEACET-RXN
ACETYLORNTRANSAM-RXN
ACID-PHOSPHATASE-RXN	Zm00001d045404	Zm00001d011284,Zm00001d036107
ACONITATEDEHYDR-RXN	Zm00001d027558,Zm00001d027558,Zm00001d027558	Zm00001d048358,Zm00001d048358,Zm00001d048358
ACONITATEHYDR-RXN	Zm00001d027558,Zm00001d027558,Zm00001d027558	Zm00001d048358,Zm00001d048358,Zm00001d048358
ACSERLY-RXN	Zm00001d040235	Zm00001d008379
ACYLCOASYN-RXN
ADCLY-RXN
ADENOSINE-KINASE-RXN	Zm00001d017271	Zm00001d051157
ADENOSINE-NUCLEOSIDASE-RXN	Zm00001d031958	Zm00001d049948
ADENOSYLHOMOCYSTEINASE-RXN
ADENPRIBOSYLTRAN-RXN	Zm00001d017204,Zm00001d030895	Zm00001d051080,Zm00001d041352
ADENYL-KIN-RXN	Zm00001d001887	Zm00001d026584
ADENYLOSUCCINATE-SYNTHASE-RXN
ADENYLYLSULFKIN-RXN	Zm00001d021877	Zm00001d006645
AGMATINE-DEIMINASE-RXN
AICARSYN-RXN
AICARTRANSFORM-RXN	Zm00001d002334
AIRCARBOXY-RXN
AIRS-RXN
ALANINE-AMINOTRANSFERASE-RXN	Zm00001d018639,Zm00001d018639,Zm00001d018639,Zm00001d018639,Zm00001d022152,Zm00001d022152,Zm00001d022152,Zm00001d022152	Zm00001d007937,Zm00001d007937,Zm00001d007937,Zm00001d007937,Zm00001d006875,Zm00001d006875,Zm00001d006875,Zm00001d006875
ALANINE--GLYOXYLATE-AMINOTRANSFERASE-RXN	Zm00001d018639	Zm00001d007937
ALCOHOL-DEHYDROG-RXN
ALLANTOATE-DEIMINASE-RXN
ALLANTOINASE-RXN
ALLENE-OXIDE-CYCLASE-RXN	Zm00001d029594	Zm00001d047340
ALLYL-ALCOHOL-DEHYDROGENASE-RXN
AMP-DEAMINASE-RXN
AMPSYN-RXN
ANTHRANSYN-RXN	Zm00001d034713	Zm00001d012925
ARGDECARBOX-RXN
ARGINASE-RXN
ARGSUCCINLYA-RXN
ARGSUCCINSYN-RXN
AROMATIC-L-AMINO-ACID-DECARBOXYLASE-RXN	Zm00001d024664,Zm00001d024664	Zm00001d049601,Zm00001d049601
ASNSYNA-RXN	Zm00001d028750	Zm00001d047736,Zm00001d006214
ASNSYNB-RXN	Zm00001d028750	Zm00001d047736,Zm00001d006214
ASPAMINOTRANS-RXN
ASPARAGHYD-RXN
ASPARTATEKIN-RXN
ASPARTATE-SEMIALDEHYDE-DEHYDROGENASE-RXN
ASPCARBTRANS-RXN
ATP-CITRATE-PRO-S--LYASE-RXN	Zm00001d040603	Zm00001d009127
ATPPHOSPHORIBOSYLTRANS-RXN
ATPSYN-RXN	Zm00001d021620,Zm00001d043991,Zm00001d015426,Zm00001d018069,Zm00001d038490,Zm00001d038929	Zm00001d006475,Zm00001d007118,Zm00001d011504,Zm00001d053765,Zm00001d052242,Zm00001d009488
BADH-RXN	Zm00001d032257	Zm00001d050339
BETA-UREIDOPROPIONASE-RXN
BIOTIN-CARBOXYL-RXN
BIOTINLIG-RXN
BRANCHED-CHAINAMINOTRANSFERILEU-RXN
BRANCHED-CHAINAMINOTRANSFERLEU-RXN
BRANCHED-CHAINAMINOTRANSFERVAL-RXN
CAFFEOYL-COA-O-METHYLTRANSFERASE-RXN
CARBOXYCYCLOHEXADIENYL-DEHYDRATASE-RXN	Zm00001d003830	Zm00001d025333
CARBPSYN-RXN	Zm00001d044250,Zm00001d044250,Zm00001d044250,Zm00001d017790,Zm00001d017790,Zm00001d017790	Zm00001d011192,Zm00001d011192,Zm00001d011192,Zm00001d051586,Zm00001d051586,Zm00001d051586
CATAL-RXN
CDPDIGLYSYN-RXN	Zm00001d043401,Zm00001d043401,Zm00001d015103,Zm00001d015103	Zm00001d012701,Zm00001d012701,Zm00001d053957,Zm00001d053957
CDPKIN-RXN
CELLULOSE-SYNTHASE-UDP-FORMING-RXN	Zm00001d019149,Zm00001d019317,Zm00001d037636	Zm00001d005250,Zm00001d005478,Zm00001d009795
CHOLINE-KINASE-RXN
CHORISMATEMUT-RXN	Zm00001d043356,Zm00001d043356,Zm00001d043356	Zm00001d012674,Zm00001d012674,Zm00001d012674
CHORISMATE-SYNTHASE-RXN
CINNAMATE-GLUCOSYLTRANSFERASE-RXN
CITSYN-RXN	Zm00001d015856,Zm00001d015856,Zm00001d015856	Zm00001d053684,Zm00001d053684,Zm00001d053684
CPM-KDOSYNTH-RXN
CTPSYN-RXN	Zm00001d039081,Zm00001d039081,Zm00001d039081	Zm00001d009631,Zm00001d009631,Zm00001d009631
CYCLOARTENOL-SYNTHASE-RXN
CYCLOHEXADIENYL-DEHYDROGENASE-RXN
CYSPH-RXN	Zm00001d029324	Zm00001d047166
CYSTATHIONINE-BETA-SYNTHASE-RXN
CYTIDEAM2-RXN	Zm00001d043674,Zm00001d043674	Zm00001d011710,Zm00001d011710
CYTIDEAM-RXN	Zm00001d043674	Zm00001d011710
CYTOCHROME-C-OXIDASE-RXN
DADPKIN-RXN
DAHPSYN-RXN
DAPASYN-RXN
DARAB5PISOM-RXN	Zm00001d015306	Zm00001d053856
DCDPKIN-RXN
DCTP-PYROPHOSPHATASE-RXN
DEOXYADENOSINE-KINASE-RXN
DEOXYADENYLATE-KINASE-RXN
DEOXYCYTIDINE-KINASE-RXN
DEOXYGUANOSINE-KINASE-RXN
DEOXYHYPUSINE-MONOOXYGENASE-RXN	Zm00001d018506	Zm00001d051890
DEPHOSPHOCOAKIN-RXN
DETHIOBIOTIN-SYN-RXN
DGDPKIN-RXN
DIACYLGLYCEROL-O-ACYLTRANSFERASE-RXN	Zm00001d020647	Zm00001d005831
DIACYLGLYKIN-RXN	Zm00001d020966	Zm00001d006042
DIAMINOPIMDECARB-RXN
DIAMINOPIMEPIM-RXN	Zm00001d030677	Zm00001d041575
DIHYDRODIPICSYN-RXN
DIHYDROFOLATEREDUCT-RXN		Zm00001d007196
DIHYDROOROTATE-DEHYDROGENASE-RXN
DIHYDROOROT-RXN
DIHYDROPYRIMIDINASE-RXN
DIHYDROXYISOVALDEHYDRAT-RXN	Zm00001d031929	Zm00001d049929
DIOHBUTANONEPSYN-RXN	Zm00001d016902	Zm00001d050844
DIPHOSPHOMEVALONTE-DECARBOXYLASE-RXN
DIPHTINE--AMMONIA-LIGASE-RXN
DLACTDEHYDROGFAD-RXN
DLACTDEHYDROGNAD-RXN
DOPACHROME-DELTA-ISOMERASE-RXN
DTDPKIN-RXN
DTMPKI-RXN
DUDPKIN-RXN
DURIDKI-RXN
DUTP-PYROP-RXN
DXPREDISOM-RXN
DXS-RXN
D-XYLULOSE-REDUCTASE-RXN
ENOYL-ACP-REDUCT-NADH-RXN
ENOYL-COA-HYDRAT-RXN	Zm00001d044054,Zm00001d044054	Zm00001d011474,Zm00001d011474
ETHANOLAMINE-KINASE-RXN	Zm00001d020612,Zm00001d020612	Zm00001d005808,Zm00001d005808
ETHANOLAMINEPHOSPHOTRANSFERASE-RXN
ETHYL-RXN	Zm00001d018211	Zm00001d052136
F16ALDOLASE-RXN
F16BDEPHOS-RXN
FADSYN-RXN
FARNESYLTRANSTRANSFERASE-RXN	Zm00001d021929,Zm00001d043727,Zm00001d017540	Zm00001d006678,Zm00001d011673,Zm00001d051416
FERREDOXIN--NITRITE-REDUCTASE-RXN	Zm00001d018161	Zm00001d052164
FERRIC-CHELATE-REDUCTASE-RXN
FESGSHTHIO-RXN
FGAMSYN-RXN
FLAVONOL-3-SULFOTRANSFERASE-RXN
FOLYLPOLYGLUTAMATESYNTH-RXN
FORMATETHFLIG-RXN
FORMYLTHFGLUSYNTH-RXN
FPPSYN-RXN	Zm00001d021929,Zm00001d021929,Zm00001d043727,Zm00001d043727	Zm00001d006678,Zm00001d006678,Zm00001d011673,Zm00001d011673
FRUCTOKINASE-RXN	Zm00001d042536,Zm00001d042536	Zm00001d012173,Zm00001d012173
FUCOKINASE-RXN
FUMHYDR-RXN
GABATRANSAM-RXN	Zm00001d002326,Zm00001d002326	Zm00001d026293,Zm00001d026293
GALACTOKIN-RXN
GALACTONOLACTONE-DEHYDROGENASE-RXN
GALACTURONOKINASE-RXN
GAPOXNPHOSPHN-RXN	Zm00001d015383,Zm00001d015383,Zm00001d015383,Zm00001d015383,Zm00001d017121,Zm00001d017121,Zm00001d017121,Zm00001d017121,Zm00001d035156,Zm00001d035156,Zm00001d035156,Zm00001d035156	Zm00001d053798,Zm00001d053798,Zm00001d053798,Zm00001d053798,Zm00001d051001,Zm00001d051001,Zm00001d051001,Zm00001d051001,Zm00001d049641,Zm00001d049641,Zm00001d049641,Zm00001d049641
GART-RXN
GCVMULTI-RXN	Zm00001d015378,Zm00001d015378	Zm00001d053800,Zm00001d053800
GCVP-RXN	Zm00001d015378	Zm00001d053800
GCVT-RXN	Zm00001d015378	Zm00001d053800
GDPKIN-RXN
GDPMANDEHYDRA-RXN	Zm00001d045420	Zm00001d036091
GLU6PDEHYDROG-RXN
GLUC1PADENYLTRANS-RXN
GLUC1PURIDYLTRANS-RXN	Zm00001d021421,Zm00001d021421,Zm00001d021421,Zm00001d002338,Zm00001d002338,Zm00001d002338,Zm00001d014674,Zm00001d014674,Zm00001d014674	Zm00001d006309,Zm00001d006309,Zm00001d006309,Zm00001d026287,Zm00001d026287,Zm00001d026287,Zm00001d036477,Zm00001d036477,Zm00001d036477
GLUCONOKIN-RXN
GLUCOSAMINEPNACETYLTRANS-RXN
GLUCURONOKINASE-RXN
GLUTAMATE-DEHYDROGENASE-NADP+-RXN
GLUTAMATE-DEHYDROGENASE-RXN
GLUTAMATE-N-ACETYLTRANSFERASE-RXN
GLUTAMATE-SYNTHASE-FERREDOXIN-RXN
GLUTAMATE-SYNTHASE-NADH-RXN
GLUTAMIDOTRANS-RXN
GLUTAMINESYN-RXN	Zm00001d028260,Zm00001d028260,Zm00001d028260,Zm00001d028260,Zm00001d028260,Zm00001d028260,Zm00001d017958,Zm00001d017958,Zm00001d017958,Zm00001d017958,Zm00001d017958,Zm00001d017958	Zm00001d048050,Zm00001d048050,Zm00001d048050,Zm00001d048050,Zm00001d048050,Zm00001d048050,Zm00001d051804,Zm00001d051804,Zm00001d051804,Zm00001d051804,Zm00001d051804,Zm00001d051804
GLUTAMIN-RXN	Zm00001d028750,Zm00001d018632,Zm00001d044250,Zm00001d017790,Zm00001d039081	Zm00001d047736,Zm00001d007936,Zm00001d006214,Zm00001d011192,Zm00001d053981,Zm00001d051586,Zm00001d009631
GLUTATHIONE-PEROXIDASE-RXN
GLUTATHIONE-REDUCT-NADPH-RXN
GLUTATHIONE-SYN-RXN
GLUTCYSLIG-RXN	Zm00001d015767,Zm00001d035445	Zm00001d010950
GLUTDECARBOX-RXN
GLUTDEHYD-RXN
GLUTKIN-RXN
GLUTRNAREDUCT-RXN	Zm00001d032532	Zm00001d013915
GLUTSEMIALDEHYDROG-RXN
GLY3KIN-RXN
GLYCERATE-DEHYDROGENASE-RXN
GLYCEROL-KIN-RXN
GLYCINE-AMINOTRANSFERASE-RXN	Zm00001d018639,Zm00001d018639	Zm00001d007937,Zm00001d007937
GLYCOGENSYN-RXN	Zm00001d018033,Zm00001d002256	Zm00001d052263,Zm00001d051976,Zm00001d026337
GLYCOLATEDEHYDRO-RXN
GLYCPDIESTER-RXN	Zm00001d015609,Zm00001d017036,Zm00001d031412	Zm00001d008586,Zm00001d011629,Zm00001d012677,Zm00001d050917,Zm00001d052875
GLYOHMETRANS-RXN
GLYOXII-RXN
GLYOXI-RXN
GLYRIBONUCSYN-RXN	Zm00001d038859	Zm00001d009411
GMP-SYN-GLUT-RXN
GPH-RXN
GPPSYN-RXN	Zm00001d021929,Zm00001d021929,Zm00001d021929,Zm00001d021929,Zm00001d021929	Zm00001d006678,Zm00001d006678,Zm00001d006678,Zm00001d006678,Zm00001d006678
GSAAMINOTRANS-RXN
GTP-CYCLOHYDRO-II-RXN	Zm00001d016902	Zm00001d050844
GTP-CYCLOHYDRO-I-RXN	Zm00001d001959	Zm00001d026531
GUANINE-DEAMINASE-RXN	Zm00001d019279	Zm00001d005459
GUANPRIBOSYLTRAN-RXN
GUANYL-KIN-RXN
H2NEOPTERINALDOL-RXN
H2PTERIDINEPYROPHOSPHOKIN-RXN
HISTALDEHYD-RXN	Zm00001d034343
HISTAMINOTRANS-RXN
HISTCYCLOHYD-RXN
HISTIDPHOS-RXN
HISTOLDEHYD-RXN	Zm00001d034343
HISTPRATPHYD-RXN
HOLO-ACP-SYNTH-RXN
HOMOCYSMET-RXN	Zm00001d033480,Zm00001d033480	Zm00001d013644,Zm00001d013644
HOMOSERDEHYDROG-RXN
HOMOSERKIN-RXN
HYDROHEX-RXN
HYDROXYMETHYLGLUTARYL-COA-LYASE-RXN
HYDROXYMETHYLGLUTARYL-COA-SYNTHASE-RXN	Zm00001d027383
HYDROXYPHENYLPYRUVATE-REDUCTASE-RXN
IGPSYN-RXN
IMIDPHOSDEHYD-RXN
IMPCYCLOHYDROLASE-RXN	Zm00001d002334
IMP-DEHYDROG-RXN
INDOLE-3-ACETALDEHYDE-OXIDASE-RXN	Zm00001d034385	Zm00001d013098
INOSINE-NUCLEOSIDASE-RXN	Zm00001d040238,Zm00001d031958	Zm00001d008376,Zm00001d049948
IPPISOM-RXN	Zm00001d038193,Zm00001d038193,Zm00001d038193,Zm00001d038193,Zm00001d038193	Zm00001d052050,Zm00001d052050,Zm00001d052050,Zm00001d052050,Zm00001d052050,Zm00001d010274,Zm00001d010274,Zm00001d010274,Zm00001d010274,Zm00001d010274
ISOCHORSYN-RXN
ISOCIT-CLEAV-RXN
ISOCITDEH-RXN	Zm00001d044021	Zm00001d011487
ISOCITRATE-DEHYDROGENASE-NAD+-RXN	Zm00001d040438,Zm00001d040438	Zm00001d008244,Zm00001d008244
ISPH2-RXN
KDO-8PSYNTH-RXN
KDOTRANS2-RXN
KDOTRANS-RXN
KETOACYLCOATHIOL-RXN
L-ARABINOKINASE-RXN
L-ASPARTATE-OXID-RXN
L-GLN-FRUCT-6-P-AMINOTRANS-RXN
L-GULONOLACTONE-OXIDASE-RXN	Zm00001d032407	Zm00001d013823
LINOLEOYL-RXN
LIPIDADISACCHARIDESYNTH-RXN
LIPOXYGENASE-RXN	Zm00001d015852,Zm00001d003533	Zm00001d053675,Zm00001d025524
L-LACTATE-DEHYDROGENASE-RXN
LUMAZINESYN-RXN	Zm00001d002034	Zm00001d026476
MALATE-DEH-RXN	Zm00001d032187,Zm00001d032187,Zm00001d032187,Zm00001d032187,Zm00001d039089,Zm00001d039089,Zm00001d039089,Zm00001d039089	Zm00001d050409,Zm00001d050409,Zm00001d050409,Zm00001d050409,Zm00001d009640,Zm00001d009640,Zm00001d009640,Zm00001d009640
MALATE-DEHYDROGENASE-NADP+-RXN
MALIC-NADP-RXN
MALONYL-COA-ACP-TRANSACYL-RXN	Zm00001d028787,Zm00001d028787,Zm00001d028787	Zm00001d047706,Zm00001d047706,Zm00001d047706
MALSYN-RXN
MANNOSE-6-PHOSPHATE-6-REDUCTASE-RXN
MANNPISOM-RXN	Zm00001d040020,Zm00001d040020,Zm00001d040020,Zm00001d040020	Zm00001d008525,Zm00001d008525,Zm00001d008525,Zm00001d008525
METHENYLTHFCYCLOHYDRO-RXN
METHIONINE-S-METHYLTRANSFERASE-RXN
METHYLCROTONYL-COA-CARBOXYLASE-RXN
METHYLENETHFDEHYDROG-NADP-RXN
METHYLGLUTACONYL-COA-HYDRATASE-RXN
METHYLTHIOADENOSINE-NUCLEOSIDASE-RXN
MEVALONATE-KINASE-RXN
MMUM-RXN	Zm00001d031019,Zm00001d031019	Zm00001d041455,Zm00001d041455
MONOPHENOL-MONOOXYGENASE-RXN
MYO-INOSITOL-1-KINASE-RXN
MYO-INOSITOL-1OR-4-MONOPHOSPHATASE-RXN
MYO-INOSITOL-1-PHOSPHATE-SYNTHASE-RXN	Zm00001d028180,Zm00001d028180	Zm00001d048201,Zm00001d048201
MYO-INOSITOL-OXYGENASE-RXN
N-ACETYLGLUTPREDUCT-RXN
N-ACETYLTRANSFER-RXN
NADH-DEHYDROG-A-RXN	Zm00001d034244,Zm00001d034244,Zm00001d034244,Zm00001d033753,Zm00001d033753,Zm00001d033753,Zm00001d028181,Zm00001d028181,Zm00001d028181,Zm00001d021958,Zm00001d021958,Zm00001d021958,Zm00001d040515,Zm00001d040515,Zm00001d040515,Zm00001d043224,Zm00001d043224,Zm00001d043224,Zm00001d042061,Zm00001d042061,Zm00001d042061	Zm00001d013156,Zm00001d013156,Zm00001d013156,Zm00001d013424,Zm00001d013424,Zm00001d013424,Zm00001d048204,Zm00001d048204,Zm00001d048204,Zm00001d006714,Zm00001d006714,Zm00001d006714,Zm00001d008215,Zm00001d008215,Zm00001d008215,Zm00001d012599,Zm00001d012599,Zm00001d012599,Zm00001d011845,Zm00001d011845,Zm00001d011845
NADH-KINASE-RXN
NAD-KIN-RXN
NADPYROPHOSPHAT-RXN	Zm00001d017951,Zm00001d046656	Zm00001d051799,Zm00001d036777
NAD-SYNTH-GLN-RXN
NAG1P-URIDYLTRANS-RXN	Zm00001d002338	Zm00001d026287
NAPHTHOATE-SYN-RXN
NARINGENIN-CHALCONE-SYNTHASE-RXN	Zm00001d032662,Zm00001d032662	Zm00001d013991,Zm00001d013991
N-CARBAMOYLPUTRESCINE-AMIDASE-RXN
NICONUCADENYLYLTRAN-RXN
NICOTINAMID-RXN	Zm00001d017145	Zm00001d051015
NICOTINATEPRIBOSYLTRANS-RXN	Zm00001d003675	Zm00001d025412
NITRATE-REDUCTASE-NADH-RXN	Zm00001d031769	Zm00001d049995
NITRIC-OXIDE-SYNTHASE-RXN
OHACYL-COA-DEHYDROG-RXN
OHMETHYLBILANESYN-RXN	Zm00001d015366	Zm00001d053807
ORNCARBAMTRANSFER-RXN
ORNDECARBOX-RXN
OROPRIBTRANS-RXN
OROTPDECARB-RXN
O-SUCCINYLBENZOATE-COA-SYN-RXN	Zm00001d039918	Zm00001d008588
PABASYN-RXN
PALMITOYL-COA-HYDROLASE-RXN
PANTEPADENYLYLTRAN-RXN
PANTOATE-BETA-ALANINE-LIG-RXN
PANTOTHENATE-KIN-RXN
PEPCARBOX-RXN
PEPCARBOXYKIN-RXN
PEPDEPHOS-RXN	Zm00001d030020,Zm00001d030020,Zm00001d030020,Zm00001d030020	Zm00001d047054,Zm00001d047054,Zm00001d047054,Zm00001d047054
PGLUCISOM-RXN	Zm00001d020771,Zm00001d020771,Zm00001d020771,Zm00001d020771,Zm00001d020771,Zm00001d020771	Zm00001d005925,Zm00001d005925,Zm00001d005925,Zm00001d005925,Zm00001d005925,Zm00001d005925
PGLYCDEHYDROG-RXN	Zm00001d002051	Zm00001d026472
PGPPHOSPHA-RXN	Zm00001d038779	Zm00001d004913
PHENYLALANINE-AMMONIA-LYASE-RXN	Zm00001d017275,Zm00001d017275,Zm00001d017275	Zm00001d051163,Zm00001d051163,Zm00001d051163
PHOSACETYLGLUCOSAMINEMUT-RXN
PHOSCHOL-RXN	Zm00001d022594,Zm00001d022594,Zm00001d022594,Zm00001d039670,Zm00001d039670,Zm00001d039670	Zm00001d006257,Zm00001d006257,Zm00001d006257,Zm00001d008727,Zm00001d008727,Zm00001d008727
PHOSGLYPHOS-RXN	Zm00001d038579,Zm00001d038579,Zm00001d038579,Zm00001d038579,Zm00001d038579	Zm00001d010672,Zm00001d010672,Zm00001d010672,Zm00001d010672,Zm00001d010672
PHOSMANMUT-RXN
PHOSPHAGLYPSYN-RXN	Zm00001d028698	Zm00001d047763
PHOSPHASERDECARB-RXN
PHOSPHASERSYN-RXN	Zm00001d038936	Zm00001d009497
PHOSPHATIDATE-PHOSPHATASE-RXN	Zm00001d034518	Zm00001d013046
PHOSPHOGLUCMUT-RXN	Zm00001d033746,Zm00001d033746,Zm00001d033746,Zm00001d033746,Zm00001d033746	Zm00001d013428,Zm00001d013428,Zm00001d013428,Zm00001d013428,Zm00001d013428
PHOSPHOLIPASE-A1-RXN	Zm00001d021646,Zm00001d021646,Zm00001d044053,Zm00001d044053,Zm00001d042486,Zm00001d042486,Zm00001d039088,Zm00001d039088	Zm00001d006507,Zm00001d006507,Zm00001d011477,Zm00001d011477,Zm00001d012147,Zm00001d012147,Zm00001d009639,Zm00001d009639
PHOSPHOLIPASE-A2-RXN	Zm00001d033683,Zm00001d033683,Zm00001d018554,Zm00001d018554,Zm00001d031053,Zm00001d031053	Zm00001d013461,Zm00001d013461,Zm00001d005911,Zm00001d005911,Zm00001d051836,Zm00001d051836,Zm00001d041481,Zm00001d041481
PHOSPHOLIPASE-C-RXN
PHOSPHOMEVALONATE-KINASE-RXN
PHOSPHORIBULOKINASE-RXN
PLASTOQUINOL--PLASTOCYANIN-REDUCTASE-RXN
PMPOXI-RXN
PNKIN-RXN		Zm00001d041407,Zm00001d041407
PNPOXI-RXN
PORPHOBILSYNTH-RXN
P-PANTOCYSDECARB-RXN
P-PANTOCYSLIG-RXN
PRAISOM-RXN
PREPHENATE-TRANSAMINE-RXN
PRIBFAICARPISOM-RXN
PROTOHEMEFERROCHELAT-RXN
PROTOPORGENOXI-RXN	Zm00001d040539,Zm00001d040539	Zm00001d008203,Zm00001d008203
PRPPAMIDOTRANS-RXN
PRPPSYN-RXN	Zm00001d017833	Zm00001d051634
PRTRANS-RXN
PSERTRANSAM-RXN
PSEUDOURIDINE-KINASE-RXN
PSII-RXN	Zm00001d039715,Zm00001d039852,Zm00001d044217	Zm00001d008681,Zm00001d008625,Zm00001d011362
PYRAMKIN-RXN		Zm00001d041407,Zm00001d041407
PYRIDOXINE-4-DEHYDROGENASE-RXN
PYRIDOXKIN-RXN	Zm00001d030987,Zm00001d030987	Zm00001d041407,Zm00001d041407
PYRIMSYN1-RXN
PYRIMSYN3-RXN
PYRROLINECARBREDUCT-RXN
PYRUVATEORTHOPHOSPHATE-DIKINASE-RXN
QUINOLINATE-SYNTHA-RXN
QUINOPRIBOTRANS-RXN	Zm00001d021419	Zm00001d006311
R145-RXN
R146-RXN
R147-RXN
R524-RXN
R82-RXN
R83-RXN
RETICULINE-OXIDASE-RXN		Zm00001d049539
RIB5PISOM-RXN
RIBOFLAVINKIN-RXN
RIBOFLAVINSYNDEAM-RXN
RIBOFLAVINSYNREDUC-RXN
RIBOFLAVIN-SYN-RXN
RIBULOSE-BISPHOSPHATE-CARBOXYLASE-RXN		Zm00001d006402,Zm00001d006402
RIBULP3EPIM-RXN	Zm00001d027841,Zm00001d027841,Zm00001d027841	Zm00001d048324,Zm00001d048324,Zm00001d048324
RXN0-1001
RXN0-1133	Zm00001d016365,Zm00001d032224,Zm00001d023606	Zm00001d053580,Zm00001d050383,Zm00001d041839
RXN0-1134	Zm00001d021070	Zm00001d006107
RXN0-1147
RXN0-1461	Zm00001d002358,Zm00001d002358	Zm00001d026277,Zm00001d026277
RXN0-2301
RXN0-2381	Zm00001d024702,Zm00001d024702	Zm00001d049610,Zm00001d049610
RXN0-2382	Zm00001d024702	Zm00001d049610
RXN0-302		Zm00001d051458,Zm00001d051458
RXN0-308	Zm00001d052364,Zm00001d052364
RXN0-363	Zm00001d031958,Zm00001d031958	Zm00001d049948,Zm00001d049948
RXN0-4281
RXN0-5114
RXN0-5224	Zm00001d044099,Zm00001d044099,Zm00001d044099,Zm00001d044099
RXN0-5398
RXN0-5408
RXN0-6274
RXN0-6373
RXN0-882
RXN0-884
RXN0-901
RXN0-947
RXN0-949	Zm00001d003462	Zm00001d025577
RXN-10039
RXN-10139		Zm00001d008700,Zm00001d008700
RXN-1022
RXN-1025
RXN-10450	Zm00001d043701	Zm00001d011687
RXN-10451
RXN-10455	Zm00001d039346,Zm00001d039346	Zm00001d008957,Zm00001d008957
RXN-10457	Zm00001d039346,Zm00001d039346	Zm00001d008957,Zm00001d008957
RXN-10459	Zm00001d039346,Zm00001d039346	Zm00001d008957,Zm00001d008957
RXN-10599
RXN-1062	Zm00001d035069	Zm00001d049690
RXN-10688
RXN-10693
RXN-10695
RXN-10696
RXN-10697
RXN-10698
RXN-10699
RXN-10700
RXN-10701
RXN-10702
RXN-10703
RXN-10704
RXN-10705
RXN-10706
RXN-10707
RXN-10740
RXN-10741
RXN-10747
RXN-10749	Zm00001d042723	Zm00001d012274,Zm00001d011979
RXN-10938	Zm00001d027916	Zm00001d048258
RXN-10958
RXN-10971
RXN-10972
RXN-10974
RXN-10979
RXN-1101
RXN-1102
RXN-1103
RXN-1104
RXN-1106	Zm00001d020961	Zm00001d006037
RXN-11101
RXN-11186
RXN-11241
RXN-1125
RXN-11257
RXN-11258
RXN-11259
RXN-11277
RXN-113	Zm00001d039394,Zm00001d043411	Zm00001d008909,Zm00001d012712
RXN-11322	Zm00001d018632	Zm00001d007936,Zm00001d053981
RXN-11341
RXN-11354
RXN-11356
RXN-11357
RXN-11361
RXN-11371
RXN-11375
RXN-11376
RXN-11385
RXN-11387
RXN-11388
RXN-114	Zm00001d039394,Zm00001d043411	Zm00001d008909,Zm00001d012712
RXN-1142	Zm00001d032467	Zm00001d013862
RXN-11465	Zm00001d043752	Zm00001d011649
RXN-115	Zm00001d039394,Zm00001d043411	Zm00001d008909,Zm00001d012712
RXN-11501
RXN-11502
RXN-11529
RXN-11530
RXN-11531
RXN-11540	Zm00001d029289,Zm00001d022262	Zm00001d047418,Zm00001d006947
RXN-11541	Zm00001d029289,Zm00001d022262	Zm00001d047418,Zm00001d006947
RXN-11575
RXN-11623
RXN-11625
RXN-11658
RXN-11659
RXN-11660
RXN-11669
RXN-11685
RXN-11750	Zm00001d028406,Zm00001d039856	Zm00001d047931,Zm00001d008623
RXN-11760	Zm00001d018404,Zm00001d018404,Zm00001d045138,Zm00001d045138	Zm00001d052011,Zm00001d052011,Zm00001d037493,Zm00001d037493
RXN-118	Zm00001d039394
RXN-11832
RXN-11903
RXN-12002	Zm00001d042005,Zm00001d042005,Zm00001d003836,Zm00001d003836	Zm00001d011803,Zm00001d011803
RXN-12089	Zm00001d002266,Zm00001d001883	Zm00001d026334,Zm00001d026586
RXN-12131
RXN-12136
RXN-12137
RXN-12138
RXN-12139
RXN-12143
RXN-12155	Zm00001d027601	Zm00001d048370
RXN-12184
RXN-12196
RXN-12197
RXN-12199
RXN-12203
RXN-1223
RXN-1224	Zm00001d028539	Zm00001d047849
RXN-12240
RXN-12243	Zm00001d027936
RXN-12244	Zm00001d027936
RXN-1225
RXN-12276
RXN-12277
RXN-12281
RXN-12292
RXN-12293
RXN-12295
RXN-12296
RXN-12297
RXN-12299
RXN-12300
RXN-12320
RXN-12361
RXN-12370
RXN-12384
RXN-12386	Zm00001d046535	Zm00001d036877
RXN-12393
RXN-12394
RXN-12395
RXN-12396
RXN-12415	Zm00001d034205,Zm00001d028874,Zm00001d028811	Zm00001d013168,Zm00001d047694
RXN-12419	Zm00001d034205	Zm00001d013168
RXN-12440	Zm00001d028709,Zm00001d002426	Zm00001d047757
RXN-12451
RXN-12473
RXN-12518
RXN-12520
RXN-12667	Zm00001d027703	Zm00001d048407
RXN-12728	Zm00001d029324	Zm00001d047166
RXN-12729
RXN-12752
RXN-12879
RXN-12880
RXN-12881
RXN-12882
RXN-12883
RXN-13162	Zm00001d034516	Zm00001d013048
RXN-13202	Zm00001d044250,Zm00001d017790	Zm00001d011192,Zm00001d051586
RXN-1321	Zm00001d015852,Zm00001d015852,Zm00001d003533,Zm00001d003533	Zm00001d053675,Zm00001d053675,Zm00001d025524,Zm00001d025524
RXN-13260
RXN-13296	Zm00001d028241
RXN-13414
RXN-13415
RXN-13416
RXN-13417
RXN-1345
RXN-13542
RXN-13641
RXN-13642
RXN-13643
RXN-13698
RXN-1381	Zm00001d038366,Zm00001d038366	Zm00001d010520,Zm00001d010520
RXN-13908
RXN-14014
RXN-1404
RXN-14062	Zm00001d018404,Zm00001d045138	Zm00001d052011,Zm00001d037493
RXN-14069	Zm00001d004555	Zm00001d024946
RXN-14075
RXN-14077	Zm00001d004555	Zm00001d024946
RXN-14079
RXN-14080
RXN-14083	Zm00001d004555	Zm00001d024946
RXN-14085
RXN-14086
RXN-14116
RXN-14238
RXN-14239
RXN-14240
RXN-14250	Zm00001d043994,Zm00001d018041,Zm00001d044833	Zm00001d011503,Zm00001d052258,Zm00001d037225
RXN-14301
RXN-14317
RXN-14318
RXN-14326
RXN-14422	Zm00001d044122	Zm00001d011438
RXN-14424	Zm00001d043544	Zm00001d010802
RXN-14425	Zm00001d044122	Zm00001d011438
RXN-14427	Zm00001d043544	Zm00001d010802
RXN-14496	Zm00001d003530
RXN-14661
RXN-14903	Zm00001d029853,Zm00001d029853	Zm00001d047124,Zm00001d047124
RXN-14917
RXN-14918
RXN-14919
RXN-14921
RXN-14922
RXN-14929
RXN-14971	Zm00001d035136	Zm00001d049649
RXN-15066
RXN-15122	Zm00001d033750,Zm00001d033750	Zm00001d013427,Zm00001d013427
RXN-15127
RXN-15280
RXN-15281
RXN-15282
RXN-15283
RXN-15352
RXN-15354
RXN-15372
RXN-15374
RXN-15381
RXN-15433
RXN-15437
RXN-15438
RXN-15439
RXN-15440
RXN-15462
RXN-15464
RXN-15465
RXN-15466
RXN-15467
RXN-15479	Zm00001d034283	Zm00001d013146
RXN-15513	Zm00001d043086,Zm00001d043086	Zm00001d012518,Zm00001d012518
RXN-15514
RXN-15532
RXN-15533
RXN-15581
RXN-15650
RXN-15745
RXN-15881
RXN-1602
RXN-16099
RXN-1623		Zm00001d013935,Zm00001d013935
RXN-1641	Zm00001d020647,Zm00001d020647	Zm00001d005831,Zm00001d005831
RXN-171	Zm00001d039394,Zm00001d043411	Zm00001d008909,Zm00001d012712
RXN-1725
RXN-17252
RXN-1726
RXN-1727
RXN-17677	Zm00001d042980,Zm00001d042980	Zm00001d012456,Zm00001d012456
RXN-1803
RXN-1804
RXN-18144
RXN-18332
RXN-1882
RXN-1884
RXN1F-143	Zm00001d052367
RXN1F-147
RXN1F-148
RXN1F-150
RXN1F-151
RXN1F-155	Zm00001d040011	Zm00001d008530
RXN1F-160
RXN1F-161
RXN1F-162
RXN1F-163
RXN1F-164
RXN1F-165
RXN1F-167	Zm00001d042611	Zm00001d012212
RXN1F-168	Zm00001d042611	Zm00001d012212
RXN1F-169	Zm00001d042611	Zm00001d012212
RXN1F-170
RXN1F-19	Zm00001d034186,Zm00001d028282	Zm00001d013185,Zm00001d048021
RXN1F-20	Zm00001d001850	Zm00001d026603
RXN1F-357
RXN1F-66
RXN1F-93
RXN-2001
RXN-2102	Zm00001d043509,Zm00001d038794	Zm00001d012766,Zm00001d010793
RXN-2103	Zm00001d034559,Zm00001d044110	Zm00001d013032,Zm00001d011444
RXN-2541
RXN-2542
RXN-2543
RXN-2561
RXN-2562
RXN-2581
RXN-2601
RXN-2602
RXN-2621	Zm00001d042826,Zm00001d042826	Zm00001d012333,Zm00001d012333,Zm00001d049704,Zm00001d049704
RXN-2622
RXN-2761	Zm00001d052392	Zm00001d005026
RXN-2762
RXN-2944
RXN-2946	Zm00001d022017	Zm00001d006753
RXN-2947	Zm00001d022017	Zm00001d006753
RXN-2948
RXN-2962
RXN-2981	Zm00001d043701	Zm00001d011687
RXN-2982
RXN-3142	Zm00001d003525
RXN-3521	Zm00001d028709,Zm00001d002426	Zm00001d047757
RXN-3522
RXN-3741
RXN3O-1380	Zm00001d043994,Zm00001d018041,Zm00001d044833	Zm00001d011503,Zm00001d052258,Zm00001d037225
RXN-4121
RXN-4225
RXN-4230
RXN-4231
RXN-4303
RXN-4304	Zm00001d020418	Zm00001d005729
RXN-4305
RXN-4306	Zm00001d020418	Zm00001d005729
RXN-4307	Zm00001d034584,Zm00001d019171	Zm00001d013021,Zm00001d005239
RXN-4308	Zm00001d020418	Zm00001d005729
RXN-4313	Zm00001d044327,Zm00001d003013	Zm00001d014016,Zm00001d011246,Zm00001d025868
RXN-4314	Zm00001d044327,Zm00001d003013	Zm00001d014016,Zm00001d011246,Zm00001d025868
RXN-4621
RXN-4641		Zm00001d011890
RXN-4661
RXN-4662
RXN-4681
RXN-4721
RXN-4722
RXN-4723	Zm00001d032866	Zm00001d014126,Zm00001d025886
RXN-4725
RXN-4726	Zm00001d032866	Zm00001d014126,Zm00001d025886
RXN-4727
RXN-4728
RXN-4729
RXN-4730
RXN-4731
RXN-4732
RXN-4733
RXN-4734
RXN-4735	Zm00001d032866	Zm00001d014126,Zm00001d025886
RXN-4736
RXN-4737	Zm00001d032866	Zm00001d014126,Zm00001d025886
RXN-4883
RXN-4884
RXN4FS-2
RXN-5242
RXN-525	Zm00001d017077,Zm00001d017077
RXN-527
RXN-5282	Zm00001d040463	Zm00001d008230
RXN-5283	Zm00001d040463	Zm00001d008230
RXN-5284	Zm00001d040463	Zm00001d008230
RXN-5461
RXN-5462
RXN-5463
RXN-5464
RXN-5466
RXN-5467		Zm00001d012480
RXN-5468
RXN-5469		Zm00001d012480
RXN-5470
RXN-5471
RXN-5472
RXN-5641
RXN-5642		Zm00001d011642,Zm00001d011642,Zm00001d011642
RXN-5643	Zm00001d043771,Zm00001d043771,Zm00001d042883,Zm00001d042883	Zm00001d011642,Zm00001d011642
RXN-5647
RXN-5682
RXN-5781
RXN-5961
RXN-5962
RXN-6201
RXN-6421
RXN-6461
RXN-6462
RXN-6464
RXN-6524
RXN-6550
RXN-6681
RXN-6682
RXN-6683
RXN-6684
RXN-6685
RXN-6687
RXN-6722
RXN-6723
RXN-6724		Zm00001d036922
RXN-6883	Zm00001d001908
RXN-6902	Zm00001d002326,Zm00001d002326	Zm00001d026293,Zm00001d026293
RXN-698	Zm00001d033222	Zm00001d013689
RXN-7021
RXN-7082
RXN-711
RXN-715
RXN-716	Zm00001d052475	Zm00001d004957
RXN-7162
RXN-7163
RXN-7184
RXN-7186
RXN-719
RXN-7204
RXN-7401	Zm00001d014674	Zm00001d036477
RXN-743		Zm00001d013246
RXN-7568
RXN-7569
RXN-7570
RXN-7575
RXN-7577
RXN-7580
RXN-7614
RXN-7632
RXN-7645
RXN-7652
RXN-7658
RXN-7659
RXN-7660
RXN-7676	Zm00001d042026	Zm00001d011819
RXN-7677	Zm00001d042026	Zm00001d011819
RXN-7678
RXN-7679
RXN-7682
RXN-7683
RXN-7697	Zm00001d029350,Zm00001d028406,Zm00001d028241,Zm00001d017941	Zm00001d047190,Zm00001d047931,Zm00001d048061,Zm00001d051787
RXN-7698	Zm00001d028406,Zm00001d017111	Zm00001d047931,Zm00001d050992
RXN-7699	Zm00001d021462	Zm00001d006270
RXN-7711	Zm00001d028406	Zm00001d047931,Zm00001d008622
RXN-7719
RXN-773
RXN-7737	Zm00001d028810	Zm00001d047695
RXN-7738
RXN-774	Zm00001d052475,Zm00001d052475	Zm00001d004957,Zm00001d004957
RXN-7741
RXN-777
RXN-7770
RXN-7771
RXN-7773
RXN-7788
RXN-7793
RXN-7795	Zm00001d042851,Zm00001d030613	Zm00001d012380,Zm00001d041608
RXN-7796
RXN-7798
RXN-7836	Zm00001d039408,Zm00001d039408	Zm00001d008892,Zm00001d008892
RXN-7883
RXN-7884
RXN-7885
RXN-7886
RXN-7902
RXN-7903	Zm00001d042344	Zm00001d012033
RXN-7904	Zm00001d052399,Zm00001d052399	Zm00001d005019,Zm00001d005019
RXN-7913
RXN-7979
RXN-7984
RXN-7985
RXN-7997
RXN-7998
RXN-8005	Zm00001d021572,Zm00001d038765	Zm00001d006449,Zm00001d012788
RXN-8006	Zm00001d021572,Zm00001d038765	Zm00001d006449,Zm00001d012788
RXN-8023
RXN-8024
RXN-8025	Zm00001d027443,Zm00001d002589	Zm00001d048469,Zm00001d026056
RXN-8026	Zm00001d027443,Zm00001d002589	Zm00001d048469,Zm00001d026056
RXN-8028
RXN-8036
RXN-8042
RXN-8138
RXN-8170
RXN-8204
RXN-8232		Zm00001d052042
RXN-8233		Zm00001d052042
RXN-8235		Zm00001d052042
RXN-8285
RXN-8286
RXN-8287
RXN-8294
RXN-8295
RXN-8296
RXN-8297
RXN-8298
RXN-8299
RXN-8300
RXN-8301
RXN-8302
RXN-8303
RXN-8305
RXN-8306
RXN-8308
RXN-8309
RXN-8310
RXN-8311
RXN-8313
RXN-8314
RXN-8316
RXN-8317
RXN-8318
RXN-8319
RXN-8340
RXN-8342
RXN-8348
RXN-8357
RXN-8363
RXN-8364
RXN-8365
RXN-8366
RXN-8367
RXN-8368
RXN-8369
RXN-8386
RXN-8414
RXN-8415
RXN-8429
RXN-8432
RXN-8469
RXN-8495
RXN-8497
RXN-8502
RXN-8503
RXN-8528
RXN-8562
RXN-8616
RXN-8617
RXN-8618
RXN-8621
RXN-8629	Zm00001d015378	Zm00001d053800
RXN-8675
RXN-8678
RXN-8679
RXN-8680
RXN-8681
RXN-8683
RXN-8684
RXN-8695
RXN-8696
RXN-886
RXN-8939
RXN-8962
RXN-8969
RXN-8970
RXN-8971
RXN-8991
RXN-9015	Zm00001d002266,Zm00001d001883	Zm00001d026334,Zm00001d026586
RXN-9035
RXN-9036
RXN-9037
RXN-9038
RXN-9082
RXN-9083	Zm00001d022017	Zm00001d006753
RXN-9084	Zm00001d022017	Zm00001d006753
RXN-9104	Zm00001d028725,Zm00001d004545,Zm00001d002064,Zm00001d024531,Zm00001d035494	Zm00001d047750,Zm00001d024934,Zm00001d026460,Zm00001d049510,Zm00001d010976
RXN-9157
RXN-9244
RXN-9245
RXN-9246
RXN-9276
RXN-9310
RXN-9311
RXN-9315
RXN-9344	Zm00001d031959	Zm00001d049950
RXN-9461	Zm00001d034205,Zm00001d028874,Zm00001d028811	Zm00001d013168,Zm00001d047694
RXN-9462	Zm00001d029862,Zm00001d027639,Zm00001d002609	Zm00001d047109,Zm00001d048389,Zm00001d026066
RXN-9463	Zm00001d003510	Zm00001d052170,Zm00001d025547
RXN-947
RXN-9514
RXN-9549
RXN-9588
RXN-9589	Zm00001d042281,Zm00001d023291,Zm00001d038905	Zm00001d011964,Zm00001d044663,Zm00001d009465
RXN-9603
RXN-9623	Zm00001d052399	Zm00001d005019
RXN-9624
RXN-9627
RXN-9644	Zm00001d052399	Zm00001d005019
RXN-9657
RXN-9667
RXN-9669
RXN-9703
RXN-9743		Zm00001d025886
RXN-9745		Zm00001d025886
RXN-9748		Zm00001d025886
RXN-9749		Zm00001d025886
RXN-9751		Zm00001d025886
RXN-9752		Zm00001d025886
RXN-9802
RXN-9805	Zm00001d023400	Zm00001d044703
RXN-982
RXN-991
RXN-9952
RXNARA-8002
RXNDQC-2	Zm00001d030975,Zm00001d030975	Zm00001d041402,Zm00001d041402
RXN-MG-PROTOPORPHYRIN-METHYLESTER-SYN
RXNN-404	Zm00001d033682	Zm00001d013463
RXNQT-4141
RXNQT-4142
RXNQT-4300	Zm00001d044228	Zm00001d011183
RXNQT-4301	Zm00001d044228	Zm00001d011183
RXNQT-4397
RXNQT-4398
S-ADENMETSYN-RXN
SAICARSYN-RXN
SAMDECARB-RXN	Zm00001d003157,Zm00001d003157	Zm00001d025773,Zm00001d025773
SCOPOLETIN-GLUCOSYLTRANSFERASE-RXN
SEDOHEPTULOSE-BISPHOSPHATASE-RXN
SERINE-C-PALMITOYLTRANSFERASE-RXN
SERINE-GLYOXYLATE-AMINOTRANSFERASE-RXN
SERINE-O-ACETTRAN-RXN
S-FORMYLGLUTATHIONE-HYDROLASE-RXN	Zm00001d042150	Zm00001d011891
SHIKIMATE-5-DEHYDROGENASE-RXN
SHIKIMATE-KINASE-RXN	Zm00001d018061	Zm00001d052247
SIROHEME-FERROCHELAT-RXN
SPERMIDINESYN-RXN
SPERMINE-SYNTHASE-RXN
SPHINGANINE-KINASE-RXN
SQUALENE-MONOOXYGENASE-RXN	Zm00001d028299	Zm00001d047998
SUCCCOASYN-RXN	Zm00001d021908,Zm00001d017258	Zm00001d006667,Zm00001d051129
SUCCINATE-DEHYDROGENASE-UBIQUINONE-RXN	Zm00001d033554,Zm00001d033554,Zm00001d020354,Zm00001d020354,Zm00001d035054,Zm00001d035054	Zm00001d013526,Zm00001d013526,Zm00001d005695,Zm00001d005695,Zm00001d049691,Zm00001d049691
SUCCINATE-SEMIALDEHYDE-DEHYDROGENASE-RXN	Zm00001d015405,Zm00001d015405,Zm00001d015405	Zm00001d053776,Zm00001d053776,Zm00001d053776,Zm00001d050810,Zm00001d050810,Zm00001d050810
SULFATE-ADENYLYLTRANS-RXN	Zm00001d033981,Zm00001d033981	Zm00001d013296,Zm00001d013296
SULFITE-OXIDASE-RXN
SULFITE-REDUCTASE-FERREDOXIN-RXN
SUPEROX-DISMUT-RXN	Zm00001d029170,Zm00001d045384	Zm00001d047479,Zm00001d036135
TETRAACYLDISACC4KIN-RXN
THIAMINASE-RXN
THIAMIN-PYROPHOSPHOKINASE-RXN
THIAZOLSYN3-RXN
THIOESTER-RXN
THIOREDOXIN-REDUCT-NADPH-RXN	Zm00001d034857	Zm00001d012845
THIOSULFATE-SULFURTRANSFERASE-RXN		Zm00001d053816
THI-P-SYN-RXN
THREONINE-ALDOLASE-RXN
THRESYN-RXN
THYKI-RXN
THYMIDYLATESYN-RXN
TOCOPHEROL-O-METHYLTRANSFERASE-RXN
TRANSALDOL-RXN	Zm00001d042282,Zm00001d042282	Zm00001d011965,Zm00001d011965
TRANS-CINNAMATE-4-MONOOXYGENASE-RXN
TRANS-OCTAPRENYLTRANSTRANSFERASE-RXN
TRANS-RXN-171
TRANS-RXN-172
TRANS-RXN-195
TRANS-RXN-206
TRANS-RXN-207
TRANS-RXN-227
TRANS-RXN-230
TREHALOSE6PSYN-RXN	Zm00001d043468,Zm00001d018342,Zm00001d032118	Zm00001d012748,Zm00001d052060,Zm00001d050069
TREHALOSEPHOSPHA-RXN	Zm00001d022193,Zm00001d043468,Zm00001d018082,Zm00001d018342,Zm00001d032298,Zm00001d032118	Zm00001d006913,Zm00001d012748,Zm00001d052227,Zm00001d052060
TRIACYLGLYCEROL-LIPASE-RXN	Zm00001d034591,Zm00001d022615,Zm00001d039701,Zm00001d042486,Zm00001d017546,Zm00001d018474,Zm00001d038411,Zm00001d046642	Zm00001d013014,Zm00001d012687,Zm00001d012147,Zm00001d051419,Zm00001d051923,Zm00001d026133,Zm00001d010584,Zm00001d036770
TRIOSEPISOMERIZATION-RXN	Zm00001d039865,Zm00001d039865,Zm00001d039865,Zm00001d039865,Zm00001d039865	Zm00001d008619,Zm00001d008619,Zm00001d008619,Zm00001d008619,Zm00001d008619
TRYPTOPHAN-AMINOTRANSFERASE-RXN	Zm00001d039691	Zm00001d008700
TYROSINE-DECARBOXYLASE-RXN
UDPACYLGLCNACDEACETYL-RXN
UDP-ARABINOSE-4-EPIMERASE-RXN	Zm00001d028825,Zm00001d002292	Zm00001d047683,Zm00001d026311
UDPGLUCEPIM-RXN
UDP-GLUCOSE-46-DEHYDRATASE-RXN	Zm00001d028654	Zm00001d047796
UDP-GLUCURONATE-4-EPIMERASE-RXN	Zm00001d028427,Zm00001d018350,Zm00001d031577	Zm00001d047915,Zm00001d049804
UDPHYDROXYMYRGLUCOSAMNACETYLTRANS-RXN
UDPKIN-RXN
UDPNACETYLGLUCOSAMACYLTRANS-RXN
UGD-RXN	Zm00001d034072	Zm00001d013245
URACIL-PRIBOSYLTRANS-RXN
URATE-OXIDASE-RXN
UREASE-RXN
URIDINEKIN-RXN	Zm00001d017791	Zm00001d051587
URIDINE-NUCLEOSIDASE-RXN	Zm00001d031958,Zm00001d031958	Zm00001d049948,Zm00001d049948
URKI-RXN
UROGENDECARBOX-RXN		Zm00001d011386,Zm00001d011386
UROGENIIISYN-RXN
UROPORIIIMETHYLTRANSA-RXN
URUR-RXN
UTPHEXPURIDYLYLTRANS-RXN	Zm00001d014674,Zm00001d014674	Zm00001d036477,Zm00001d036477
XYLISOM-RXN	Zm00001d022490	Zm00001d007113
XYLULOKIN-RXN
