# Supplementary material for: Tissue-specific gene expression and protein abundance patterns are associated with fractionation bias in maize
Source: BMC Plant Biol. 2020 Jan 3;20:4. doi: 10.1186/s12870-019-2218-8 (PMC6942271; doi:10.1186/s12870-019-2218-8)
Supplement: Supplementary file 2 — Additional file 2. Subgenome dominance in terms of expression and protein abundance for retained duplicate pairs. [file 12870_2019_2218_MOESM2_ESM.xlsx]

## Sheet: Retained Duplicate Dominance
Maize1	Maize2	FPKM_mean1	FPKM_mean2	dNSAF_mean1	dNSAF_mean2	Maize1 Expression Dominant?	Maize2 Expression Dominant?	Maize1 Abundance Dominant?	Maize2 Abundance Dominant?
Zm00001d001772	Zm00001d026664	3.71632	30.4286		338.792	0	1	NA	NA
Zm00001d001773	Zm00001d026658	1.59741				NA	NA	NA	NA
Zm00001d001774	Zm00001d026657	8.84124	2.01085			1	0	NA	NA
Zm00001d001778	Zm00001d026655		2.67799			NA	NA	NA	NA
Zm00001d001780	Zm00001d026653	17.8494	10.4801	80.1389		0	0	NA	NA
Zm00001d001784	Zm00001d026652	6.12437	6.76189	31.7468	61.5443	0	0	0	0
Zm00001d001785	Zm00001d026650	49.27		405.133	61.3884	NA	NA	1	0
Zm00001d001787	Zm00001d026647	45.7764	40.1511	440.339	181.219	0	0	1	0
Zm00001d001788	Zm00001d026645	21.5633	17.1453	370.215	96.3124	0	0	1	0
Zm00001d001790	Zm00001d026641	13.6077	11.1672	80.0032	25.0936	0	0	1	0
Zm00001d001797	Zm00001d026640	11.9705	7.02183		114.773	0	0	NA	NA
Zm00001d001798	Zm00001d026639	22.3707	29.5937	68.988	85.7689	0	0	0	0
Zm00001d001802	Zm00001d026636	15.8947	13.3111	611.452	157.615	0	0	1	0
Zm00001d001811	Zm00001d026634	14.8847	13.0959	108.587		0	0	NA	NA
Zm00001d001814	Zm00001d026630	47.2397	47.0295	1405.28	1191.34	0	0	0	0
Zm00001d001819	Zm00001d026629	3.48488	8.06608			0	1	NA	NA
Zm00001d001824	Zm00001d026628	6.91579	23.1317			0	1	NA	NA
Zm00001d001825	Zm00001d026627	5.8656	4.63686			0	0	NA	NA
Zm00001d001826	Zm00001d026625	5.5705	5.63269		77.3212	0	0	NA	NA
Zm00001d001828	Zm00001d026621	12.0256	9.11681	20.3292	12.1005	0	0	0	0
Zm00001d001837	Zm00001d026613	14.5347		92.6237		NA	NA	NA	NA
Zm00001d001839	Zm00001d026611	9.35769	2.71771	153.433	54.0516	1	0	1	0
Zm00001d001841	Zm00001d026609	13.6463	38.3109		95.8279	0	1	NA	NA
Zm00001d001843	Zm00001d026608	8.58342	8.76712	295.585	331.534	0	0	0	0
Zm00001d001846	Zm00001d026607	25.2108	19.4905		159.388	0	0	NA	NA
Zm00001d001850	Zm00001d026603	1.33653	16.1497		93.6805	0	1	NA	NA
Zm00001d001855	Zm00001d026600	3.13021	9.38184			0	1	NA	NA
Zm00001d001857	Zm00001d026599	36.645	94.9999	1859	4532.01	0	1	0	1
Zm00001d001862	Zm00001d026597	4.30336	1.86492	16.9135		1	0	NA	NA
Zm00001d001865	Zm00001d026594	10.0486	16.6391			0	0	NA	NA
Zm00001d001866	Zm00001d026593	7.81895	9.85313			0	0	NA	NA
Zm00001d001871	Zm00001d026591	14.3436	27.708			0	0	NA	NA
Zm00001d001879	Zm00001d026590	48.9332	16.0049	414.182	155.658	1	0	1	0
Zm00001d001880	Zm00001d026588	98.7563	60.5899			0	0	NA	NA
Zm00001d001883	Zm00001d026586	56.7171	22.3023			1	0	NA	NA
Zm00001d001884	Zm00001d026585	19.0065	17.6797	188.2	220.237	0	0	0	0
Zm00001d001887	Zm00001d026584	1.68692	38.3945		119.79	0	1	NA	NA
Zm00001d001895	Zm00001d026582	47.9691	16.5287	392.358	251.818	1	0	0	0
Zm00001d001898	Zm00001d026579	25.6217		62.1072		NA	NA	NA	NA
Zm00001d001899	Zm00001d026578	140.626	633.522	4250.76	8243.15	0	1	0	0
Zm00001d001900	Zm00001d026577	28.7359	70.6961	380.727	484.597	0	1	0	0
Zm00001d001901	Zm00001d026575	42.0295	17.7588	80.2837	95.0475	1	0	0	0
Zm00001d001902	Zm00001d026568	2.85482	3.58943	119.358		0	0	NA	NA
Zm00001d001907	Zm00001d026563	4.89726	3.51017			0	0	NA	NA
Zm00001d001908	Zm00001d026562	9.10561	9.2121	59.14		0	0	NA	NA
Zm00001d001915	Zm00001d026554	13.662	7.56464	28.7791		0	0	NA	NA
Zm00001d001929	Zm00001d026546	136.873	1.50352	801.697		1	0	NA	NA
Zm00001d001932	Zm00001d026543	17.2493	35.8254	263.429	475.349	0	1	0	0
Zm00001d001933	Zm00001d026543	55.3766	35.8254	844.371	475.349	0	0	0	0
Zm00001d001936	Zm00001d026542	1.43655	1.54839			0	0	NA	NA
Zm00001d001937	Zm00001d026541	14.4649	8.0167	145.574	55.86	0	0	1	0
Zm00001d001945	Zm00001d026540	12.786	12.7897	12.7451	23.6132	0	0	0	0
Zm00001d001948	Zm00001d026537					NA	NA	NA	NA
Zm00001d001952	Zm00001d026536	4.41978	6.86258	19.0088		0	0	NA	NA
Zm00001d001953	Zm00001d026535	10.4698	24.0918	301.171	384.808	0	1	0	0
Zm00001d001959	Zm00001d026531	21.5199	6.31902	34.7674		1	0	NA	NA
Zm00001d001961	Zm00001d026530	2.75658	6.60776			0	1	NA	NA
Zm00001d001982	Zm00001d026510	4.35432	2.37731	37.0532		0	0	NA	NA
Zm00001d001989	Zm00001d026500	15.6807	21.6045			0	0	NA	NA
Zm00001d001990	Zm00001d026498					NA	NA	NA	NA
Zm00001d001994	Zm00001d026495	15.6124	9.47185	298.561	215.933	0	0	0	0
Zm00001d001997	Zm00001d026492	2.8834	3.37388			0	0	NA	NA
Zm00001d002005	Zm00001d026491	2.60192				NA	NA	NA	NA
Zm00001d002006	Zm00001d026490	68.116	75.8089	1389.23	667.475	0	0	1	0
Zm00001d002011	Zm00001d026486		1.89507			NA	NA	NA	NA
Zm00001d002024	Zm00001d026483	46.4548	42.1623	863.656		0	0	NA	NA
Zm00001d002028	Zm00001d026478	46.0917	2.37379	1316.34		1	0	NA	NA
Zm00001d002034	Zm00001d026476	62.1404	55.7874	306.566	342.513	0	0	0	0
Zm00001d002051	Zm00001d026472	42.1678	21.2427	1908.63	320.27	0	0	1	0
Zm00001d002056	Zm00001d026469	8.6671	19.9734	18.8233	115.673	0	1	0	1
Zm00001d002057	Zm00001d026470		1.16221	48.2726	115.673	NA	NA	0	1
Zm00001d002059	Zm00001d026463		10.0376			NA	NA	NA	NA
Zm00001d002064	Zm00001d026460	13.2998	6.07681	54.4327		1	0	NA	NA
Zm00001d002065	Zm00001d026458	133.175	83.5729	593.123	385.058	0	0	0	0
Zm00001d002072	Zm00001d026454	6.45053	16.9672			0	1	NA	NA
Zm00001d002075	Zm00001d026448	5.69702	3.00816	32.1735		0	0	NA	NA
Zm00001d002080	Zm00001d026445	19.0921	8.91075			1	0	NA	NA
Zm00001d002083	Zm00001d026444	1.65643	1.95392			0	0	NA	NA
Zm00001d002087	Zm00001d026442	36.8744	2.87952			1	0	NA	NA
Zm00001d002088	Zm00001d026440	13.8558	2.21818	60.1672		1	0	NA	NA
Zm00001d002089	Zm00001d026439	25.489	37.9814	73.1615	81.3096	0	0	0	0
Zm00001d002131	Zm00001d026414	2.70785	15.2239			0	1	NA	NA
Zm00001d002132	Zm00001d026413	51.4994	40.6027		309.464	0	0	NA	NA
Zm00001d002137	Zm00001d026404	23.684	5.05949	646.001	92.8373	1	0	1	0
Zm00001d002141	Zm00001d026397	270.747	22.7131	292.599	472.817	1	0	0	0
Zm00001d002145	Zm00001d026396	11.4369	26.273	532.165	487.895	0	1	0	0
Zm00001d002149	Zm00001d026394	6.59456	11.1921			0	0	NA	NA
Zm00001d002150	Zm00001d026395	5.23728	9.30069	70.4368	108.227	0	0	0	0
Zm00001d002155	Zm00001d026392	124.728	15.462	565.679		1	0	NA	NA
Zm00001d002156	Zm00001d026391	53.8692	57.0611	500.732		0	0	NA	NA
Zm00001d002161	Zm00001d026390	4.79515	11.0745			0	1	NA	NA
Zm00001d002241	Zm00001d026348	6.56373	7.62607	86.8066	40.352	0	0	1	0
Zm00001d002243	Zm00001d026347	32.0551	17.5787	35.7988		0	0	NA	NA
Zm00001d002244	Zm00001d026346	104.537	26.6129	849.618	230.96	1	0	1	0
Zm00001d002252	Zm00001d026344	23.0094	32.4828		10.463	0	0	NA	NA
Zm00001d002253	Zm00001d026343	225.098	458.451	741.057		0	1	NA	NA
Zm00001d002254	Zm00001d026339					NA	NA	NA	NA
Zm00001d002256	Zm00001d026337	9.14287	8.78843	269.384	99.8391	0	0	1	0
Zm00001d002257	Zm00001d026335	89.4197	48.0781	265.716		0	0	NA	NA
Zm00001d002266	Zm00001d026334	34.9111	16.8354	67.7262		1	0	NA	NA
Zm00001d002267	Zm00001d026333	18.327	18.2215	38.6158	66.8238	0	0	0	0
Zm00001d002272	Zm00001d026331	27.7932	20.7533	203.47	120.061	0	0	0	0
Zm00001d002278	Zm00001d026329	71.2284	20.6179			1	0	NA	NA
Zm00001d002279	Zm00001d026326		30.7596			NA	NA	NA	NA
Zm00001d002284	Zm00001d026321	33.7309	6.50497			1	0	NA	NA
Zm00001d002286	Zm00001d026318	1.77518	3.20939			0	0	NA	NA
Zm00001d002288	Zm00001d026317	37.2714	165.236		264.438	0	1	NA	NA
Zm00001d002292	Zm00001d026311	28.2867	22.0964	158.254	253.458	0	0	0	0
Zm00001d002304	Zm00001d026308		3.48229			NA	NA	NA	NA
Zm00001d002315	Zm00001d026302	7.10249	7.75165	51.0545	78.8633	0	0	0	0
Zm00001d002316	Zm00001d026300	6.48061	2.847	85.7099	22.4203	1	0	1	0
Zm00001d002318	Zm00001d026297	35.2735	12.5287			1	0	NA	NA
Zm00001d002323	Zm00001d026296	25.8202	25.0865	125.333	153.144	0	0	0	0
Zm00001d002325	Zm00001d026295	95.8486	5.1613		555.527	1	0	NA	NA
Zm00001d002326	Zm00001d026293	58.3462	5.79057	869.284	113.876	1	0	1	0
Zm00001d002330	Zm00001d026291	33.3396	77.3121	838.184	1552.47	0	1	0	0
Zm00001d002332	Zm00001d026290	15.5103	6.17094	40.7552	36.053	1	0	0	0
Zm00001d002334	Zm00001d026289	35.3986	4.33738			1	0	NA	NA
Zm00001d002338	Zm00001d026287	26.5471	29.7123	253.189	578.309	0	0	0	1
Zm00001d002341	Zm00001d026285	4.81682	6.52344			0	0	NA	NA
Zm00001d002344	Zm00001d026284	32.5303	21.9106		275.052	0	0	NA	NA
Zm00001d002347	Zm00001d026282	22.6677	21.7285			0	0	NA	NA
Zm00001d002348	Zm00001d026281	2.59685	3.35909			0	0	NA	NA
Zm00001d002352	Zm00001d026278	39.5399	175.099	152.568	395.451	0	1	0	1
Zm00001d002358	Zm00001d026277	38.7685	6.61992	237.086	275.281	1	0	0	0
Zm00001d002364	Zm00001d026271	11.9995	13.6905			0	0	NA	NA
Zm00001d002424	Zm00001d026245	2.99663	3.72907			0	0	NA	NA
Zm00001d002425	Zm00001d026244	2.72754	7.74035		31.8966	0	1	NA	NA
Zm00001d002426	Zm00001d026243	25.2807	17.0338	148.653		0	0	NA	NA
Zm00001d002427	Zm00001d026242		5.98477			NA	NA	NA	NA
Zm00001d002429	Zm00001d026240	43.0108	19.8355	92.3574	70.9902	1	0	0	0
Zm00001d002431	Zm00001d026239	1.32578	9.7432		17.229	0	1	NA	NA
Zm00001d002432	Zm00001d026237	2.99897	2.03191	21.2431		0	0	NA	NA
Zm00001d002444	Zm00001d026235	3.2251	33.427		162.941	0	1	NA	NA
Zm00001d002449	Zm00001d026231	10.0201	12.8789	91.0824	157.755	0	0	0	0
Zm00001d002450	Zm00001d026224	221.085	35.386	2619		1	0	NA	NA
Zm00001d002451	Zm00001d026223	176.372	106.075	1786.33	608.516	0	0	1	0
Zm00001d002452	Zm00001d026218	4.87579	2.5108			0	0	NA	NA
Zm00001d002456	Zm00001d026212	12.1684	25.3435		321.368	0	1	NA	NA
Zm00001d002475	Zm00001d026206	18.7001	14.0446	402.632		0	0	NA	NA
Zm00001d002476	Zm00001d026204	9.25595	4.32789			1	0	NA	NA
Zm00001d002477	Zm00001d026202	1.97321				NA	NA	NA	NA
Zm00001d002483	Zm00001d026195	8.5409	14.7244	44.7614	147.475	0	0	0	1
Zm00001d002485	Zm00001d026193	11.377	16.1764	381.766	248.508	0	0	0	0
Zm00001d002498	Zm00001d026040	3.23648	2.69694			0	0	NA	NA
Zm00001d002519	Zm00001d026032	2.04421		27.3952		NA	NA	NA	NA
Zm00001d002530	Zm00001d026026	10.6577	14.5062			0	0	NA	NA
Zm00001d002537	Zm00001d026020	12.8082	5.36928	64.6042		1	0	NA	NA
Zm00001d002540	Zm00001d026018	17.1031	17.3213	56.9032	112.051	0	0	0	0
Zm00001d002545	Zm00001d026017	4.27039	2.12105			1	0	NA	NA
Zm00001d002546	Zm00001d026015	340.868	759.988			0	1	NA	NA
Zm00001d002548	Zm00001d026014	21.2832	24.9895	28.4855	146.666	0	0	0	1
Zm00001d002549	Zm00001d026012	8.78936	8.65465			0	0	NA	NA
Zm00001d002553	Zm00001d026010	7.57716	6.93431		20.6364	0	0	NA	NA
Zm00001d002562	Zm00001d026005	2.5889	2.87049	77.8824		0	0	NA	NA
Zm00001d002564	Zm00001d026003	4.05705				NA	NA	NA	NA
Zm00001d002573	Zm00001d026050	9.8619	9.12424			0	0	NA	NA
Zm00001d002576	Zm00001d026053	5.48846	2.96711			0	0	NA	NA
Zm00001d002579	Zm00001d026055	9.37072	4.43674			1	0	NA	NA
Zm00001d002589	Zm00001d026056	3.10709	31.7265	32.8182	156.501	0	1	0	1
Zm00001d002592	Zm00001d026060	7.04863	5.6609			0	0	NA	NA
Zm00001d002594	Zm00001d026061	3.52124	3.4085			0	0	NA	NA
Zm00001d002599	Zm00001d026063	13.8878	6.81494	89.8575	24.3878	1	0	1	0
Zm00001d002600	Zm00001d026064	4.06608	5.85814			0	0	NA	NA
Zm00001d002609	Zm00001d026066	1.49451	2.53888			0	0	NA	NA
Zm00001d002610	Zm00001d026067	3.77514	3.3327	39.765	42.4972	0	0	0	0
Zm00001d002611	Zm00001d026069	17.9108	1.44521	60.0847		1	0	NA	NA
Zm00001d002614	Zm00001d026070	12.1442		49.0906		NA	NA	NA	NA
Zm00001d002662	Zm00001d026129	35.789	31.5357			0	0	NA	NA
Zm00001d002669	Zm00001d026130	3.65061	2.84437		3.85074	0	0	NA	NA
Zm00001d002673	Zm00001d026131	6.50613	6.34108	29.3949		0	0	NA	NA
Zm00001d002675	Zm00001d026133			57.8988		NA	NA	NA	NA
Zm00001d002679	Zm00001d026135		2.7017	420.957	154.439	NA	NA	1	0
Zm00001d002698	Zm00001d026140		113.093		11100.2	NA	NA	NA	NA
Zm00001d002700	Zm00001d026141	3.4898	2.00349			0	0	NA	NA
Zm00001d002718	Zm00001d026158	12.9491	10.9187	18.3117	7.14745	0	0	1	0
Zm00001d002720	Zm00001d026159		1.44348			NA	NA	NA	NA
Zm00001d002721	Zm00001d026163	548.422	767.397	526.566	674.756	0	0	0	0
Zm00001d002723	Zm00001d026164	2.77934	58.0903			0	1	NA	NA
Zm00001d002725	Zm00001d026165	12.9291	13.819			0	0	NA	NA
Zm00001d002732	Zm00001d026166	1.24135	16.6515	103.717	69.4108	0	1	0	0
Zm00001d002739	Zm00001d026176	22.1892	22.246	28.2537	114.52	0	0	0	1
Zm00001d002747	Zm00001d026184	3.29132	4.44478			0	0	NA	NA
Zm00001d002749	Zm00001d026185		1.39912			NA	NA	NA	NA
Zm00001d002750	Zm00001d026186	1.48093	1.31363			0	0	NA	NA
Zm00001d002757	Zm00001d026189	6.12654	5.00415	17.4634		0	0	NA	NA
Zm00001d002758	Zm00001d026190	17.7726	18.8659			0	0	NA	NA
Zm00001d002760	Zm00001d026191	1.72338	6.05723			0	1	NA	NA
Zm00001d002774	Zm00001d025993	1.98127	11.0227			0	1	NA	NA
Zm00001d002797	Zm00001d025977	13.1661	7.25146		34.711	0	0	NA	NA
Zm00001d002798	Zm00001d025967	14.4431	4.00413		35.121	1	0	NA	NA
Zm00001d002799	Zm00001d025964	6.09951	6.9258			0	0	NA	NA
Zm00001d002801	Zm00001d025960	16.9171	3.61705	88.1727		1	0	NA	NA
Zm00001d002802	Zm00001d025959	3.84984	4.22653			0	0	NA	NA
Zm00001d002806	Zm00001d025957	5.33467	3.51604	30.5438		0	0	NA	NA
Zm00001d002810	Zm00001d025955	9.69018	1.93267	58.0117	7.17408	1	0	1	0
Zm00001d002811	Zm00001d025953	26.025	31.8577	76.4752	29.0839	0	0	1	0
Zm00001d002815	Zm00001d025952	34.201	5.22305	4423.79	109.168	1	0	1	0
Zm00001d002817	Zm00001d025951	3.19821	19.6856	36.945	13.6065	0	1	1	0
Zm00001d002819	Zm00001d025950	5.66215	4.13761	28.2513	14.8981	0	0	0	0
Zm00001d002820	Zm00001d025949	4.36703	2.1208			1	0	NA	NA
Zm00001d002822	Zm00001d025948	9.67903	4.76531	332.659	249.58	1	0	0	0
Zm00001d002826	Zm00001d025947	3.78838	2.77062			0	0	NA	NA
Zm00001d002827	Zm00001d025946	14.9602	20.7621	155.431	137.121	0	0	0	0
Zm00001d002829	Zm00001d025944	5.70807	16.6181			0	1	NA	NA
Zm00001d002830	Zm00001d025943	8.20973	5.78305	312.857		0	0	NA	NA
Zm00001d002836	Zm00001d025933	2.99587	3.47111		12.7095	0	0	NA	NA
Zm00001d002842	Zm00001d025932	198.243	14.8099	2103.87	211.451	1	0	1	0
Zm00001d002843	Zm00001d025930	11.0455	1.786			1	0	NA	NA
Zm00001d002844	Zm00001d025926	604.682	446.519	14205.4	2222.16	0	0	1	0
Zm00001d002848	Zm00001d025921	12.9404	7.65697	69.6098	103.901	0	0	0	0
Zm00001d002849	Zm00001d025918	4.2088	5.66249			0	0	NA	NA
Zm00001d002851	Zm00001d025917	8.63373	4.35978			0	0	NA	NA
Zm00001d002856	Zm00001d025916	13.5069	8.37078			0	0	NA	NA
Zm00001d002865	Zm00001d025911	11.549	4.3558			1	0	NA	NA
Zm00001d002867	Zm00001d025910	2.6465				NA	NA	NA	NA
Zm00001d002869	Zm00001d025908	5.80921	4.00269	25.5583	18.1011	0	0	0	0
Zm00001d002872	Zm00001d025906	5.51249				NA	NA	NA	NA
Zm00001d002880	Zm00001d026675	32.8613	61.7019		739.154	0	0	NA	NA
Zm00001d002882	Zm00001d026678	10.072	5.30359			0	0	NA	NA
Zm00001d002884	Zm00001d026679	2.39706	1.28999			0	0	NA	NA
Zm00001d002889	Zm00001d026680	272.479	140.096	2168.28	574.971	0	0	1	0
Zm00001d002902	Zm00001d026683	18.8433	4.95741			1	0	NA	NA
Zm00001d002929	Zm00001d026687	1.26766				NA	NA	NA	NA
Zm00001d002933	Zm00001d026691	5.86644	13.229	10.8049	38.6757	0	1	0	1
Zm00001d002954	Zm00001d025905	2.39791	7.37983	279.075	324.18	0	1	0	0
Zm00001d002955	Zm00001d025904	1.4233	9.90273		35.5435	0	1	NA	NA
Zm00001d002956	Zm00001d025903	10.646	16.0821	279.075	51.0862	0	0	1	0
Zm00001d002959	Zm00001d025900	2.58696	11.0598			0	1	NA	NA
Zm00001d002962	Zm00001d025894	15.5154	19.6091	125.499	85.0305	0	0	0	0
Zm00001d002967	Zm00001d025892	11.7175	18.1302	43.1314	35.2968	0	0	0	0
Zm00001d002969	Zm00001d025891	42.6556	20.9694		127.736	1	0	NA	NA
Zm00001d002974	Zm00001d025887	2.1342	6.52384	23.5256		0	1	NA	NA
Zm00001d002984	Zm00001d025886		18.4971		1780.81	NA	NA	NA	NA
Zm00001d002989	Zm00001d025885	1.29404				NA	NA	NA	NA
Zm00001d002996	Zm00001d025874	1.32807	2.67374			0	1	NA	NA
Zm00001d003009	Zm00001d025872	2.71818	2.718	185.105		0	0	NA	NA
Zm00001d003011	Zm00001d025871					NA	NA	NA	NA
Zm00001d003012	Zm00001d025869	8.87564	5.05307	100.916	30.8497	0	0	1	0
Zm00001d003013	Zm00001d025868	2.06571	4.87539		28.8873	0	1	NA	NA
Zm00001d003014	Zm00001d025866	66.4707	223.99			0	1	NA	NA
Zm00001d003089	Zm00001d025815	7.3335	2.05501			1	0	NA	NA
Zm00001d003091	Zm00001d025814	4.53115				NA	NA	NA	NA
Zm00001d003101	Zm00001d025813	9.82555		4.49254		NA	NA	NA	NA
Zm00001d003103	Zm00001d025808	5.17665	5.1281			0	0	NA	NA
Zm00001d003106	Zm00001d025801	107.491	263.142		818.27	0	1	NA	NA
Zm00001d003110	Zm00001d025799	7.50802	9.05611			0	0	NA	NA
Zm00001d003116	Zm00001d025797	11.3078	1.1853			1	0	NA	NA
Zm00001d003119	Zm00001d025795	11.0266	1.66573	41.0605		1	0	NA	NA
Zm00001d003123	Zm00001d025789	12.6061	10.665	217.93	271.577	0	0	0	0
Zm00001d003124	Zm00001d025786	8.02194	11.8629	90.5225	138.253	0	0	0	0
Zm00001d003127	Zm00001d025784	818.974	373.254	1558.86		1	0	NA	NA
Zm00001d003147	Zm00001d025777	57.2576	49.3162	1179.69	589.526	0	0	1	0
Zm00001d003157	Zm00001d025773	1262.63	129.442			1	0	NA	NA
Zm00001d003160	Zm00001d025771	3.00431	9.19349			0	1	NA	NA
Zm00001d003162	Zm00001d025770	17.7449	16.3924			0	0	NA	NA
Zm00001d003167	Zm00001d025763	4.84191	40.5141		72.7855	0	1	NA	NA
Zm00001d003172	Zm00001d025762	100.191	25.1011	114.206		1	0	NA	NA
Zm00001d003173	Zm00001d025761	10.9576	12.3735	376.87	100.871	0	0	1	0
Zm00001d003175	Zm00001d025759	3.83387	6.34454		36.91	0	0	NA	NA
Zm00001d003176	Zm00001d025757	5.35201	9.22492	14.8598	23.4919	0	0	0	0
Zm00001d003179	Zm00001d025756	17.883	2.4625	39.3976		1	0	NA	NA
Zm00001d003185	Zm00001d025754	4.73251	51.9784		407.863	0	1	NA	NA
Zm00001d003188	Zm00001d025753	11.1718	575.167		15689.5	0	1	NA	NA
Zm00001d003193	Zm00001d025752	7.44282	27.2848		92.8904	0	1	NA	NA
Zm00001d003208	Zm00001d025748	7.4085	3.75546			0	0	NA	NA
Zm00001d003217	Zm00001d025741					NA	NA	NA	NA
Zm00001d003220	Zm00001d025740	43.1642	5.79951	2274.17	56.1532	1	0	1	0
Zm00001d003222	Zm00001d025739	14.149	27.6618	24.2471	36.2256	0	0	0	0
Zm00001d003226	Zm00001d025737					NA	NA	NA	NA
Zm00001d003228	Zm00001d025735	3.723	3.60336	70.8303	39.0883	0	0	0	0
Zm00001d003229	Zm00001d025727	171.144	16.4548	12.2345		1	0	NA	NA
Zm00001d003245	Zm00001d025726	8.7447	6.41537	72.251	96.3549	0	0	0	0
Zm00001d003248	Zm00001d025724	21.6982	5.86596	153.535		1	0	NA	NA
Zm00001d003249	Zm00001d025721	13.4567	45.7251	14.9628	78.379	0	1	0	1
Zm00001d003250	Zm00001d025717	5.32947	7.18343			0	0	NA	NA
Zm00001d003251	Zm00001d025716	4.77353	3.43695			0	0	NA	NA
Zm00001d003254	Zm00001d025715	28.9453	15.9872	298.187	155.42	0	0	0	0
Zm00001d003256	Zm00001d025714	19.5336	24.6329	104.985		0	0	NA	NA
Zm00001d003257	Zm00001d025713	98.2084	12.4619	93.6416	50.8174	1	0	0	0
Zm00001d003261	Zm00001d025712	6.12938	7.37976	13.12	52.507	0	0	0	1
Zm00001d003266	Zm00001d025710	8.42897	9.22795		9.66829	0	0	NA	NA
Zm00001d003269	Zm00001d025709	5.54886	6.04589			0	0	NA	NA
Zm00001d003272	Zm00001d025699	4.10273	1.2221			1	0	NA	NA
Zm00001d003281	Zm00001d025696	8.97605	3.524	83.2567	318.114	1	0	0	1
Zm00001d003284	Zm00001d025694	12.1091	36.6315	63.5333	318.114	0	1	0	1
Zm00001d003288	Zm00001d025692	57.2081	26.4242		857.001	1	0	NA	NA
Zm00001d003291	Zm00001d025689	15.0141	32.037	97.2219	181.173	0	1	0	0
Zm00001d003293	Zm00001d025684	1.02173	1.92953			0	0	NA	NA
Zm00001d003328	Zm00001d025675	11.8239	13.9882			0	0	NA	NA
Zm00001d003329	Zm00001d025673	16.0847	16.2155	61.177	154.274	0	0	0	1
Zm00001d003331	Zm00001d025669	4.83512	3.6997	24.3153	18.486	0	0	0	0
Zm00001d003333	Zm00001d025668	5.82728	3.6753			0	0	NA	NA
Zm00001d003334	Zm00001d025667	4.24688	3.44044	81.6458	36.1472	0	0	1	0
Zm00001d003342	Zm00001d025666					NA	NA	NA	NA
Zm00001d003343	Zm00001d025665	1.22064	10.0963			0	1	NA	NA
Zm00001d003345	Zm00001d025663	42.018	38.9252		1468.68	0	0	NA	NA
Zm00001d003346	Zm00001d025662	101.65	2.47683			1	0	NA	NA
Zm00001d003347	Zm00001d025660	21.9127	33.4559	858.639	674.456	0	0	0	0
Zm00001d003352	Zm00001d025658	16.4969	30.2353		43.6843	0	0	NA	NA
Zm00001d003364	Zm00001d025654		8.80055			NA	NA	NA	NA
Zm00001d003369	Zm00001d025646	8.38763		35.8389		NA	NA	NA	NA
Zm00001d003370	Zm00001d025645	8.03154	9.3781			0	0	NA	NA
Zm00001d003382	Zm00001d025639	10.0145	20.7212	59.1944	126.439	0	1	0	1
Zm00001d003393	Zm00001d025628	37.2914	21.2162		591.766	0	0	NA	NA
Zm00001d003398	Zm00001d025622	18.2829	4.10101	833.977		1	0	NA	NA
Zm00001d003399	Zm00001d025621	5.77758	7.08093	91.479		0	0	NA	NA
Zm00001d003401	Zm00001d025617	739.272	401.151	14706		0	0	NA	NA
Zm00001d003411	Zm00001d025616	3.38753	36.84		440.435	0	1	NA	NA
Zm00001d003418	Zm00001d025613	12.1281	6.55286			0	0	NA	NA
Zm00001d003420	Zm00001d025612	17.1859	2.72051			1	0	NA	NA
Zm00001d003427	Zm00001d025598	14.4139	1.02044	35.4894		1	0	NA	NA
Zm00001d003431	Zm00001d025588	195.761	520.243	5994.01	3892.35	0	1	0	0
Zm00001d003434	Zm00001d025586	24.3545	15.8908	513.632	103.583	0	0	1	0
Zm00001d003438	Zm00001d025581	17.5965	6.41541			1	0	NA	NA
Zm00001d003462	Zm00001d025577	15.3298	2.66026	49.2848		1	0	NA	NA
Zm00001d003463	Zm00001d025576	1.45198	4.68119			0	1	NA	NA
Zm00001d003470	Zm00001d025574	25.5567	7.9626	283.227	72.0211	1	0	1	0
Zm00001d003476	Zm00001d025572	14.3591	14.3253			0	0	NA	NA
Zm00001d003477	Zm00001d025569	6.86994		11.5792		NA	NA	NA	NA
Zm00001d003492	Zm00001d025568	3.6473	3.91923			0	0	NA	NA
Zm00001d003495	Zm00001d025566	8.02331	12.3926	129.961	119.541	0	0	0	0
Zm00001d003497	Zm00001d025562	6.67437				NA	NA	NA	NA
Zm00001d003502	Zm00001d025553	174.338				NA	NA	NA	NA
Zm00001d003505	Zm00001d025552	2.75226				NA	NA	NA	NA
Zm00001d003509	Zm00001d025548	33.8268	34.2527	59.1627	39.078	0	0	0	0
Zm00001d003510	Zm00001d025547	5.49899	3.03947	27.3872	40.7251	0	0	0	0
Zm00001d003511	Zm00001d025546	7.54215				NA	NA	NA	NA
Zm00001d003512	Zm00001d025545	9.90819	13.357	144.537	364.903	0	0	0	1
Zm00001d003515	Zm00001d025541	6.70774	39.6727		101.936	0	1	NA	NA
Zm00001d003518	Zm00001d025538	10.9419	5.55684	29.5675	14.9728	0	0	0	0
Zm00001d003521	Zm00001d025534	1.25412				NA	NA	NA	NA
Zm00001d003525	Zm00001d025528	5.79939	14.3601	25.9377	198.254	0	1	0	1
Zm00001d003530	Zm00001d025526	3.94094	10.6056			0	1	NA	NA
Zm00001d003533	Zm00001d025524	9.85743	4.86228	55.2165	21.1485	1	0	1	0
Zm00001d003535	Zm00001d025522		48.9427		1118.31	NA	NA	NA	NA
Zm00001d003543	Zm00001d025520	1.90859	1.94495			0	0	NA	NA
Zm00001d003544	Zm00001d025519	3.38975	1.24602			1	0	NA	NA
Zm00001d003545	Zm00001d025518	1.44777				NA	NA	NA	NA
Zm00001d003546	Zm00001d025517	16.4334	36.8721		263.513	0	1	NA	NA
Zm00001d003549	Zm00001d025514	1.70156	4.8775	6.68021	24.363	0	1	0	1
Zm00001d003552	Zm00001d025509	3.28453	275.469		474.529	0	1	NA	NA
Zm00001d003554	Zm00001d025508	6.18074	2.31092	2322.27	622.441	1	0	1	0
Zm00001d003563	Zm00001d025489	3.88876		21.5093		NA	NA	NA	NA
Zm00001d003573	Zm00001d025485	10.6962	8.09787	111.912	80.3947	0	0	0	0
Zm00001d003583	Zm00001d025483	4.55631	1.7848	20.4913		1	0	NA	NA
Zm00001d003586	Zm00001d025479		3.74283			NA	NA	NA	NA
Zm00001d003594	Zm00001d025474		11.512		51.623	NA	NA	NA	NA
Zm00001d003598	Zm00001d025472	22.0515	8.40236	108.067		1	0	NA	NA
Zm00001d003599	Zm00001d025470		12.1836		55.5715	NA	NA	NA	NA
Zm00001d003600	Zm00001d025467	2.18426				NA	NA	NA	NA
Zm00001d003604	Zm00001d025462	3.15584				NA	NA	NA	NA
Zm00001d003611	Zm00001d025461	17.9663	9.7566	113.288	59.5133	0	0	0	0
Zm00001d003613	Zm00001d025453	12.9174	19.1937	565.136	612.358	0	0	0	0
Zm00001d003616	Zm00001d025450	32.435	15.5416	69.0724	104.747	1	0	0	0
Zm00001d003622	Zm00001d025449		11.9748		7.17279	NA	NA	NA	NA
Zm00001d003630	Zm00001d025445	13.3979	19.0046	93.7496		0	0	NA	NA
Zm00001d003631	Zm00001d025444	1.15372	2.0472			0	0	NA	NA
Zm00001d003646	Zm00001d025433	6.86982	16.9867		41.551	0	1	NA	NA
Zm00001d003649	Zm00001d025431	4.15169	5.52264			0	0	NA	NA
Zm00001d003651	Zm00001d025430	1.13361	3.68299			0	1	NA	NA
Zm00001d003661	Zm00001d025421		12.2901			NA	NA	NA	NA
Zm00001d003663	Zm00001d025420	14.9898	1.14386	170.903		1	0	NA	NA
Zm00001d003664	Zm00001d025419	20.017	8.82971	19.9481	29.9774	1	0	0	0
Zm00001d003666	Zm00001d025416		2.26637			NA	NA	NA	NA
Zm00001d003669	Zm00001d025414	4.59453	3.24918	106.962	84.997	0	0	0	0
Zm00001d003672	Zm00001d025413	238.392	359.787	4582	4536.26	0	0	0	0
Zm00001d003675	Zm00001d025412	2.99449	9.86016		41.8842	0	1	NA	NA
Zm00001d003730	Zm00001d025381	504.974	489.089			0	0	NA	NA
Zm00001d003742	Zm00001d025375	6.14276	6.99404			0	0	NA	NA
Zm00001d003743	Zm00001d025374	1.69319	1.53486			0	0	NA	NA
Zm00001d003749	Zm00001d025373	1.34896	3.68972			0	1	NA	NA
Zm00001d003751	Zm00001d025371	125.231	8.76142	452.394	35.1799	1	0	1	0
Zm00001d003754	Zm00001d025369	2.24782	6.61037		14.6636	0	1	NA	NA
Zm00001d003761	Zm00001d025367	3.94821	5.36392	274.425		0	0	NA	NA
Zm00001d003763	Zm00001d025361	19.5174	4.86095			1	0	NA	NA
Zm00001d003769	Zm00001d025360		7.40846			NA	NA	NA	NA
Zm00001d003773	Zm00001d025359	32.769	59.2428	13.1425	37.9679	0	0	0	1
Zm00001d003797	Zm00001d025352	8.3687	66.6052		251.725	0	1	NA	NA
Zm00001d003799	Zm00001d025347		6.71139			NA	NA	NA	NA
Zm00001d003804	Zm00001d025346	31.6754	4.75441	393.554		1	0	NA	NA
Zm00001d003806	Zm00001d025345	24.5519	16.8337		233.592	0	0	NA	NA
Zm00001d003812	Zm00001d025342	13.9072	18.3949	19.1959	19.3534	0	0	0	0
Zm00001d003817	Zm00001d025340	76.881	8.15117	2071.63	111.23	1	0	1	0
Zm00001d003822	Zm00001d025339	58.5436	252.661		308.699	0	1	NA	NA
Zm00001d003829	Zm00001d025337	3.43692	1.80757			0	0	NA	NA
Zm00001d003830	Zm00001d025333	18.5556	13.9202	88.8988	74.4069	0	0	0	0
Zm00001d003836	Zm00001d025332	10.6917		28.5568		NA	NA	NA	NA
Zm00001d003848	Zm00001d025326	10.8504	5.53843	6.49604		0	0	NA	NA
Zm00001d003852	Zm00001d025310	11.8579	4.22824			1	0	NA	NA
Zm00001d003855	Zm00001d025307	8.93461	6.89865			0	0	NA	NA
Zm00001d003857	Zm00001d025305	313.021	234.723	2811.05	2274.29	0	0	0	0
Zm00001d003859	Zm00001d025303		9.70757		319.786	NA	NA	NA	NA
Zm00001d003864	Zm00001d025300	11.3965	16.9738	50.5498	87.2031	0	0	0	0
Zm00001d003867	Zm00001d025299	3.45138				NA	NA	NA	NA
Zm00001d003871	Zm00001d025298	2.06228				NA	NA	NA	NA
Zm00001d003872	Zm00001d025294	9.61245	18.1773	42.7011	135.261	0	0	0	1
Zm00001d003877	Zm00001d025287	1495.95	1625.21	983.797	156.205	0	0	1	0
Zm00001d003879	Zm00001d025286	142.247	133.034	670.022	1135.87	0	0	0	0
Zm00001d003884	Zm00001d025281	3.59759	2.47874	6.39385		0	0	NA	NA
Zm00001d004539	Zm00001d024926	26.0377	44.7831	98.9599	216.931	0	0	0	1
Zm00001d004541	Zm00001d024928	11.9839	5.19658	169.898		1	0	NA	NA
Zm00001d004543	Zm00001d024933	85.4982	110.761		528.165	0	0	NA	NA
Zm00001d004545	Zm00001d024934	3.06981	2.44996			0	0	NA	NA
Zm00001d004546	Zm00001d024935	4.71671	5.28229	59.7762	56.7937	0	0	0	0
Zm00001d004547	Zm00001d024937	2.20309	3.69202			0	0	NA	NA
Zm00001d004551	Zm00001d024938	41.6501	55.187	314.976	412.142	0	0	0	0
Zm00001d004552	Zm00001d024939	35.1138	33.9995	219.072	193.712	0	0	0	0
Zm00001d004553	Zm00001d024940	7.59919	8.32625			0	0	NA	NA
Zm00001d004554	Zm00001d024941	26.4337	10.7552			1	0	NA	NA
Zm00001d004555	Zm00001d024946	2.40566	5.12743		24.5349	0	1	NA	NA
Zm00001d004557	Zm00001d024947	3.34831	3.10838		213.448	0	0	NA	NA
Zm00001d014355	Zm00001d036570	214.127	378.412	1747.56	906.629	0	0	0	0
Zm00001d014358	Zm00001d036571	9.01432	10.4559	115.094	161.854	0	0	0	0
Zm00001d014360	Zm00001d036573	4.23302	7.27435		41.222	0	0	NA	NA
Zm00001d014364	Zm00001d036577	362.679	2.63437			1	0	NA	NA
Zm00001d014377	Zm00001d036593	77.6959	7.07103	39.0021	43.9776	1	0	0	0
Zm00001d014378	Zm00001d036594	11.5753	4.87173		76.5115	1	0	NA	NA
Zm00001d014381	Zm00001d036597	7.97867	10.6486		80.929	0	0	NA	NA
Zm00001d014382	Zm00001d036598	21.1494	11.9676	58.1321	44.5251	0	0	0	0
Zm00001d014462	Zm00001d036568	14.4845	281.528			0	1	NA	NA
Zm00001d014553	Zm00001d036533	4.30221	14.5989			0	1	NA	NA
Zm00001d014564	Zm00001d036535	59.2565	285.419	3028.53	12529.8	0	1	0	1
Zm00001d014565	Zm00001d036536	1.84381	2.21968			0	0	NA	NA
Zm00001d014583	Zm00001d036532	4.03308	3.30926			0	0	NA	NA
Zm00001d014584	Zm00001d036531	5.32476	4.7805		40.2415	0	0	NA	NA
Zm00001d014641	Zm00001d036506	6.99123	2.49369			1	0	NA	NA
Zm00001d014648	Zm00001d036499	32.3818	6.96653	43.6777		1	0	NA	NA
Zm00001d014655	Zm00001d036495	12.4664	8.27161	450.638	144.428	0	0	1	0
Zm00001d014656	Zm00001d036494	46.1954	60.8199	154.984	43.3293	0	0	1	0
Zm00001d014664	Zm00001d036485	5.19632	2.30626	93.4325		1	0	NA	NA
Zm00001d014665	Zm00001d036483	24.5189	26.2825	54.4515	26.7957	0	0	1	0
Zm00001d014668	Zm00001d036482	18.7514	18.2944	49.8504	39.8698	0	0	0	0
Zm00001d014671	Zm00001d036481	17.7199	97.7791	203.152	256.655	0	1	0	0
Zm00001d014673	Zm00001d036480	209.724	302.204	8481.13	7335.23	0	0	0	0
Zm00001d014674	Zm00001d036477	4.75152	12.7632	74.5596	150.411	0	1	0	1
Zm00001d014679	Zm00001d036464	810.222	7.02077	15105.3		1	0	NA	NA
Zm00001d014682	Zm00001d036463	2.44686	12.4266			0	1	NA	NA
Zm00001d014743	Zm00001d036436	7.84899	9.77288			0	0	NA	NA
Zm00001d014753	Zm00001d036432	43.7148	29.0043	41.7878	75.7404	0	0	0	0
Zm00001d014757	Zm00001d036431	9.94176	5.32254	169.855	106.016	0	0	0	0
Zm00001d014760	Zm00001d036429	8.88086	6.1706	15.4339	6.645	0	0	1	0
Zm00001d014761	Zm00001d036428	10.8748	6.99368	74.5496	46.3107	0	0	0	0
Zm00001d014762	Zm00001d036426	7.56121	6.78983	77.5711	72.1721	0	0	0	0
Zm00001d014764	Zm00001d036422	6.09986	4.17444	32.4107	28.167	0	0	0	0
Zm00001d014765	Zm00001d036418	3.83406	5.55414			0	0	NA	NA
Zm00001d014773	Zm00001d036416	29.4103	4.18013	82.3224	28.3746	1	0	1	0
Zm00001d014774	Zm00001d036415	5.32797	10.0659		116.263	0	0	NA	NA
Zm00001d014775	Zm00001d036410	31.6045	11.8476	194.126	87.7377	1	0	1	0
Zm00001d014785	Zm00001d036403	115.553	116.692	2125.81		0	0	NA	NA
Zm00001d014789	Zm00001d036402	2.4546	2.26087			0	0	NA	NA
Zm00001d014792	Zm00001d036401	47.7768	91.1741	2547.52	3001.27	0	0	0	0
Zm00001d014793	Zm00001d036398	3.03838		23.9546		NA	NA	NA	NA
Zm00001d014797	Zm00001d036395	19.1141	20.337			0	0	NA	NA
Zm00001d014804	Zm00001d036394	10.327		27.5723		NA	NA	NA	NA
Zm00001d014811	Zm00001d036387	23.3624	9.8266	34.3729	19.1486	1	0	0	0
Zm00001d014814	Zm00001d036382	106.735	19.7975	52.7355		1	0	NA	NA
Zm00001d014988	Zm00001d054047	16.4087	34.7368	87.7289	293.225	0	1	0	1
Zm00001d014993	Zm00001d054043	134.425	76.944	11147.3	2791.58	0	0	1	0
Zm00001d014994	Zm00001d054039	13.4339	23.0045	142.305	100.381	0	0	0	0
Zm00001d014995	Zm00001d054038	26.078	53.6929			0	1	NA	NA
Zm00001d015006	Zm00001d054017	51.2139	75.3903	832.539	598.878	0	0	0	0
Zm00001d015007	Zm00001d054016	5.33186	4.01022		249.75	0	0	NA	NA
Zm00001d015012	Zm00001d054014	3.54008	5.00303			0	0	NA	NA
Zm00001d015036	Zm00001d053899	55.0998	95.0743	2062.62		0	0	NA	NA
Zm00001d015037	Zm00001d053901	6.16507	8.95202	54.2709	283.959	0	0	0	1
Zm00001d015040	Zm00001d053910		1.66867		48.4824	NA	NA	NA	NA
Zm00001d015061	Zm00001d053923	20.2547	62.7501	796.822	151.157	0	1	1	0
Zm00001d015065	Zm00001d053927	95.8224	30.334	341.643		1	0	NA	NA
Zm00001d015076	Zm00001d053933		20.0944			NA	NA	NA	NA
Zm00001d015084	Zm00001d053939	17.4578	10.8013	35.8352		0	0	NA	NA
Zm00001d015091	Zm00001d053952	59.4802	8.62462			1	0	NA	NA
Zm00001d015095	Zm00001d053953	32.9576	4.51338	387.121	128.766	1	0	1	0
Zm00001d015096	Zm00001d053956	51.2247	137.366	106.075	94.9437	0	1	0	0
Zm00001d015103	Zm00001d053957	12.7736	8.50913			0	0	NA	NA
Zm00001d015106	Zm00001d053958			2268.14	3716.77	NA	NA	0	0
Zm00001d015116	Zm00001d053966	7.49148	19.2861	116.257	1053.33	0	1	0	1
Zm00001d015118	Zm00001d053967	4.07435	3.88459	28.9078	49.3697	0	0	0	0
Zm00001d015125	Zm00001d053976	3.07443	7.16291			0	1	NA	NA
Zm00001d015127	Zm00001d053979	34.0281	136.624	585.231		0	1	NA	NA
Zm00001d015128	Zm00001d053981		23.2376		184.349	NA	NA	NA	NA
Zm00001d015134	Zm00001d053983	240.252	191.096	6782.81	4640.68	0	0	0	0
Zm00001d015135	Zm00001d053984	12.7883	5.73479	62.9492	67.3784	1	0	0	0
Zm00001d015141	Zm00001d053985	2.62032	3.25547		24.203	0	0	NA	NA
Zm00001d015148	Zm00001d053987	14.7159	17.6153		22.9593	0	0	NA	NA
Zm00001d015153	Zm00001d053988	9.05708	13.822			0	0	NA	NA
Zm00001d015174	Zm00001d053994	25.5846	29.7692		17.3801	0	0	NA	NA
Zm00001d015184	Zm00001d053996	3.67593	8.0514		77.4121	0	1	NA	NA
Zm00001d015186	Zm00001d054000	20.3569	7.82287	81.3257		1	0	NA	NA
Zm00001d015194	Zm00001d054001	15.9087	18.3641	242.122	129.55	0	0	0	0
Zm00001d015305	Zm00001d053859		4.25296			NA	NA	NA	NA
Zm00001d015306	Zm00001d053856	8.81479	14.3112	46.1745	39.262	0	0	0	0
Zm00001d015319	Zm00001d053848	8.37821	2.76737			1	0	NA	NA
Zm00001d015327	Zm00001d053838	669.01	431.625		23265.3	0	0	NA	NA
Zm00001d015330	Zm00001d053828	18.0374	62.2675			0	1	NA	NA
Zm00001d015338	Zm00001d053817	2.82978	1.77163	46.4162		0	0	NA	NA
Zm00001d015345	Zm00001d053816	2.44216	17.2775			0	1	NA	NA
Zm00001d015354	Zm00001d053815	6.59084	1.62411			1	0	NA	NA
Zm00001d015366	Zm00001d053807	29.6824	9.35486	507.896		1	0	NA	NA
Zm00001d015378	Zm00001d053800	101.126	72.0609	1701.25	1665.48	0	0	0	0
Zm00001d015383	Zm00001d053798	108.935	41.0151	4422.46	1165.67	1	0	1	0
Zm00001d015385	Zm00001d053787	187.344		1409.5	838.177	NA	NA	0	0
Zm00001d015397	Zm00001d053781	3.50566	2.75598	45.9086		0	0	NA	NA
Zm00001d015401	Zm00001d053778	11.278	13.1881		30.1962	0	0	NA	NA
Zm00001d015405	Zm00001d053776	13.5737	34.5351	603.286	289.503	0	1	1	0
Zm00001d015410	Zm00001d053775	11.0655	6.21649			0	0	NA	NA
Zm00001d015414	Zm00001d053769	38.3474	38.5974	307.119	395.925	0	0	0	0
Zm00001d015422	Zm00001d053766		1.66588			NA	NA	NA	NA
Zm00001d015426	Zm00001d053765	73.2487	242.134	1972.73	2707.79	0	1	0	0
Zm00001d015448	Zm00001d053758	1.80871				NA	NA	NA	NA
Zm00001d015451	Zm00001d053756	11.5742	5.80648	6.16548		0	0	NA	NA
Zm00001d015464	Zm00001d053753	37.2854	44.683	39.868	57.3065	0	0	0	0
Zm00001d015470	Zm00001d053729	1.31341	3.17304			0	1	NA	NA
Zm00001d015473	Zm00001d053731	149.063	39.8595			1	0	NA	NA
Zm00001d015474	Zm00001d053732	12.5045	12.3646	429.993	562.693	0	0	0	0
Zm00001d015491	Zm00001d053739	6.85447	7.2255	47.8094		0	0	NA	NA
Zm00001d015493	Zm00001d053741	4.45605	4.63076		15.1792	0	0	NA	NA
Zm00001d015505	Zm00001d053743	26.8154	18.1666	514.519	410.995	0	0	0	0
Zm00001d015508	Zm00001d053745					NA	NA	NA	NA
Zm00001d015515	Zm00001d053746	27.2259	12.8264			1	0	NA	NA
Zm00001d015546	Zm00001d053748	4.58783	7.68711			0	0	NA	NA
Zm00001d015549	Zm00001d053749	9.9401	13.0421		55.2814	0	0	NA	NA
Zm00001d015550	Zm00001d053750	1.93132	4.02125			0	1	NA	NA
Zm00001d015609	Zm00001d053717	258.916		521.933	141.519	NA	NA	1	0
Zm00001d015613	Zm00001d053716	81.3572	14.205	277.564		1	0	NA	NA
Zm00001d015623	Zm00001d053715	3.87357	7.43133	156.327	291.099	0	0	0	0
Zm00001d015628	Zm00001d053713	42.668	20.4215	204.02	879.784	1	0	0	1
Zm00001d015635	Zm00001d053709	13.6808	10.157	119.811		0	0	NA	NA
Zm00001d015639	Zm00001d053707	8.31914	2.89058			1	0	NA	NA
Zm00001d015656	Zm00001d053705	13.3177	1.68711	35.0005		1	0	NA	NA
Zm00001d015664	Zm00001d053703	1.59762	2.24377			0	0	NA	NA
Zm00001d015665	Zm00001d053702	10.4408	3.40908	473.532	122.908	1	0	1	0
Zm00001d015686	Zm00001d053699	10.0204	23.3068			0	1	NA	NA
Zm00001d015767	Zm00001d053639	13.1663	10.3775			0	0	NA	NA
Zm00001d015776	Zm00001d053641	9.47048	26.3499			0	1	NA	NA
Zm00001d015778	Zm00001d053642	32.9275	31.3469			0	0	NA	NA
Zm00001d015780	Zm00001d053643	55.5151	26.5218	728.331	394.385	1	0	0	0
Zm00001d015783	Zm00001d053646	3.66429				NA	NA	NA	NA
Zm00001d015785	Zm00001d053648	13.9366	11.0884	148.846	84.4603	0	0	0	0
Zm00001d015788	Zm00001d053649	83.5723	61.0893		6586.1	0	0	NA	NA
Zm00001d015796	Zm00001d053654	5.43186	81.7553		60.2058	0	1	NA	NA
Zm00001d015798	Zm00001d053655	4.97017	2.64034	1147.21		0	0	NA	NA
Zm00001d015819	Zm00001d053663		32.6431	211.107	683.55	NA	NA	0	1
Zm00001d015837	Zm00001d053664	9.0807	6.63158	165.496	83.465	0	0	0	0
Zm00001d015838	Zm00001d053666					NA	NA	NA	NA
Zm00001d015839	Zm00001d053667	47.7234	24.4794	1015.17	402.721	0	0	1	0
Zm00001d015842	Zm00001d053671	171.348	194.833	126.55	94.8999	0	0	0	0
Zm00001d015851	Zm00001d053674	19.318	12.8774	113.068	115.388	0	0	0	0
Zm00001d015852	Zm00001d053675	91.296	213.194	1170.29	3419.78	0	1	0	1
Zm00001d015853	Zm00001d053676	2.83297	2.17344			0	0	NA	NA
Zm00001d015856	Zm00001d053684	122.483	76.3754	1433.41	2680.89	0	0	0	0
Zm00001d015862	Zm00001d053689	1.70453	5.64275			0	1	NA	NA
Zm00001d015863	Zm00001d053694	26.5182	4.06022			1	0	NA	NA
Zm00001d015884	Zm00001d053695	5.21628	3.308	7.61076	6.16989	0	0	0	0
Zm00001d016052	Zm00001d053369	3.33208	3.71271			0	0	NA	NA
Zm00001d016072	Zm00001d053377	30.5462	13.7893	164.573	113.564	1	0	0	0
Zm00001d016075	Zm00001d053378	8.08265	9.45499			0	0	NA	NA
Zm00001d016081	Zm00001d053382	9.13035	10.1491	17.7422	26.5694	0	0	0	0
Zm00001d016095	Zm00001d053391	3.99734	3.9666			0	0	NA	NA
Zm00001d016103	Zm00001d053393	1.37495	3.78044			0	1	NA	NA
Zm00001d016105	Zm00001d053396	24.5078	11.875	51.7868	25.0597	1	0	1	0
Zm00001d016106	Zm00001d053399	29.2621	20.9218	129.061	65.1257	0	0	0	0
Zm00001d016120	Zm00001d053410	8.4614	17.2571			0	1	NA	NA
Zm00001d016130	Zm00001d053425	35.7092	14.7942	339.935	117.727	1	0	1	0
Zm00001d016131	Zm00001d053427	8.75678	12.0028	85.4379	65.2079	0	0	0	0
Zm00001d016132	Zm00001d053429	3.15565	9.25474	43.5931	94.1244	0	1	0	1
Zm00001d016145	Zm00001d053435					NA	NA	NA	NA
Zm00001d016154	Zm00001d053442	20.5077	20.7499	100.733	195.188	0	0	0	0
Zm00001d016160	Zm00001d053446	3.91336	2.5423			0	0	NA	NA
Zm00001d016163	Zm00001d053447	2.50667	2.54581			0	0	NA	NA
Zm00001d016164	Zm00001d053448	8.87635	8.4602			0	0	NA	NA
Zm00001d016165	Zm00001d053450	16.4318	18.1633	12.6941		0	0	NA	NA
Zm00001d016306	Zm00001d053562	2.47213	13.7418			0	1	NA	NA
Zm00001d016308	Zm00001d053563	22.1685	13.2311			0	0	NA	NA
Zm00001d016326	Zm00001d053564	36.4147	42.0807	417.835	1082.22	0	0	0	1
Zm00001d016332	Zm00001d053566	6.69747	3.92097	19.0168		0	0	NA	NA
Zm00001d016342	Zm00001d053568	14.3277	4.53482		96.2945	1	0	NA	NA
Zm00001d016349	Zm00001d053572	29.6654	41.3093	688.38	886.209	0	0	0	0
Zm00001d016358	Zm00001d053576	155.971	97.8435	2517.35		0	0	NA	NA
Zm00001d016365	Zm00001d053580	44.2325	35.3236	1452.7	1250.42	0	0	0	0
Zm00001d016378	Zm00001d053589	37.0743	47.0983	680.65	343.533	0	0	0	0
Zm00001d016379	Zm00001d053593	19.138	329.378			0	1	NA	NA
Zm00001d016381	Zm00001d053595	1.71201	44.7775		365.321	0	1	NA	NA
Zm00001d016545	Zm00001d050544	3.65302	4.88608			0	0	NA	NA
Zm00001d016552	Zm00001d050551	35.1036	72.4441	180.705	414.044	0	1	0	1
Zm00001d016561	Zm00001d050557	8.47445	9.99936	1051.98		0	0	NA	NA
Zm00001d016572	Zm00001d050567	64.1339	20.931	2305.69	293.88	1	0	1	0
Zm00001d016723	Zm00001d050697	429.715	386.883			0	0	NA	NA
Zm00001d016730	Zm00001d050689	2.44304	8.28698			0	1	NA	NA
Zm00001d016732	Zm00001d050669	18.3691	6.35791			1	0	NA	NA
Zm00001d016736	Zm00001d050666	28.5641	67.3384	1258.78	1752.8	0	1	0	0
Zm00001d016737	Zm00001d050664	4.75427	3.41487	28.3064	5.88523	0	0	1	0
Zm00001d016755	Zm00001d050698	5.30765	5.80171	45.1028	49.161	0	0	0	0
Zm00001d016756	Zm00001d050700	21.7528		1469.66		NA	NA	NA	NA
Zm00001d016758	Zm00001d050705	5.80966	9.05561			0	0	NA	NA
Zm00001d016766	Zm00001d050715	2.23434	4.69358	19.6722	21.7467	0	1	0	0
Zm00001d016768	Zm00001d050716	26.4081	23.848	271.541	81.1617	0	0	1	0
Zm00001d016783	Zm00001d050723	30.2008	17.8423	445.463	129.942	0	0	1	0
Zm00001d016793	Zm00001d050730	9.7507	9.11268			0	0	NA	NA
Zm00001d016856	Zm00001d050800	20.841	18.7665	197.222	54.694	0	0	1	0
Zm00001d016859	Zm00001d050810		70.3384		1530.11	NA	NA	NA	NA
Zm00001d016861	Zm00001d050816	57.5503	38.7373	66.5657	52.9328	0	0	0	0
Zm00001d016879	Zm00001d050833	20.2261	90.2926	422.052	499.967	0	1	0	0
Zm00001d016895	Zm00001d050837	27.2668	17.6573	503.685	538.277	0	0	0	0
Zm00001d016897	Zm00001d050838	16.9684	53.034		338.141	0	1	NA	NA
Zm00001d016901	Zm00001d050840	1.51261	2.91979			0	0	NA	NA
Zm00001d016902	Zm00001d050844	23.7845	4.62882	150.207	84.0595	1	0	0	0
Zm00001d016909	Zm00001d050848	1.99611	2.69221			0	0	NA	NA
Zm00001d016915	Zm00001d050850	18.5559	8.67802	76.1786	29.3773	1	0	1	0
Zm00001d016916	Zm00001d050851	12.2111	10.8492			0	0	NA	NA
Zm00001d016922	Zm00001d050860	15.0857				NA	NA	NA	NA
Zm00001d016924	Zm00001d050861	6.99995	8.9441	373.51	63.2773	0	0	1	0
Zm00001d016928	Zm00001d050868	20.9819	17.6592	104.713	165.722	0	0	0	0
Zm00001d016933	Zm00001d050872	2.10255	2.06062			0	0	NA	NA
Zm00001d016938	Zm00001d050873	4.43576				NA	NA	NA	NA
Zm00001d016941	Zm00001d050884	31.3338	12.2705			1	0	NA	NA
Zm00001d016943	Zm00001d050889	31.4386	33.3917	2867.79	1460.52	0	0	0	0
Zm00001d016950	Zm00001d050893	4.68505	11.6844			0	1	NA	NA
Zm00001d016957	Zm00001d050897	4.75121	2.50801			0	0	NA	NA
Zm00001d016973	Zm00001d050903	2.97803	2.33579		39.1156	0	0	NA	NA
Zm00001d016977	Zm00001d050905	11.097	10.7051	81.2304	55.3155	0	0	0	0
Zm00001d016980	Zm00001d050907	2.53708	2.26523			0	0	NA	NA
Zm00001d016992	Zm00001d050908	16.6609	16.8743			0	0	NA	NA
Zm00001d016993	Zm00001d050910	12.7318	20.6648	71.016		0	0	NA	NA
Zm00001d016998	Zm00001d050911	4.54073	1.70244	6.10961		1	0	NA	NA
Zm00001d016999	Zm00001d050913	16.7698	5.28044	32.3522		1	0	NA	NA
Zm00001d017026	Zm00001d050915	58.8326	43.9415	724.802	775.364	0	0	0	0
Zm00001d017036	Zm00001d050917	48.4514	37.7722	578.298	309.407	0	0	0	0
Zm00001d017041	Zm00001d050918	3.32448	2.18283			0	0	NA	NA
Zm00001d017047	Zm00001d050920	227.151	286.873	2908.35	2600.93	0	0	0	0
Zm00001d017049	Zm00001d050923	20.9794	39.2784	203.087	724.695	0	0	0	1
Zm00001d017050	Zm00001d050925	5.99208	13.2056		62.7756	0	1	NA	NA
Zm00001d017060	Zm00001d050935	73.3998	25.5689		146.397	1	0	NA	NA
Zm00001d017061	Zm00001d050942		15.6551		27.625	NA	NA	NA	NA
Zm00001d017067	Zm00001d050943	9.77627	12.8768	47.6855	83.6698	0	0	0	0
Zm00001d017070	Zm00001d050944	67.8085	56.8694	54.2665		0	0	NA	NA
Zm00001d017077	Zm00001d050955	49.8532	6.78546	900.044	64.137	1	0	1	0
Zm00001d017100	Zm00001d050978	27.5543	29.8269	270.848	325.591	0	0	0	0
Zm00001d017106	Zm00001d050981	24.5159	11.0261	37.9662	52.15	1	0	0	0
Zm00001d017107	Zm00001d050988	4.39478	9.89747			0	1	NA	NA
Zm00001d017111	Zm00001d050992	31.172	15.0539	638.596	262.386	1	0	1	0
Zm00001d017120	Zm00001d050993	64.0838	23.8289	331.393	332.066	1	0	0	0
Zm00001d017121	Zm00001d051001	887.231	824.643	21878.6	37869.3	0	0	0	0
Zm00001d017144	Zm00001d051014	21.5591	14.9905	56.75	6.71352	0	0	1	0
Zm00001d017145	Zm00001d051015	12.585	14.0654		87.5927	0	0	NA	NA
Zm00001d017146	Zm00001d051016	32.2065	46.0139			0	0	NA	NA
Zm00001d017147	Zm00001d051018	42.7317	12.5073			1	0	NA	NA
Zm00001d017151	Zm00001d051020	18.8116	17.2542	100.197	77.9383	0	0	0	0
Zm00001d017168	Zm00001d051043	44.4951	39.9304	160.923	271.631	0	0	0	0
Zm00001d017176	Zm00001d051047	12.1695	7.7356			0	0	NA	NA
Zm00001d017177	Zm00001d051052	44.5877	41.7722	143.044	162.76	0	0	0	0
Zm00001d017178	Zm00001d051053	15.1842	6.83228	171.635	41.0971	1	0	1	0
Zm00001d017180	Zm00001d051054	9.63058	10.5563			0	0	NA	NA
Zm00001d017187	Zm00001d051062	8.68985	18.4585	361.091	1056.02	0	1	0	1
Zm00001d017193	Zm00001d051065	30.1181	38.7703	283.969	675.84	0	0	0	1
Zm00001d017197	Zm00001d051067	34.861	62.5081	274.509	135.44	0	0	1	0
Zm00001d017201	Zm00001d051069	7.63929	6.57944	414.386	408.895	0	0	0	0
Zm00001d017204	Zm00001d051080	42.1747	34.9	594.402	238.307	0	0	1	0
Zm00001d017205	Zm00001d051081	23.7787	7.8416	56.2173		1	0	NA	NA
Zm00001d017206	Zm00001d051082	18.0577	9.5224	163.97		0	0	NA	NA
Zm00001d017211	Zm00001d051093		13.2345			NA	NA	NA	NA
Zm00001d017239	Zm00001d051112	56.0883	35.8299	3531.95	1406.12	0	0	1	0
Zm00001d017241	Zm00001d051114	13.0054	6.92549			0	0	NA	NA
Zm00001d017242	Zm00001d051116	140.431	66.1507	2604.81	608.254	1	0	1	0
Zm00001d017243	Zm00001d051117					NA	NA	NA	NA
Zm00001d017247	Zm00001d051119	5.84128	3.36637			0	0	NA	NA
Zm00001d017248	Zm00001d051121	3.57737	6.51433			0	0	NA	NA
Zm00001d017255	Zm00001d051128		3.83345	101.779	164.761	NA	NA	0	0
Zm00001d017258	Zm00001d051129	63.5672	96.3233	3860.05		0	0	NA	NA
Zm00001d017261	Zm00001d051135	16.8481	17.3239	51.711	45.9385	0	0	0	0
Zm00001d017263	Zm00001d051143	10.1063	21.1821	2078.92	2325.05	0	1	0	0
Zm00001d017268	Zm00001d051149		2.20362			NA	NA	NA	NA
Zm00001d017270	Zm00001d051156	6.82593	13.8514			0	1	NA	NA
Zm00001d017271	Zm00001d051157	703.572	72.7564	7824.72	830.039	1	0	1	0
Zm00001d017275	Zm00001d051163	92.5423	31.8768	276.532	70.6736	1	0	1	0
Zm00001d017284	Zm00001d051172	7.92838	5.46878		32.9768	0	0	NA	NA
Zm00001d017288	Zm00001d051174	226.37	105.526		857.997	1	0	NA	NA
Zm00001d017296	Zm00001d051178	9.98085	26.9107	77.67	42.5774	0	1	0	0
Zm00001d017298	Zm00001d051180	8.06651	7.49732			0	0	NA	NA
Zm00001d017303	Zm00001d051183	6.37208	10.3384	49.7337	136.495	0	0	0	1
Zm00001d017335	Zm00001d051212	50.2678			165.188	NA	NA	NA	NA
Zm00001d017353	Zm00001d051225	3.16591	4.30818			0	0	NA	NA
Zm00001d017360	Zm00001d051232	17.8678	8.24502	89.3036	41.2587	1	0	1	0
Zm00001d017361	Zm00001d051234	6.07491	8.6411	62.8026	98.9698	0	0	0	0
Zm00001d017364	Zm00001d051238	9.18913	4.47807	585.574	273.44	1	0	1	0
Zm00001d017371	Zm00001d051241	6.46408	7.82151	12.5441	6.56464	0	0	0	0
Zm00001d017373	Zm00001d051242	12.6709	4.7512	46.684	65.4806	1	0	0	0
Zm00001d017379	Zm00001d051250	18.2622	13.934	518.16	424.613	0	0	0	0
Zm00001d017382	Zm00001d051262	46.4345	84.1403	1495.5	715.476	0	0	1	0
Zm00001d017383	Zm00001d051268	12.3071	17.8676		193.331	0	0	NA	NA
Zm00001d017387	Zm00001d051272	13.2801	44.1151		30.9162	0	1	NA	NA
Zm00001d017390	Zm00001d051288	5.27304	11.831	131.724	247.531	0	1	0	0
Zm00001d017392	Zm00001d051291	13.3698	13.3982	13.6085	16.2467	0	0	0	0
Zm00001d017396	Zm00001d051294	1.29364	1.19871			0	0	NA	NA
Zm00001d017397	Zm00001d051302	7.46661	10.0048			0	0	NA	NA
Zm00001d017401	Zm00001d051306	27.4836	33.7723	2984.16	3623.37	0	0	0	0
Zm00001d017403	Zm00001d051307	4.98051	9.08979		26.8809	0	0	NA	NA
Zm00001d017412	Zm00001d051309	3.38344	4.52881			0	0	NA	NA
Zm00001d017419	Zm00001d051313	4.84292	5.29393		126.642	0	0	NA	NA
Zm00001d017420	Zm00001d051316	4.66484	6.13635	66.3371	93.1176	0	0	0	0
Zm00001d017424	Zm00001d051321	12.2607	12.3687	24.4539	26.7059	0	0	0	0
Zm00001d017444	Zm00001d051328	9.07044	9.23171			0	0	NA	NA
Zm00001d017448	Zm00001d051329	16.9263	6.59348	1019.34	110.774	1	0	1	0
Zm00001d017455	Zm00001d051333	108.717	131.848		78.0671	0	0	NA	NA
Zm00001d017456	Zm00001d051336	124.256	108.16		1264.66	0	0	NA	NA
Zm00001d017460	Zm00001d051337	5.87228	58.9365	119.567	868.22	0	1	0	1
Zm00001d017461	Zm00001d051338	2.2436	3.39831			0	0	NA	NA
Zm00001d017473	Zm00001d051343	10.6089	8.36373	18.3038		0	0	NA	NA
Zm00001d017474	Zm00001d051344	2.94536	16.2295	8.28957	45.5734	0	1	0	1
Zm00001d017475	Zm00001d051349	9.41226	4.42505	56.8572		1	0	NA	NA
Zm00001d017477	Zm00001d051354	5.54719				NA	NA	NA	NA
Zm00001d017482	Zm00001d051360	8.59186	2.16371			1	0	NA	NA
Zm00001d017485	Zm00001d051362	581.774	681.595	327.702	452.546	0	0	0	0
Zm00001d017486	Zm00001d051365	5.80649	6.61628			0	0	NA	NA
Zm00001d017491	Zm00001d051366	8.58479	6.48105			0	0	NA	NA
Zm00001d017493	Zm00001d051368	75.8451	4.41245	87.2889		1	0	NA	NA
Zm00001d017497	Zm00001d051370	1.93423				NA	NA	NA	NA
Zm00001d017501	Zm00001d051373	21.1139	15.5074	277.001	149.375	0	0	0	0
Zm00001d017525	Zm00001d051404	10.9051	8.41837			0	0	NA	NA
Zm00001d017526	Zm00001d051403	794.328	211.753	1805.02	821.008	1	0	1	0
Zm00001d017534	Zm00001d051410	7.76416	2.92686			1	0	NA	NA
Zm00001d017539	Zm00001d051415	10.5223	3.21128	66.681	21.8914	1	0	1	0
Zm00001d017540	Zm00001d051416	6.97047	3.90765	94.4214		0	0	NA	NA
Zm00001d017546	Zm00001d051419		39.1179		88.5116	NA	NA	NA	NA
Zm00001d017547	Zm00001d051420	48.8783	257.41	981.185	5440.27	0	1	0	1
Zm00001d017550	Zm00001d051421	6.54079	19.2828			0	1	NA	NA
Zm00001d017555	Zm00001d051427	338.269	345.857	2895.35	4805.18	0	0	0	0
Zm00001d017558	Zm00001d051429	2.93791	4.44109		84.7206	0	0	NA	NA
Zm00001d017568	Zm00001d051431	29.0902	17.7575			0	0	NA	NA
Zm00001d017574	Zm00001d051438	24.3926	22.4541			0	0	NA	NA
Zm00001d017575	Zm00001d051439	15.0277	17.2039	43.6268	29.807	0	0	0	0
Zm00001d017577	Zm00001d051441		22.1791		30.0109	NA	NA	NA	NA
Zm00001d017583	Zm00001d051442	3.74979	27.6962		228.722	0	1	NA	NA
Zm00001d017591	Zm00001d051451	4.99953	2.32804			1	0	NA	NA
Zm00001d017602	Zm00001d051456	9.98201	17.1482	33.1826	166.789	0	0	0	1
Zm00001d017607	Zm00001d051457	2.33632	21.9576		81.1116	0	1	NA	NA
Zm00001d017609	Zm00001d051458	11.4245	14.402			0	0	NA	NA
Zm00001d017612	Zm00001d051460	19.7333	3.02485			1	0	NA	NA
Zm00001d017614	Zm00001d051465	54.3046	17.6723	116.181		1	0	NA	NA
Zm00001d017618	Zm00001d051471	3.0668	2.93447	44.7399	75.5955	0	0	0	0
Zm00001d017625	Zm00001d051474	6.0628	5.93809		83.3725	0	0	NA	NA
Zm00001d017641	Zm00001d051479	3.07203	8.79029			0	1	NA	NA
Zm00001d017642	Zm00001d051480	11.5183	2.07365			1	0	NA	NA
Zm00001d017677	Zm00001d051509	8.14527	6.42226			0	0	NA	NA
Zm00001d017682	Zm00001d051511	10.6804	8.29582			0	0	NA	NA
Zm00001d017686	Zm00001d051513	4.72321	12.8572		15.1037	0	1	NA	NA
Zm00001d017698	Zm00001d051525	3.67818	6.46982	49.1993	38.883	0	0	0	0
Zm00001d017699	Zm00001d051526	11.9061	1.53818			1	0	NA	NA
Zm00001d017702	Zm00001d051527	3.81918	2.39172			0	0	NA	NA
Zm00001d017703	Zm00001d051528	24.5772	35.2774	242.278	271.127	0	0	0	0
Zm00001d017704	Zm00001d051528	64.0138	35.2774	1481.86	271.127	0	0	1	0
Zm00001d017706	Zm00001d051532	4.29958	7.06157			0	0	NA	NA
Zm00001d017707	Zm00001d051535	27.0341	7.87547	256.264	165.423	1	0	0	0
Zm00001d017720	Zm00001d051542	30.5894	64.4378	61.419	361.787	0	1	0	1
Zm00001d017773	Zm00001d051568	21.6884	24.4152		11.9486	0	0	NA	NA
Zm00001d017778	Zm00001d051569	6.59359	2.7874			1	0	NA	NA
Zm00001d017783	Zm00001d051572	9.56221	10.2269		73.7865	0	0	NA	NA
Zm00001d017784	Zm00001d051573	8.58182	5.58301	1266.2	466.315	0	0	1	0
Zm00001d017788	Zm00001d051577	5.0353	3.7205			0	0	NA	NA
Zm00001d017789	Zm00001d051585	30.3177	12.6222	48.5394	76.4591	1	0	0	0
Zm00001d017790	Zm00001d051586	20.0926	48.6729	130.192	654.999	0	1	0	1
Zm00001d017791	Zm00001d051587	10.7677		91.8165		NA	NA	NA	NA
Zm00001d017793	Zm00001d051589	24.4208	26.6567	159.005	220.856	0	0	0	0
Zm00001d017798	Zm00001d051590	6.8697	6.17264	20.5196	20.2155	0	0	0	0
Zm00001d017811	Zm00001d051610	6.49615		224.508		NA	NA	NA	NA
Zm00001d017821	Zm00001d051615	2.99863	8.66778		20.484	0	1	NA	NA
Zm00001d017825	Zm00001d051620	16.2105	9.51441		49.2544	0	0	NA	NA
Zm00001d017826	Zm00001d051626	4.17388	2.32378			0	0	NA	NA
Zm00001d017829	Zm00001d051627	9.28669	11.9025		34.8375	0	0	NA	NA
Zm00001d017830	Zm00001d051629	114.119	100.496	1021.98	3130.15	0	0	0	1
Zm00001d017831	Zm00001d051632	2.12906	4.54177	47.9992	84.6409	0	1	0	0
Zm00001d017832	Zm00001d051633	5.39195	3.8719	27.753		0	0	NA	NA
Zm00001d017833	Zm00001d051634	63.0369	3.14159	1542.53	1000.49	1	0	0	0
Zm00001d017840	Zm00001d051636	238.073	62.571	614.699		1	0	NA	NA
Zm00001d017842	Zm00001d051637	1.33587	7.11633			0	1	NA	NA
Zm00001d017845	Zm00001d051642	11.5343	1.4922	62.637		1	0	NA	NA
Zm00001d017846	Zm00001d051643	28.6876	23.5635	238.177		0	0	NA	NA
Zm00001d017848	Zm00001d051644	43.0956	32.1911	385.781	209.256	0	0	0	0
Zm00001d017911	Zm00001d051739	7.76538	4.70934			0	0	NA	NA
Zm00001d017913	Zm00001d051741	24.851	20.88		509.881	0	0	NA	NA
Zm00001d017920	Zm00001d051749	57.1458	10.6417			1	0	NA	NA
Zm00001d017925	Zm00001d051756	19.7538	5.56638	12.2555		1	0	NA	NA
Zm00001d017926	Zm00001d051759	46.9758	31.3576	57.3442	51.8673	0	0	0	0
Zm00001d017927	Zm00001d051760	23.0156	34.3153	237.858	398.516	0	0	0	0
Zm00001d017941	Zm00001d051787	4.95021	1.9504		31.5185	1	0	NA	NA
Zm00001d017951	Zm00001d051799	19.037	14.0027			0	0	NA	NA
Zm00001d017953	Zm00001d051800	34.3246	23.6895	204.515	74.589	0	0	1	0
Zm00001d017956	Zm00001d051803	176.067	123.767		192.052	0	0	NA	NA
Zm00001d017958	Zm00001d051804	147.932	97.5533	5937.88	705.084	0	0	1	0
Zm00001d017959	Zm00001d051806	12.5191	15.4015			0	0	NA	NA
Zm00001d017960	Zm00001d051808	20.7205		106.499		NA	NA	NA	NA
Zm00001d017969	Zm00001d051810	2.25441	2.57503			0	0	NA	NA
Zm00001d017977	Zm00001d051812	12.299	3.8401		16.2376	1	0	NA	NA
Zm00001d017978	Zm00001d051814	10.5269	7.14759			0	0	NA	NA
Zm00001d017979	Zm00001d051815	27.0659	1.69945	176.878	35.9947	1	0	1	0
Zm00001d017998	Zm00001d052277	10.522	7.99703		67.87	0	0	NA	NA
Zm00001d018004	Zm00001d052273	87.7471	29.799	143.109		1	0	NA	NA
Zm00001d018005	Zm00001d052271	21.595	9.84924	127.552	61.5524	1	0	1	0
Zm00001d018024	Zm00001d052269	14.682	3.50572			1	0	NA	NA
Zm00001d018028	Zm00001d052268	12.8974	6.74472			0	0	NA	NA
Zm00001d018031	Zm00001d052264	60.4094	77.0776	286.957		0	0	NA	NA
Zm00001d018033	Zm00001d052263	3.98791	6.00274	96.2131		0	0	NA	NA
Zm00001d018037	Zm00001d052261	19.9258	6.55404	73.6275		1	0	NA	NA
Zm00001d018040	Zm00001d052259	28.7431	30.6167	170.036		0	0	NA	NA
Zm00001d018041	Zm00001d052258	8.81155	3.42405			1	0	NA	NA
Zm00001d018043	Zm00001d052257	8.96153		54.3215		NA	NA	NA	NA
Zm00001d018045	Zm00001d052256	8.286	13.9558	120.93		0	0	NA	NA
Zm00001d018050	Zm00001d052255	13.229		30.3386		NA	NA	NA	NA
Zm00001d018056	Zm00001d052254	29.9882	19.7033	210.307	421.612	0	0	0	1
Zm00001d018058	Zm00001d052252	2.92889	9.03088		72.8405	0	1	NA	NA
Zm00001d018060	Zm00001d052245	18.5186	1.4414	62.4092		1	0	NA	NA
Zm00001d018061	Zm00001d052247	42.5886	64.2729	33.1275	110.988	0	0	0	1
Zm00001d018064	Zm00001d052243	3.5758	4.045		8.54274	0	0	NA	NA
Zm00001d018069	Zm00001d052242	15.6091	18.6028		6580.09	0	0	NA	NA
Zm00001d018072	Zm00001d052239	9.43378	15.3096			0	0	NA	NA
Zm00001d018073	Zm00001d052238		1.759			NA	NA	NA	NA
Zm00001d018074	Zm00001d052237	9.90682	12.5422	28.3248	31.1906	0	0	0	0
Zm00001d018076	Zm00001d052234	21.4683	10.2802			1	0	NA	NA
Zm00001d018078	Zm00001d052232	21.4635	55.2203	78.4751		0	1	NA	NA
Zm00001d018079	Zm00001d052231		34.3339		177.664	NA	NA	NA	NA
Zm00001d018081	Zm00001d052229	48.3722	26.0304			0	0	NA	NA
Zm00001d018082	Zm00001d052227	1.43582	2.05842			0	0	NA	NA
Zm00001d018085	Zm00001d052225	36.6927	50.5686		615.688	0	0	NA	NA
Zm00001d018087	Zm00001d052223	13.9064	2.84049			1	0	NA	NA
Zm00001d018088	Zm00001d052221	8.79449	29.6429		39.1021	0	1	NA	NA
Zm00001d018089	Zm00001d052220	2.33428	1.83497			0	0	NA	NA
Zm00001d018096	Zm00001d052216	13.396	48.4328		346.596	0	1	NA	NA
Zm00001d018099	Zm00001d052215	40.9226	35.2708			0	0	NA	NA
Zm00001d018103	Zm00001d052212	11.3624	3.26713	155.563		1	0	NA	NA
Zm00001d018104	Zm00001d052208	13.2554	10.0101			0	0	NA	NA
Zm00001d018106	Zm00001d052206	10.5314	18.9423	34.1397	85.4562	0	0	0	1
Zm00001d018111	Zm00001d052200	40.7442	15.247			1	0	NA	NA
Zm00001d018112	Zm00001d052198	136.021	67.5658	230.252	160.353	1	0	0	0
Zm00001d018113	Zm00001d052193	10.5083	5.31342	70.7947	13.117	0	0	1	0
Zm00001d018117	Zm00001d052190	2.63572	3.25218			0	0	NA	NA
Zm00001d018122	Zm00001d052189	5.37191	1.30907			1	0	NA	NA
Zm00001d018126	Zm00001d052188	14.0021	11.4913	98.5238	107.808	0	0	0	0
Zm00001d018127	Zm00001d052186	3.33129	27.1433		751.842	0	1	NA	NA
Zm00001d018128	Zm00001d052185	35.1865	25.6149			0	0	NA	NA
Zm00001d018130	Zm00001d052184	17.646	13.086	100.316	97.4296	0	0	0	0
Zm00001d018133	Zm00001d052183	20.8868		37.9226		NA	NA	NA	NA
Zm00001d018142	Zm00001d052180	58.1251	40.6378	346.933	404.96	0	0	0	0
Zm00001d018146	Zm00001d052176	32.5014	2.18669	40.5176		1	0	NA	NA
Zm00001d018149	Zm00001d052174	14.7248	11.9517		95.2703	0	0	NA	NA
Zm00001d018150	Zm00001d052173	3.69619	10.4786			0	1	NA	NA
Zm00001d018155	Zm00001d052170	5.45561	12.0219	43.2692	61.4251	0	1	0	0
Zm00001d018161	Zm00001d052164	7.41164	8.15633	45.9889	186.577	0	0	0	1
Zm00001d018177	Zm00001d052162	89.1468	4.64836			1	0	NA	NA
Zm00001d018178	Zm00001d052161	5.77437				NA	NA	NA	NA
Zm00001d018179	Zm00001d052157	32.0123	26.6121	24.863	21.4865	0	0	0	0
Zm00001d018187	Zm00001d052155	159.004	1.33082	1408.63	41.4139	1	0	1	0
Zm00001d018190	Zm00001d052154	3.04162	1.71529			0	0	NA	NA
Zm00001d018191	Zm00001d052152	5.03483	3.78593			0	0	NA	NA
Zm00001d018199	Zm00001d052149	11.1515	6.04154		7.21578	0	0	NA	NA
Zm00001d018200	Zm00001d052148	4.87127	3.61716			0	0	NA	NA
Zm00001d018204	Zm00001d052144	18.6851	16.0449			0	0	NA	NA
Zm00001d018206	Zm00001d052139	4.40069	1.95103	12.841		1	0	NA	NA
Zm00001d018207	Zm00001d052138	4.97083	4.47328	16.3658	25.1895	0	0	0	0
Zm00001d018209	Zm00001d052137	1.4156	14.7271			0	1	NA	NA
Zm00001d018211	Zm00001d052136	60.7862	16.3729	632.942	312.373	1	0	1	0
Zm00001d018218	Zm00001d052135	4.549	1.4618	33.8224		1	0	NA	NA
Zm00001d018225	Zm00001d052133	9.0967	9.31534		43.63	0	0	NA	NA
Zm00001d018226	Zm00001d052131	7.17979	1.13582			1	0	NA	NA
Zm00001d018227	Zm00001d052130	2.13514	4.63503			0	1	NA	NA
Zm00001d018235	Zm00001d052125	9.09729	7.65863	97.7746	135.325	0	0	0	0
Zm00001d018237	Zm00001d052124		2.81837			NA	NA	NA	NA
Zm00001d018238	Zm00001d052123	4.7649	4.67059	398.661		0	0	NA	NA
Zm00001d018246	Zm00001d052120	36.0076	1.06547	65.6949		1	0	NA	NA
Zm00001d018247	Zm00001d052118	8.79588	11.3732	79.5272	39.0852	0	0	1	0
Zm00001d018260	Zm00001d052112	5.62068	20.1991	51.2398	137.303	0	1	0	1
Zm00001d018316	Zm00001d052070	7.74582	10.4267	20.5112	29.9455	0	0	0	0
Zm00001d018319	Zm00001d052069	1.65003	3.52825			0	1	NA	NA
Zm00001d018323	Zm00001d052068	4.03245	21.3134		139.014	0	1	NA	NA
Zm00001d018331	Zm00001d052067	2.18212	28.1956		299.826	0	1	NA	NA
Zm00001d018332	Zm00001d052064	1.13631	1.04657			0	0	NA	NA
Zm00001d018336	Zm00001d052063	18.889	11.8414	97.386	179.417	0	0	0	0
Zm00001d018341	Zm00001d052062	31.5206	58.0205	462.029	846.944	0	0	0	0
Zm00001d018342	Zm00001d052060	15.0068	11.7952	67.3007	48.3782	0	0	0	0
Zm00001d018343	Zm00001d052059	4.25147	1.69978			1	0	NA	NA
Zm00001d018344	Zm00001d052058	9.37065	8.7928			0	0	NA	NA
Zm00001d018349	Zm00001d052056	60.7406	169.17	532.085	2235.5	0	1	0	1
Zm00001d018350	Zm00001d052053	42.5745	30.2662	105.534	25.6142	0	0	1	0
Zm00001d018352	Zm00001d052051	8.18873	4.89348		226.037	0	0	NA	NA
Zm00001d018361	Zm00001d052050	2.6102	27.8921		372.155	0	1	NA	NA
Zm00001d018365	Zm00001d052043	6.08185	2.37246	9.95244		1	0	NA	NA
Zm00001d018367	Zm00001d052042	10.5594	9.26622	112.09	137.047	0	0	0	0
Zm00001d018374	Zm00001d052038	4.58279	4.14052	99.331		0	0	NA	NA
Zm00001d018375	Zm00001d052036	9.2374	2.22738	39.9319		1	0	NA	NA
Zm00001d018378	Zm00001d052031	35.2357	12.2214	39.684	20.4363	1	0	0	0
Zm00001d018382	Zm00001d052028	17.6356	38.1767	11.043		0	1	NA	NA
Zm00001d018384	Zm00001d052021	34.3723	14.3674	911.934	729.012	1	0	0	0
Zm00001d018391	Zm00001d052019	12.383	6.13209			1	0	NA	NA
Zm00001d018394	Zm00001d052018	7.9989	2.31664	63.4936		1	0	NA	NA
Zm00001d018396	Zm00001d052017	7.493	1.32929			1	0	NA	NA
Zm00001d018400	Zm00001d052015	1.70967	8.7443			0	1	NA	NA
Zm00001d018404	Zm00001d052011	10.266	5.24087	54.1134		0	0	NA	NA
Zm00001d018410	Zm00001d052003	308.433	79.888			1	0	NA	NA
Zm00001d018413	Zm00001d052001	38.3091	8.09765	560.747	35.0845	1	0	1	0
Zm00001d018415	Zm00001d051995	58.9867	70.7437	4238.03	7040.57	0	0	0	0
Zm00001d018417	Zm00001d051990	5.4247	14.5301	18.5454		0	1	NA	NA
Zm00001d018418	Zm00001d051987	23.0487	4.31734	101.145		1	0	NA	NA
Zm00001d018419	Zm00001d051986	8.42906	4.499	92.1106	128.456	0	0	0	0
Zm00001d018421	Zm00001d051981	15.3007	21.8254	49.2251	90.4912	0	0	0	0
Zm00001d018426	Zm00001d051980		53.2152		127.574	NA	NA	NA	NA
Zm00001d018428	Zm00001d051977	4.6771	12.8807	21.3269	16.3638	0	1	0	0
Zm00001d018430	Zm00001d051976	6.545	3.9772		38.1865	0	0	NA	NA
Zm00001d018432	Zm00001d051967	22.6371	7.11767	140.172	50.196	1	0	1	0
Zm00001d018433	Zm00001d051966	4.08887	7.82243	88.7649		0	0	NA	NA
Zm00001d018435	Zm00001d051956	6.29609	12.4318		94.4533	0	0	NA	NA
Zm00001d018437	Zm00001d051952	27.8741	6.97839	544.366	412.22	1	0	0	0
Zm00001d018440	Zm00001d051951	26.1057	58.8541	65.4231	161.581	0	1	0	1
Zm00001d018441	Zm00001d051950	19.1669	7.86445	17.6509	16.1265	1	0	0	0
Zm00001d018443	Zm00001d051948	28.2816	19.7213	60.2966	177.296	0	0	0	1
Zm00001d018444	Zm00001d051946	12.9636	10.6712	30.1425	17.5123	0	0	0	0
Zm00001d018445	Zm00001d051945	7.94867	2.1911			1	0	NA	NA
Zm00001d018447	Zm00001d051939	14.4403	11.4542	451.254	352.58	0	0	0	0
Zm00001d018452	Zm00001d051936	30.6369	5.50448	230.271		1	0	NA	NA
Zm00001d018465	Zm00001d051930	4.01659	17.0433			0	1	NA	NA
Zm00001d018474	Zm00001d051923	14.979	28.4597		708.455	0	0	NA	NA
Zm00001d018477	Zm00001d051917	11.6211	5.12034	12.5572		1	0	NA	NA
Zm00001d018483	Zm00001d051914		2.18443			NA	NA	NA	NA
Zm00001d018484	Zm00001d051913	13.5775	20.5278		44.5453	0	0	NA	NA
Zm00001d018485	Zm00001d051912	40.8776	55.2862	2707.25	1973.81	0	0	0	0
Zm00001d018489	Zm00001d051906	14.8976	8.78785	49.4519	98.5793	0	0	0	0
Zm00001d018496	Zm00001d051902	7.5561	11.5503		25.7246	0	0	NA	NA
Zm00001d018497	Zm00001d051901	33.6277	13.6967	32.7262	91.1129	1	0	0	1
Zm00001d018499	Zm00001d051900	9.68165	7.01539	68.3881		0	0	NA	NA
Zm00001d018503	Zm00001d051898	28.3494	54.6526	112.349	261.353	0	0	0	1
Zm00001d018506	Zm00001d051890	16.0887	3.79279	99.8409		1	0	NA	NA
Zm00001d018512	Zm00001d051882	51.895	1.54068	176.668		1	0	NA	NA
Zm00001d018514	Zm00001d051881	30.9156	68.2751	250.799	786.879	0	1	0	1
Zm00001d018515	Zm00001d051861	19.9192	47.4354	119.213	117.744	0	1	0	0
Zm00001d018524	Zm00001d051856	17.4992	46.0736	31.8458		0	1	NA	NA
Zm00001d018526	Zm00001d051856	14.3317	46.0736			0	1	NA	NA
Zm00001d018528	Zm00001d051850	1.44689	1.80739			0	0	NA	NA
Zm00001d018543	Zm00001d051839		7.44094		24.9685	NA	NA	NA	NA
Zm00001d018554	Zm00001d051836	1.36211	3.47765			0	1	NA	NA
Zm00001d018613	Zm00001d007930	80.4335	46.0225	184.898	184.785	0	0	0	0
Zm00001d018631	Zm00001d007935	194.546	10.034	144.307	106.868	1	0	0	0
Zm00001d018632	Zm00001d007936	57.1761	7.05682	991.248	227.297	1	0	1	0
Zm00001d018639	Zm00001d007937	288.449	309.189	302.471	109.617	0	0	1	0
Zm00001d018657	Zm00001d007943	9.39881	13.6608	35.6439	27.3665	0	0	0	0
Zm00001d018730	Zm00001d007839	20.4768	7.99667	126.816	87.7304	1	0	0	0
Zm00001d018731	Zm00001d007840	14.2702	9.03275	23.0314		0	0	NA	NA
Zm00001d018742	Zm00001d007842	59.0724	15.9181	68.4478	27.8405	1	0	1	0
Zm00001d018748	Zm00001d007844	6.20173	1.04124	59.4288		1	0	NA	NA
Zm00001d018749	Zm00001d007845	4.98081	7.03987			0	0	NA	NA
Zm00001d018754	Zm00001d007848	4.33579	49.6633		124.062	0	1	NA	NA
Zm00001d018772	Zm00001d007849	1.39975	25.6338		50.4836	0	1	NA	NA
Zm00001d018773	Zm00001d007850		1.12813			NA	NA	NA	NA
Zm00001d018779	Zm00001d007857	74.1609	115.064	4020.89	15462.3	0	0	0	1
Zm00001d018859	Zm00001d007904	20.938	17.4548	279.589	214.769	0	0	0	0
Zm00001d018873	Zm00001d007900	68.7387	38.5317	1787.1	1761.05	0	0	0	0
Zm00001d018879	Zm00001d007899					NA	NA	NA	NA
Zm00001d018882	Zm00001d007898	35.3409	34.1689	1159.36		0	0	NA	NA
Zm00001d018884	Zm00001d007897	342.029	280.613		1120.16	0	0	NA	NA
Zm00001d018896	Zm00001d007890	136.31	47.5247	380.232	244.685	1	0	0	0
Zm00001d018904	Zm00001d007889	26.1802	34.8563	70.2437	77.0427	0	0	0	0
Zm00001d019087	Zm00001d007770	6.1474	19.5403		108.197	0	1	NA	NA
Zm00001d019090	Zm00001d007769	14.7319	9.97863	52.4042	81.5028	0	0	0	0
Zm00001d019091	Zm00001d007767	101.47	102.164	709.938	661.691	0	0	0	0
Zm00001d019093	Zm00001d007763	21.3296	11.393	430.019	175.556	0	0	1	0
Zm00001d019104	Zm00001d007760	8.50006	9.59978	150.021	125.583	0	0	0	0
Zm00001d019106	Zm00001d007758	56.9286	63.7398	778.212	1061.99	0	0	0	0
Zm00001d019145	Zm00001d005252	12.3687	7.53256	79.3147	25.9308	0	0	1	0
Zm00001d019149	Zm00001d005250	35.5085	44.8577	261.984	312.261	0	0	0	0
Zm00001d019164	Zm00001d005248	59.6515	45.261	271.804	309.283	0	0	0	0
Zm00001d019166	Zm00001d005244	14.8688	18.8385	45.9917	44.9766	0	0	0	0
Zm00001d019169	Zm00001d005240	14.2454	12.5137	54.6009	32.2748	0	0	0	0
Zm00001d019171	Zm00001d005239					NA	NA	NA	NA
Zm00001d019182	Zm00001d005238	32.7024	77.8926		1188.49	0	1	NA	NA
Zm00001d019191	Zm00001d005231	901.099	473.474	9670.13		0	0	NA	NA
Zm00001d019192	Zm00001d005230	31.7262	4537.34	295.61	1987.25	0	1	0	1
Zm00001d019194	Zm00001d005229	6.93752	7.77139	190.81	41.9467	0	0	1	0
Zm00001d019207	Zm00001d005208	13.4609	8.01757			0	0	NA	NA
Zm00001d019215	Zm00001d005205	12.7921	16.8115	112.091	287.374	0	0	0	1
Zm00001d019216	Zm00001d005203	10.7785	6.08534			0	0	NA	NA
Zm00001d019219	Zm00001d005200	481.533	211.255	12861.6		1	0	NA	NA
Zm00001d019222	Zm00001d005196	2.36478	8.42446			0	1	NA	NA
Zm00001d019223	Zm00001d005193	6.52925	18.4505	58.9026	73.4472	0	1	0	0
Zm00001d019279	Zm00001d005459	32.5588	48.6736	522.373	273.206	0	0	0	0
Zm00001d019283	Zm00001d005460	447.273	75.5873	14183.6	3507.93	1	0	1	0
Zm00001d019287	Zm00001d005461	94.4231	45.9737		472.94	1	0	NA	NA
Zm00001d019288	Zm00001d005462	5.50339	6.20185		44.7371	0	0	NA	NA
Zm00001d019291	Zm00001d005465	468.402	304.76	204375	409.204	0	0	1	0
Zm00001d019298	Zm00001d005468	3.90486	18.7955	137.905	80.5005	0	1	0	0
Zm00001d019304	Zm00001d005470	6.82369	13.6562	76.718		0	1	NA	NA
Zm00001d019312	Zm00001d005471	121.42		1570.2		NA	NA	NA	NA
Zm00001d019314	Zm00001d005473	14.2551	19.2077	35.4565	71.4859	0	0	0	1
Zm00001d019317	Zm00001d005478	94.9804	42.8496	331.199	112.056	1	0	1	0
Zm00001d020136	Zm00001d005622	6.43747	2.15602			1	0	NA	NA
Zm00001d020195	Zm00001d005641	75.8207	39.6929		84.1586	0	0	NA	NA
Zm00001d020201	Zm00001d005642	396.454	391.922	4054.22	2861.2	0	0	0	0
Zm00001d020205	Zm00001d005645	27.089	28.0896	36.5916	78.575	0	0	0	1
Zm00001d020213	Zm00001d005647	23.2389	10.0982	48.6335	27.3996	1	0	0	0
Zm00001d020219	Zm00001d005649	140.424	135.177	496.469	1382.68	0	0	0	1
Zm00001d020257	Zm00001d005656	7.69714	4.98093	118.499	57.0614	0	0	1	0
Zm00001d020264	Zm00001d005657	9.59545	7.40837			0	0	NA	NA
Zm00001d020268	Zm00001d005659	55.2865	57.6709			0	0	NA	NA
Zm00001d020273	Zm00001d005661	1.98578	2.59352			0	0	NA	NA
Zm00001d020274	Zm00001d005662	2.83659	10.4665			0	1	NA	NA
Zm00001d020275	Zm00001d005664	3.3517	3.4359	34.142		0	0	NA	NA
Zm00001d020296	Zm00001d005671	8.48611	6.20118		97.016	0	0	NA	NA
Zm00001d020309	Zm00001d005674	30.1652	9.95938	330.619	286.773	1	0	0	0
Zm00001d020310	Zm00001d005681	5.59153	1.99411			1	0	NA	NA
Zm00001d020315	Zm00001d005684	9.81459	6.46852			0	0	NA	NA
Zm00001d020323	Zm00001d005685	1.70407	2.24344			0	0	NA	NA
Zm00001d020337	Zm00001d005688	4.59459	1.08401	47.9583		1	0	NA	NA
Zm00001d020354	Zm00001d005695	37.5568	169.321		346.944	0	1	NA	NA
Zm00001d020355	Zm00001d005696	7.27368	10.9515		23.1441	0	0	NA	NA
Zm00001d020358	Zm00001d005699	3.1481	2.56368	64.8901	16.8676	0	0	1	0
Zm00001d020361	Zm00001d005705	16.4635	11.8866	107.544		0	0	NA	NA
Zm00001d020363	Zm00001d005707	15.6402	12.1813	43.9416	51.1858	0	0	0	0
Zm00001d020381	Zm00001d005713	101.417	43.7505	276.183	333.586	1	0	0	0
Zm00001d020395	Zm00001d005715	26.6592	2.21132	275.359		1	0	NA	NA
Zm00001d020409	Zm00001d005726	30.8654	26.2135			0	0	NA	NA
Zm00001d020411	Zm00001d005727	3.61115	5.79276	138.797	52.0324	0	0	1	0
Zm00001d020418	Zm00001d005729	5.80501		188.185		NA	NA	NA	NA
Zm00001d020419	Zm00001d005732	29.4407	30.8119	225.957	408.94	0	0	0	0
Zm00001d020425	Zm00001d005733	8.00945	4.85666			0	0	NA	NA
Zm00001d020454	Zm00001d005764	9.86608	4.38175	5.32828	14.4099	1	0	0	1
Zm00001d020457	Zm00001d005760	2.47553	5.69257		32.9528	0	1	NA	NA
Zm00001d020460	Zm00001d005757	6.43545	3.96155	559.306	159.521	0	0	1	0
Zm00001d020470	Zm00001d005752	5.87111	3.16524			0	0	NA	NA
Zm00001d020485	Zm00001d005751	25.8012	39.5845	341.468	143.088	0	0	1	0
Zm00001d020490	Zm00001d005750	1.28222	2.58752		62.9855	0	1	NA	NA
Zm00001d020492	Zm00001d005749	8.61355	1.94802			1	0	NA	NA
Zm00001d020496	Zm00001d005748	16.5948	4.10882			1	0	NA	NA
Zm00001d020568	Zm00001d005782	4.88039	2.98608			0	0	NA	NA
Zm00001d020569	Zm00001d005784	2.30773	1.15819			0	0	NA	NA
Zm00001d020572	Zm00001d005785	5.04095	5.51546			0	0	NA	NA
Zm00001d020573	Zm00001d005786	3.11172	2.53283	252.743		0	0	NA	NA
Zm00001d020580	Zm00001d005789	636.002	313.704	9925.03	1788.44	1	0	1	0
Zm00001d020583	Zm00001d005790	13.9986	21.3639	77.3759	61.7537	0	0	0	0
Zm00001d020584	Zm00001d005791	691.438	894.659		35620.1	0	0	NA	NA
Zm00001d020586	Zm00001d005792	235.66	170.803	4123.94	5765.52	0	0	0	0
Zm00001d020592	Zm00001d005793	8701.49	19195.7	1377.06	86.983	0	1	1	0
Zm00001d020593	Zm00001d005794	14.3627	14.2623	87.3329	38.0989	0	0	1	0
Zm00001d020595	Zm00001d005798	84.6347	42.5513			0	0	NA	NA
Zm00001d020605	Zm00001d005802	23.1099	8.95033			1	0	NA	NA
Zm00001d020606	Zm00001d005803	5.2945	3.93541	129.185		0	0	NA	NA
Zm00001d020607	Zm00001d005804	16.5088	10.41	55.3746		0	0	NA	NA
Zm00001d020610	Zm00001d005807	8.66106	2.47233	68.2899		1	0	NA	NA
Zm00001d020612	Zm00001d005808	20.676	17.0361	66.2786	77.8449	0	0	0	0
Zm00001d020613	Zm00001d005811	1.17731	1.50316	15.1054		0	0	NA	NA
Zm00001d020614	Zm00001d005813	27.0831	18.9805			0	0	NA	NA
Zm00001d020617	Zm00001d005816	3.8335	3.6929	36.907	33.8319	0	0	0	0
Zm00001d020618	Zm00001d005817	25.2402	21.6406	204.771	101.612	0	0	1	0
Zm00001d020623	Zm00001d005819	10.5108	11.1745	123.229		0	0	NA	NA
Zm00001d020628	Zm00001d005822	8.23768	15.402	88.0546	73.365	0	0	0	0
Zm00001d020629	Zm00001d005824	18.0422	9.9561			0	0	NA	NA
Zm00001d020639	Zm00001d005826	3.49542	3.22067			0	0	NA	NA
Zm00001d020646	Zm00001d005830	9.99059	2.98396			1	0	NA	NA
Zm00001d020647	Zm00001d005831	18.4499	13.1048	245.642	194.973	0	0	0	0
Zm00001d020650	Zm00001d005833	3.84981	9.99205		40.6223	0	1	NA	NA
Zm00001d020653	Zm00001d005837	4.04291	1.08057			1	0	NA	NA
Zm00001d020670	Zm00001d005875	6.89469	4.69769			0	0	NA	NA
Zm00001d020675	Zm00001d005874	3.29195	1.7996			0	0	NA	NA
Zm00001d020681	Zm00001d005873	17.7479	3.37753	95.8123		1	0	NA	NA
Zm00001d020683	Zm00001d005871	5.52694	3.93398			0	0	NA	NA
Zm00001d020687	Zm00001d005866	45.9243	26.3987	1940.08	230.856	0	0	1	0
Zm00001d020688	Zm00001d005865	5.08151	4.33382	50.4487	69.0243	0	0	0	0
Zm00001d020695	Zm00001d005856	4.69056	15.4897	51.93	115.244	0	1	0	1
Zm00001d020697	Zm00001d005849	9.88521	7.9171			0	0	NA	NA
Zm00001d020701	Zm00001d005847		5.10077			NA	NA	NA	NA
Zm00001d020705	Zm00001d005841	4.05113	2.5135			0	0	NA	NA
Zm00001d020708	Zm00001d005881	17.102	14.2459	12.4197		0	0	NA	NA
Zm00001d020711	Zm00001d005884	12.2423	9.12179			0	0	NA	NA
Zm00001d020713	Zm00001d005885	1.08587	4.82289			0	1	NA	NA
Zm00001d020714	Zm00001d005888	6.46491	20.6824			0	1	NA	NA
Zm00001d020717	Zm00001d005889	45.7971	3.82316			1	0	NA	NA
Zm00001d020719	Zm00001d005893	33.9454	14.175	151.184	487.207	1	0	0	1
Zm00001d020722	Zm00001d005895	3.84888	147.267			0	1	NA	NA
Zm00001d020723	Zm00001d005897	3.17609	10.071		128.513	0	1	NA	NA
Zm00001d020731	Zm00001d005901	2.28387	2.84542			0	0	NA	NA
Zm00001d020735	Zm00001d005909		6.69205		327.866	NA	NA	NA	NA
Zm00001d020743	Zm00001d005911	1.94423			22.1115	NA	NA	NA	NA
Zm00001d020748	Zm00001d005912	25.3782	8.84529	154.071	82.7949	1	0	0	0
Zm00001d020754	Zm00001d005913	1.35449				NA	NA	NA	NA
Zm00001d020755	Zm00001d005917	4.29676	5.14774			0	0	NA	NA
Zm00001d020757	Zm00001d005918	33.3481				NA	NA	NA	NA
Zm00001d020763	Zm00001d005919	2.63134	4.18729			0	0	NA	NA
Zm00001d020764	Zm00001d005920	34.2778	19.1369	109.568	25.7728	0	0	1	0
Zm00001d020768	Zm00001d005923	2.03658	2.54191			0	0	NA	NA
Zm00001d020770	Zm00001d005924	25.2979	15.4267			0	0	NA	NA
Zm00001d020771	Zm00001d005925	39.9758	33.9089	565.408	658.747	0	0	0	0
Zm00001d020772	Zm00001d005928	7.52366	8.69231			0	0	NA	NA
Zm00001d020774	Zm00001d005931	3.84518	2.37082		57.8027	0	0	NA	NA
Zm00001d020781	Zm00001d005934	3.95023	7.88382			0	0	NA	NA
Zm00001d020789	Zm00001d005936	1.25762	1.38942			0	0	NA	NA
Zm00001d020790	Zm00001d005939	10.39	11.7657		91.5387	0	0	NA	NA
Zm00001d020799	Zm00001d005948	12.5035		117.077	40.0229	NA	NA	1	0
Zm00001d020803	Zm00001d005950		8.32155		84.5886	NA	NA	NA	NA
Zm00001d020804	Zm00001d005951	42.2136	16.3185	17.1032		1	0	NA	NA
Zm00001d020807	Zm00001d005957	9.31076	1.16028	39.6832		1	0	NA	NA
Zm00001d020823	Zm00001d005962	2.63977	2.31733			0	0	NA	NA
Zm00001d020826	Zm00001d005964	8.27335	3.57713	156.542	54.0886	1	0	1	0
Zm00001d020828	Zm00001d005966	16.3393	36.0092		58.462	0	1	NA	NA
Zm00001d020834	Zm00001d005969	27.0032	18.2227	56.2611	25.8139	0	0	1	0
Zm00001d020837	Zm00001d005970	6.19979	8.4563	52.7342		0	0	NA	NA
Zm00001d020840	Zm00001d005971	21.2013	7.01054	184.883	103.164	1	0	0	0
Zm00001d020857	Zm00001d005974					NA	NA	NA	NA
Zm00001d020858	Zm00001d005976	22.9814	33.981	49.607	37.4434	0	0	0	0
Zm00001d020861	Zm00001d005978	14.2382	18.9605			0	0	NA	NA
Zm00001d020871	Zm00001d005984	2.51783	2.79196		66.3523	0	0	NA	NA
Zm00001d020872	Zm00001d005989	58.4313	6.94012			1	0	NA	NA
Zm00001d020874	Zm00001d005993	43.7546	1.58337	276.544		1	0	NA	NA
Zm00001d020877	Zm00001d005996	93.8672	147.293	542.421	1624.99	0	0	0	1
Zm00001d020879	Zm00001d005997	28.6533	26.372	41.2761	58.0309	0	0	0	0
Zm00001d020881	Zm00001d006001	4.11543	6.81874	20.4621	22.5816	0	0	0	0
Zm00001d020898	Zm00001d006008	124.928	868.596	3359.11	15607.6	0	1	0	1
Zm00001d020903	Zm00001d006009	82.8216	12.9566	721.257	215.807	1	0	1	0
Zm00001d020910	Zm00001d006010	471.598	397.769		6544	0	0	NA	NA
Zm00001d020913	Zm00001d006011	2.30007	3.88206			0	0	NA	NA
Zm00001d020924	Zm00001d006015					NA	NA	NA	NA
Zm00001d020926	Zm00001d006016	62.8883	40.1738			0	0	NA	NA
Zm00001d020927	Zm00001d006017	3.40937	2.69115			0	0	NA	NA
Zm00001d020932	Zm00001d006022	5.23821	3.13905	21.9895	51.3933	0	0	0	1
Zm00001d020937	Zm00001d006025	2.74049	2.68264		10.5038	0	0	NA	NA
Zm00001d020938	Zm00001d006027	21.8563	10.5669	28.329		1	0	NA	NA
Zm00001d020941	Zm00001d006028	10.3835	3.78488	87.9984		1	0	NA	NA
Zm00001d020946	Zm00001d006030	11.557	15.005	92.3336	61.7799	0	0	0	0
Zm00001d020948	Zm00001d006031	7.62693	8.22911	127.087	159.722	0	0	0	0
Zm00001d020950	Zm00001d006032	20.2179	3.14624	190.735		1	0	NA	NA
Zm00001d020951	Zm00001d006034	1.0244	16.6103		69.341	0	1	NA	NA
Zm00001d020956	Zm00001d006036		86.0728	2405.28	2782.32	NA	NA	0	0
Zm00001d020961	Zm00001d006037	4.88226	14.5696			0	1	NA	NA
Zm00001d020963	Zm00001d006040	66.8587	18.8627	42.6402	38.1966	1	0	0	0
Zm00001d020965	Zm00001d006041	34.8964	16.1583	152.168	139.007	1	0	0	0
Zm00001d020966	Zm00001d006042		1.30852			NA	NA	NA	NA
Zm00001d020975	Zm00001d006046	26.558	48.1815	321.066	575.755	0	0	0	0
Zm00001d020982	Zm00001d006053	2.61374	1.28488			1	0	NA	NA
Zm00001d020986	Zm00001d006057	25.3022	32.8948	79.4685	101.99	0	0	0	0
Zm00001d021006	Zm00001d006059	53.03	29.3008	41.8081		0	0	NA	NA
Zm00001d021010	Zm00001d006060	6.36411	4.75266		159.951	0	0	NA	NA
Zm00001d021014	Zm00001d006063	2.72451	1.71448	162.533	271.967	0	0	0	0
Zm00001d021018	Zm00001d006064	280.154	113.592	372.487	1236.21	1	0	0	1
Zm00001d021019	Zm00001d006065	11.0774	12.5103			0	0	NA	NA
Zm00001d021023	Zm00001d006066	13.2139	1.40899	78.2857		1	0	NA	NA
Zm00001d021025	Zm00001d006069	4.70916	3.21399		207.332	0	0	NA	NA
Zm00001d021032	Zm00001d006070	23.3844	23.6892			0	0	NA	NA
Zm00001d021035	Zm00001d006071		20.1159		86.6347	NA	NA	NA	NA
Zm00001d021038	Zm00001d006078	2.33979	1.76757		48.3076	0	0	NA	NA
Zm00001d021046	Zm00001d006080	134.292	22.7573	488.14	267.578	1	0	0	0
Zm00001d021051	Zm00001d006085	107.63	75.0355	1263.74	2398.74	0	0	0	0
Zm00001d021054	Zm00001d006090	4.00242	9.93978			0	1	NA	NA
Zm00001d021056	Zm00001d006091	5.02872	3.15067	66.7777	32.6192	0	0	1	0
Zm00001d021057	Zm00001d006094	211.823	197.885	137.214	128.057	0	0	0	0
Zm00001d021058	Zm00001d006096	21.1264	60.4501			0	1	NA	NA
Zm00001d021060	Zm00001d006099	10.4795		269.475		NA	NA	NA	NA
Zm00001d021061	Zm00001d006100	506.122	249.25	2790.84	3153.25	1	0	0	0
Zm00001d021062	Zm00001d006101	2.66313	2.79629			0	0	NA	NA
Zm00001d021065	Zm00001d006102	10.885	14.0637	35.3784	29.8726	0	0	0	0
Zm00001d021069	Zm00001d006106	2.67013	6.33274			0	1	NA	NA
Zm00001d021070	Zm00001d006107	55.6426	41.7448		1240.23	0	0	NA	NA
Zm00001d021071	Zm00001d006108	12.3032	11.1181	34.8544	25.5059	0	0	0	0
Zm00001d021086	Zm00001d006110	25.1735	18.0552			0	0	NA	NA
Zm00001d021123	Zm00001d006112	40.6712	37.7243	735.294	247.049	0	0	1	0
Zm00001d021127	Zm00001d006113	20.0185	21.8666	180.099	88.7294	0	0	1	0
Zm00001d021135	Zm00001d006116	16.1622	8.82465			0	0	NA	NA
Zm00001d021136	Zm00001d006117	20.5514	14.5462	305.561	33.9822	0	0	1	0
Zm00001d021141	Zm00001d006119	74.4413	61.7041	472.333		0	0	NA	NA
Zm00001d021147	Zm00001d006125	146.824	60.404	2561.06	1235.83	1	0	1	0
Zm00001d021148	Zm00001d006126		17.1962			NA	NA	NA	NA
Zm00001d021216	Zm00001d006171	5.81683	2.46054			1	0	NA	NA
Zm00001d021221	Zm00001d006173	73.4937	2.95777	94.7044		1	0	NA	NA
Zm00001d021223	Zm00001d006175		18.1274		127.298	NA	NA	NA	NA
Zm00001d021227	Zm00001d006176	19.9454	6.1813	328.986	79.4179	1	0	1	0
Zm00001d021231	Zm00001d006179	40.315	16.2746		106.613	1	0	NA	NA
Zm00001d021241	Zm00001d006184	6.20201	10.1865			0	0	NA	NA
Zm00001d021278	Zm00001d006198	12.0638	24.8301	91.3238	151.216	0	1	0	0
Zm00001d021282	Zm00001d006204	60.2015	11.6194	65.8103	48.6306	1	0	0	0
Zm00001d021283	Zm00001d006205	8.00462	5.18877	68.7188	72.2641	0	0	0	0
Zm00001d021286	Zm00001d006209	1.33929	3.79228			0	1	NA	NA
Zm00001d021287	Zm00001d006210	27.8325	8.21541	31.6998		1	0	NA	NA
Zm00001d021288	Zm00001d006211	8.54538	11.5723	36.5233		0	0	NA	NA
Zm00001d021291	Zm00001d006212	23.2966	18.2739		38.1917	0	0	NA	NA
Zm00001d021300	Zm00001d006213	766.264	1646.8	6502.8		0	1	NA	NA
Zm00001d021301	Zm00001d006214	37.2817	8.2728	129.626		1	0	NA	NA
Zm00001d021341	Zm00001d006358	2.52589	8.60193			0	1	NA	NA
Zm00001d021342	Zm00001d006355	10.1404	22.5145	73.9276	52.4421	0	1	0	0
Zm00001d021344	Zm00001d006353	2.6368	1.9573			0	0	NA	NA
Zm00001d021345	Zm00001d006351		3.9702		14.9833	NA	NA	NA	NA
Zm00001d021347	Zm00001d006350	7.21694	8.59582			0	0	NA	NA
Zm00001d021362	Zm00001d006348	25.4127	22.4448	1071.42	862.613	0	0	0	0
Zm00001d021363	Zm00001d006347	28.1396	21.4514			0	0	NA	NA
Zm00001d021375	Zm00001d006336	174.872	43.2446			1	0	NA	NA
Zm00001d021380	Zm00001d006335		8.27859			NA	NA	NA	NA
Zm00001d021389	Zm00001d006331	11.0496	4.53199	60.8994	9.25099	1	0	1	0
Zm00001d021392	Zm00001d006328	40.9389	18.037	199.434	77.7624	1	0	1	0
Zm00001d021395	Zm00001d006324	15.6528	9.43354		57.0753	0	0	NA	NA
Zm00001d021401	Zm00001d006320	59.6568	78.9476	289.349	456.299	0	0	0	0
Zm00001d021403	Zm00001d006319	10.0783	37.3669	62.534	100.376	0	1	0	0
Zm00001d021404	Zm00001d006317	7.08666	8.25354	12.0795	32.6202	0	0	0	1
Zm00001d021418	Zm00001d006313	16.6188	2.29429			1	0	NA	NA
Zm00001d021419	Zm00001d006311		12.4754		83.3484	NA	NA	NA	NA
Zm00001d021420	Zm00001d006310	12.3428	7.92966		42.2135	0	0	NA	NA
Zm00001d021421	Zm00001d006309	495.894	212.153		371.249	1	0	NA	NA
Zm00001d021426	Zm00001d006307	6.60374	3.86173	316.979		0	0	NA	NA
Zm00001d021433	Zm00001d006298	338.67	4.79849	1250.86	329.204	1	0	1	0
Zm00001d021434	Zm00001d006297		4.73934			NA	NA	NA	NA
Zm00001d021462	Zm00001d006270		25.5644		134.427	NA	NA	NA	NA
Zm00001d021464	Zm00001d006269	13.3415	10.6989	4.82088		0	0	NA	NA
Zm00001d021473	Zm00001d006267	8.81697	9.54219	36.9392	95.0411	0	0	0	1
Zm00001d021507	Zm00001d006377	11.5735	6.67172	61.8596	63.9349	0	0	0	0
Zm00001d021508	Zm00001d006388	102.735	422.584			0	1	NA	NA
Zm00001d021512	Zm00001d006389	16.9615	9.3781	31.3731	42.6007	0	0	0	0
Zm00001d021513	Zm00001d006394	5.72705		39.3968		NA	NA	NA	NA
Zm00001d021514	Zm00001d006396					NA	NA	NA	NA
Zm00001d021515	Zm00001d006398	40.0216		682.39		NA	NA	NA	NA
Zm00001d021517	Zm00001d006402	12.8312	9.94219	140.886		0	0	NA	NA
Zm00001d021519	Zm00001d006408	22.719	10.0554		37.3418	1	0	NA	NA
Zm00001d021520	Zm00001d006409	62.8476	19.5421	333.312	147.451	1	0	1	0
Zm00001d021522	Zm00001d006410	33.5506	40.8386	228.584	810.778	0	0	0	1
Zm00001d021554	Zm00001d006439	106.579	173.045	571.381	1281.04	0	0	0	1
Zm00001d021557	Zm00001d006440	48.3221	36.2148	64.4577		0	0	NA	NA
Zm00001d021562	Zm00001d006445	8.10849		243.613		NA	NA	NA	NA
Zm00001d021565	Zm00001d006447	19.47	92.4619	776.761	834.458	0	1	0	0
Zm00001d021572	Zm00001d006449	6.71268	10.3072	208.123	115.91	0	0	0	0
Zm00001d021573	Zm00001d006451	54.8913	10.5085	274.724	901.408	1	0	0	1
Zm00001d021574	Zm00001d006453	90.3595	5.55446	208.819		1	0	NA	NA
Zm00001d021579	Zm00001d006454	6.3798	6.90745	19.482	43.2266	0	0	0	1
Zm00001d021580	Zm00001d006455	18.8716	33.7079	77.3203	172.656	0	0	0	1
Zm00001d021583	Zm00001d006456	25.4662	17.8201			0	0	NA	NA
Zm00001d021587	Zm00001d006460	23.1629	3.5918	383.41		1	0	NA	NA
Zm00001d021591	Zm00001d006463	9.80067	6.08813	22.9394		0	0	NA	NA
Zm00001d021594	Zm00001d006464		3.42495		24.731	NA	NA	NA	NA
Zm00001d021595	Zm00001d006466	4.18014	2.32802	58.6897		0	0	NA	NA
Zm00001d021596	Zm00001d006467	16.4358	15.8232	128.487	117.089	0	0	0	0
Zm00001d021598	Zm00001d006470	10.34	19.5681	71.2545	44.4806	0	0	0	0
Zm00001d021609	Zm00001d006472	13.3005	10.9984	29.787	22.3698	0	0	0	0
Zm00001d021610	Zm00001d006473	4.40858	11.0061	245.19	22.0259	0	1	1	0
Zm00001d021620	Zm00001d006475	39.6032	1.40615	3208.21		1	0	NA	NA
Zm00001d021627	Zm00001d006489	1.21149				NA	NA	NA	NA
Zm00001d021629	Zm00001d006494	101.86	14.1419	159.08		1	0	NA	NA
Zm00001d021630	Zm00001d006495	1.27087	24.5272			0	1	NA	NA
Zm00001d021633	Zm00001d006496	17.1791	21.9524	36.4795	249.506	0	0	0	1
Zm00001d021635	Zm00001d006499	13.7433	10.7627	31.1384	29.095	0	0	0	0
Zm00001d021639	Zm00001d006503	3.54564	1.49158			1	0	NA	NA
Zm00001d021641	Zm00001d006504	7.93289	7.83713	153.015	137.708	0	0	0	0
Zm00001d021642	Zm00001d006505	12.7549	2.99963			1	0	NA	NA
Zm00001d021646	Zm00001d006507	7.96453	7.15923	14.456	15.9795	0	0	0	0
Zm00001d021702	Zm00001d006539	9.62786	1.67966	815.546	38.2009	1	0	1	0
Zm00001d021703	Zm00001d006540	189.182	127.113		15727.4	0	0	NA	NA
Zm00001d021704	Zm00001d006541	26.4828	18.3579	338.121		0	0	NA	NA
Zm00001d021706	Zm00001d006547	348.939	198.046	804.904	918.503	0	0	0	0
Zm00001d021710	Zm00001d006552	25.543	15.799	142.942	119.313	0	0	0	0
Zm00001d021812	Zm00001d006608	10.5293	17.8937			0	0	NA	NA
Zm00001d021813	Zm00001d006612	55.6203	73.6382		107.484	0	0	NA	NA
Zm00001d021815	Zm00001d006613	103.221	87.0205	920.682	528.851	0	0	0	0
Zm00001d021817	Zm00001d006614	20.94	12.1684	96.5803	54.0776	0	0	0	0
Zm00001d021818	Zm00001d006616	3.10537	9.41435			0	1	NA	NA
Zm00001d021820	Zm00001d006617					NA	NA	NA	NA
Zm00001d021831	Zm00001d006619	10.0374	8.50892	19.2379	34.7529	0	0	0	0
Zm00001d021834	Zm00001d006620	28.998	16.0961	30.3727		0	0	NA	NA
Zm00001d021835	Zm00001d006621	15.4287	12.9354		90.1265	0	0	NA	NA
Zm00001d021838	Zm00001d006625	4.75475	4.85429	36.8888	35.5536	0	0	0	0
Zm00001d021839	Zm00001d006626	55.8118	39.9552	158.079	183.108	0	0	0	0
Zm00001d021858	Zm00001d006628	21.8731	16.9491		28.3469	0	0	NA	NA
Zm00001d021865	Zm00001d006637			315.307		NA	NA	NA	NA
Zm00001d021870	Zm00001d006639	16.463	36.7611			0	1	NA	NA
Zm00001d021875	Zm00001d006644	27.4955	10.0387	60.1401	12.5841	1	0	1	0
Zm00001d021877	Zm00001d006645	24.9221	35.6642	68.5391	502.842	0	0	0	1
Zm00001d021882	Zm00001d006650	18.2936	28.5758			0	0	NA	NA
Zm00001d021891	Zm00001d006651	212.943	180.84	13971.4		0	0	NA	NA
Zm00001d021892	Zm00001d006653	1.78749	2.10247			0	0	NA	NA
Zm00001d021893	Zm00001d006654	55.144		1221.83		NA	NA	NA	NA
Zm00001d021898	Zm00001d006656	17.3673		33.2662		NA	NA	NA	NA
Zm00001d021903	Zm00001d006658	10.4791	9.75694	41.9726	30.7056	0	0	0	0
Zm00001d021906	Zm00001d006663	133.764	126.507	2450.41	6017.15	0	0	0	1
Zm00001d021908	Zm00001d006667	61.5354	145.556	1474.06	1394.05	0	1	0	0
Zm00001d021912	Zm00001d006669		15.1551		283.625	NA	NA	NA	NA
Zm00001d021913	Zm00001d006670	23.8508	18.8892	227.036	220.055	0	0	0	0
Zm00001d021915	Zm00001d006673	4.99566	5.35101			0	0	NA	NA
Zm00001d021927	Zm00001d006677	16.0402	22.8657	68.1425	54.5496	0	0	0	0
Zm00001d021929	Zm00001d006678	3.1001	9.40401	42.5915	187.03	0	1	0	1
Zm00001d021930	Zm00001d006679	32.5757	50.4265	101.794	98.7282	0	0	0	0
Zm00001d021931	Zm00001d006680	26.7125	41.9479	226.407	398.631	0	0	0	0
Zm00001d021932	Zm00001d006682	6.9251	7.74327	25.942	14.5602	0	0	0	0
Zm00001d021934	Zm00001d006687	14.7265	1.65793			1	0	NA	NA
Zm00001d021943	Zm00001d006699	19.7592	31.4791			0	0	NA	NA
Zm00001d021946	Zm00001d006701	7.78945	12.4942	38.191	14.7481	0	0	1	0
Zm00001d021947	Zm00001d006702	18.1883	17.164	22.9459	68.3646	0	0	0	1
Zm00001d021950	Zm00001d006704	18.6694	16.077	87.3758	74.8567	0	0	0	0
Zm00001d021951	Zm00001d006705	11.639	2.81146	34.8972		1	0	NA	NA
Zm00001d021952	Zm00001d006708	27.5378	23.2361	640.682	224.986	0	0	1	0
Zm00001d021954	Zm00001d006710	55.5284	37.8677	209.649	70.7777	0	0	1	0
Zm00001d021955	Zm00001d006711	199.464	88.8714			1	0	NA	NA
Zm00001d021957	Zm00001d006713	20.9003	31.691	123.838		0	0	NA	NA
Zm00001d021958	Zm00001d006714	123.9	58.624	353.137		1	0	NA	NA
Zm00001d021959	Zm00001d006715	2.1602	4.72849			0	1	NA	NA
Zm00001d021966	Zm00001d006717	24.7415	12.9041		259.666	0	0	NA	NA
Zm00001d021971	Zm00001d006720	7.27711	1.72631			1	0	NA	NA
Zm00001d021973	Zm00001d006721	9.17525	1.45685	27.9411		1	0	NA	NA
Zm00001d021974	Zm00001d006722	22.2565	6.8886	66.6674	67.4043	1	0	0	0
Zm00001d021977	Zm00001d006723	6.37527		27.6203		NA	NA	NA	NA
Zm00001d021978	Zm00001d006726	7.81417	2.06264	69.2294		1	0	NA	NA
Zm00001d021979	Zm00001d006731	26.7925	9.99893	12.3763		1	0	NA	NA
Zm00001d021988	Zm00001d006733	6.73307	2.23968			1	0	NA	NA
Zm00001d021990	Zm00001d006735	2.19893				NA	NA	NA	NA
Zm00001d021993	Zm00001d006737	18.0656	30.5694	24.1548	50.3832	0	0	0	1
Zm00001d021995	Zm00001d006739	10.2005	3.499			1	0	NA	NA
Zm00001d021998	Zm00001d006744	3.08885	3.36942			0	0	NA	NA
Zm00001d022001	Zm00001d006746		1.34211			NA	NA	NA	NA
Zm00001d022005	Zm00001d006747	78.3472		67.6637	86.0418	NA	NA	0	0
Zm00001d022006	Zm00001d006749	14.2746	7.4313	34.9822	22.8539	0	0	0	0
Zm00001d022010	Zm00001d006751	8.62578	14.6907	56.2969		0	0	NA	NA
Zm00001d022016	Zm00001d006752	25.5849	5.84142	411.419	42.7865	1	0	1	0
Zm00001d022017	Zm00001d006753	23.6796	49.8272	141.774	305.081	0	1	0	1
Zm00001d022022	Zm00001d006754	2.348	1.67914			0	0	NA	NA
Zm00001d022025	Zm00001d006756	5.77196	3.07973	1035.43	388.424	0	0	1	0
Zm00001d022038	Zm00001d006757	14.9765	6.94471	26.2126	9.03666	1	0	1	0
Zm00001d022040	Zm00001d006758	5.70908	6.92976			0	0	NA	NA
Zm00001d022041	Zm00001d006759	9.37497	7.7839	7.87933		0	0	NA	NA
Zm00001d022042	Zm00001d006760	1066.83	1048.08		10082.6	0	0	NA	NA
Zm00001d022045	Zm00001d006761	12.9335	28.3944	68.304		0	1	NA	NA
Zm00001d022049	Zm00001d006769	13.6654	21.2186	235.607	128.024	0	0	0	0
Zm00001d022050	Zm00001d006771	17.6329	57.013	173.479	240.946	0	1	0	0
Zm00001d022056	Zm00001d006774		213.303			NA	NA	NA	NA
Zm00001d022059	Zm00001d006776	75.0021			77.0566	NA	NA	NA	NA
Zm00001d022072	Zm00001d006828	8.08975	8.19287		12.6677	0	0	NA	NA
Zm00001d022073	Zm00001d006825	3.0157	6.66751	93.2659	34.3411	0	1	1	0
Zm00001d022083	Zm00001d006821	40.1195	46.6493	476.89	381.311	0	0	0	0
Zm00001d022085	Zm00001d006820	13.0779	3.44071	926.631	194.418	1	0	1	0
Zm00001d022088	Zm00001d006817	65.9478		82.2858		NA	NA	NA	NA
Zm00001d022089	Zm00001d006815	263.478	4.9637	396.468		1	0	NA	NA
Zm00001d022099	Zm00001d006813	14.7471	3.59273	95.6276		1	0	NA	NA
Zm00001d022102	Zm00001d006810	19.8423	7.53273	116.127	35.8104	1	0	1	0
Zm00001d022107	Zm00001d006833	26.6641	10.7186	508.869	564.625	1	0	0	0
Zm00001d022108	Zm00001d006834	12.2845	12.7806	536.843		0	0	NA	NA
Zm00001d022109	Zm00001d006835	9.11709	35.0693			0	1	NA	NA
Zm00001d022111	Zm00001d006838	72.4377	13.7582	369.459		1	0	NA	NA
Zm00001d022112	Zm00001d006840	70.442	1.54334	1419.72		1	0	NA	NA
Zm00001d022120	Zm00001d006841	2.11535	22.7215		25.3164	0	1	NA	NA
Zm00001d022125	Zm00001d006845	7.33139	2.72011	87.7304	47.8506	1	0	0	0
Zm00001d022130	Zm00001d006847	12.3455		45.951		NA	NA	NA	NA
Zm00001d022132	Zm00001d006855	22.0331	2.11466	31.2508		1	0	NA	NA
Zm00001d022139	Zm00001d006860	65.9761	27.3005	57.2594	34.4744	1	0	0	0
Zm00001d022144	Zm00001d006866	37.5337	62.1433	386.553	249.351	0	0	0	0
Zm00001d022147	Zm00001d006871	1.92613	280.992		1200.26	0	1	NA	NA
Zm00001d022151	Zm00001d006874	3.16597	2.19015			0	0	NA	NA
Zm00001d022152	Zm00001d006875	34.2281	21.6531	1509.55	501.636	0	0	1	0
Zm00001d022189	Zm00001d006906	35.7775	23.462	132.49	261.457	0	0	0	0
Zm00001d022190	Zm00001d006910	47.0348	52.3954	564.181	466.877	0	0	0	0
Zm00001d022191	Zm00001d006912	1.72792				NA	NA	NA	NA
Zm00001d022193	Zm00001d006913	5.55083	16.4416		66.0773	0	1	NA	NA
Zm00001d022195	Zm00001d006915	12.9587	10.0958	132.298	225.96	0	0	0	0
Zm00001d022199	Zm00001d006916	6.06447	7.72296	82.929	26.0553	0	0	1	0
Zm00001d022201	Zm00001d006917	12.576	12.7735	32.4173	20.3096	0	0	0	0
Zm00001d022202	Zm00001d006918	13.0421	14.6418	35.221	28.7612	0	0	0	0
Zm00001d022212	Zm00001d006921	8.38671	10.2741	148.12	86.5362	0	0	0	0
Zm00001d022218	Zm00001d006923		3.3703		1063.8	NA	NA	NA	NA
Zm00001d022249	Zm00001d006950	9.04235	5.36797			0	0	NA	NA
Zm00001d022262	Zm00001d006947	3.39644	3.7139			0	0	NA	NA
Zm00001d022264	Zm00001d006946	793.987				NA	NA	NA	NA
Zm00001d022266	Zm00001d006945	3.30882	4.37281	46.798	27.5892	0	0	0	0
Zm00001d022272	Zm00001d006944	10.8239	4.79733			1	0	NA	NA
Zm00001d022273	Zm00001d006941	18.0103	2.77937			1	0	NA	NA
Zm00001d022275	Zm00001d006939	79.2388	26.6787	127.15		1	0	NA	NA
Zm00001d022294	Zm00001d006931	5.83338	5.72483		44.8236	0	0	NA	NA
Zm00001d022296	Zm00001d006930	10.3384	49.1385		88.3029	0	1	NA	NA
Zm00001d022305	Zm00001d007029	19.124	14.8131	71.7768	41	0	0	0	0
Zm00001d022306	Zm00001d007030	29.6134		151.053		NA	NA	NA	NA
Zm00001d022307	Zm00001d007031	132.325	102.37	6078.72		0	0	NA	NA
Zm00001d022308	Zm00001d007032	102.53	42.8146	284.127	363.417	1	0	0	0
Zm00001d022314	Zm00001d007037	5.5645	19.5975		46.8719	0	1	NA	NA
Zm00001d022316	Zm00001d007038	140.775	39.8711	1438.98	1201.28	1	0	0	0
Zm00001d022322	Zm00001d007039	16.0897	12.8361		234.055	0	0	NA	NA
Zm00001d022335	Zm00001d007043	12.7719	20.2892	455.025	265.705	0	0	0	0
Zm00001d022350	Zm00001d007058	2.36841	41.5642		100.526	0	1	NA	NA
Zm00001d022354	Zm00001d007059	116.583	387.87		520.562	0	1	NA	NA
Zm00001d022357	Zm00001d007060	30.0151	19.0856		48.008	0	0	NA	NA
Zm00001d022364	Zm00001d007062	56.5075	20.2236	53.0267	68.9361	1	0	0	0
Zm00001d022438	Zm00001d007174	256.159	7.72624	828.65	122.131	1	0	1	0
Zm00001d022440	Zm00001d007173	9.46395	4.53002	31.0539		1	0	NA	NA
Zm00001d022442	Zm00001d007172	17.8172	13.0404	58.3366		0	0	NA	NA
Zm00001d022444	Zm00001d007169	34.2464	10.8793	14.8484	35.5822	1	0	0	1
Zm00001d022446	Zm00001d007168	1.40033	2.1666			0	0	NA	NA
Zm00001d022450	Zm00001d007167	102.959	3.05513	112.77		1	0	NA	NA
Zm00001d022453	Zm00001d007160	25.8583	99.4384	77.6583	1159.94	0	1	0	1
Zm00001d022463	Zm00001d007154	516.295	327.571	6441.42	1436.78	0	0	1	0
Zm00001d022465	Zm00001d007146	10.6729	14.0535		148.04	0	0	NA	NA
Zm00001d022466	Zm00001d007145	56.6909	46.5108		705.934	0	0	NA	NA
Zm00001d022467	Zm00001d007143	8.78289	10.7447	117.233	171.925	0	0	0	0
Zm00001d022469	Zm00001d007135	65.2031	1.33329	76.3458	139.6	1	0	0	0
Zm00001d022474	Zm00001d007130	16.9923	5.58285	131.962	52.9093	1	0	1	0
Zm00001d022477	Zm00001d007123	14.5144	4.55737			1	0	NA	NA
Zm00001d022481	Zm00001d007121	7.99412	8.60244	10.8753		0	0	NA	NA
Zm00001d022488	Zm00001d007119	4.37166				NA	NA	NA	NA
Zm00001d022489	Zm00001d007118	227.801	184.272	1220.06		0	0	NA	NA
Zm00001d022490	Zm00001d007113	55.1635	58.6645	1090.1	1213	0	0	0	0
Zm00001d022494	Zm00001d007112	51.0038		84.4556		NA	NA	NA	NA
Zm00001d022499	Zm00001d007111	7.71151	8.37829	45.9852	58.6593	0	0	0	0
Zm00001d022500	Zm00001d007107	2.22147	12.6881			0	1	NA	NA
Zm00001d022530	Zm00001d007188	12.0409	2.35565			1	0	NA	NA
Zm00001d022537	Zm00001d007192	2.62686	163.999		3371.45	0	1	NA	NA
Zm00001d022541	Zm00001d007193	26.2816	54.428		102.878	0	1	NA	NA
Zm00001d022546	Zm00001d007196	96.9766	6.47253	7965.94		1	0	NA	NA
Zm00001d022560	Zm00001d007202	13.3094	22.9842	401.35	286.703	0	0	0	0
Zm00001d022562	Zm00001d007204	5.46827	15.9053		55.6821	0	1	NA	NA
Zm00001d022563	Zm00001d007205	2.46279	1.73561			0	0	NA	NA
Zm00001d022565	Zm00001d007207	18.0232	15.4749	42.3868	26.7456	0	0	0	0
Zm00001d022567	Zm00001d007209	152.184		5377.7		NA	NA	NA	NA
Zm00001d022572	Zm00001d007214		21.1634		253.594	NA	NA	NA	NA
Zm00001d022573	Zm00001d007215	98.4848	193.878	1674.59	2975.39	0	0	0	0
Zm00001d022575	Zm00001d007216	7.86612	1.97179	79.4606	14.9435	1	0	1	0
Zm00001d022592	Zm00001d006263	1.26713				NA	NA	NA	NA
Zm00001d022594	Zm00001d006257	14.4173	3.27362	118.709	60.8689	1	0	0	0
Zm00001d022596	Zm00001d006256		13.0506			NA	NA	NA	NA
Zm00001d022604	Zm00001d006249	65.5624	18.9256	166.933		1	0	NA	NA
Zm00001d022605	Zm00001d006247		9.51855			NA	NA	NA	NA
Zm00001d022611	Zm00001d006246	4.47515	16.1768		75.4776	0	1	NA	NA
Zm00001d022614	Zm00001d006245	19.9347		320.604		NA	NA	NA	NA
Zm00001d022615	Zm00001d006244	17.5845	10.1586		170.761	0	0	NA	NA
Zm00001d022621	Zm00001d006243	56.4487	74.9926	5781.68	3545.69	0	0	0	0
Zm00001d022622	Zm00001d006242	35.6267	18.5655	541.737	636.703	0	0	0	0
Zm00001d022625	Zm00001d006238	4.48972	60.0852	723.965	470.567	0	1	0	0
Zm00001d022627	Zm00001d006237	20.4298	22.4558			0	0	NA	NA
Zm00001d022628	Zm00001d006236	10.9965	6.20976			0	0	NA	NA
Zm00001d022629	Zm00001d006235	82.5321	89.4327	2768.7	3326.51	0	0	0	0
Zm00001d022647	Zm00001d006232	9.37761	21.0219	152.566	97.4201	0	1	0	0
Zm00001d023239	Zm00001d044630	12.1469	4.75935	479.229		1	0	NA	NA
Zm00001d023252	Zm00001d044635	3.47419	3.20934			0	0	NA	NA
Zm00001d023253	Zm00001d044639		4.39193		23.7517	NA	NA	NA	NA
Zm00001d023272	Zm00001d044657	12.6956	4.79908	32.1664	30.8169	1	0	0	0
Zm00001d023280	Zm00001d044660	128.513	40.0068	260.937		1	0	NA	NA
Zm00001d023283	Zm00001d044661	7.44405		57.6801		NA	NA	NA	NA
Zm00001d023285	Zm00001d044662		5.94994			NA	NA	NA	NA
Zm00001d023291	Zm00001d044663	6.59733	6.76331	11.0977	19.0286	0	0	0	0
Zm00001d023293	Zm00001d044664	114.801	1037.48	700.872	5377.3	0	1	0	1
Zm00001d023299	Zm00001d044667	26.7872	32.0866		107.557	0	0	NA	NA
Zm00001d023336	Zm00001d044682	8.34304				NA	NA	NA	NA
Zm00001d023344	Zm00001d044685	379.703	99.0674		250.644	1	0	NA	NA
Zm00001d023366	Zm00001d044691	33.1044	17.3722	69.1914		0	0	NA	NA
Zm00001d023367	Zm00001d044692	5.54445	7.67523	31.5863	15.8592	0	0	0	0
Zm00001d023371	Zm00001d044694	22.3143	24.8436	97.7207		0	0	NA	NA
Zm00001d023378	Zm00001d044695	4.57185	3.8678			0	0	NA	NA
Zm00001d023400	Zm00001d044703	11.6701	4.12825			1	0	NA	NA
Zm00001d023420	Zm00001d044705	17.9744	5.9837		142.733	1	0	NA	NA
Zm00001d023422	Zm00001d044707	2.76374	2.43636			0	0	NA	NA
Zm00001d023423	Zm00001d044713	49.7847	42.7161	707.303	130.851	0	0	1	0
Zm00001d023541	Zm00001d041883	5.30187	5.56966		65.8333	0	0	NA	NA
Zm00001d023542	Zm00001d041882	144.824	331.694			0	1	NA	NA
Zm00001d023544	Zm00001d041877	13.5076	7.60634	20.6069		0	0	NA	NA
Zm00001d023548	Zm00001d041871		39.3109		580.368	NA	NA	NA	NA
Zm00001d023565	Zm00001d041866	3.63649	1.44904	59.3451	68.3402	1	0	0	0
Zm00001d023569	Zm00001d041856	1.94837	5.93693			0	1	NA	NA
Zm00001d023576	Zm00001d041852	62.7896	133.137	143.742		0	1	NA	NA
Zm00001d023577	Zm00001d041850	232.247	12.2825			1	0	NA	NA
Zm00001d023593	Zm00001d041842	25.4278	1.52157		34.1805	1	0	NA	NA
Zm00001d023606	Zm00001d041839	29.1301	18.4727	1254.2	346.496	0	0	1	0
Zm00001d024310	Zm00001d049372	5.20353	6.03476	55.5073	105.084	0	0	0	0
Zm00001d024311	Zm00001d049371	11.3003	11.7281	84.8997		0	0	NA	NA
Zm00001d024318	Zm00001d049370	11.7008	6.59424	9.20757	10.4205	0	0	0	0
Zm00001d024321	Zm00001d049369	18.3004	18.0042	77.7989		0	0	NA	NA
Zm00001d024333	Zm00001d049362	44.3672	66.0586	225.156	177.093	0	0	0	0
Zm00001d024338	Zm00001d049361	28.4167	41.5983	42.536		0	0	NA	NA
Zm00001d024339	Zm00001d049360	32.2644	33.9876	151.921	302.242	0	0	0	0
Zm00001d024342	Zm00001d049357	25.9004	13.4679	283.908	166.732	0	0	0	0
Zm00001d024349	Zm00001d049350	1.14487				NA	NA	NA	NA
Zm00001d024357	Zm00001d050190	18.77	17.2111			0	0	NA	NA
Zm00001d024364	Zm00001d050191	31.7527	43.1934		90.1977	0	0	NA	NA
Zm00001d024373	Zm00001d050193	71.3956	373.668	243.366	2085.84	0	1	0	1
Zm00001d024376	Zm00001d050195	5.39557	2.7181	26.5177		0	0	NA	NA
Zm00001d024408	Zm00001d050208	37.9036	32.3295	451.385	521.749	0	0	0	0
Zm00001d024409	Zm00001d050209	4.76826				NA	NA	NA	NA
Zm00001d024412	Zm00001d050218	1.7013	42.0491		215.543	0	1	NA	NA
Zm00001d024415	Zm00001d050222	1.77329	1.77422			0	0	NA	NA
Zm00001d024507	Zm00001d049494	8.25802	8.71997			0	0	NA	NA
Zm00001d024510	Zm00001d049496	45.8018	112.478	481.779	263.337	0	1	0	0
Zm00001d024511	Zm00001d049500	365.43	397.514	10497.2	8830.05	0	0	0	0
Zm00001d024523	Zm00001d049504	59.141		666.36		NA	NA	NA	NA
Zm00001d024528	Zm00001d049505	3.84123	3.71979	6026.72	223.498	0	0	1	0
Zm00001d024531	Zm00001d049510	94.6762	80.0865	220.069	102.395	0	0	1	0
Zm00001d024532	Zm00001d049511	3.4211	1.48143			1	0	NA	NA
Zm00001d024534	Zm00001d049516	28.4493	1.26525	140.988		1	0	NA	NA
Zm00001d024537	Zm00001d049521	3.41851	4.11598			0	0	NA	NA
Zm00001d024540	Zm00001d049533	24.795	2.64647	1331.68	269.731	1	0	1	0
Zm00001d024542	Zm00001d049539		1.99274			NA	NA	NA	NA
Zm00001d024543	Zm00001d049540	10.6542	51.3539	54.8895	366.733	0	1	0	1
Zm00001d024546	Zm00001d049543	17.6025	18.9811			0	0	NA	NA
Zm00001d024620	Zm00001d049576	204.613	980.936			0	1	NA	NA
Zm00001d024624	Zm00001d049579	56.3091	13.4104	555.139	355.864	1	0	0	0
Zm00001d024627	Zm00001d049581	5.0101	10.6809		102.554	0	1	NA	NA
Zm00001d024637	Zm00001d049588		6.89979		14.362	NA	NA	NA	NA
Zm00001d024660	Zm00001d049596		2.54484			NA	NA	NA	NA
Zm00001d024661	Zm00001d049598	18.599	54.4987	275.726	424.25	0	1	0	0
Zm00001d024664	Zm00001d049601	2.44805				NA	NA	NA	NA
Zm00001d024676	Zm00001d049602	782.671	6.70736			1	0	NA	NA
Zm00001d024677	Zm00001d049605	3.23917	17.7036	20.2678	26.396	0	1	0	0
Zm00001d024698	Zm00001d049608	11.5322	65.1651	63.6335	296.685	0	1	0	1
Zm00001d024702	Zm00001d049610	22.9347	32.3024	511.614	397.502	0	0	0	0
Zm00001d027318	Zm00001d048526	106.404	122.999	5785.08	1000.11	0	0	1	0
Zm00001d027320	Zm00001d048524	3.46927	9.78429		332.854	0	1	NA	NA
Zm00001d027322	Zm00001d048523	9.22503	18.1038		254.535	0	0	NA	NA
Zm00001d027325	Zm00001d048521	9.0703	13.0572		53.5385	0	0	NA	NA
Zm00001d027329	Zm00001d048516	10.9048	6.934	62.4365	57.6615	0	0	0	0
Zm00001d027333	Zm00001d048511	31.9009	35.4778	293.832	61.5254	0	0	1	0
Zm00001d027334	Zm00001d048510	11.1714	9.38149	46.1627	4.41055	0	0	1	0
Zm00001d027344	Zm00001d048507	29.513	20.7011	44.9757	42.6894	0	0	0	0
Zm00001d027345	Zm00001d048506	10.0319	24.6036	219.034	264.707	0	1	0	0
Zm00001d027350	Zm00001d048505	1.8529	36.586		85.2243	0	1	NA	NA
Zm00001d027359	Zm00001d048502	25.5982	6.54513	174.139		1	0	NA	NA
Zm00001d027373	Zm00001d048497	54.4839	41.1596	198.709	161.559	0	0	0	0
Zm00001d027374	Zm00001d048496	16.1667	31.0981	32.7814	27.5067	0	0	0	0
Zm00001d027383	Zm00001d048494	22.5132	27.7582	117.254	323.407	0	0	0	1
Zm00001d027387	Zm00001d048494	29.0179	27.7582	151.479	323.407	0	0	0	1
Zm00001d027395	Zm00001d048493	2.35417	2.50848			0	0	NA	NA
Zm00001d027399	Zm00001d048492	12.4753	10.4038			0	0	NA	NA
Zm00001d027400	Zm00001d048483		42.5028		67.2991	NA	NA	NA	NA
Zm00001d027403	Zm00001d048481	9.86972	4.84463	46.7481		1	0	NA	NA
Zm00001d027419	Zm00001d048478	13.1391	1.03206			1	0	NA	NA
Zm00001d027425	Zm00001d048474	17.6263	37.1696	82.0868	38.3329	0	1	1	0
Zm00001d027427	Zm00001d048473	91.8409	25.1697		209.718	1	0	NA	NA
Zm00001d027430	Zm00001d048472	8.97423	7.22415	32.1548	22.1879	0	0	0	0
Zm00001d027431	Zm00001d048471	10.0622	18.324			0	0	NA	NA
Zm00001d027443	Zm00001d048469	9.90465	7.82204	89.1633	24.4687	0	0	1	0
Zm00001d027446	Zm00001d048467	20.5021	12.7085		38.262	0	0	NA	NA
Zm00001d027447	Zm00001d048466	20.8642	15.5084	136.973	172.664	0	0	0	0
Zm00001d027448	Zm00001d048463	8.36813	8.10459	31.3651	38.6625	0	0	0	0
Zm00001d027449	Zm00001d048462	5.04862	1.48924	113.021		1	0	NA	NA
Zm00001d027455	Zm00001d048460	18.933	26.4227		64.9631	0	0	NA	NA
Zm00001d027458	Zm00001d048458	20.0762	5.6346			1	0	NA	NA
Zm00001d027459	Zm00001d048457	1.40125	1.41061			0	0	NA	NA
Zm00001d027461	Zm00001d048455	14.1331	3.01683	118.356		1	0	NA	NA
Zm00001d027462	Zm00001d048454	10.0279	7.673	39.1261	26.4582	0	0	0	0
Zm00001d027463	Zm00001d048453	5.45183	3.5966	7.26837	11.8461	0	0	0	0
Zm00001d027539	Zm00001d048353	90.6016	21.1187	1609.3	310.015	1	0	1	0
Zm00001d027548	Zm00001d048356	73.9905	60.4252	1118.75	597.645	0	0	0	0
Zm00001d027558	Zm00001d048358	53.8378	35.671	1446.35	1194.74	0	0	0	0
Zm00001d027572	Zm00001d048359	22.2106	23.6349			0	0	NA	NA
Zm00001d027573	Zm00001d048360	14.7199	9.01966	82.6213	315.188	0	0	0	1
Zm00001d027578	Zm00001d048362	23.2746	21.6567	216.379	140.493	0	0	0	0
Zm00001d027585	Zm00001d048363	8.14054	7.34559		31.157	0	0	NA	NA
Zm00001d027595	Zm00001d048368	432.694	725.004			0	0	NA	NA
Zm00001d027598	Zm00001d048369	1.02955	4.38231			0	1	NA	NA
Zm00001d027601	Zm00001d048370	9.62448	23.0083		177.905	0	1	NA	NA
Zm00001d027610	Zm00001d048372	1.5937	9.25006		116.831	0	1	NA	NA
Zm00001d027618	Zm00001d048382	97.8998	398.057	670.609	701.215	0	1	0	0
Zm00001d027623	Zm00001d048383	18.9338	24.4314			0	0	NA	NA
Zm00001d027639	Zm00001d048389	2.31981	13.9678	20.9052		0	1	NA	NA
Zm00001d027645	Zm00001d048390	30.6037	8.8897	15.48		1	0	NA	NA
Zm00001d027655	Zm00001d048394	32.9505	132.477	155.791	2584.68	0	1	0	1
Zm00001d027674	Zm00001d048396	9.62471	2.94373	204.719	1437.47	1	0	0	1
Zm00001d027675	Zm00001d048397	31.4547	27.2861	159.264	159.353	0	0	0	0
Zm00001d027676	Zm00001d048399	4.56586		29.78		NA	NA	NA	NA
Zm00001d027679	Zm00001d048401	3.98027	2.41286			0	0	NA	NA
Zm00001d027680	Zm00001d048402	512.544	101.115		222.522	1	0	NA	NA
Zm00001d027688	Zm00001d048403	124.688	85.4148	1225.57	2460.47	0	0	0	1
Zm00001d027702	Zm00001d048404		5.93864		13.4318	NA	NA	NA	NA
Zm00001d027703	Zm00001d048407	17.0834	12.8063	236.105	383.003	0	0	0	0
Zm00001d027707	Zm00001d048409	48.9625	24.0403	214.981	650.413	1	0	0	1
Zm00001d027708	Zm00001d048411	6.08037	11.8924		68.3395	0	0	NA	NA
Zm00001d027709	Zm00001d048412	6.87444	4.70928	66.323	46.7401	0	0	0	0
Zm00001d027710	Zm00001d048413	257.768	302.611	26537.1	22341.2	0	0	0	0
Zm00001d027718	Zm00001d048418	1.55046	19.0309			0	1	NA	NA
Zm00001d027719	Zm00001d048419	10.7855	6.52196	102.704	110.593	0	0	0	0
Zm00001d027729	Zm00001d048422	14.98	20.5416	516.745	2700.9	0	0	0	1
Zm00001d027731	Zm00001d048424	105.359	183.094	549.334	372.347	0	0	0	0
Zm00001d027738	Zm00001d048428		12.2308		193.18	NA	NA	NA	NA
Zm00001d027743	Zm00001d048430	4.46878	11.5695	18.5849	22.4478	0	1	0	0
Zm00001d027748	Zm00001d048432	4.73476	7.83861	18.3754	42.1865	0	0	0	1
Zm00001d027826	Zm00001d048336	52.3162	38.4146		451.415	0	0	NA	NA
Zm00001d027831	Zm00001d048335		4.32053			NA	NA	NA	NA
Zm00001d027833	Zm00001d048333		5.01241			NA	NA	NA	NA
Zm00001d027839	Zm00001d048325	63.5267	14.185	146.156		1	0	NA	NA
Zm00001d027841	Zm00001d048324	65.8343	18.8442	241.142	249.998	1	0	0	0
Zm00001d027842	Zm00001d048323	6.66187	8.97338			0	0	NA	NA
Zm00001d027844	Zm00001d048321	5.15705	1.49639			1	0	NA	NA
Zm00001d027845	Zm00001d048320	12.2055	4.9952	126.891	28.1701	1	0	1	0
Zm00001d027848	Zm00001d048318	12.8084	9.48424			0	0	NA	NA
Zm00001d027851	Zm00001d048317	21.8218	38.065	314.911		0	0	NA	NA
Zm00001d027852	Zm00001d048312	19.53	5.35449			1	0	NA	NA
Zm00001d027854	Zm00001d048311	30.2166	23.0617	77.1447	217.3	0	0	0	1
Zm00001d027855	Zm00001d048309	201.733	5.25359	787.61	197.606	1	0	1	0
Zm00001d027868	Zm00001d048301	12.0059	32.7348			0	1	NA	NA
Zm00001d027869	Zm00001d048299	48.9735	13.7421	199.56		1	0	NA	NA
Zm00001d027870	Zm00001d048297	6.29605	12.9909			0	1	NA	NA
Zm00001d027873	Zm00001d048294	38.4575	15.7761			1	0	NA	NA
Zm00001d027875	Zm00001d048293	4.94077	3.08939	17.0203		0	0	NA	NA
Zm00001d027876	Zm00001d048292	8.74428	20.177	104.097	191.001	0	1	0	0
Zm00001d027877	Zm00001d048289	4.99568	5.43085	31.9388		0	0	NA	NA
Zm00001d027885	Zm00001d048284	7.52559	13.3491			0	0	NA	NA
Zm00001d027894	Zm00001d048273	10.4763	13.6545			0	0	NA	NA
Zm00001d027916	Zm00001d048258	8.45914	13.0022	18.256		0	0	NA	NA
Zm00001d027919	Zm00001d048254				13960.5	NA	NA	NA	NA
Zm00001d027922	Zm00001d048252	44.2303	133.645	266.542	901.942	0	1	0	1
Zm00001d027934	Zm00001d048247	38.8696	3.92542	65.9669	34.1471	1	0	0	0
Zm00001d027936	Zm00001d048246	39.4322	1.62475			1	0	NA	NA
Zm00001d027939	Zm00001d048244	30.0516		96.8197		NA	NA	NA	NA
Zm00001d027944	Zm00001d048242	48.3727	29.9802	188.309		0	0	NA	NA
Zm00001d027962	Zm00001d048239	15.0783	3.50937	254.106		1	0	NA	NA
Zm00001d027967	Zm00001d048238	16.9306	32.8043	3238.54	3375.1	0	0	0	0
Zm00001d027969	Zm00001d048236	6.41765	7.01575	17.7486	7.77363	0	0	1	0
Zm00001d027971	Zm00001d048235	10.5034	10.7736	56.1499	43.1508	0	0	0	0
Zm00001d027973	Zm00001d048234	5.10367	7.44051			0	0	NA	NA
Zm00001d027975	Zm00001d048233	11.1394	5.5965	28.3225	39.5259	0	0	0	0
Zm00001d027978	Zm00001d048232					NA	NA	NA	NA
Zm00001d027982	Zm00001d048231	22.6201		40.3188		NA	NA	NA	NA
Zm00001d027983	Zm00001d048230		2.33683			NA	NA	NA	NA
Zm00001d027987	Zm00001d048229	6.5829	4.47001			0	0	NA	NA
Zm00001d027991	Zm00001d048227	19.5092	1.85643	70.2176		1	0	NA	NA
Zm00001d027992	Zm00001d048226	8.83781	4.94828			0	0	NA	NA
Zm00001d027994	Zm00001d048225	43.3516	23.9669	24.1707		0	0	NA	NA
Zm00001d027998	Zm00001d048224	2.01766	2.46736			0	0	NA	NA
Zm00001d028002	Zm00001d048222	34.7067	45.6817		326.035	0	0	NA	NA
Zm00001d028004	Zm00001d048220	5.96477	6.04338		55.4187	0	0	NA	NA
Zm00001d028009	Zm00001d048218	9.69394	8.46978	64.7615	32.7147	0	0	0	0
Zm00001d028010	Zm00001d048217	14.2252	11.1518	52.1227	36.7597	0	0	0	0
Zm00001d028011	Zm00001d048215	10.6433	7.51895		22.3411	0	0	NA	NA
Zm00001d028013	Zm00001d048210	1.54757				NA	NA	NA	NA
Zm00001d028015	Zm00001d048209	50.498	48.4924		60.8317	0	0	NA	NA
Zm00001d028017	Zm00001d048208	5.09959	2.47021			1	0	NA	NA
Zm00001d028020	Zm00001d048207	12.6092	1.75545	87.0719		1	0	NA	NA
Zm00001d028036	Zm00001d048121		6.97206		57.7237	NA	NA	NA	NA
Zm00001d028040	Zm00001d048122	33.5257	26.5814			0	0	NA	NA
Zm00001d028043	Zm00001d048123	22.1924	1.43611	457.011		1	0	NA	NA
Zm00001d028045	Zm00001d048126	32.8577	24.8302	78.2258	56.9361	0	0	0	0
Zm00001d028053	Zm00001d048132	22.7562	32.5263	330.014		0	0	NA	NA
Zm00001d028055	Zm00001d048134	9.47967	4.19165			1	0	NA	NA
Zm00001d028064	Zm00001d048136	19.9982	18.9522			0	0	NA	NA
Zm00001d028073	Zm00001d048137	12.5894	5.95564			1	0	NA	NA
Zm00001d028085	Zm00001d048141	2.31669	14.9592			0	1	NA	NA
Zm00001d028089	Zm00001d048142	1.58595	3.6654	27.7751	19.1013	0	1	0	0
Zm00001d028092	Zm00001d048143	3.42298	20.4553		64.9711	0	1	NA	NA
Zm00001d028093	Zm00001d048144	36.0271		105.732		NA	NA	NA	NA
Zm00001d028094	Zm00001d048146	25.9895	5.44197	44.9148		1	0	NA	NA
Zm00001d028102	Zm00001d048149	43.1332	49.5279	260.587	696.931	0	0	0	1
Zm00001d028103	Zm00001d048151	12.535	54.3974			0	1	NA	NA
Zm00001d028111	Zm00001d048154	9.28392	7.40476			0	0	NA	NA
Zm00001d028112	Zm00001d048155	24.9416	34.0969	228.809		0	0	NA	NA
Zm00001d028117	Zm00001d048159	549.926	295.142	822.661	2269.72	0	0	0	1
Zm00001d028118	Zm00001d048162	6.06819	9.01625			0	0	NA	NA
Zm00001d028125	Zm00001d048166	6.95938	1.58089	93.6198		1	0	NA	NA
Zm00001d028129	Zm00001d048172	23.6064	2.11103			1	0	NA	NA
Zm00001d028130	Zm00001d048173	26.2398	8.55107	115.523		1	0	NA	NA
Zm00001d028133	Zm00001d048175		7.71687		74.4887	NA	NA	NA	NA
Zm00001d028151	Zm00001d048178	48.7726	30.7436	68.7251	56.3116	0	0	0	0
Zm00001d028153	Zm00001d048181	26.3541	9.93205	118.56	69.5987	1	0	0	0
Zm00001d028159	Zm00001d048185	5.83708	2.84426			1	0	NA	NA
Zm00001d028161	Zm00001d048188	12.6895	2.81544			1	0	NA	NA
Zm00001d028164	Zm00001d048189	13.0057				NA	NA	NA	NA
Zm00001d028167	Zm00001d048191	20.3488	28.5511	130.377	174.372	0	0	0	0
Zm00001d028171	Zm00001d048195	4.95132	15.5496	39.9671	77.9941	0	1	0	0
Zm00001d028173	Zm00001d048196	24.2801	1.41701	113.935		1	0	NA	NA
Zm00001d028175	Zm00001d048197	2.06911				NA	NA	NA	NA
Zm00001d028177	Zm00001d048200	42.4056		70.0613		NA	NA	NA	NA
Zm00001d028180	Zm00001d048201	96.9823	237.942	432.856	638.957	0	1	0	0
Zm00001d028181	Zm00001d048204	61.787	194.056	1513.18	2347.68	0	1	0	0
Zm00001d028185	Zm00001d048109	2.47052	3.00375			0	0	NA	NA
Zm00001d028188	Zm00001d048108	14.382	5.46217	25.488		1	0	NA	NA
Zm00001d028189	Zm00001d048107	37.9139		67.3762		NA	NA	NA	NA
Zm00001d028193	Zm00001d048105	29.7098	22.5328		26.7698	0	0	NA	NA
Zm00001d028194	Zm00001d048102	51.3784	89.8974	707.265	2533.26	0	0	0	1
Zm00001d028201	Zm00001d048100	256.522	133.979	271.388	132.838	0	0	1	0
Zm00001d028203	Zm00001d048096	10.5153	8.86592	42.4212	109.264	0	0	0	1
Zm00001d028210	Zm00001d048086	23.8044	33.6278	86.8709	164.896	0	0	0	0
Zm00001d028214	Zm00001d048084	16.9271	13.4623	121.868	131.784	0	0	0	0
Zm00001d028216	Zm00001d048083	64.4567	38.8071	244.962	38.0979	0	0	1	0
Zm00001d028217	Zm00001d048082	190.699	187.328	76.8443	117.925	0	0	0	0
Zm00001d028218	Zm00001d048081	47.3471	22.1194	1031.18	245.596	1	0	1	0
Zm00001d028227	Zm00001d048080	13.2641	12.8798	194.974	289.415	0	0	0	0
Zm00001d028229	Zm00001d048076	6.37354	3.53722			0	0	NA	NA
Zm00001d028231	Zm00001d048066	9.99278	6.74022	20.3107		0	0	NA	NA
Zm00001d028241	Zm00001d048061	13.5392	6.09704	14.981		1	0	NA	NA
Zm00001d028243	Zm00001d048055	32.6942	38.8238	619.228	730.017	0	0	0	0
Zm00001d028260	Zm00001d048050	65.3977	7.19618	806.222	161.682	1	0	1	0
Zm00001d028272	Zm00001d048028	15.2431	9.23446		47.7206	0	0	NA	NA
Zm00001d028274	Zm00001d048026		2.54432			NA	NA	NA	NA
Zm00001d028279	Zm00001d048022	29.2438	1.91642	47.9052		1	0	NA	NA
Zm00001d028282	Zm00001d048021	40.4252	171.567	957.469	2547.57	0	1	0	1
Zm00001d028284	Zm00001d048019	16.1822	13.5141			0	0	NA	NA
Zm00001d028285	Zm00001d048017	5.00012	4.55575		11.892	0	0	NA	NA
Zm00001d028287	Zm00001d048013	4.14007	2.70086			0	0	NA	NA
Zm00001d028297	Zm00001d047999	7.49665	1.67245			1	0	NA	NA
Zm00001d028299	Zm00001d047998	33.8889	30.1783	88.0906	58.1813	0	0	0	0
Zm00001d028304	Zm00001d047995	3.45191	1.95437			0	0	NA	NA
Zm00001d028307	Zm00001d047993	2.39415	2.756			0	0	NA	NA
Zm00001d028348	Zm00001d047984	7.69633	4.17271	206.24		0	0	NA	NA
Zm00001d028352	Zm00001d047983	13.2617	35.7369	16.6992	497.438	0	1	0	1
Zm00001d028358	Zm00001d047979	12.0288	7.17539	53.9179	51.3208	0	0	0	0
Zm00001d028359	Zm00001d047977	65.9144	55.3423	318.78	358.293	0	0	0	0
Zm00001d028361	Zm00001d047976	3.02798	3.75703			0	0	NA	NA
Zm00001d028366	Zm00001d047972	2.55006	1.32619			0	0	NA	NA
Zm00001d028370	Zm00001d047969	13.0215	9.55075	42.9494	62.8424	0	0	0	0
Zm00001d028371	Zm00001d047968	12.6872	4.86228			1	0	NA	NA
Zm00001d028372	Zm00001d047967	13.4572	1.46399	17.3369		1	0	NA	NA
Zm00001d028373	Zm00001d047965	31.3134	49.3927	890.882	898.197	0	0	0	0
Zm00001d028377	Zm00001d047962	72.8484	70.8429	330.118		0	0	NA	NA
Zm00001d028380	Zm00001d047960	11.8114	8.26912			0	0	NA	NA
Zm00001d028384	Zm00001d047958	224.999	298.483	893.629	739.58	0	0	0	0
Zm00001d028385	Zm00001d047955	9.91671	31.4701			0	1	NA	NA
Zm00001d028389	Zm00001d047944	10.7298	18.0301			0	0	NA	NA
Zm00001d028392	Zm00001d047942	56.7559	28.3322		106.911	1	0	NA	NA
Zm00001d028396	Zm00001d047941	72.0001	97.6577	1363.8	403.757	0	0	1	0
Zm00001d028400	Zm00001d047938	16.4539	6.03439			1	0	NA	NA
Zm00001d028405	Zm00001d047933	94.7472	22.3692	116.469	31.1333	1	0	1	0
Zm00001d028406	Zm00001d047931	10.9962	9.57155	10.4032		0	0	NA	NA
Zm00001d028412	Zm00001d047923	45.1591	26.3609	102.84	65.2642	0	0	0	0
Zm00001d028413	Zm00001d047921	2.53234	2.42993	45.0269		0	0	NA	NA
Zm00001d028414	Zm00001d047920	5.87337	34.5938	1291.74	270.481	0	1	1	0
Zm00001d028415	Zm00001d047918	4.45354	3.95483	25.5309	14.2388	0	0	0	0
Zm00001d028416	Zm00001d047917	3.70319	2.99052			0	0	NA	NA
Zm00001d028423	Zm00001d047916	6.7076	2.36736	19.8681		1	0	NA	NA
Zm00001d028427	Zm00001d047915	7.2797	6.04345			0	0	NA	NA
Zm00001d028429	Zm00001d047911	102.343	70.0675	131.843	380.674	0	0	0	1
Zm00001d028436	Zm00001d047910	40.8916	45.6551	746.441		0	0	NA	NA
Zm00001d028513	Zm00001d047876	24.2966	7.79771	511.307	219.148	1	0	1	0
Zm00001d028514	Zm00001d047875	4.16093	7.67598		16.2125	0	0	NA	NA
Zm00001d028522	Zm00001d047868	14.1378	15.0842	92.6623		0	0	NA	NA
Zm00001d028524	Zm00001d047860	3.93036	2.60184			0	0	NA	NA
Zm00001d028529	Zm00001d047859	30.171	15.6091	298.548	252.928	0	0	0	0
Zm00001d028531	Zm00001d047857	20.6185	28.9163	157.435	175.632	0	0	0	0
Zm00001d028532	Zm00001d047856	29.1587	38.9594	23.4537	12.7523	0	0	0	0
Zm00001d028533	Zm00001d047855	6.87971	16.8134	53.5652	38.6294	0	1	0	0
Zm00001d028534	Zm00001d047854	6.84985	12.7622		35.6833	0	0	NA	NA
Zm00001d028535	Zm00001d047853	12.9448	4.14466	52.0303		1	0	NA	NA
Zm00001d028539	Zm00001d047849	9.97367	10.8595	23.2373		0	0	NA	NA
Zm00001d028543	Zm00001d047848	13.294	20.1641	131.581		0	0	NA	NA
Zm00001d028561	Zm00001d047841	17.3698	5.23418	970.403	247.122	1	0	1	0
Zm00001d028565	Zm00001d047840	5.8892	3.9894			0	0	NA	NA
Zm00001d028566	Zm00001d047839	22.5058	8.51487	3.88455		1	0	NA	NA
Zm00001d028567	Zm00001d047837	3.7884	3.81757			0	0	NA	NA
Zm00001d028568	Zm00001d047835	141.172	50.0046	522.105	655.657	1	0	0	0
Zm00001d028569	Zm00001d047834	22.6804	30.7723	74.9115	44.9032	0	0	0	0
Zm00001d028570	Zm00001d047833	17.0464	10.968	11.3813	14.1805	0	0	0	0
Zm00001d028579	Zm00001d047831	32.6479	1.10019	122.576		1	0	NA	NA
Zm00001d028586	Zm00001d047828	38.009	44.271	1064.36	342.126	0	0	1	0
Zm00001d028590	Zm00001d047824	10.8617	10.0643			0	0	NA	NA
Zm00001d028593	Zm00001d047823	13.9625	11.152	37.1071	46.5589	0	0	0	0
Zm00001d028596	Zm00001d047821	14.8553	16.2271			0	0	NA	NA
Zm00001d028598	Zm00001d047820	37.1253	7.19907			1	0	NA	NA
Zm00001d028601	Zm00001d047814	116.446	50.481	81.3827	98.4517	1	0	0	0
Zm00001d028603	Zm00001d047813	8.99908	8.62627	18.2117		0	0	NA	NA
Zm00001d028606	Zm00001d047812	82.5621	36.0115	891.798	409.168	1	0	1	0
Zm00001d028608	Zm00001d047808	13.0939	8.36035	27.1262		0	0	NA	NA
Zm00001d028615	Zm00001d047807	1.78513	1.28588			0	0	NA	NA
Zm00001d028616	Zm00001d047806	10.6207	7.70783			0	0	NA	NA
Zm00001d028619	Zm00001d047805	24.5602	9.69895			1	0	NA	NA
Zm00001d028620	Zm00001d047804	25.6796	24.7036	223.807	198.52	0	0	0	0
Zm00001d028623	Zm00001d047803	17.8999		28.2447		NA	NA	NA	NA
Zm00001d028625	Zm00001d047802	6.64225	3.66511			0	0	NA	NA
Zm00001d028642	Zm00001d047801	6.55628	18.4045		22.4414	0	1	NA	NA
Zm00001d028643	Zm00001d047800	22.1567	14.9791			0	0	NA	NA
Zm00001d028653	Zm00001d047797	343.295	183.951	4968.94	5357.8	0	0	0	0
Zm00001d028654	Zm00001d047796	21.052	25.426	150.866	182.987	0	0	0	0
Zm00001d028655	Zm00001d047794	98.9981	76.7164	2517.78	853.336	0	0	1	0
Zm00001d028656	Zm00001d047793	57.8654	28.4146	339.247		1	0	NA	NA
Zm00001d028667	Zm00001d047786	6.18753	1.15186			1	0	NA	NA
Zm00001d028671	Zm00001d047780	8.58138	13.942	23.8495	90.1133	0	0	0	1
Zm00001d028675	Zm00001d047779	7.85563	10.7055			0	0	NA	NA
Zm00001d028676	Zm00001d047777	10.1585	9.85654			0	0	NA	NA
Zm00001d028679	Zm00001d047772	12.5593	7.13744		44.2972	0	0	NA	NA
Zm00001d028685	Zm00001d047771	4.54274	2.94538			0	0	NA	NA
Zm00001d028687	Zm00001d047769	38.6064	15.1745		473.882	1	0	NA	NA
Zm00001d028691	Zm00001d047767	16.69	8.86779	103.78	142.918	0	0	0	0
Zm00001d028696	Zm00001d047764	8.80547	13.8361	54.0506	43.4428	0	0	0	0
Zm00001d028698	Zm00001d047763	15.8801	18.7886		70.8425	0	0	NA	NA
Zm00001d028699	Zm00001d047762	9.66171	6.49375	20.0813	58.2418	0	0	0	1
Zm00001d028706	Zm00001d047759		5.91305			NA	NA	NA	NA
Zm00001d028709	Zm00001d047757	922.405	635.851	26194.4	10236.7	0	0	1	0
Zm00001d028712	Zm00001d047755	18.2024	31.8164	149.075		0	0	NA	NA
Zm00001d028713	Zm00001d047754	28.1774	24.3089	42.2579	29.0564	0	0	0	0
Zm00001d028714	Zm00001d047753	68.1554	26.1802	103.453		1	0	NA	NA
Zm00001d028721	Zm00001d047752	2.03501				NA	NA	NA	NA
Zm00001d028725	Zm00001d047750	12.9088	16.9352	45.5923	52.7288	0	0	0	0
Zm00001d028727	Zm00001d047749	14.0268	6.4595	90.4936	24.3186	1	0	1	0
Zm00001d028730	Zm00001d047747	18.5009	7.83383	101.556	40.1075	1	0	1	0
Zm00001d028736	Zm00001d047745	22.0067	18.5515	153.176	118.686	0	0	0	0
Zm00001d028744	Zm00001d047744	8.38654	6.87511	21.5056		0	0	NA	NA
Zm00001d028750	Zm00001d047736	80.648	23.0123	881.509		1	0	NA	NA
Zm00001d028752	Zm00001d047732	10.925	3.14481			1	0	NA	NA
Zm00001d028754	Zm00001d047728	1.60675	1.61277			0	0	NA	NA
Zm00001d028755	Zm00001d047727	206.388	45.6893	9504.7	1232.09	1	0	1	0
Zm00001d028757	Zm00001d047725	6.7394		30.8845		NA	NA	NA	NA
Zm00001d028761	Zm00001d047723	1.74387	4.66428		12.9636	0	1	NA	NA
Zm00001d028767	Zm00001d047722		1.12812			NA	NA	NA	NA
Zm00001d028769	Zm00001d047721	66.2913	25.9512	22.4288		1	0	NA	NA
Zm00001d028773	Zm00001d047720	117.713	85.7149	245.149		0	0	NA	NA
Zm00001d028774	Zm00001d047719	10.7476	7.06226	19.6943	21.4171	0	0	0	0
Zm00001d028777	Zm00001d047716	12.062				NA	NA	NA	NA
Zm00001d028782	Zm00001d047713	61.601	83.6254	1122.76	2079.61	0	0	0	0
Zm00001d028784	Zm00001d047709	14.892	3.74806	43.707	65.6938	1	0	0	0
Zm00001d028786	Zm00001d047707	811.73	386.184	20556.8	11156.9	1	0	0	0
Zm00001d028787	Zm00001d047706	40.4557		1293.14	454.273	NA	NA	1	0
Zm00001d028793	Zm00001d047705	5.2149	3.20858			0	0	NA	NA
Zm00001d028799	Zm00001d047702	1.50807	4.06596		64.8791	0	1	NA	NA
Zm00001d028803	Zm00001d047701	1.68156	5.16762		13.6778	0	1	NA	NA
Zm00001d028804	Zm00001d047699	72.8898	47.7602	88.7835	587.641	0	0	0	1
Zm00001d028806	Zm00001d047698	8.81036	1.54781		245.826	1	0	NA	NA
Zm00001d028807	Zm00001d047697	661.334	346.023			0	0	NA	NA
Zm00001d028808	Zm00001d047696	18.9694	5.4148	33.2292		1	0	NA	NA
Zm00001d028810	Zm00001d047695	42.5766		2694.37		NA	NA	NA	NA
Zm00001d028811	Zm00001d047694	17.2392	16.1545	190.534	143.75	0	0	0	0
Zm00001d028812	Zm00001d047689	8.91358	16.5808	49.6123	55.5241	0	0	0	0
Zm00001d028813	Zm00001d047688	18.9775		228.478		NA	NA	NA	NA
Zm00001d028820	Zm00001d047687	37.4183	19.0942	71.9251		0	0	NA	NA
Zm00001d028824	Zm00001d047685	6.05224	13.9885			0	1	NA	NA
Zm00001d028825	Zm00001d047683	8.59294	7.86963	51.5579		0	0	NA	NA
Zm00001d028826	Zm00001d047681	11.5196	4.14901	34.6839		1	0	NA	NA
Zm00001d028827	Zm00001d047681	16.5811	4.14901	43.4992		1	0	NA	NA
Zm00001d028829	Zm00001d047680	2.77136	4.28427			0	0	NA	NA
Zm00001d028830	Zm00001d047677	6.15191	5.51027	17.9871		0	0	NA	NA
Zm00001d028834	Zm00001d047676	8.19489	14.6891	23.9639	28.5478	0	0	0	0
Zm00001d028835	Zm00001d047675	4.19697	7.42263			0	0	NA	NA
Zm00001d028838	Zm00001d047674	18.9795	12.8743			0	0	NA	NA
Zm00001d028840	Zm00001d047673	22.5518	10.2487	8.52746		1	0	NA	NA
Zm00001d028841	Zm00001d047672	6.54077	1.71527			1	0	NA	NA
Zm00001d028854	Zm00001d047671	2.36647	1.40219			0	0	NA	NA
Zm00001d028866	Zm00001d047661	13.5014	17.5998			0	0	NA	NA
Zm00001d028874	Zm00001d047649	10.023		88.4433		NA	NA	NA	NA
Zm00001d028879	Zm00001d047644					NA	NA	NA	NA
Zm00001d028885	Zm00001d047639	9.38112	2.77949		66.8483	1	0	NA	NA
Zm00001d028889	Zm00001d047638	11.0694	5.02181	90.2568	39.7979	1	0	1	0
Zm00001d028890	Zm00001d047636	4.35736	7.69247			0	0	NA	NA
Zm00001d028894	Zm00001d047635	34.7478	55.246	44.7712	77.1133	0	0	0	0
Zm00001d028895	Zm00001d047634	13.0775	40.7455	194.014	627.303	0	1	0	1
Zm00001d028935	Zm00001d047599	1.53818	1.67634			0	0	NA	NA
Zm00001d028946	Zm00001d047594	12.4556	14.3123	250.157	566.481	0	0	0	1
Zm00001d029047	Zm00001d047533	64.7046	23.2012	277.119	94.8756	1	0	1	0
Zm00001d029049	Zm00001d047532	32.9665	34.0323	1412.82	1710.24	0	0	0	0
Zm00001d029051	Zm00001d047528	4.27062	6.84639		48.9905	0	0	NA	NA
Zm00001d029053	Zm00001d047526	9.97585	7.01439	41.9175		0	0	NA	NA
Zm00001d029056	Zm00001d047522	11.1411	30.6472	47.1376	137.589	0	1	0	1
Zm00001d029064	Zm00001d047519	16.0176	6.33191	71.0159	71.9664	1	0	0	0
Zm00001d029078	Zm00001d047512	58.3372	15.15	121.968	47.5558	1	0	1	0
Zm00001d029095	Zm00001d047506	5.32551	7.80639	23.6564		0	0	NA	NA
Zm00001d029102	Zm00001d047503	62.5612	68.7459	373.821	261.562	0	0	0	0
Zm00001d029105	Zm00001d047501	34.5511	6.06984	53.1806		1	0	NA	NA
Zm00001d029107	Zm00001d047499	9.46789	16.1485	202.558	108.436	0	0	0	0
Zm00001d029120	Zm00001d047494	20.6657	12.6702	73.9284	24.2906	0	0	1	0
Zm00001d029124	Zm00001d047493	212.087	45.0522			1	0	NA	NA
Zm00001d029126	Zm00001d047492	19.1166	27.0928	106.597	90.8367	0	0	0	0
Zm00001d029130	Zm00001d047489	2.87793	8.71867	14.7174	82.3011	0	1	0	1
Zm00001d029135	Zm00001d047487	8.31981				NA	NA	NA	NA
Zm00001d029143	Zm00001d047482	8.48714	6.01965	39.1687	100.779	0	0	0	1
Zm00001d029144	Zm00001d047481	111.825	132.649	2798.29	4426.76	0	0	0	0
Zm00001d029164	Zm00001d047480	7.46663	1.46787			1	0	NA	NA
Zm00001d029170	Zm00001d047479	336.762	447.624	45665.7	24086.4	0	0	0	0
Zm00001d029172	Zm00001d047478	1.37061	10.1511			0	1	NA	NA
Zm00001d029173	Zm00001d047477	274.797	226.117	11129.9	13233.2	0	0	0	0
Zm00001d029174	Zm00001d047472	125.342	113.189	3818.75	3186.07	0	0	0	0
Zm00001d029180	Zm00001d047471	14.6498	15.0809	45.3821	53.0402	0	0	0	0
Zm00001d029188	Zm00001d047467	11.4817	2.86594			1	0	NA	NA
Zm00001d029189	Zm00001d047466	4.96002	4.84778			0	0	NA	NA
Zm00001d029196	Zm00001d047464	24.3967	47.0473	236.281	446.928	0	0	0	0
Zm00001d029200	Zm00001d047463	2.30191	7.49846		650.651	0	1	NA	NA
Zm00001d029201	Zm00001d047462	14.8728	27.7397	236.946	504.531	0	0	0	1
Zm00001d029208	Zm00001d047460	20.6971		39.1949		NA	NA	NA	NA
Zm00001d029209	Zm00001d047457	13.4873	10.9483	22.9909		0	0	NA	NA
Zm00001d029214	Zm00001d047456	18.862	18.5938	60.7339		0	0	NA	NA
Zm00001d029215	Zm00001d047453	45.9006	26.0382	749.539	2308.19	0	0	0	1
Zm00001d029226	Zm00001d047446	5.02756	4.81272		187.088	0	0	NA	NA
Zm00001d029242	Zm00001d047442	3.9524	5.63388			0	0	NA	NA
Zm00001d029258	Zm00001d047437	7.65836	1.96482			1	0	NA	NA
Zm00001d029260	Zm00001d047435	11.1221	14.0078			0	0	NA	NA
Zm00001d029264	Zm00001d047428	11.1846	9.31871	28.1371	14.3721	0	0	0	0
Zm00001d029272	Zm00001d047426	20.1201	37.3408	59.1422	114.502	0	0	0	0
Zm00001d029285	Zm00001d047422	16.2046	14.211	105.202	81.0672	0	0	0	0
Zm00001d029287	Zm00001d047421	10.0736	5.81836	75.5721	65.0717	0	0	0	0
Zm00001d029289	Zm00001d047418	2.87937	19.01		87.3806	0	1	NA	NA
Zm00001d029297	Zm00001d047412	5.00074	6.91448		19.2249	0	0	NA	NA
Zm00001d029300	Zm00001d047404	1.10067	11.6586		167.197	0	1	NA	NA
Zm00001d029305	Zm00001d047401		28.1102		468.274	NA	NA	NA	NA
Zm00001d029313	Zm00001d047399	2.22554	6.8184			0	1	NA	NA
Zm00001d029324	Zm00001d047166	43.5558	46.9011	120.869	80.7743	0	0	0	0
Zm00001d029329	Zm00001d047174	23.2001	7.35665	65.8504		1	0	NA	NA
Zm00001d029331	Zm00001d047178	21.087	9.24782			1	0	NA	NA
Zm00001d029333	Zm00001d047181	16.8502	16.2828		25.8916	0	0	NA	NA
Zm00001d029337	Zm00001d047183	2.00878	10.6034	33.9868	39.4347	0	1	0	0
Zm00001d029340	Zm00001d047186	17.5846	281.487		1968.04	0	1	NA	NA
Zm00001d029350	Zm00001d047190	1.81251	15.4452			0	1	NA	NA
Zm00001d029352	Zm00001d047191	12.6571	32.3379	363.682	1117.36	0	1	0	1
Zm00001d029353	Zm00001d047192	2.52643	1.22429			1	0	NA	NA
Zm00001d029372	Zm00001d047201	2.16666	1.91043			0	0	NA	NA
Zm00001d029376	Zm00001d047203	47.9819	117.16	925.031	634.188	0	1	0	0
Zm00001d029378	Zm00001d047204	60.2802	39.5011			0	0	NA	NA
Zm00001d029380	Zm00001d047206	36.53		438.494		NA	NA	NA	NA
Zm00001d029383	Zm00001d047208	5.82563	4.66471			0	0	NA	NA
Zm00001d029389	Zm00001d047211	2.20422	2.68211			0	0	NA	NA
Zm00001d029410	Zm00001d047223	4.99317				NA	NA	NA	NA
Zm00001d029417	Zm00001d047236	10.8507	8.03785			0	0	NA	NA
Zm00001d029419	Zm00001d047239	5.91501	8.36954	107.296	79.8238	0	0	0	0
Zm00001d029428	Zm00001d047240	1.48396	2.71433			0	0	NA	NA
Zm00001d029432	Zm00001d047242	4.53431	15.3416	38.5541	147.098	0	1	0	1
Zm00001d029435	Zm00001d047245	4.57133	6.87661	74.7053	31.3899	0	0	1	0
Zm00001d029437	Zm00001d047250	42.6745	6.60034			1	0	NA	NA
Zm00001d029441	Zm00001d047251	76.5991	50.4625	128.303	27.7401	0	0	1	0
Zm00001d029447	Zm00001d047260	11.7912	24.776			0	1	NA	NA
Zm00001d029454	Zm00001d047261	21.8227	205.15	65.4938	151.033	0	1	0	1
Zm00001d029473	Zm00001d047265	18.4428	13.0605	71.6913		0	0	NA	NA
Zm00001d029474	Zm00001d047266	1.86894	2.10134			0	0	NA	NA
Zm00001d029483	Zm00001d047271	145.478	98.5301	339.083	691.886	0	0	0	1
Zm00001d029516	Zm00001d047273	14.8037	11.2239	33.8048	47.1241	0	0	0	0
Zm00001d029518	Zm00001d047274	1.26124				NA	NA	NA	NA
Zm00001d029527	Zm00001d047282	486.981	1058.8		16758	0	1	NA	NA
Zm00001d029529	Zm00001d047290	12.5754	15.7594	69.5328	60.9504	0	0	0	0
Zm00001d029531	Zm00001d047291	2.8379				NA	NA	NA	NA
Zm00001d029534	Zm00001d047292	13.6519	6.58219	327.1	267.319	1	0	0	0
Zm00001d029539	Zm00001d047293	33.9229	14.9887	78.4318		1	0	NA	NA
Zm00001d029553	Zm00001d047298	1.06975				NA	NA	NA	NA
Zm00001d029555	Zm00001d047300	20.6297	5.19622			1	0	NA	NA
Zm00001d029557	Zm00001d047302	7.3694	4.23143	426.49	203.163	0	0	1	0
Zm00001d029560	Zm00001d047303	2.93574	15.1456			0	1	NA	NA
Zm00001d029561	Zm00001d047306	16.2172	7.62341	132.813	142.606	1	0	0	0
Zm00001d029564	Zm00001d047309	1.37852	4.5128		27.2873	0	1	NA	NA
Zm00001d029578	Zm00001d047325	3.21715	2.86597			0	0	NA	NA
Zm00001d029579	Zm00001d047329	9.2854	5.61667		70.5458	0	0	NA	NA
Zm00001d029585	Zm00001d047331	19.5873		99.374		NA	NA	NA	NA
Zm00001d029587	Zm00001d047334	1.78178	2.48096			0	0	NA	NA
Zm00001d029590	Zm00001d047335	21.058	4.52968	110.957		1	0	NA	NA
Zm00001d029594	Zm00001d047340	96.8967	36.3144	1248.41	632.63	1	0	0	0
Zm00001d029627	Zm00001d048570	7.73301	3.26476		106.797	1	0	NA	NA
Zm00001d029675	Zm00001d048563	8.25037	12.6231		8.77041	0	0	NA	NA
Zm00001d029782	Zm00001d047373	32.0474	33.2785	397.529	338.966	0	0	0	0
Zm00001d029784	Zm00001d047378	3.13005				NA	NA	NA	NA
Zm00001d029799	Zm00001d047379	9.34047	2.93893	798.415		1	0	NA	NA
Zm00001d029803	Zm00001d047383	13.3491				NA	NA	NA	NA
Zm00001d029808	Zm00001d047388	6.13177	8.43929			0	0	NA	NA
Zm00001d029811	Zm00001d047389	10.5842	30.6311	144.479	242.233	0	1	0	0
Zm00001d029815	Zm00001d047397	2.23821	14.0836		45.6453	0	1	NA	NA
Zm00001d029846	Zm00001d047130	6.73903	1.95433	130.77	30.1666	1	0	1	0
Zm00001d029849	Zm00001d047126	10.12	6.32408			0	0	NA	NA
Zm00001d029853	Zm00001d047124	21.0912	15.9149	88.9759	128.8	0	0	0	0
Zm00001d029855	Zm00001d047123	13.561		61.0876		NA	NA	NA	NA
Zm00001d029856	Zm00001d047119	47.5818	50.991	169.645		0	0	NA	NA
Zm00001d029857	Zm00001d047115	1.55202	5.42683		367.753	0	1	NA	NA
Zm00001d029862	Zm00001d047109	4.3532	4.17809	22.2325		0	0	NA	NA
Zm00001d029868	Zm00001d047107	9.00152	5.21802			0	0	NA	NA
Zm00001d029869	Zm00001d047106	1.93048	1.50945			0	0	NA	NA
Zm00001d029872	Zm00001d047105	19.5077	7.21114		20.0095	1	0	NA	NA
Zm00001d030014	Zm00001d047059	72.1868	16.0998	495.38	78.233	1	0	1	0
Zm00001d030018	Zm00001d047058	20.3394	14.3986			0	0	NA	NA
Zm00001d030019	Zm00001d047057	29.6634	20.9041	75.064	64.374	0	0	0	0
Zm00001d030020	Zm00001d047054	118.381	64.0737	1044.22	726.92	0	0	0	0
Zm00001d030021	Zm00001d047053	17.7039	33.9004	158.236	181.003	0	0	0	0
Zm00001d030023	Zm00001d047050	2.28288	2.25332			0	0	NA	NA
Zm00001d030048	Zm00001d047032	9.8727				NA	NA	NA	NA
Zm00001d030053	Zm00001d047042	21.0429	39.2237	66.1974	80.9272	0	0	0	0
Zm00001d030059	Zm00001d047043		2.75995		78.9682	NA	NA	NA	NA
Zm00001d030061	Zm00001d047044	5.56071	7.83095		7.82256	0	0	NA	NA
Zm00001d030062	Zm00001d047045	3.17694	12.3865	41.0239		0	1	NA	NA
Zm00001d030613	Zm00001d041608	12.7304	30.8316		25.3973	0	1	NA	NA
Zm00001d030614	Zm00001d041606	47.0215	18.9926	749.621	479.679	1	0	0	0
Zm00001d030617	Zm00001d041604	169	5.3796			1	0	NA	NA
Zm00001d030620	Zm00001d041603	24.9329	23.8698	172.281	138.677	0	0	0	0
Zm00001d030622	Zm00001d041600	34.8049	39.5142	513.954	2674.11	0	0	0	1
Zm00001d030626	Zm00001d041599	10.0271	11.4893	59.1838	40.1288	0	0	0	0
Zm00001d030627	Zm00001d041597	69.2422	45.0206	247.663	211.131	0	0	0	0
Zm00001d030677	Zm00001d041575	35.0849	19.4627	749.266	436.534	0	0	0	0
Zm00001d030678	Zm00001d041576	22.1182	13.2634			0	0	NA	NA
Zm00001d030690	Zm00001d041569	100.901	285.513	1383.26	1687.01	0	1	0	0
Zm00001d030691	Zm00001d041568	413.117	271.898		7714.74	0	0	NA	NA
Zm00001d030694	Zm00001d041556	27.0864	17.711	625.356	366.596	0	0	0	0
Zm00001d030725	Zm00001d041550	427.647	675.385	12999.4	30135.1	0	0	0	1
Zm00001d030727	Zm00001d041549	9.76819	6.30839		25.3537	0	0	NA	NA
Zm00001d030732	Zm00001d041548	17.3953	18.2141	36.1984		0	0	NA	NA
Zm00001d030744	Zm00001d041536	13.0119	4.32756	157.319	75.3294	1	0	1	0
Zm00001d030750	Zm00001d041535	3.05061	8.3614			0	1	NA	NA
Zm00001d030751	Zm00001d041534	3.65679	2.25983	622.257	61.6003	0	0	1	0
Zm00001d030760	Zm00001d041530	11.1667	4.74323	25.6332	16.7403	1	0	0	0
Zm00001d030766	Zm00001d041525	4.22325	2.22751	25.614	18.1368	0	0	0	0
Zm00001d030773	Zm00001d041523		1.54866			NA	NA	NA	NA
Zm00001d030775	Zm00001d041518	2.1999	9.70534			0	1	NA	NA
Zm00001d030782	Zm00001d041515	2.85699	3.13862			0	0	NA	NA
Zm00001d030790	Zm00001d041510	10.2507	10.7056			0	0	NA	NA
Zm00001d030888	Zm00001d041343	24.1338	11.0081			1	0	NA	NA
Zm00001d030894	Zm00001d041345	11.9625	17.1546			0	0	NA	NA
Zm00001d030895	Zm00001d041352	140.608	189.513		1458.03	0	0	NA	NA
Zm00001d030910	Zm00001d041375	14.6919	1.93892			1	0	NA	NA
Zm00001d030911	Zm00001d041376	2.48094	1.91349			0	0	NA	NA
Zm00001d030914	Zm00001d041378		6.63343		12.4498	NA	NA	NA	NA
Zm00001d030938	Zm00001d041382	6.14505	5.29691			0	0	NA	NA
Zm00001d030939	Zm00001d041383	12.0926	6.2766	29.4939		0	0	NA	NA
Zm00001d030943	Zm00001d041384		2.63662			NA	NA	NA	NA
Zm00001d030945	Zm00001d041387	1.77025	1.70452			0	0	NA	NA
Zm00001d030955	Zm00001d041392	26.2275	11.348		198.653	1	0	NA	NA
Zm00001d030960	Zm00001d041395	11.8076	10.2902	11.7331	12.9506	0	0	0	0
Zm00001d030969	Zm00001d041397	3.48949	8.96784	11.9357	18.8237	0	1	0	0
Zm00001d030975	Zm00001d041402					NA	NA	NA	NA
Zm00001d030985	Zm00001d041405	5.48654	3.01876	28.535	41.1734	0	0	0	0
Zm00001d030987	Zm00001d041407	1.57308	20.5644		84.0147	0	1	NA	NA
Zm00001d030989	Zm00001d041410	15.7038	26.144			0	0	NA	NA
Zm00001d030990	Zm00001d041414	10.2105	2.61152	24.1495		1	0	NA	NA
Zm00001d030993	Zm00001d041416	7.6319	186.901			0	1	NA	NA
Zm00001d030996	Zm00001d041420	56.3883	12.98		138.919	1	0	NA	NA
Zm00001d031014	Zm00001d041450	18.864	3.24528	34.7481		1	0	NA	NA
Zm00001d031019	Zm00001d041455	26.4639	63.1153	114.244		0	1	NA	NA
Zm00001d031050	Zm00001d041480	51.3817	26.3898	758.709	355.857	0	0	1	0
Zm00001d031053	Zm00001d041481	4.15155	3.31633			0	0	NA	NA
Zm00001d031182	Zm00001d041218	6.54974		15.0164		NA	NA	NA	NA
Zm00001d031187	Zm00001d041221	1.85237	3.02721	59.484		0	0	NA	NA
Zm00001d031201	Zm00001d041232	1.5881	2.67469		8.46779	0	0	NA	NA
Zm00001d031204	Zm00001d041217	3.52057	17.8876	217.871	384.718	0	1	0	0
Zm00001d031205	Zm00001d041216	34.8124	41.5582	126.072	163.861	0	0	0	0
Zm00001d031211	Zm00001d041215	18.6733	35.5373	23.729	23.065	0	0	0	0
Zm00001d031217	Zm00001d041212	10.044				NA	NA	NA	NA
Zm00001d031266	Zm00001d052798	14.7672	12.799	65.681		0	0	NA	NA
Zm00001d031268	Zm00001d052800	5.24176	7.14966	13.9192	93.6276	0	0	0	1
[truncated: 1,661 more rows]

## Sheet: Dominance Patterns
Maize1	Maize2	Expression type	Abundance type	Expression and Abundance patterns match?	dataComplete?
Zm00001d001772	Zm00001d026664	ambiguous	ambiguous	1	0
Zm00001d001773	Zm00001d026658	one low	ambiguous	0	0
Zm00001d001774	Zm00001d026657	ambiguous	ambiguous	1	0
Zm00001d001778	Zm00001d026655	ambiguous	ambiguous	1	0
Zm00001d001780	Zm00001d026653	ambiguous	ambiguous	1	0
Zm00001d001784	Zm00001d026652	alternate dominance	ambiguous	0	1
Zm00001d001785	Zm00001d026650	one low	ambiguous	0	0
Zm00001d001787	Zm00001d026647	ambiguous	ambiguous	1	1
Zm00001d001788	Zm00001d026645	ambiguous	ambiguous	1	1
Zm00001d001790	Zm00001d026641	ambiguous	ambiguous	1	1
Zm00001d001797	Zm00001d026640	ambiguous	ambiguous	1	0
Zm00001d001798	Zm00001d026639	alternate dominance	alternate dominance	1	1
Zm00001d001802	Zm00001d026636	alternate dominance	ambiguous	0	1
Zm00001d001811	Zm00001d026634	ambiguous	ambiguous	1	0
Zm00001d001814	Zm00001d026630	ambiguous	alternate dominance	0	1
Zm00001d001819	Zm00001d026629	ambiguous	ambiguous	1	0
Zm00001d001824	Zm00001d026628	alternate dominance	ambiguous	0	0
Zm00001d001825	Zm00001d026627	ambiguous	ambiguous	1	0
Zm00001d001826	Zm00001d026625	ambiguous	ambiguous	1	0
Zm00001d001828	Zm00001d026621	alternate dominance	ambiguous	0	1
Zm00001d001837	Zm00001d026613	one low	ambiguous	0	0
Zm00001d001839	Zm00001d026611	ambiguous	ambiguous	1	1
Zm00001d001841	Zm00001d026609	ambiguous	ambiguous	1	0
Zm00001d001843	Zm00001d026608	alternate dominance	alternate dominance	1	1
Zm00001d001846	Zm00001d026607	ambiguous	ambiguous	1	0
Zm00001d001850	Zm00001d026603	ambiguous	ambiguous	1	0
Zm00001d001855	Zm00001d026600	ambiguous	ambiguous	1	0
Zm00001d001857	Zm00001d026599	alternate dominance	high correlation	0	1
Zm00001d001862	Zm00001d026597	ambiguous	ambiguous	1	0
Zm00001d001865	Zm00001d026594	alternate dominance	ambiguous	0	0
Zm00001d001866	Zm00001d026593	ambiguous	ambiguous	1	0
Zm00001d001871	Zm00001d026591	alternate dominance	ambiguous	0	0
Zm00001d001879	Zm00001d026590	high correlation	alternate dominance	0	1
Zm00001d001880	Zm00001d026588	alternate dominance	ambiguous	0	0
Zm00001d001883	Zm00001d026586	alternate dominance	one low	0	0
Zm00001d001884	Zm00001d026585	ambiguous	ambiguous	1	1
Zm00001d001887	Zm00001d026584	ambiguous	ambiguous	1	0
Zm00001d001895	Zm00001d026582	ambiguous	alternate dominance	0	1
Zm00001d001898	Zm00001d026579	one low	ambiguous	0	0
Zm00001d001899	Zm00001d026578	ambiguous	alternate dominance	0	1
Zm00001d001900	Zm00001d026577	alternate dominance	alternate dominance	1	1
Zm00001d001901	Zm00001d026575	ambiguous	alternate dominance	0	1
Zm00001d001902	Zm00001d026568	alternate dominance	ambiguous	0	0
Zm00001d001907	Zm00001d026563	ambiguous	ambiguous	1	0
Zm00001d001908	Zm00001d026562	alternate dominance	ambiguous	0	0
Zm00001d001915	Zm00001d026554	alternate dominance	ambiguous	0	0
Zm00001d001929	Zm00001d026546	ambiguous	ambiguous	1	0
Zm00001d001932	Zm00001d026543	ambiguous	ambiguous	1	1
Zm00001d001933	Zm00001d026543	alternate dominance	alternate dominance	1	1
Zm00001d001936	Zm00001d026542	ambiguous	ambiguous	1	0
Zm00001d001937	Zm00001d026541	ambiguous	ambiguous	1	1
Zm00001d001945	Zm00001d026540	ambiguous	ambiguous	1	1
Zm00001d001948	Zm00001d026537	both low	ambiguous	0	0
Zm00001d001952	Zm00001d026536	alternate dominance	ambiguous	0	0
Zm00001d001953	Zm00001d026535	alternate dominance	alternate dominance	1	1
Zm00001d001959	Zm00001d026531	ambiguous	ambiguous	1	0
Zm00001d001961	Zm00001d026530	ambiguous	ambiguous	1	0
Zm00001d001982	Zm00001d026510	ambiguous	ambiguous	1	0
Zm00001d001989	Zm00001d026500	alternate dominance	ambiguous	0	0
Zm00001d001990	Zm00001d026498	both low	ambiguous	0	0
Zm00001d001994	Zm00001d026495	ambiguous	alternate dominance	0	1
Zm00001d001997	Zm00001d026492	ambiguous	ambiguous	1	0
Zm00001d002005	Zm00001d026491	one low	ambiguous	0	0
Zm00001d002006	Zm00001d026490	ambiguous	ambiguous	1	1
Zm00001d002011	Zm00001d026486	one low	one low	1	0
Zm00001d002024	Zm00001d026483	alternate dominance	ambiguous	0	0
Zm00001d002028	Zm00001d026478	ambiguous	ambiguous	1	0
Zm00001d002034	Zm00001d026476	ambiguous	alternate dominance	0	1
Zm00001d002051	Zm00001d026472	alternate dominance	ambiguous	0	1
Zm00001d002056	Zm00001d026469	high correlation	ambiguous	0	1
Zm00001d002057	Zm00001d026470	one low	ambiguous	0	0
Zm00001d002059	Zm00001d026463	ambiguous	ambiguous	1	0
Zm00001d002064	Zm00001d026460	ambiguous	ambiguous	1	0
Zm00001d002065	Zm00001d026458	ambiguous	alternate dominance	0	1
Zm00001d002072	Zm00001d026454	ambiguous	ambiguous	1	0
Zm00001d002075	Zm00001d026448	ambiguous	ambiguous	1	0
Zm00001d002080	Zm00001d026445	ambiguous	ambiguous	1	0
Zm00001d002083	Zm00001d026444	ambiguous	ambiguous	1	0
Zm00001d002087	Zm00001d026442	ambiguous	ambiguous	1	0
Zm00001d002088	Zm00001d026440	ambiguous	ambiguous	1	0
Zm00001d002089	Zm00001d026439	high correlation	ambiguous	0	1
Zm00001d002131	Zm00001d026414	ambiguous	ambiguous	1	0
Zm00001d002132	Zm00001d026413	ambiguous	ambiguous	1	0
Zm00001d002137	Zm00001d026404	alternate dominance	ambiguous	0	1
Zm00001d002141	Zm00001d026397	ambiguous	alternate dominance	0	1
Zm00001d002145	Zm00001d026396	ambiguous	ambiguous	1	1
Zm00001d002149	Zm00001d026394	high correlation	ambiguous	0	0
Zm00001d002150	Zm00001d026395	ambiguous	ambiguous	1	1
Zm00001d002155	Zm00001d026392	ambiguous	ambiguous	1	0
Zm00001d002156	Zm00001d026391	ambiguous	ambiguous	1	0
Zm00001d002161	Zm00001d026390	ambiguous	ambiguous	1	0
Zm00001d002241	Zm00001d026348	ambiguous	ambiguous	1	1
Zm00001d002243	Zm00001d026347	alternate dominance	ambiguous	0	0
Zm00001d002244	Zm00001d026346	ambiguous	ambiguous	1	1
Zm00001d002252	Zm00001d026344	alternate dominance	ambiguous	0	0
Zm00001d002253	Zm00001d026343	ambiguous	ambiguous	1	0
Zm00001d002254	Zm00001d026339	both low	ambiguous	0	0
Zm00001d002256	Zm00001d026337	alternate dominance	ambiguous	0	1
Zm00001d002257	Zm00001d026335	ambiguous	ambiguous	1	0
Zm00001d002266	Zm00001d026334	alternate dominance	ambiguous	0	0
Zm00001d002267	Zm00001d026333	ambiguous	alternate dominance	0	1
Zm00001d002272	Zm00001d026331	ambiguous	ambiguous	1	1
Zm00001d002278	Zm00001d026329	ambiguous	ambiguous	1	0
Zm00001d002279	Zm00001d026326	one low	ambiguous	0	0
Zm00001d002284	Zm00001d026321	ambiguous	ambiguous	1	0
Zm00001d002286	Zm00001d026318	ambiguous	ambiguous	1	0
Zm00001d002288	Zm00001d026317	alternate dominance	ambiguous	0	0
Zm00001d002292	Zm00001d026311	alternate dominance	ambiguous	0	1
Zm00001d002304	Zm00001d026308	one low	ambiguous	0	0
Zm00001d002315	Zm00001d026302	alternate dominance	ambiguous	0	1
Zm00001d002316	Zm00001d026300	ambiguous	ambiguous	1	1
Zm00001d002318	Zm00001d026297	alternate dominance	ambiguous	0	0
Zm00001d002323	Zm00001d026296	alternate dominance	ambiguous	0	1
Zm00001d002325	Zm00001d026295	ambiguous	ambiguous	1	0
Zm00001d002326	Zm00001d026293	ambiguous	ambiguous	1	1
Zm00001d002330	Zm00001d026291	high correlation	high correlation	1	1
Zm00001d002332	Zm00001d026290	ambiguous	ambiguous	1	1
Zm00001d002334	Zm00001d026289	ambiguous	ambiguous	1	0
Zm00001d002338	Zm00001d026287	alternate dominance	ambiguous	0	1
Zm00001d002341	Zm00001d026285	high correlation	ambiguous	0	0
Zm00001d002344	Zm00001d026284	alternate dominance	ambiguous	0	0
Zm00001d002347	Zm00001d026282	alternate dominance	ambiguous	0	0
Zm00001d002348	Zm00001d026281	ambiguous	ambiguous	1	0
Zm00001d002352	Zm00001d026278	ambiguous	ambiguous	1	1
Zm00001d002358	Zm00001d026277	ambiguous	alternate dominance	0	1
Zm00001d002364	Zm00001d026271	high correlation	ambiguous	0	0
Zm00001d002424	Zm00001d026245	ambiguous	ambiguous	1	0
Zm00001d002425	Zm00001d026244	ambiguous	ambiguous	1	0
Zm00001d002426	Zm00001d026243	alternate dominance	ambiguous	0	0
Zm00001d002427	Zm00001d026242	one low	ambiguous	0	0
Zm00001d002429	Zm00001d026240	ambiguous	alternate dominance	0	1
Zm00001d002431	Zm00001d026239	ambiguous	ambiguous	1	0
Zm00001d002432	Zm00001d026237	ambiguous	ambiguous	1	0
Zm00001d002444	Zm00001d026235	ambiguous	ambiguous	1	0
Zm00001d002449	Zm00001d026231	alternate dominance	ambiguous	0	1
Zm00001d002450	Zm00001d026224	ambiguous	ambiguous	1	0
Zm00001d002451	Zm00001d026223	alternate dominance	ambiguous	0	1
Zm00001d002452	Zm00001d026218	high correlation	ambiguous	0	0
Zm00001d002456	Zm00001d026212	ambiguous	ambiguous	1	0
Zm00001d002475	Zm00001d026206	ambiguous	ambiguous	1	0
Zm00001d002476	Zm00001d026204	ambiguous	ambiguous	1	0
Zm00001d002477	Zm00001d026202	one low	one low	1	0
Zm00001d002483	Zm00001d026195	alternate dominance	ambiguous	0	1
Zm00001d002485	Zm00001d026193	alternate dominance	ambiguous	0	1
Zm00001d002498	Zm00001d026040	high correlation	ambiguous	0	0
Zm00001d002519	Zm00001d026032	one low	ambiguous	0	0
Zm00001d002530	Zm00001d026026	alternate dominance	ambiguous	0	0
Zm00001d002537	Zm00001d026020	ambiguous	ambiguous	1	0
Zm00001d002540	Zm00001d026018	alternate dominance	ambiguous	0	1
Zm00001d002545	Zm00001d026017	ambiguous	ambiguous	1	0
Zm00001d002546	Zm00001d026015	ambiguous	ambiguous	1	0
Zm00001d002548	Zm00001d026014	ambiguous	ambiguous	1	1
Zm00001d002549	Zm00001d026012	alternate dominance	ambiguous	0	0
Zm00001d002553	Zm00001d026010	alternate dominance	ambiguous	0	0
Zm00001d002562	Zm00001d026005	alternate dominance	ambiguous	0	0
Zm00001d002564	Zm00001d026003	one low	ambiguous	0	0
Zm00001d002573	Zm00001d026050	alternate dominance	both low	0	0
Zm00001d002576	Zm00001d026053	ambiguous	ambiguous	1	0
Zm00001d002579	Zm00001d026055	ambiguous	ambiguous	1	0
Zm00001d002589	Zm00001d026056	ambiguous	ambiguous	1	1
Zm00001d002592	Zm00001d026060	alternate dominance	ambiguous	0	0
Zm00001d002594	Zm00001d026061	alternate dominance	ambiguous	0	0
Zm00001d002599	Zm00001d026063	ambiguous	ambiguous	1	1
Zm00001d002600	Zm00001d026064	ambiguous	ambiguous	1	0
Zm00001d002609	Zm00001d026066	ambiguous	one low	0	0
Zm00001d002610	Zm00001d026067	alternate dominance	ambiguous	0	1
Zm00001d002611	Zm00001d026069	ambiguous	ambiguous	1	0
Zm00001d002614	Zm00001d026070	one low	ambiguous	0	0
Zm00001d002662	Zm00001d026129	ambiguous	ambiguous	1	0
Zm00001d002669	Zm00001d026130	ambiguous	ambiguous	1	0
Zm00001d002673	Zm00001d026131	alternate dominance	ambiguous	0	0
Zm00001d002675	Zm00001d026133	both low	ambiguous	0	0
Zm00001d002679	Zm00001d026135	one low	high correlation	0	0
Zm00001d002698	Zm00001d026140	one low	ambiguous	0	0
Zm00001d002700	Zm00001d026141	ambiguous	ambiguous	1	0
Zm00001d002718	Zm00001d026158	alternate dominance	ambiguous	0	1
Zm00001d002720	Zm00001d026159	one low	ambiguous	0	0
Zm00001d002721	Zm00001d026163	alternate dominance	ambiguous	0	1
Zm00001d002723	Zm00001d026164	ambiguous	ambiguous	1	0
Zm00001d002725	Zm00001d026165	ambiguous	ambiguous	1	0
Zm00001d002732	Zm00001d026166	high correlation	high correlation	1	1
Zm00001d002739	Zm00001d026176	alternate dominance	ambiguous	0	1
Zm00001d002747	Zm00001d026184	ambiguous	ambiguous	1	0
Zm00001d002749	Zm00001d026185	ambiguous	ambiguous	1	0
Zm00001d002750	Zm00001d026186	ambiguous	ambiguous	1	0
Zm00001d002757	Zm00001d026189	alternate dominance	ambiguous	0	0
Zm00001d002758	Zm00001d026190	ambiguous	ambiguous	1	0
Zm00001d002760	Zm00001d026191	ambiguous	ambiguous	1	0
Zm00001d002774	Zm00001d025993	ambiguous	ambiguous	1	0
Zm00001d002797	Zm00001d025977	alternate dominance	ambiguous	0	0
Zm00001d002798	Zm00001d025967	ambiguous	ambiguous	1	0
Zm00001d002799	Zm00001d025964	ambiguous	ambiguous	1	0
Zm00001d002801	Zm00001d025960	ambiguous	ambiguous	1	0
Zm00001d002802	Zm00001d025959	ambiguous	ambiguous	1	0
Zm00001d002806	Zm00001d025957	ambiguous	ambiguous	1	0
Zm00001d002810	Zm00001d025955	ambiguous	ambiguous	1	1
Zm00001d002811	Zm00001d025953	alternate dominance	ambiguous	0	1
Zm00001d002815	Zm00001d025952	high correlation	high correlation	1	1
Zm00001d002817	Zm00001d025951	ambiguous	ambiguous	1	1
Zm00001d002819	Zm00001d025950	ambiguous	ambiguous	1	1
Zm00001d002820	Zm00001d025949	ambiguous	one low	0	0
Zm00001d002822	Zm00001d025948	high correlation	ambiguous	0	1
Zm00001d002826	Zm00001d025947	ambiguous	ambiguous	1	0
Zm00001d002827	Zm00001d025946	ambiguous	alternate dominance	0	1
Zm00001d002829	Zm00001d025944	ambiguous	ambiguous	1	0
Zm00001d002830	Zm00001d025943	alternate dominance	ambiguous	0	0
Zm00001d002836	Zm00001d025933	alternate dominance	ambiguous	0	0
Zm00001d002842	Zm00001d025932	ambiguous	ambiguous	1	1
Zm00001d002843	Zm00001d025930	ambiguous	ambiguous	1	0
Zm00001d002844	Zm00001d025926	high correlation	high correlation	1	1
Zm00001d002848	Zm00001d025921	alternate dominance	ambiguous	0	1
Zm00001d002849	Zm00001d025918	alternate dominance	ambiguous	0	0
Zm00001d002851	Zm00001d025917	alternate dominance	ambiguous	0	0
Zm00001d002856	Zm00001d025916	alternate dominance	ambiguous	0	0
Zm00001d002865	Zm00001d025911	ambiguous	ambiguous	1	0
Zm00001d002867	Zm00001d025910	one low	ambiguous	0	0
Zm00001d002869	Zm00001d025908	ambiguous	ambiguous	1	1
Zm00001d002872	Zm00001d025906	one low	one low	1	0
Zm00001d002880	Zm00001d026675	ambiguous	ambiguous	1	0
Zm00001d002882	Zm00001d026678	ambiguous	ambiguous	1	0
Zm00001d002884	Zm00001d026679	ambiguous	ambiguous	1	0
Zm00001d002889	Zm00001d026680	alternate dominance	ambiguous	0	1
Zm00001d002902	Zm00001d026683	ambiguous	ambiguous	1	0
Zm00001d002929	Zm00001d026687	one low	ambiguous	0	0
Zm00001d002933	Zm00001d026691	ambiguous	ambiguous	1	1
Zm00001d002954	Zm00001d025905	alternate dominance	alternate dominance	1	1
Zm00001d002955	Zm00001d025904	ambiguous	ambiguous	1	0
Zm00001d002956	Zm00001d025903	alternate dominance	ambiguous	0	1
Zm00001d002959	Zm00001d025900	ambiguous	ambiguous	1	0
Zm00001d002962	Zm00001d025894	alternate dominance	alternate dominance	1	1
Zm00001d002967	Zm00001d025892	alternate dominance	ambiguous	0	1
Zm00001d002969	Zm00001d025891	ambiguous	ambiguous	1	0
Zm00001d002974	Zm00001d025887	ambiguous	ambiguous	1	0
Zm00001d002984	Zm00001d025886	one low	ambiguous	0	0
Zm00001d002989	Zm00001d025885	one low	ambiguous	0	0
Zm00001d002996	Zm00001d025874	ambiguous	ambiguous	1	0
Zm00001d003009	Zm00001d025872	alternate dominance	ambiguous	0	0
Zm00001d003011	Zm00001d025871	both low	ambiguous	0	0
Zm00001d003012	Zm00001d025869	alternate dominance	high correlation	0	1
Zm00001d003013	Zm00001d025868	ambiguous	ambiguous	1	0
Zm00001d003014	Zm00001d025866	ambiguous	ambiguous	1	0
Zm00001d003089	Zm00001d025815	ambiguous	ambiguous	1	0
Zm00001d003091	Zm00001d025814	one low	ambiguous	0	0
Zm00001d003101	Zm00001d025813	ambiguous	ambiguous	1	0
Zm00001d003103	Zm00001d025808	ambiguous	ambiguous	1	0
Zm00001d003106	Zm00001d025801	ambiguous	ambiguous	1	0
Zm00001d003110	Zm00001d025799	ambiguous	ambiguous	1	0
Zm00001d003116	Zm00001d025797	ambiguous	ambiguous	1	0
Zm00001d003119	Zm00001d025795	ambiguous	ambiguous	1	0
Zm00001d003123	Zm00001d025789	alternate dominance	ambiguous	0	1
Zm00001d003124	Zm00001d025786	ambiguous	alternate dominance	0	1
Zm00001d003127	Zm00001d025784	alternate dominance	ambiguous	0	0
Zm00001d003147	Zm00001d025777	alternate dominance	ambiguous	0	1
Zm00001d003157	Zm00001d025773	ambiguous	ambiguous	1	0
Zm00001d003160	Zm00001d025771	ambiguous	ambiguous	1	0
Zm00001d003162	Zm00001d025770	ambiguous	ambiguous	1	0
Zm00001d003167	Zm00001d025763	ambiguous	ambiguous	1	0
Zm00001d003172	Zm00001d025762	ambiguous	ambiguous	1	0
Zm00001d003173	Zm00001d025761	alternate dominance	ambiguous	0	1
Zm00001d003175	Zm00001d025759	alternate dominance	ambiguous	0	0
Zm00001d003176	Zm00001d025757	ambiguous	ambiguous	1	1
Zm00001d003179	Zm00001d025756	ambiguous	ambiguous	1	0
Zm00001d003185	Zm00001d025754	ambiguous	ambiguous	1	0
Zm00001d003188	Zm00001d025753	ambiguous	ambiguous	1	0
Zm00001d003193	Zm00001d025752	ambiguous	one low	0	0
Zm00001d003208	Zm00001d025748	high correlation	ambiguous	0	0
Zm00001d003217	Zm00001d025741	both low	one low	0	0
Zm00001d003220	Zm00001d025740	ambiguous	ambiguous	1	1
Zm00001d003222	Zm00001d025739	ambiguous	alternate dominance	0	1
Zm00001d003226	Zm00001d025737	both low	ambiguous	0	0
Zm00001d003228	Zm00001d025735	ambiguous	high correlation	0	1
Zm00001d003229	Zm00001d025727	high correlation	ambiguous	0	0
Zm00001d003245	Zm00001d025726	ambiguous	alternate dominance	0	1
Zm00001d003248	Zm00001d025724	alternate dominance	ambiguous	0	0
Zm00001d003249	Zm00001d025721	alternate dominance	ambiguous	0	1
Zm00001d003250	Zm00001d025717	ambiguous	ambiguous	1	0
Zm00001d003251	Zm00001d025716	alternate dominance	ambiguous	0	0
Zm00001d003254	Zm00001d025715	ambiguous	ambiguous	1	1
Zm00001d003256	Zm00001d025714	ambiguous	ambiguous	1	0
Zm00001d003257	Zm00001d025713	ambiguous	ambiguous	1	1
Zm00001d003261	Zm00001d025712	ambiguous	ambiguous	1	1
Zm00001d003266	Zm00001d025710	alternate dominance	ambiguous	0	0
Zm00001d003269	Zm00001d025709	ambiguous	ambiguous	1	0
Zm00001d003272	Zm00001d025699	ambiguous	ambiguous	1	0
Zm00001d003281	Zm00001d025696	alternate dominance	ambiguous	0	1
Zm00001d003284	Zm00001d025694	alternate dominance	ambiguous	0	1
Zm00001d003288	Zm00001d025692	ambiguous	ambiguous	1	0
Zm00001d003291	Zm00001d025689	alternate dominance	alternate dominance	1	1
Zm00001d003293	Zm00001d025684	ambiguous	ambiguous	1	0
Zm00001d003328	Zm00001d025675	ambiguous	ambiguous	1	0
Zm00001d003329	Zm00001d025673	ambiguous	ambiguous	1	1
Zm00001d003331	Zm00001d025669	alternate dominance	ambiguous	0	1
Zm00001d003333	Zm00001d025668	ambiguous	ambiguous	1	0
Zm00001d003334	Zm00001d025667	ambiguous	ambiguous	1	1
Zm00001d003342	Zm00001d025666	both low	ambiguous	0	0
Zm00001d003343	Zm00001d025665	ambiguous	ambiguous	1	0
Zm00001d003345	Zm00001d025663	alternate dominance	ambiguous	0	0
Zm00001d003346	Zm00001d025662	ambiguous	ambiguous	1	0
Zm00001d003347	Zm00001d025660	ambiguous	ambiguous	1	1
Zm00001d003352	Zm00001d025658	ambiguous	ambiguous	1	0
Zm00001d003364	Zm00001d025654	one low	ambiguous	0	0
Zm00001d003369	Zm00001d025646	one low	ambiguous	0	0
Zm00001d003370	Zm00001d025645	high correlation	ambiguous	0	0
Zm00001d003382	Zm00001d025639	ambiguous	ambiguous	1	1
Zm00001d003393	Zm00001d025628	ambiguous	ambiguous	1	0
Zm00001d003398	Zm00001d025622	alternate dominance	ambiguous	0	0
Zm00001d003399	Zm00001d025621	ambiguous	ambiguous	1	0
Zm00001d003401	Zm00001d025617	ambiguous	ambiguous	1	0
Zm00001d003411	Zm00001d025616	ambiguous	ambiguous	1	0
Zm00001d003418	Zm00001d025613	high correlation	both low	0	0
Zm00001d003420	Zm00001d025612	ambiguous	ambiguous	1	0
Zm00001d003427	Zm00001d025598	ambiguous	ambiguous	1	0
Zm00001d003431	Zm00001d025588	high correlation	high correlation	1	1
Zm00001d003434	Zm00001d025586	alternate dominance	alternate dominance	1	1
Zm00001d003438	Zm00001d025581	ambiguous	ambiguous	1	0
Zm00001d003462	Zm00001d025577	ambiguous	ambiguous	1	0
Zm00001d003463	Zm00001d025576	ambiguous	ambiguous	1	0
Zm00001d003470	Zm00001d025574	ambiguous	ambiguous	1	1
Zm00001d003476	Zm00001d025572	alternate dominance	ambiguous	0	0
Zm00001d003477	Zm00001d025569	ambiguous	ambiguous	1	0
Zm00001d003492	Zm00001d025568	ambiguous	ambiguous	1	0
Zm00001d003495	Zm00001d025566	alternate dominance	ambiguous	0	1
Zm00001d003497	Zm00001d025562	ambiguous	ambiguous	1	0
Zm00001d003502	Zm00001d025553	ambiguous	ambiguous	1	0
Zm00001d003505	Zm00001d025552	one low	ambiguous	0	0
Zm00001d003509	Zm00001d025548	ambiguous	ambiguous	1	1
Zm00001d003510	Zm00001d025547	ambiguous	high correlation	0	1
Zm00001d003511	Zm00001d025546	ambiguous	ambiguous	1	0
Zm00001d003512	Zm00001d025545	high correlation	high correlation	1	1
Zm00001d003515	Zm00001d025541	ambiguous	one low	0	0
Zm00001d003518	Zm00001d025538	ambiguous	ambiguous	1	1
Zm00001d003521	Zm00001d025534	one low	ambiguous	0	0
Zm00001d003525	Zm00001d025528	ambiguous	ambiguous	1	1
Zm00001d003530	Zm00001d025526	ambiguous	ambiguous	1	0
Zm00001d003533	Zm00001d025524	ambiguous	ambiguous	1	1
Zm00001d003535	Zm00001d025522	one low	ambiguous	0	0
Zm00001d003543	Zm00001d025520	alternate dominance	ambiguous	0	0
Zm00001d003544	Zm00001d025519	ambiguous	ambiguous	1	0
Zm00001d003545	Zm00001d025518	one low	ambiguous	0	0
Zm00001d003546	Zm00001d025517	ambiguous	ambiguous	1	0
Zm00001d003549	Zm00001d025514	ambiguous	ambiguous	1	1
Zm00001d003552	Zm00001d025509	ambiguous	ambiguous	1	0
Zm00001d003554	Zm00001d025508	alternate dominance	ambiguous	0	1
Zm00001d003563	Zm00001d025489	one low	ambiguous	0	0
Zm00001d003573	Zm00001d025485	ambiguous	ambiguous	1	1
Zm00001d003583	Zm00001d025483	ambiguous	ambiguous	1	0
Zm00001d003586	Zm00001d025479	ambiguous	ambiguous	1	0
Zm00001d003594	Zm00001d025474	one low	ambiguous	0	0
Zm00001d003598	Zm00001d025472	ambiguous	ambiguous	1	0
Zm00001d003599	Zm00001d025470	one low	ambiguous	0	0
Zm00001d003600	Zm00001d025467	one low	one low	1	0
Zm00001d003604	Zm00001d025462	one low	ambiguous	0	0
Zm00001d003611	Zm00001d025461	ambiguous	ambiguous	1	1
Zm00001d003613	Zm00001d025453	ambiguous	alternate dominance	0	1
Zm00001d003616	Zm00001d025450	ambiguous	ambiguous	1	1
Zm00001d003622	Zm00001d025449	one low	ambiguous	0	0
Zm00001d003630	Zm00001d025445	ambiguous	ambiguous	1	0
Zm00001d003631	Zm00001d025444	ambiguous	ambiguous	1	0
Zm00001d003646	Zm00001d025433	ambiguous	ambiguous	1	0
Zm00001d003649	Zm00001d025431	ambiguous	ambiguous	1	0
Zm00001d003651	Zm00001d025430	ambiguous	ambiguous	1	0
Zm00001d003661	Zm00001d025421	one low	ambiguous	0	0
Zm00001d003663	Zm00001d025420	ambiguous	ambiguous	1	0
Zm00001d003664	Zm00001d025419	ambiguous	ambiguous	1	1
Zm00001d003666	Zm00001d025416	one low	ambiguous	0	0
Zm00001d003669	Zm00001d025414	alternate dominance	alternate dominance	1	1
Zm00001d003672	Zm00001d025413	high correlation	ambiguous	0	1
Zm00001d003675	Zm00001d025412	ambiguous	ambiguous	1	0
Zm00001d003730	Zm00001d025381	ambiguous	ambiguous	1	0
Zm00001d003742	Zm00001d025375	alternate dominance	ambiguous	0	0
Zm00001d003743	Zm00001d025374	ambiguous	ambiguous	1	0
Zm00001d003749	Zm00001d025373	ambiguous	ambiguous	1	0
Zm00001d003751	Zm00001d025371	ambiguous	ambiguous	1	1
Zm00001d003754	Zm00001d025369	ambiguous	ambiguous	1	0
Zm00001d003761	Zm00001d025367	ambiguous	ambiguous	1	0
Zm00001d003763	Zm00001d025361	alternate dominance	ambiguous	0	0
Zm00001d003769	Zm00001d025360	one low	ambiguous	0	0
Zm00001d003773	Zm00001d025359	ambiguous	ambiguous	1	1
Zm00001d003797	Zm00001d025352	ambiguous	ambiguous	1	0
Zm00001d003799	Zm00001d025347	one low	ambiguous	0	0
Zm00001d003804	Zm00001d025346	ambiguous	one low	0	0
Zm00001d003806	Zm00001d025345	alternate dominance	ambiguous	0	0
Zm00001d003812	Zm00001d025342	ambiguous	ambiguous	1	1
Zm00001d003817	Zm00001d025340	ambiguous	ambiguous	1	1
Zm00001d003822	Zm00001d025339	ambiguous	ambiguous	1	0
Zm00001d003829	Zm00001d025337	ambiguous	ambiguous	1	0
Zm00001d003830	Zm00001d025333	alternate dominance	ambiguous	0	1
Zm00001d003836	Zm00001d025332	one low	ambiguous	0	0
Zm00001d003848	Zm00001d025326	ambiguous	ambiguous	1	0
Zm00001d003852	Zm00001d025310	ambiguous	ambiguous	1	0
Zm00001d003855	Zm00001d025307	alternate dominance	ambiguous	0	0
Zm00001d003857	Zm00001d025305	high correlation	ambiguous	0	1
Zm00001d003859	Zm00001d025303	one low	ambiguous	0	0
Zm00001d003864	Zm00001d025300	ambiguous	alternate dominance	0	1
Zm00001d003867	Zm00001d025299	one low	ambiguous	0	0
Zm00001d003871	Zm00001d025298	one low	ambiguous	0	0
Zm00001d003872	Zm00001d025294	ambiguous	ambiguous	1	1
Zm00001d003877	Zm00001d025287	high correlation	high correlation	1	1
Zm00001d003879	Zm00001d025286	ambiguous	ambiguous	1	1
Zm00001d003884	Zm00001d025281	alternate dominance	ambiguous	0	0
Zm00001d004539	Zm00001d024926	alternate dominance	ambiguous	0	1
Zm00001d004541	Zm00001d024928	ambiguous	one low	0	0
Zm00001d004543	Zm00001d024933	high correlation	ambiguous	0	0
Zm00001d004545	Zm00001d024934	alternate dominance	ambiguous	0	0
Zm00001d004546	Zm00001d024935	ambiguous	alternate dominance	0	1
Zm00001d004547	Zm00001d024937	ambiguous	ambiguous	1	0
Zm00001d004551	Zm00001d024938	alternate dominance	alternate dominance	1	1
Zm00001d004552	Zm00001d024939	alternate dominance	alternate dominance	1	1
Zm00001d004553	Zm00001d024940	ambiguous	ambiguous	1	0
Zm00001d004554	Zm00001d024941	high correlation	ambiguous	0	0
Zm00001d004555	Zm00001d024946	high correlation	ambiguous	0	0
Zm00001d004557	Zm00001d024947	ambiguous	ambiguous	1	0
Zm00001d014355	Zm00001d036570	high correlation	ambiguous	0	1
Zm00001d014358	Zm00001d036571	ambiguous	alternate dominance	0	1
Zm00001d014360	Zm00001d036573	alternate dominance	ambiguous	0	0
Zm00001d014364	Zm00001d036577	high correlation	one low	0	0
Zm00001d014377	Zm00001d036593	ambiguous	ambiguous	1	1
Zm00001d014378	Zm00001d036594	ambiguous	ambiguous	1	0
Zm00001d014381	Zm00001d036597	ambiguous	ambiguous	1	0
Zm00001d014382	Zm00001d036598	ambiguous	alternate dominance	0	1
Zm00001d014462	Zm00001d036568	ambiguous	ambiguous	1	0
Zm00001d014553	Zm00001d036533	ambiguous	ambiguous	1	0
Zm00001d014564	Zm00001d036535	alternate dominance	high correlation	0	1
Zm00001d014565	Zm00001d036536	ambiguous	ambiguous	1	0
Zm00001d014583	Zm00001d036532	alternate dominance	ambiguous	0	0
Zm00001d014584	Zm00001d036531	ambiguous	one low	0	0
Zm00001d014641	Zm00001d036506	ambiguous	ambiguous	1	0
Zm00001d014648	Zm00001d036499	alternate dominance	ambiguous	0	0
Zm00001d014655	Zm00001d036495	ambiguous	ambiguous	1	1
Zm00001d014656	Zm00001d036494	alternate dominance	ambiguous	0	1
Zm00001d014664	Zm00001d036485	ambiguous	ambiguous	1	0
Zm00001d014665	Zm00001d036483	alternate dominance	ambiguous	0	1
Zm00001d014668	Zm00001d036482	ambiguous	ambiguous	1	1
Zm00001d014671	Zm00001d036481	ambiguous	alternate dominance	0	1
Zm00001d014673	Zm00001d036480	alternate dominance	ambiguous	0	1
Zm00001d014674	Zm00001d036477	ambiguous	ambiguous	1	1
Zm00001d014679	Zm00001d036464	ambiguous	ambiguous	1	0
Zm00001d014682	Zm00001d036463	ambiguous	ambiguous	1	0
Zm00001d014743	Zm00001d036436	ambiguous	ambiguous	1	0
Zm00001d014753	Zm00001d036432	ambiguous	ambiguous	1	1
Zm00001d014757	Zm00001d036431	ambiguous	ambiguous	1	1
Zm00001d014760	Zm00001d036429	ambiguous	ambiguous	1	1
Zm00001d014761	Zm00001d036428	ambiguous	alternate dominance	0	1
Zm00001d014762	Zm00001d036426	high correlation	ambiguous	0	1
Zm00001d014764	Zm00001d036422	ambiguous	alternate dominance	0	1
Zm00001d014765	Zm00001d036418	ambiguous	ambiguous	1	0
Zm00001d014773	Zm00001d036416	ambiguous	ambiguous	1	1
Zm00001d014774	Zm00001d036415	alternate dominance	ambiguous	0	0
Zm00001d014775	Zm00001d036410	ambiguous	ambiguous	1	1
Zm00001d014785	Zm00001d036403	ambiguous	ambiguous	1	0
Zm00001d014789	Zm00001d036402	alternate dominance	ambiguous	0	0
Zm00001d014792	Zm00001d036401	alternate dominance	alternate dominance	1	1
Zm00001d014793	Zm00001d036398	one low	ambiguous	0	0
Zm00001d014797	Zm00001d036395	ambiguous	ambiguous	1	0
Zm00001d014804	Zm00001d036394	one low	ambiguous	0	0
Zm00001d014811	Zm00001d036387	alternate dominance	ambiguous	0	1
Zm00001d014814	Zm00001d036382	ambiguous	ambiguous	1	0
Zm00001d014988	Zm00001d054047	ambiguous	ambiguous	1	1
Zm00001d014993	Zm00001d054043	high correlation	ambiguous	0	1
Zm00001d014994	Zm00001d054039	ambiguous	alternate dominance	0	1
Zm00001d014995	Zm00001d054038	alternate dominance	ambiguous	0	0
Zm00001d015006	Zm00001d054017	alternate dominance	ambiguous	0	1
Zm00001d015007	Zm00001d054016	alternate dominance	ambiguous	0	0
Zm00001d015012	Zm00001d054014	alternate dominance	ambiguous	0	0
Zm00001d015036	Zm00001d053899	ambiguous	ambiguous	1	0
Zm00001d015037	Zm00001d053901	ambiguous	ambiguous	1	1
Zm00001d015040	Zm00001d053910	one low	ambiguous	0	0
Zm00001d015061	Zm00001d053923	alternate dominance	ambiguous	0	1
Zm00001d015065	Zm00001d053927	ambiguous	ambiguous	1	0
Zm00001d015076	Zm00001d053933	one low	ambiguous	0	0
Zm00001d015084	Zm00001d053939	alternate dominance	one low	0	0
Zm00001d015091	Zm00001d053952	ambiguous	ambiguous	1	0
Zm00001d015095	Zm00001d053953	ambiguous	ambiguous	1	1
Zm00001d015096	Zm00001d053956	high correlation	high correlation	1	1
Zm00001d015103	Zm00001d053957	alternate dominance	ambiguous	0	0
Zm00001d015106	Zm00001d053958	ambiguous	high correlation	0	0
Zm00001d015116	Zm00001d053966	ambiguous	ambiguous	1	1
Zm00001d015118	Zm00001d053967	ambiguous	ambiguous	1	1
Zm00001d015125	Zm00001d053976	ambiguous	ambiguous	1	0
Zm00001d015127	Zm00001d053979	ambiguous	ambiguous	1	0
Zm00001d015128	Zm00001d053981	ambiguous	ambiguous	1	0
Zm00001d015134	Zm00001d053983	alternate dominance	ambiguous	0	1
Zm00001d015135	Zm00001d053984	ambiguous	alternate dominance	0	1
Zm00001d015141	Zm00001d053985	ambiguous	ambiguous	1	0
Zm00001d015148	Zm00001d053987	ambiguous	ambiguous	1	0
Zm00001d015153	Zm00001d053988	alternate dominance	ambiguous	0	0
Zm00001d015174	Zm00001d053994	ambiguous	ambiguous	1	0
Zm00001d015184	Zm00001d053996	ambiguous	one low	0	0
Zm00001d015186	Zm00001d054000	ambiguous	ambiguous	1	0
Zm00001d015194	Zm00001d054001	alternate dominance	alternate dominance	1	1
Zm00001d015305	Zm00001d053859	ambiguous	ambiguous	1	0
Zm00001d015306	Zm00001d053856	alternate dominance	alternate dominance	1	1
Zm00001d015319	Zm00001d053848	ambiguous	one low	0	0
Zm00001d015327	Zm00001d053838	ambiguous	ambiguous	1	0
Zm00001d015330	Zm00001d053828	ambiguous	ambiguous	1	0
Zm00001d015338	Zm00001d053817	ambiguous	ambiguous	1	0
Zm00001d015345	Zm00001d053816	ambiguous	ambiguous	1	0
Zm00001d015354	Zm00001d053815	ambiguous	one low	0	0
Zm00001d015366	Zm00001d053807	ambiguous	ambiguous	1	0
Zm00001d015378	Zm00001d053800	alternate dominance	alternate dominance	1	1
Zm00001d015383	Zm00001d053798	ambiguous	ambiguous	1	1
Zm00001d015385	Zm00001d053787	ambiguous	high correlation	0	0
Zm00001d015397	Zm00001d053781	ambiguous	ambiguous	1	0
Zm00001d015401	Zm00001d053778	alternate dominance	ambiguous	0	0
Zm00001d015405	Zm00001d053776	ambiguous	alternate dominance	0	1
Zm00001d015410	Zm00001d053775	alternate dominance	ambiguous	0	0
Zm00001d015414	Zm00001d053769	high correlation	high correlation	1	1
Zm00001d015422	Zm00001d053766	ambiguous	ambiguous	1	0
Zm00001d015426	Zm00001d053765	ambiguous	alternate dominance	0	1
Zm00001d015448	Zm00001d053758	ambiguous	ambiguous	1	0
Zm00001d015451	Zm00001d053756	ambiguous	ambiguous	1	0
Zm00001d015464	Zm00001d053753	ambiguous	alternate dominance	0	1
Zm00001d015470	Zm00001d053729	ambiguous	ambiguous	1	0
Zm00001d015473	Zm00001d053731	ambiguous	ambiguous	1	0
Zm00001d015474	Zm00001d053732	ambiguous	alternate dominance	0	1
Zm00001d015491	Zm00001d053739	alternate dominance	ambiguous	0	0
Zm00001d015493	Zm00001d053741	ambiguous	ambiguous	1	0
Zm00001d015505	Zm00001d053743	ambiguous	alternate dominance	0	1
Zm00001d015508	Zm00001d053745	both low	ambiguous	0	0
Zm00001d015515	Zm00001d053746	ambiguous	ambiguous	1	0
Zm00001d015546	Zm00001d053748	alternate dominance	ambiguous	0	0
Zm00001d015549	Zm00001d053749	ambiguous	one low	0	0
Zm00001d015550	Zm00001d053750	ambiguous	ambiguous	1	0
Zm00001d015609	Zm00001d053717	ambiguous	high correlation	0	0
Zm00001d015613	Zm00001d053716	ambiguous	ambiguous	1	0
Zm00001d015623	Zm00001d053715	alternate dominance	alternate dominance	1	1
Zm00001d015628	Zm00001d053713	alternate dominance	high correlation	0	1
Zm00001d015635	Zm00001d053709	ambiguous	ambiguous	1	0
Zm00001d015639	Zm00001d053707	ambiguous	ambiguous	1	0
Zm00001d015656	Zm00001d053705	ambiguous	ambiguous	1	0
Zm00001d015664	Zm00001d053703	ambiguous	ambiguous	1	0
Zm00001d015665	Zm00001d053702	alternate dominance	high correlation	0	1
Zm00001d015686	Zm00001d053699	alternate dominance	ambiguous	0	0
Zm00001d015767	Zm00001d053639	ambiguous	one low	0	0
Zm00001d015776	Zm00001d053641	ambiguous	ambiguous	1	0
Zm00001d015778	Zm00001d053642	high correlation	ambiguous	0	0
Zm00001d015780	Zm00001d053643	ambiguous	ambiguous	1	1
Zm00001d015783	Zm00001d053646	ambiguous	ambiguous	1	0
Zm00001d015785	Zm00001d053648	ambiguous	ambiguous	1	1
Zm00001d015788	Zm00001d053649	ambiguous	ambiguous	1	0
Zm00001d015796	Zm00001d053654	high correlation	ambiguous	0	0
Zm00001d015798	Zm00001d053655	ambiguous	ambiguous	1	0
Zm00001d015819	Zm00001d053663	ambiguous	ambiguous	1	0
Zm00001d015837	Zm00001d053664	ambiguous	ambiguous	1	1
Zm00001d015838	Zm00001d053666	ambiguous	ambiguous	1	0
Zm00001d015839	Zm00001d053667	alternate dominance	ambiguous	0	1
Zm00001d015842	Zm00001d053671	ambiguous	ambiguous	1	1
Zm00001d015851	Zm00001d053674	ambiguous	alternate dominance	0	1
Zm00001d015852	Zm00001d053675	alternate dominance	alternate dominance	1	1
Zm00001d015853	Zm00001d053676	alternate dominance	ambiguous	0	0
Zm00001d015856	Zm00001d053684	alternate dominance	alternate dominance	1	1
Zm00001d015862	Zm00001d053689	high correlation	ambiguous	0	0
Zm00001d015863	Zm00001d053694	ambiguous	ambiguous	1	0
Zm00001d015884	Zm00001d053695	ambiguous	ambiguous	1	1
Zm00001d016052	Zm00001d053369	ambiguous	ambiguous	1	0
Zm00001d016072	Zm00001d053377	alternate dominance	ambiguous	0	1
Zm00001d016075	Zm00001d053378	alternate dominance	ambiguous	0	0
Zm00001d016081	Zm00001d053382	alternate dominance	ambiguous	0	1
Zm00001d016095	Zm00001d053391	high correlation	ambiguous	0	0
Zm00001d016103	Zm00001d053393	ambiguous	ambiguous	1	0
Zm00001d016105	Zm00001d053396	alternate dominance	ambiguous	0	1
Zm00001d016106	Zm00001d053399	ambiguous	alternate dominance	0	1
Zm00001d016120	Zm00001d053410	alternate dominance	ambiguous	0	0
Zm00001d016130	Zm00001d053425	high correlation	alternate dominance	0	1
Zm00001d016131	Zm00001d053427	ambiguous	alternate dominance	0	1
Zm00001d016132	Zm00001d053429	ambiguous	ambiguous	1	1
Zm00001d016145	Zm00001d053435	both low	ambiguous	0	0
Zm00001d016154	Zm00001d053442	ambiguous	ambiguous	1	1
Zm00001d016160	Zm00001d053446	ambiguous	ambiguous	1	0
Zm00001d016163	Zm00001d053447	ambiguous	ambiguous	1	0
Zm00001d016164	Zm00001d053448	alternate dominance	ambiguous	0	0
Zm00001d016165	Zm00001d053450	ambiguous	ambiguous	1	0
Zm00001d016306	Zm00001d053562	ambiguous	ambiguous	1	0
Zm00001d016308	Zm00001d053563	ambiguous	ambiguous	1	0
Zm00001d016326	Zm00001d053564	ambiguous	ambiguous	1	1
Zm00001d016332	Zm00001d053566	alternate dominance	ambiguous	0	0
Zm00001d016342	Zm00001d053568	ambiguous	ambiguous	1	0
Zm00001d016349	Zm00001d053572	ambiguous	alternate dominance	0	1
Zm00001d016358	Zm00001d053576	ambiguous	ambiguous	1	0
Zm00001d016365	Zm00001d053580	ambiguous	ambiguous	1	1
Zm00001d016378	Zm00001d053589	ambiguous	ambiguous	1	1
Zm00001d016379	Zm00001d053593	ambiguous	ambiguous	1	0
Zm00001d016381	Zm00001d053595	ambiguous	one low	0	0
Zm00001d016545	Zm00001d050544	ambiguous	ambiguous	1	0
Zm00001d016552	Zm00001d050551	ambiguous	ambiguous	1	1
Zm00001d016561	Zm00001d050557	alternate dominance	ambiguous	0	0
Zm00001d016572	Zm00001d050567	ambiguous	ambiguous	1	1
Zm00001d016723	Zm00001d050697	alternate dominance	ambiguous	0	0
Zm00001d016730	Zm00001d050689	alternate dominance	ambiguous	0	0
Zm00001d016732	Zm00001d050669	ambiguous	ambiguous	1	0
Zm00001d016736	Zm00001d050666	ambiguous	high correlation	0	1
Zm00001d016737	Zm00001d050664	ambiguous	ambiguous	1	1
Zm00001d016755	Zm00001d050698	ambiguous	ambiguous	1	1
Zm00001d016756	Zm00001d050700	one low	ambiguous	0	0
Zm00001d016758	Zm00001d050705	alternate dominance	ambiguous	0	0
Zm00001d016766	Zm00001d050715	ambiguous	ambiguous	1	1
Zm00001d016768	Zm00001d050716	alternate dominance	ambiguous	0	1
Zm00001d016783	Zm00001d050723	ambiguous	ambiguous	1	1
Zm00001d016793	Zm00001d050730	alternate dominance	ambiguous	0	0
Zm00001d016856	Zm00001d050800	ambiguous	ambiguous	1	1
Zm00001d016859	Zm00001d050810	ambiguous	ambiguous	1	0
Zm00001d016861	Zm00001d050816	high correlation	ambiguous	0	1
Zm00001d016879	Zm00001d050833	alternate dominance	high correlation	0	1
Zm00001d016895	Zm00001d050837	alternate dominance	ambiguous	0	1
Zm00001d016897	Zm00001d050838	ambiguous	ambiguous	1	0
Zm00001d016901	Zm00001d050840	ambiguous	one low	0	0
Zm00001d016902	Zm00001d050844	ambiguous	alternate dominance	0	1
Zm00001d016909	Zm00001d050848	ambiguous	ambiguous	1	0
Zm00001d016915	Zm00001d050850	ambiguous	ambiguous	1	1
Zm00001d016916	Zm00001d050851	alternate dominance	ambiguous	0	0
Zm00001d016922	Zm00001d050860	one low	ambiguous	0	0
Zm00001d016924	Zm00001d050861	high correlation	ambiguous	0	1
Zm00001d016928	Zm00001d050868	alternate dominance	ambiguous	0	1
Zm00001d016933	Zm00001d050872	ambiguous	ambiguous	1	0
Zm00001d016938	Zm00001d050873	one low	one low	1	0
Zm00001d016941	Zm00001d050884	ambiguous	ambiguous	1	0
Zm00001d016943	Zm00001d050889	high correlation	high correlation	1	1
Zm00001d016950	Zm00001d050893	ambiguous	ambiguous	1	0
Zm00001d016957	Zm00001d050897	ambiguous	ambiguous	1	0
Zm00001d016973	Zm00001d050903	alternate dominance	ambiguous	0	0
Zm00001d016977	Zm00001d050905	high correlation	ambiguous	0	1
Zm00001d016980	Zm00001d050907	ambiguous	ambiguous	1	0
Zm00001d016992	Zm00001d050908	alternate dominance	ambiguous	0	0
Zm00001d016993	Zm00001d050910	ambiguous	ambiguous	1	0
Zm00001d016998	Zm00001d050911	ambiguous	ambiguous	1	0
Zm00001d016999	Zm00001d050913	ambiguous	ambiguous	1	0
Zm00001d017026	Zm00001d050915	ambiguous	alternate dominance	0	1
Zm00001d017036	Zm00001d050917	alternate dominance	alternate dominance	1	1
Zm00001d017041	Zm00001d050918	alternate dominance	ambiguous	0	0
Zm00001d017047	Zm00001d050920	ambiguous	alternate dominance	0	1
Zm00001d017049	Zm00001d050923	ambiguous	ambiguous	1	1
Zm00001d017050	Zm00001d050925	ambiguous	ambiguous	1	0
Zm00001d017060	Zm00001d050935	ambiguous	ambiguous	1	0
Zm00001d017061	Zm00001d050942	one low	ambiguous	0	0
Zm00001d017067	Zm00001d050943	alternate dominance	ambiguous	0	1
Zm00001d017070	Zm00001d050944	alternate dominance	ambiguous	0	0
Zm00001d017077	Zm00001d050955	alternate dominance	ambiguous	0	1
Zm00001d017100	Zm00001d050978	alternate dominance	alternate dominance	1	1
Zm00001d017106	Zm00001d050981	ambiguous	ambiguous	1	1
Zm00001d017107	Zm00001d050988	alternate dominance	ambiguous	0	0
Zm00001d017111	Zm00001d050992	alternate dominance	ambiguous	0	1
Zm00001d017120	Zm00001d050993	ambiguous	alternate dominance	0	1
Zm00001d017121	Zm00001d051001	alternate dominance	ambiguous	0	1
Zm00001d017144	Zm00001d051014	ambiguous	ambiguous	1	1
Zm00001d017145	Zm00001d051015	alternate dominance	ambiguous	0	0
Zm00001d017146	Zm00001d051016	alternate dominance	ambiguous	0	0
Zm00001d017147	Zm00001d051018	alternate dominance	ambiguous	0	0
Zm00001d017151	Zm00001d051020	ambiguous	alternate dominance	0	1
Zm00001d017168	Zm00001d051043	alternate dominance	alternate dominance	1	1
Zm00001d017176	Zm00001d051047	alternate dominance	ambiguous	0	0
Zm00001d017177	Zm00001d051052	ambiguous	ambiguous	1	1
Zm00001d017178	Zm00001d051053	alternate dominance	high correlation	0	1
Zm00001d017180	Zm00001d051054	alternate dominance	ambiguous	0	0
Zm00001d017187	Zm00001d051062	ambiguous	ambiguous	1	1
Zm00001d017193	Zm00001d051065	ambiguous	ambiguous	1	1
Zm00001d017197	Zm00001d051067	alternate dominance	ambiguous	0	1
Zm00001d017201	Zm00001d051069	high correlation	high correlation	1	1
Zm00001d017204	Zm00001d051080	alternate dominance	ambiguous	0	1
Zm00001d017205	Zm00001d051081	ambiguous	ambiguous	1	0
Zm00001d017206	Zm00001d051082	ambiguous	ambiguous	1	0
Zm00001d017211	Zm00001d051093	ambiguous	ambiguous	1	0
Zm00001d017239	Zm00001d051112	ambiguous	ambiguous	1	1
Zm00001d017241	Zm00001d051114	ambiguous	ambiguous	1	0
Zm00001d017242	Zm00001d051116	ambiguous	ambiguous	1	1
Zm00001d017243	Zm00001d051117	both low	ambiguous	0	0
Zm00001d017247	Zm00001d051119	ambiguous	ambiguous	1	0
Zm00001d017248	Zm00001d051121	ambiguous	ambiguous	1	0
Zm00001d017255	Zm00001d051128	ambiguous	ambiguous	1	0
Zm00001d017258	Zm00001d051129	alternate dominance	ambiguous	0	0
Zm00001d017261	Zm00001d051135	ambiguous	ambiguous	1	1
Zm00001d017263	Zm00001d051143	ambiguous	ambiguous	1	1
Zm00001d017268	Zm00001d051149	one low	ambiguous	0	0
Zm00001d017270	Zm00001d051156	ambiguous	ambiguous	1	0
Zm00001d017271	Zm00001d051157	ambiguous	ambiguous	1	1
Zm00001d017275	Zm00001d051163	ambiguous	alternate dominance	0	1
Zm00001d017284	Zm00001d051172	alternate dominance	ambiguous	0	0
Zm00001d017288	Zm00001d051174	alternate dominance	ambiguous	0	0
Zm00001d017296	Zm00001d051178	ambiguous	ambiguous	1	1
Zm00001d017298	Zm00001d051180	alternate dominance	ambiguous	0	0
Zm00001d017303	Zm00001d051183	ambiguous	ambiguous	1	1
Zm00001d017335	Zm00001d051212	ambiguous	ambiguous	1	0
Zm00001d017353	Zm00001d051225	alternate dominance	ambiguous	0	0
Zm00001d017360	Zm00001d051232	ambiguous	ambiguous	1	1
Zm00001d017361	Zm00001d051234	ambiguous	alternate dominance	0	1
Zm00001d017364	Zm00001d051238	high correlation	high correlation	1	1
Zm00001d017371	Zm00001d051241	alternate dominance	ambiguous	0	1
Zm00001d017373	Zm00001d051242	ambiguous	alternate dominance	0	1
Zm00001d017379	Zm00001d051250	alternate dominance	alternate dominance	1	1
Zm00001d017382	Zm00001d051262	alternate dominance	high correlation	0	1
Zm00001d017383	Zm00001d051268	alternate dominance	ambiguous	0	0
Zm00001d017387	Zm00001d051272	ambiguous	ambiguous	1	0
Zm00001d017390	Zm00001d051288	alternate dominance	alternate dominance	1	1
Zm00001d017392	Zm00001d051291	high correlation	ambiguous	0	1
Zm00001d017396	Zm00001d051294	ambiguous	ambiguous	1	0
Zm00001d017397	Zm00001d051302	alternate dominance	ambiguous	0	0
Zm00001d017401	Zm00001d051306	ambiguous	ambiguous	1	1
Zm00001d017403	Zm00001d051307	ambiguous	ambiguous	1	0
Zm00001d017412	Zm00001d051309	ambiguous	ambiguous	1	0
Zm00001d017419	Zm00001d051313	alternate dominance	ambiguous	0	0
Zm00001d017420	Zm00001d051316	ambiguous	alternate dominance	0	1
Zm00001d017424	Zm00001d051321	high correlation	ambiguous	0	1
Zm00001d017444	Zm00001d051328	alternate dominance	ambiguous	0	0
Zm00001d017448	Zm00001d051329	alternate dominance	high correlation	0	1
Zm00001d017455	Zm00001d051333	high correlation	one low	0	0
Zm00001d017456	Zm00001d051336	alternate dominance	ambiguous	0	0
Zm00001d017460	Zm00001d051337	alternate dominance	ambiguous	0	1
Zm00001d017461	Zm00001d051338	ambiguous	ambiguous	1	0
Zm00001d017473	Zm00001d051343	alternate dominance	ambiguous	0	0
Zm00001d017474	Zm00001d051344	ambiguous	ambiguous	1	1
Zm00001d017475	Zm00001d051349	ambiguous	ambiguous	1	0
Zm00001d017477	Zm00001d051354	ambiguous	ambiguous	1	0
Zm00001d017482	Zm00001d051360	ambiguous	ambiguous	1	0
Zm00001d017485	Zm00001d051362	ambiguous	ambiguous	1	1
Zm00001d017486	Zm00001d051365	alternate dominance	ambiguous	0	0
Zm00001d017491	Zm00001d051366	ambiguous	ambiguous	1	0
Zm00001d017493	Zm00001d051368	ambiguous	ambiguous	1	0
Zm00001d017497	Zm00001d051370	one low	ambiguous	0	0
Zm00001d017501	Zm00001d051373	ambiguous	ambiguous	1	1
Zm00001d017525	Zm00001d051404	alternate dominance	ambiguous	0	0
Zm00001d017526	Zm00001d051403	ambiguous	ambiguous	1	1
Zm00001d017534	Zm00001d051410	ambiguous	ambiguous	1	0
Zm00001d017539	Zm00001d051415	ambiguous	ambiguous	1	1
Zm00001d017540	Zm00001d051416	ambiguous	one low	0	0
Zm00001d017546	Zm00001d051419	one low	ambiguous	0	0
Zm00001d017547	Zm00001d051420	ambiguous	ambiguous	1	1
Zm00001d017550	Zm00001d051421	ambiguous	ambiguous	1	0
Zm00001d017555	Zm00001d051427	alternate dominance	alternate dominance	1	1
Zm00001d017558	Zm00001d051429	alternate dominance	ambiguous	0	0
Zm00001d017568	Zm00001d051431	ambiguous	ambiguous	1	0
Zm00001d017574	Zm00001d051438	alternate dominance	ambiguous	0	0
Zm00001d017575	Zm00001d051439	alternate dominance	ambiguous	0	1
Zm00001d017577	Zm00001d051441	one low	ambiguous	0	0
Zm00001d017583	Zm00001d051442	ambiguous	ambiguous	1	0
Zm00001d017591	Zm00001d051451	ambiguous	ambiguous	1	0
Zm00001d017602	Zm00001d051456	ambiguous	ambiguous	1	1
Zm00001d017607	Zm00001d051457	ambiguous	ambiguous	1	0
Zm00001d017609	Zm00001d051458	alternate dominance	ambiguous	0	0
Zm00001d017612	Zm00001d051460	high correlation	ambiguous	0	0
Zm00001d017614	Zm00001d051465	high correlation	ambiguous	0	0
Zm00001d017618	Zm00001d051471	ambiguous	ambiguous	1	1
Zm00001d017625	Zm00001d051474	alternate dominance	ambiguous	0	0
Zm00001d017641	Zm00001d051479	ambiguous	ambiguous	1	0
Zm00001d017642	Zm00001d051480	ambiguous	ambiguous	1	0
Zm00001d017677	Zm00001d051509	alternate dominance	ambiguous	0	0
Zm00001d017682	Zm00001d051511	alternate dominance	ambiguous	0	0
Zm00001d017686	Zm00001d051513	ambiguous	ambiguous	1	0
Zm00001d017698	Zm00001d051525	ambiguous	ambiguous	1	1
Zm00001d017699	Zm00001d051526	ambiguous	ambiguous	1	0
Zm00001d017702	Zm00001d051527	alternate dominance	ambiguous	0	0
Zm00001d017703	Zm00001d051528	ambiguous	alternate dominance	0	1
Zm00001d017704	Zm00001d051528	ambiguous	ambiguous	1	1
Zm00001d017706	Zm00001d051532	ambiguous	ambiguous	1	0
Zm00001d017707	Zm00001d051535	ambiguous	alternate dominance	0	1
Zm00001d017720	Zm00001d051542	alternate dominance	ambiguous	0	1
Zm00001d017773	Zm00001d051568	ambiguous	ambiguous	1	0
Zm00001d017778	Zm00001d051569	ambiguous	ambiguous	1	0
Zm00001d017783	Zm00001d051572	ambiguous	ambiguous	1	0
Zm00001d017784	Zm00001d051573	ambiguous	alternate dominance	0	1
Zm00001d017788	Zm00001d051577	alternate dominance	ambiguous	0	0
Zm00001d017789	Zm00001d051585	ambiguous	ambiguous	1	1
Zm00001d017790	Zm00001d051586	ambiguous	ambiguous	1	1
Zm00001d017791	Zm00001d051587	one low	ambiguous	0	0
Zm00001d017793	Zm00001d051589	alternate dominance	ambiguous	0	1
Zm00001d017798	Zm00001d051590	ambiguous	ambiguous	1	1
Zm00001d017811	Zm00001d051610	one low	ambiguous	0	0
Zm00001d017821	Zm00001d051615	ambiguous	ambiguous	1	0
Zm00001d017825	Zm00001d051620	alternate dominance	ambiguous	0	0
Zm00001d017826	Zm00001d051626	ambiguous	ambiguous	1	0
Zm00001d017829	Zm00001d051627	ambiguous	ambiguous	1	0
Zm00001d017830	Zm00001d051629	ambiguous	ambiguous	1	1
Zm00001d017831	Zm00001d051632	ambiguous	ambiguous	1	1
Zm00001d017832	Zm00001d051633	ambiguous	ambiguous	1	0
Zm00001d017833	Zm00001d051634	ambiguous	alternate dominance	0	1
Zm00001d017840	Zm00001d051636	alternate dominance	ambiguous	0	0
Zm00001d017842	Zm00001d051637	ambiguous	ambiguous	1	0
Zm00001d017845	Zm00001d051642	ambiguous	ambiguous	1	0
Zm00001d017846	Zm00001d051643	ambiguous	one low	0	0
Zm00001d017848	Zm00001d051644	high correlation	ambiguous	0	1
Zm00001d017911	Zm00001d051739	alternate dominance	ambiguous	0	0
Zm00001d017913	Zm00001d051741	alternate dominance	ambiguous	0	0
Zm00001d017920	Zm00001d051749	ambiguous	ambiguous	1	0
Zm00001d017925	Zm00001d051756	ambiguous	ambiguous	1	0
Zm00001d017926	Zm00001d051759	high correlation	alternate dominance	0	1
Zm00001d017927	Zm00001d051760	ambiguous	ambiguous	1	1
Zm00001d017941	Zm00001d051787	ambiguous	ambiguous	1	0
Zm00001d017951	Zm00001d051799	alternate dominance	ambiguous	0	0
Zm00001d017953	Zm00001d051800	alternate dominance	ambiguous	0	1
Zm00001d017956	Zm00001d051803	alternate dominance	one low	0	0
Zm00001d017958	Zm00001d051804	alternate dominance	ambiguous	0	1
Zm00001d017959	Zm00001d051806	ambiguous	ambiguous	1	0
Zm00001d017960	Zm00001d051808	one low	ambiguous	0	0
Zm00001d017969	Zm00001d051810	ambiguous	ambiguous	1	0
Zm00001d017977	Zm00001d051812	ambiguous	ambiguous	1	0
Zm00001d017978	Zm00001d051814	ambiguous	one low	0	0
Zm00001d017979	Zm00001d051815	ambiguous	ambiguous	1	1
Zm00001d017998	Zm00001d052277	alternate dominance	ambiguous	0	0
Zm00001d018004	Zm00001d052273	ambiguous	ambiguous	1	0
Zm00001d018005	Zm00001d052271	ambiguous	ambiguous	1	1
Zm00001d018024	Zm00001d052269	ambiguous	ambiguous	1	0
Zm00001d018028	Zm00001d052268	ambiguous	ambiguous	1	0
Zm00001d018031	Zm00001d052264	alternate dominance	ambiguous	0	0
Zm00001d018033	Zm00001d052263	ambiguous	ambiguous	1	0
Zm00001d018037	Zm00001d052261	ambiguous	ambiguous	1	0
Zm00001d018040	Zm00001d052259	ambiguous	ambiguous	1	0
Zm00001d018041	Zm00001d052258	ambiguous	ambiguous	1	0
Zm00001d018043	Zm00001d052257	ambiguous	ambiguous	1	0
Zm00001d018045	Zm00001d052256	ambiguous	ambiguous	1	0
Zm00001d018050	Zm00001d052255	one low	ambiguous	0	0
Zm00001d018056	Zm00001d052254	alternate dominance	ambiguous	0	1
Zm00001d018058	Zm00001d052252	ambiguous	ambiguous	1	0
Zm00001d018060	Zm00001d052245	ambiguous	ambiguous	1	0
Zm00001d018061	Zm00001d052247	alternate dominance	ambiguous	0	1
Zm00001d018064	Zm00001d052243	alternate dominance	ambiguous	0	0
Zm00001d018069	Zm00001d052242	high correlation	ambiguous	0	0
Zm00001d018072	Zm00001d052239	alternate dominance	ambiguous	0	0
Zm00001d018073	Zm00001d052238	one low	ambiguous	0	0
Zm00001d018074	Zm00001d052237	ambiguous	ambiguous	1	1
Zm00001d018076	Zm00001d052234	alternate dominance	ambiguous	0	0
Zm00001d018078	Zm00001d052232	high correlation	ambiguous	0	0
Zm00001d018079	Zm00001d052231	ambiguous	ambiguous	1	0
Zm00001d018081	Zm00001d052229	alternate dominance	ambiguous	0	0
Zm00001d018082	Zm00001d052227	ambiguous	ambiguous	1	0
Zm00001d018085	Zm00001d052225	ambiguous	ambiguous	1	0
Zm00001d018087	Zm00001d052223	ambiguous	ambiguous	1	0
Zm00001d018088	Zm00001d052221	high correlation	ambiguous	0	0
Zm00001d018089	Zm00001d052220	ambiguous	ambiguous	1	0
Zm00001d018096	Zm00001d052216	ambiguous	ambiguous	1	0
Zm00001d018099	Zm00001d052215	alternate dominance	ambiguous	0	0
Zm00001d018103	Zm00001d052212	ambiguous	one low	0	0
Zm00001d018104	Zm00001d052208	alternate dominance	ambiguous	0	0
Zm00001d018106	Zm00001d052206	ambiguous	ambiguous	1	1
Zm00001d018111	Zm00001d052200	ambiguous	ambiguous	1	0
Zm00001d018112	Zm00001d052198	ambiguous	alternate dominance	0	1
Zm00001d018113	Zm00001d052193	ambiguous	ambiguous	1	1
Zm00001d018117	Zm00001d052190	ambiguous	ambiguous	1	0
Zm00001d018122	Zm00001d052189	ambiguous	ambiguous	1	0
Zm00001d018126	Zm00001d052188	ambiguous	ambiguous	1	1
Zm00001d018127	Zm00001d052186	ambiguous	ambiguous	1	0
Zm00001d018128	Zm00001d052185	alternate dominance	ambiguous	0	0
Zm00001d018130	Zm00001d052184	ambiguous	high correlation	0	1
Zm00001d018133	Zm00001d052183	one low	ambiguous	0	0
Zm00001d018142	Zm00001d052180	high correlation	high correlation	1	1
Zm00001d018146	Zm00001d052176	ambiguous	ambiguous	1	0
Zm00001d018149	Zm00001d052174	alternate dominance	ambiguous	0	0
Zm00001d018150	Zm00001d052173	ambiguous	ambiguous	1	0
Zm00001d018155	Zm00001d052170	alternate dominance	ambiguous	0	1
Zm00001d018161	Zm00001d052164	alternate dominance	ambiguous	0	1
Zm00001d018177	Zm00001d052162	ambiguous	ambiguous	1	0
Zm00001d018178	Zm00001d052161	ambiguous	ambiguous	1	0
Zm00001d018179	Zm00001d052157	alternate dominance	ambiguous	0	1
Zm00001d018187	Zm00001d052155	ambiguous	ambiguous	1	1
Zm00001d018190	Zm00001d052154	ambiguous	ambiguous	1	0
Zm00001d018191	Zm00001d052152	alternate dominance	ambiguous	0	0
Zm00001d018199	Zm00001d052149	ambiguous	ambiguous	1	0
Zm00001d018200	Zm00001d052148	alternate dominance	ambiguous	0	0
Zm00001d018204	Zm00001d052144	alternate dominance	ambiguous	0	0
Zm00001d018206	Zm00001d052139	ambiguous	ambiguous	1	0
Zm00001d018207	Zm00001d052138	alternate dominance	ambiguous	0	1
Zm00001d018209	Zm00001d052137	ambiguous	ambiguous	1	0
Zm00001d018211	Zm00001d052136	alternate dominance	ambiguous	0	1
Zm00001d018218	Zm00001d052135	ambiguous	ambiguous	1	0
Zm00001d018225	Zm00001d052133	ambiguous	ambiguous	1	0
Zm00001d018226	Zm00001d052131	ambiguous	ambiguous	1	0
Zm00001d018227	Zm00001d052130	ambiguous	ambiguous	1	0
Zm00001d018235	Zm00001d052125	alternate dominance	alternate dominance	1	1
Zm00001d018237	Zm00001d052124	one low	ambiguous	0	0
Zm00001d018238	Zm00001d052123	ambiguous	ambiguous	1	0
Zm00001d018246	Zm00001d052120	ambiguous	ambiguous	1	0
Zm00001d018247	Zm00001d052118	alternate dominance	alternate dominance	1	1
Zm00001d018260	Zm00001d052112	ambiguous	ambiguous	1	1
Zm00001d018316	Zm00001d052070	ambiguous	ambiguous	1	1
Zm00001d018319	Zm00001d052069	high correlation	ambiguous	0	0
Zm00001d018323	Zm00001d052068	ambiguous	ambiguous	1	0
Zm00001d018331	Zm00001d052067	alternate dominance	ambiguous	0	0
Zm00001d018332	Zm00001d052064	ambiguous	ambiguous	1	0
Zm00001d018336	Zm00001d052063	ambiguous	ambiguous	1	1
Zm00001d018341	Zm00001d052062	ambiguous	ambiguous	1	1
Zm00001d018342	Zm00001d052060	ambiguous	alternate dominance	0	1
Zm00001d018343	Zm00001d052059	ambiguous	ambiguous	1	0
Zm00001d018344	Zm00001d052058	alternate dominance	ambiguous	0	0
Zm00001d018349	Zm00001d052056	alternate dominance	ambiguous	0	1
Zm00001d018350	Zm00001d052053	alternate dominance	ambiguous	0	1
Zm00001d018352	Zm00001d052051	ambiguous	ambiguous	1	0
Zm00001d018361	Zm00001d052050	ambiguous	ambiguous	1	0
Zm00001d018365	Zm00001d052043	ambiguous	ambiguous	1	0
Zm00001d018367	Zm00001d052042	alternate dominance	ambiguous	0	1
Zm00001d018374	Zm00001d052038	alternate dominance	ambiguous	0	0
Zm00001d018375	Zm00001d052036	ambiguous	one low	0	0
Zm00001d018378	Zm00001d052031	ambiguous	ambiguous	1	1
Zm00001d018382	Zm00001d052028	alternate dominance	ambiguous	0	0
Zm00001d018384	Zm00001d052021	ambiguous	ambiguous	1	1
Zm00001d018391	Zm00001d052019	ambiguous	ambiguous	1	0
Zm00001d018394	Zm00001d052018	ambiguous	ambiguous	1	0
Zm00001d018396	Zm00001d052017	ambiguous	ambiguous	1	0
Zm00001d018400	Zm00001d052015	ambiguous	ambiguous	1	0
Zm00001d018404	Zm00001d052011	alternate dominance	ambiguous	0	0
Zm00001d018410	Zm00001d052003	ambiguous	ambiguous	1	0
Zm00001d018413	Zm00001d052001	ambiguous	ambiguous	1	1
Zm00001d018415	Zm00001d051995	ambiguous	ambiguous	1	1
Zm00001d018417	Zm00001d051990	alternate dominance	ambiguous	0	0
Zm00001d018418	Zm00001d051987	ambiguous	ambiguous	1	0
Zm00001d018419	Zm00001d051986	ambiguous	ambiguous	1	1
Zm00001d018421	Zm00001d051981	alternate dominance	ambiguous	0	1
Zm00001d018426	Zm00001d051980	ambiguous	ambiguous	1	0
Zm00001d018428	Zm00001d051977	ambiguous	ambiguous	1	1
Zm00001d018430	Zm00001d051976	alternate dominance	ambiguous	0	0
Zm00001d018432	Zm00001d051967	ambiguous	ambiguous	1	1
Zm00001d018433	Zm00001d051966	alternate dominance	ambiguous	0	0
Zm00001d018435	Zm00001d051956	ambiguous	ambiguous	1	0
Zm00001d018437	Zm00001d051952	high correlation	high correlation	1	1
Zm00001d018440	Zm00001d051951	ambiguous	ambiguous	1	1
Zm00001d018441	Zm00001d051950	ambiguous	alternate dominance	0	1
Zm00001d018443	Zm00001d051948	alternate dominance	ambiguous	0	1
Zm00001d018444	Zm00001d051946	alternate dominance	ambiguous	0	1
Zm00001d018445	Zm00001d051945	ambiguous	both low	0	0
Zm00001d018447	Zm00001d051939	alternate dominance	alternate dominance	1	1
Zm00001d018452	Zm00001d051936	ambiguous	ambiguous	1	0
Zm00001d018465	Zm00001d051930	ambiguous	ambiguous	1	0
Zm00001d018474	Zm00001d051923	ambiguous	ambiguous	1	0
Zm00001d018477	Zm00001d051917	ambiguous	ambiguous	1	0
Zm00001d018483	Zm00001d051914	one low	ambiguous	0	0
Zm00001d018484	Zm00001d051913	ambiguous	ambiguous	1	0
Zm00001d018485	Zm00001d051912	ambiguous	ambiguous	1	1
Zm00001d018489	Zm00001d051906	ambiguous	ambiguous	1	1
Zm00001d018496	Zm00001d051902	ambiguous	ambiguous	1	0
Zm00001d018497	Zm00001d051901	alternate dominance	ambiguous	0	1
Zm00001d018499	Zm00001d051900	alternate dominance	ambiguous	0	0
Zm00001d018503	Zm00001d051898	ambiguous	ambiguous	1	1
Zm00001d018506	Zm00001d051890	ambiguous	ambiguous	1	0
Zm00001d018512	Zm00001d051882	ambiguous	ambiguous	1	0
Zm00001d018514	Zm00001d051881	alternate dominance	ambiguous	0	1
Zm00001d018515	Zm00001d051861	ambiguous	alternate dominance	0	1
Zm00001d018524	Zm00001d051856	ambiguous	one low	0	0
Zm00001d018526	Zm00001d051856	ambiguous	one low	0	0
Zm00001d018528	Zm00001d051850	ambiguous	ambiguous	1	0
Zm00001d018543	Zm00001d051839	one low	ambiguous	0	0
Zm00001d018554	Zm00001d051836	ambiguous	ambiguous	1	0
Zm00001d018613	Zm00001d007930	ambiguous	ambiguous	1	1
Zm00001d018631	Zm00001d007935	ambiguous	ambiguous	1	1
Zm00001d018632	Zm00001d007936	ambiguous	ambiguous	1	1
Zm00001d018639	Zm00001d007937	high correlation	ambiguous	0	1
Zm00001d018657	Zm00001d007943	ambiguous	alternate dominance	0	1
Zm00001d018730	Zm00001d007839	ambiguous	alternate dominance	0	1
Zm00001d018731	Zm00001d007840	high correlation	ambiguous	0	0
Zm00001d018742	Zm00001d007842	alternate dominance	ambiguous	0	1
Zm00001d018748	Zm00001d007844	ambiguous	ambiguous	1	0
Zm00001d018749	Zm00001d007845	alternate dominance	ambiguous	0	0
Zm00001d018754	Zm00001d007848	alternate dominance	ambiguous	0	0
Zm00001d018772	Zm00001d007849	ambiguous	ambiguous	1	0
Zm00001d018773	Zm00001d007850	one low	ambiguous	0	0
Zm00001d018779	Zm00001d007857	high correlation	high correlation	1	1
Zm00001d018859	Zm00001d007904	ambiguous	alternate dominance	0	1
Zm00001d018873	Zm00001d007900	ambiguous	alternate dominance	0	1
Zm00001d018879	Zm00001d007899	both low	ambiguous	0	0
Zm00001d018882	Zm00001d007898	ambiguous	ambiguous	1	0
Zm00001d018884	Zm00001d007897	ambiguous	ambiguous	1	0
Zm00001d018896	Zm00001d007890	ambiguous	high correlation	0	1
Zm00001d018904	Zm00001d007889	ambiguous	alternate dominance	0	1
Zm00001d019087	Zm00001d007770	ambiguous	ambiguous	1	0
Zm00001d019090	Zm00001d007769	high correlation	alternate dominance	0	1
Zm00001d019091	Zm00001d007767	ambiguous	alternate dominance	0	1
Zm00001d019093	Zm00001d007763	alternate dominance	ambiguous	0	1
Zm00001d019104	Zm00001d007760	ambiguous	ambiguous	1	1
Zm00001d019106	Zm00001d007758	ambiguous	alternate dominance	0	1
Zm00001d019145	Zm00001d005252	alternate dominance	ambiguous	0	1
Zm00001d019149	Zm00001d005250	alternate dominance	alternate dominance	1	1
Zm00001d019164	Zm00001d005248	ambiguous	alternate dominance	0	1
Zm00001d019166	Zm00001d005244	high correlation	alternate dominance	0	1
Zm00001d019169	Zm00001d005240	alternate dominance	alternate dominance	1	1
Zm00001d019171	Zm00001d005239	both low	ambiguous	0	0
Zm00001d019182	Zm00001d005238	ambiguous	ambiguous	1	0
Zm00001d019191	Zm00001d005231	ambiguous	ambiguous	1	0
Zm00001d019192	Zm00001d005230	high correlation	high correlation	1	1
Zm00001d019194	Zm00001d005229	ambiguous	high correlation	0	1
Zm00001d019207	Zm00001d005208	ambiguous	ambiguous	1	0
Zm00001d019215	Zm00001d005205	ambiguous	alternate dominance	0	1
Zm00001d019216	Zm00001d005203	ambiguous	ambiguous	1	0
Zm00001d019219	Zm00001d005200	ambiguous	ambiguous	1	0
Zm00001d019222	Zm00001d005196	ambiguous	ambiguous	1	0
Zm00001d019223	Zm00001d005193	ambiguous	ambiguous	1	1
Zm00001d019279	Zm00001d005459	alternate dominance	ambiguous	0	1
Zm00001d019283	Zm00001d005460	ambiguous	ambiguous	1	1
Zm00001d019287	Zm00001d005461	ambiguous	ambiguous	1	0
Zm00001d019288	Zm00001d005462	ambiguous	ambiguous	1	0
Zm00001d019291	Zm00001d005465	high correlation	high correlation	1	1
Zm00001d019298	Zm00001d005468	ambiguous	ambiguous	1	1
Zm00001d019304	Zm00001d005470	alternate dominance	ambiguous	0	0
Zm00001d019312	Zm00001d005471	one low	ambiguous	0	0
Zm00001d019314	Zm00001d005473	ambiguous	ambiguous	1	1
Zm00001d019317	Zm00001d005478	ambiguous	ambiguous	1	1
Zm00001d020136	Zm00001d005622	ambiguous	ambiguous	1	0
Zm00001d020195	Zm00001d005641	alternate dominance	ambiguous	0	0
Zm00001d020201	Zm00001d005642	ambiguous	ambiguous	1	1
Zm00001d020205	Zm00001d005645	alternate dominance	ambiguous	0	1
Zm00001d020213	Zm00001d005647	ambiguous	ambiguous	1	1
Zm00001d020219	Zm00001d005649	alternate dominance	ambiguous	0	1
Zm00001d020257	Zm00001d005656	ambiguous	ambiguous	1	1
Zm00001d020264	Zm00001d005657	alternate dominance	ambiguous	0	0
Zm00001d020268	Zm00001d005659	ambiguous	ambiguous	1	0
Zm00001d020273	Zm00001d005661	ambiguous	ambiguous	1	0
Zm00001d020274	Zm00001d005662	ambiguous	ambiguous	1	0
Zm00001d020275	Zm00001d005664	ambiguous	ambiguous	1	0
Zm00001d020296	Zm00001d005671	ambiguous	ambiguous	1	0
Zm00001d020309	Zm00001d005674	ambiguous	ambiguous	1	1
Zm00001d020310	Zm00001d005681	ambiguous	both low	0	0
Zm00001d020315	Zm00001d005684	alternate dominance	ambiguous	0	0
Zm00001d020323	Zm00001d005685	ambiguous	ambiguous	1	0
Zm00001d020337	Zm00001d005688	ambiguous	ambiguous	1	0
Zm00001d020354	Zm00001d005695	ambiguous	ambiguous	1	0
Zm00001d020355	Zm00001d005696	high correlation	ambiguous	0	0
Zm00001d020358	Zm00001d005699	alternate dominance	ambiguous	0	1
Zm00001d020361	Zm00001d005705	ambiguous	ambiguous	1	0
Zm00001d020363	Zm00001d005707	ambiguous	ambiguous	1	1
Zm00001d020381	Zm00001d005713	alternate dominance	alternate dominance	1	1
Zm00001d020395	Zm00001d005715	ambiguous	ambiguous	1	0
Zm00001d020409	Zm00001d005726	alternate dominance	one low	0	0
Zm00001d020411	Zm00001d005727	ambiguous	ambiguous	1	1
Zm00001d020418	Zm00001d005729	one low	ambiguous	0	0
Zm00001d020419	Zm00001d005732	alternate dominance	alternate dominance	1	1
Zm00001d020425	Zm00001d005733	alternate dominance	ambiguous	0	0
Zm00001d020454	Zm00001d005764	ambiguous	ambiguous	1	1
Zm00001d020457	Zm00001d005760	alternate dominance	ambiguous	0	0
Zm00001d020460	Zm00001d005757	alternate dominance	ambiguous	0	1
Zm00001d020470	Zm00001d005752	alternate dominance	ambiguous	0	0
Zm00001d020485	Zm00001d005751	ambiguous	ambiguous	1	1
Zm00001d020490	Zm00001d005750	ambiguous	ambiguous	1	0
Zm00001d020492	Zm00001d005749	ambiguous	ambiguous	1	0
Zm00001d020496	Zm00001d005748	ambiguous	ambiguous	1	0
Zm00001d020568	Zm00001d005782	ambiguous	ambiguous	1	0
Zm00001d020569	Zm00001d005784	ambiguous	ambiguous	1	0
Zm00001d020572	Zm00001d005785	alternate dominance	ambiguous	0	0
Zm00001d020573	Zm00001d005786	ambiguous	ambiguous	1	0
Zm00001d020580	Zm00001d005789	ambiguous	ambiguous	1	1
Zm00001d020583	Zm00001d005790	alternate dominance	ambiguous	0	1
Zm00001d020584	Zm00001d005791	ambiguous	ambiguous	1	0
Zm00001d020586	Zm00001d005792	high correlation	high correlation	1	1
Zm00001d020592	Zm00001d005793	alternate dominance	ambiguous	0	1
Zm00001d020593	Zm00001d005794	ambiguous	ambiguous	1	1
Zm00001d020595	Zm00001d005798	alternate dominance	ambiguous	0	0
Zm00001d020605	Zm00001d005802	alternate dominance	ambiguous	0	0
Zm00001d020606	Zm00001d005803	alternate dominance	ambiguous	0	0
Zm00001d020607	Zm00001d005804	ambiguous	ambiguous	1	0
Zm00001d020610	Zm00001d005807	ambiguous	ambiguous	1	0
Zm00001d020612	Zm00001d005808	alternate dominance	alternate dominance	1	1
Zm00001d020613	Zm00001d005811	ambiguous	ambiguous	1	0
Zm00001d020614	Zm00001d005813	alternate dominance	ambiguous	0	0
Zm00001d020617	Zm00001d005816	alternate dominance	ambiguous	0	1
Zm00001d020618	Zm00001d005817	alternate dominance	ambiguous	0	1
Zm00001d020623	Zm00001d005819	alternate dominance	ambiguous	0	0
Zm00001d020628	Zm00001d005822	ambiguous	ambiguous	1	1
Zm00001d020629	Zm00001d005824	alternate dominance	ambiguous	0	0
Zm00001d020639	Zm00001d005826	alternate dominance	ambiguous	0	0
Zm00001d020646	Zm00001d005830	ambiguous	ambiguous	1	0
Zm00001d020647	Zm00001d005831	alternate dominance	alternate dominance	1	1
Zm00001d020650	Zm00001d005833	ambiguous	ambiguous	1	0
Zm00001d020653	Zm00001d005837	ambiguous	ambiguous	1	0
Zm00001d020670	Zm00001d005875	alternate dominance	ambiguous	0	0
Zm00001d020675	Zm00001d005874	ambiguous	ambiguous	1	0
Zm00001d020681	Zm00001d005873	ambiguous	ambiguous	1	0
Zm00001d020683	Zm00001d005871	alternate dominance	ambiguous	0	0
Zm00001d020687	Zm00001d005866	alternate dominance	ambiguous	0	1
Zm00001d020688	Zm00001d005865	ambiguous	alternate dominance	0	1
Zm00001d020695	Zm00001d005856	ambiguous	ambiguous	1	1
Zm00001d020697	Zm00001d005849	alternate dominance	ambiguous	0	0
Zm00001d020701	Zm00001d005847	ambiguous	ambiguous	1	0
Zm00001d020705	Zm00001d005841	ambiguous	ambiguous	1	0
Zm00001d020708	Zm00001d005881	alternate dominance	ambiguous	0	0
Zm00001d020711	Zm00001d005884	alternate dominance	ambiguous	0	0
Zm00001d020713	Zm00001d005885	ambiguous	ambiguous	1	0
Zm00001d020714	Zm00001d005888	ambiguous	ambiguous	1	0
Zm00001d020717	Zm00001d005889	ambiguous	ambiguous	1	0
Zm00001d020719	Zm00001d005893	high correlation	high correlation	1	1
Zm00001d020722	Zm00001d005895	ambiguous	ambiguous	1	0
Zm00001d020723	Zm00001d005897	ambiguous	ambiguous	1	0
Zm00001d020731	Zm00001d005901	alternate dominance	ambiguous	0	0
Zm00001d020735	Zm00001d005909	one low	ambiguous	0	0
Zm00001d020743	Zm00001d005911	one low	ambiguous	0	0
Zm00001d020748	Zm00001d005912	alternate dominance	ambiguous	0	1
Zm00001d020754	Zm00001d005913	one low	ambiguous	0	0
Zm00001d020755	Zm00001d005917	ambiguous	ambiguous	1	0
Zm00001d020757	Zm00001d005918	one low	ambiguous	0	0
Zm00001d020763	Zm00001d005919	ambiguous	ambiguous	1	0
Zm00001d020764	Zm00001d005920	alternate dominance	ambiguous	0	1
Zm00001d020768	Zm00001d005923	ambiguous	ambiguous	1	0
Zm00001d020770	Zm00001d005924	alternate dominance	ambiguous	0	0
Zm00001d020771	Zm00001d005925	alternate dominance	alternate dominance	1	1
Zm00001d020772	Zm00001d005928	alternate dominance	ambiguous	0	0
Zm00001d020774	Zm00001d005931	ambiguous	ambiguous	1	0
Zm00001d020781	Zm00001d005934	ambiguous	ambiguous	1	0
Zm00001d020789	Zm00001d005936	ambiguous	ambiguous	1	0
Zm00001d020790	Zm00001d005939	alternate dominance	ambiguous	0	0
Zm00001d020799	Zm00001d005948	one low	ambiguous	0	0
Zm00001d020803	Zm00001d005950	one low	ambiguous	0	0
Zm00001d020804	Zm00001d005951	ambiguous	ambiguous	1	0
Zm00001d020807	Zm00001d005957	ambiguous	ambiguous	1	0
Zm00001d020823	Zm00001d005962	ambiguous	ambiguous	1	0
Zm00001d020826	Zm00001d005964	alternate dominance	ambiguous	0	1
Zm00001d020828	Zm00001d005966	ambiguous	ambiguous	1	0
Zm00001d020834	Zm00001d005969	ambiguous	ambiguous	1	1
Zm00001d020837	Zm00001d005970	alternate dominance	ambiguous	0	0
Zm00001d020840	Zm00001d005971	ambiguous	alternate dominance	0	1
Zm00001d020857	Zm00001d005974	both low	ambiguous	0	0
Zm00001d020858	Zm00001d005976	ambiguous	ambiguous	1	1
Zm00001d020861	Zm00001d005978	alternate dominance	ambiguous	0	0
Zm00001d020871	Zm00001d005984	ambiguous	ambiguous	1	0
Zm00001d020872	Zm00001d005989	ambiguous	ambiguous	1	0
Zm00001d020874	Zm00001d005993	ambiguous	ambiguous	1	0
Zm00001d020877	Zm00001d005996	high correlation	high correlation	1	1
Zm00001d020879	Zm00001d005997	alternate dominance	ambiguous	0	1
Zm00001d020881	Zm00001d006001	ambiguous	ambiguous	1	1
Zm00001d020898	Zm00001d006008	ambiguous	ambiguous	1	1
Zm00001d020903	Zm00001d006009	ambiguous	alternate dominance	0	1
Zm00001d020910	Zm00001d006010	alternate dominance	ambiguous	0	0
Zm00001d020913	Zm00001d006011	ambiguous	ambiguous	1	0
Zm00001d020924	Zm00001d006015	ambiguous	ambiguous	1	0
Zm00001d020926	Zm00001d006016	ambiguous	ambiguous	1	0
Zm00001d020927	Zm00001d006017	alternate dominance	ambiguous	0	0
Zm00001d020932	Zm00001d006022	ambiguous	ambiguous	1	1
Zm00001d020937	Zm00001d006025	ambiguous	ambiguous	1	0
Zm00001d020938	Zm00001d006027	high correlation	ambiguous	0	0
Zm00001d020941	Zm00001d006028	ambiguous	ambiguous	1	0
Zm00001d020946	Zm00001d006030	alternate dominance	alternate dominance	1	1
Zm00001d020948	Zm00001d006031	alternate dominance	high correlation	0	1
Zm00001d020950	Zm00001d006032	ambiguous	ambiguous	1	0
Zm00001d020951	Zm00001d006034	ambiguous	ambiguous	1	0
Zm00001d020956	Zm00001d006036	one low	alternate dominance	0	0
Zm00001d020961	Zm00001d006037	ambiguous	ambiguous	1	0
Zm00001d020963	Zm00001d006040	ambiguous	ambiguous	1	1
Zm00001d020965	Zm00001d006041	ambiguous	ambiguous	1	1
Zm00001d020966	Zm00001d006042	one low	ambiguous	0	0
Zm00001d020975	Zm00001d006046	ambiguous	ambiguous	1	1
Zm00001d020982	Zm00001d006053	high correlation	ambiguous	0	0
Zm00001d020986	Zm00001d006057	alternate dominance	alternate dominance	1	1
Zm00001d021006	Zm00001d006059	alternate dominance	ambiguous	0	0
Zm00001d021010	Zm00001d006060	ambiguous	ambiguous	1	0
Zm00001d021014	Zm00001d006063	ambiguous	high correlation	0	1
Zm00001d021018	Zm00001d006064	ambiguous	ambiguous	1	1
Zm00001d021019	Zm00001d006065	alternate dominance	ambiguous	0	0
Zm00001d021023	Zm00001d006066	ambiguous	ambiguous	1	0
Zm00001d021025	Zm00001d006069	ambiguous	ambiguous	1	0
Zm00001d021032	Zm00001d006070	ambiguous	ambiguous	1	0
Zm00001d021035	Zm00001d006071	one low	ambiguous	0	0
Zm00001d021038	Zm00001d006078	ambiguous	ambiguous	1	0
Zm00001d021046	Zm00001d006080	alternate dominance	high correlation	0	1
Zm00001d021051	Zm00001d006085	ambiguous	alternate dominance	0	1
Zm00001d021054	Zm00001d006090	ambiguous	ambiguous	1	0
Zm00001d021056	Zm00001d006091	ambiguous	ambiguous	1	1
Zm00001d021057	Zm00001d006094	high correlation	ambiguous	0	1
Zm00001d021058	Zm00001d006096	ambiguous	ambiguous	1	0
Zm00001d021060	Zm00001d006099	one low	one low	1	0
Zm00001d021061	Zm00001d006100	ambiguous	ambiguous	1	1
Zm00001d021062	Zm00001d006101	ambiguous	ambiguous	1	0
Zm00001d021065	Zm00001d006102	ambiguous	ambiguous	1	1
Zm00001d021069	Zm00001d006106	alternate dominance	ambiguous	0	0
Zm00001d021070	Zm00001d006107	ambiguous	one low	0	0
Zm00001d021071	Zm00001d006108	ambiguous	ambiguous	1	1
Zm00001d021086	Zm00001d006110	ambiguous	ambiguous	1	0
Zm00001d021123	Zm00001d006112	alternate dominance	alternate dominance	1	1
Zm00001d021127	Zm00001d006113	ambiguous	alternate dominance	0	1
Zm00001d021135	Zm00001d006116	high correlation	ambiguous	0	0
Zm00001d021136	Zm00001d006117	alternate dominance	ambiguous	0	1
Zm00001d021141	Zm00001d006119	alternate dominance	ambiguous	0	0
Zm00001d021147	Zm00001d006125	ambiguous	ambiguous	1	1
Zm00001d021148	Zm00001d006126	one low	ambiguous	0	0
Zm00001d021216	Zm00001d006171	ambiguous	ambiguous	1	0
Zm00001d021221	Zm00001d006173	ambiguous	ambiguous	1	0
Zm00001d021223	Zm00001d006175	one low	ambiguous	0	0
Zm00001d021227	Zm00001d006176	ambiguous	ambiguous	1	1
Zm00001d021231	Zm00001d006179	ambiguous	ambiguous	1	0
Zm00001d021241	Zm00001d006184	alternate dominance	ambiguous	0	0
Zm00001d021278	Zm00001d006198	ambiguous	ambiguous	1	1
Zm00001d021282	Zm00001d006204	ambiguous	ambiguous	1	1
Zm00001d021283	Zm00001d006205	alternate dominance	alternate dominance	1	1
Zm00001d021286	Zm00001d006209	ambiguous	ambiguous	1	0
Zm00001d021287	Zm00001d006210	ambiguous	one low	0	0
Zm00001d021288	Zm00001d006211	alternate dominance	ambiguous	0	0
Zm00001d021291	Zm00001d006212	ambiguous	ambiguous	1	0
Zm00001d021300	Zm00001d006213	ambiguous	ambiguous	1	0
Zm00001d021301	Zm00001d006214	ambiguous	ambiguous	1	0
Zm00001d021341	Zm00001d006358	ambiguous	ambiguous	1	0
Zm00001d021342	Zm00001d006355	alternate dominance	high correlation	0	1
Zm00001d021344	Zm00001d006353	ambiguous	ambiguous	1	0
Zm00001d021345	Zm00001d006351	one low	ambiguous	0	0
Zm00001d021347	Zm00001d006350	ambiguous	ambiguous	1	0
Zm00001d021362	Zm00001d006348	high correlation	alternate dominance	0	1
Zm00001d021363	Zm00001d006347	alternate dominance	ambiguous	0	0
Zm00001d021375	Zm00001d006336	ambiguous	ambiguous	1	0
Zm00001d021380	Zm00001d006335	ambiguous	ambiguous	1	0
Zm00001d021389	Zm00001d006331	ambiguous	ambiguous	1	1
Zm00001d021392	Zm00001d006328	ambiguous	ambiguous	1	1
Zm00001d021395	Zm00001d006324	alternate dominance	ambiguous	0	0
Zm00001d021401	Zm00001d006320	ambiguous	ambiguous	1	1
Zm00001d021403	Zm00001d006319	ambiguous	ambiguous	1	1
Zm00001d021404	Zm00001d006317	alternate dominance	ambiguous	0	1
Zm00001d021418	Zm00001d006313	ambiguous	one low	0	0
Zm00001d021419	Zm00001d006311	one low	ambiguous	0	0
Zm00001d021420	Zm00001d006310	ambiguous	ambiguous	1	0
Zm00001d021421	Zm00001d006309	ambiguous	ambiguous	1	0
Zm00001d021426	Zm00001d006307	ambiguous	ambiguous	1	0
Zm00001d021433	Zm00001d006298	alternate dominance	ambiguous	0	1
Zm00001d021434	Zm00001d006297	one low	ambiguous	0	0
Zm00001d021462	Zm00001d006270	one low	ambiguous	0	0
Zm00001d021464	Zm00001d006269	ambiguous	ambiguous	1	0
Zm00001d021473	Zm00001d006267	alternate dominance	alternate dominance	1	1
Zm00001d021507	Zm00001d006377	ambiguous	ambiguous	1	1
Zm00001d021508	Zm00001d006388	high correlation	ambiguous	0	0
Zm00001d021512	Zm00001d006389	ambiguous	ambiguous	1	1
Zm00001d021513	Zm00001d006394	ambiguous	ambiguous	1	0
Zm00001d021514	Zm00001d006396	both low	ambiguous	0	0
Zm00001d021515	Zm00001d006398	one low	ambiguous	0	0
Zm00001d021517	Zm00001d006402	alternate dominance	ambiguous	0	0
Zm00001d021519	Zm00001d006408	ambiguous	ambiguous	1	0
Zm00001d021520	Zm00001d006409	ambiguous	ambiguous	1	1
Zm00001d021522	Zm00001d006410	ambiguous	ambiguous	1	1
Zm00001d021554	Zm00001d006439	ambiguous	alternate dominance	0	1
Zm00001d021557	Zm00001d006440	high correlation	one low	0	0
Zm00001d021562	Zm00001d006445	one low	ambiguous	0	0
Zm00001d021565	Zm00001d006447	high correlation	high correlation	1	1
Zm00001d021572	Zm00001d006449	alternate dominance	alternate dominance	1	1
Zm00001d021573	Zm00001d006451	high correlation	ambiguous	0	1
Zm00001d021574	Zm00001d006453	ambiguous	ambiguous	1	0
Zm00001d021579	Zm00001d006454	alternate dominance	ambiguous	0	1
Zm00001d021580	Zm00001d006455	ambiguous	ambiguous	1	1
Zm00001d021583	Zm00001d006456	high correlation	one low	0	0
Zm00001d021587	Zm00001d006460	ambiguous	ambiguous	1	0
Zm00001d021591	Zm00001d006463	ambiguous	ambiguous	1	0
Zm00001d021594	Zm00001d006464	ambiguous	ambiguous	1	0
Zm00001d021595	Zm00001d006466	ambiguous	ambiguous	1	0
Zm00001d021596	Zm00001d006467	alternate dominance	alternate dominance	1	1
Zm00001d021598	Zm00001d006470	alternate dominance	ambiguous	0	1
Zm00001d021609	Zm00001d006472	ambiguous	ambiguous	1	1
Zm00001d021610	Zm00001d006473	ambiguous	ambiguous	1	1
Zm00001d021620	Zm00001d006475	high correlation	ambiguous	0	0
Zm00001d021627	Zm00001d006489	one low	ambiguous	0	0
Zm00001d021629	Zm00001d006494	ambiguous	ambiguous	1	0
Zm00001d021630	Zm00001d006495	ambiguous	ambiguous	1	0
Zm00001d021633	Zm00001d006496	alternate dominance	ambiguous	0	1
Zm00001d021635	Zm00001d006499	high correlation	ambiguous	0	1
Zm00001d021639	Zm00001d006503	ambiguous	one low	0	0
Zm00001d021641	Zm00001d006504	ambiguous	alternate dominance	0	1
Zm00001d021642	Zm00001d006505	ambiguous	ambiguous	1	0
Zm00001d021646	Zm00001d006507	ambiguous	ambiguous	1	1
Zm00001d021702	Zm00001d006539	ambiguous	ambiguous	1	1
Zm00001d021703	Zm00001d006540	alternate dominance	ambiguous	0	0
Zm00001d021704	Zm00001d006541	ambiguous	ambiguous	1	0
Zm00001d021706	Zm00001d006547	alternate dominance	alternate dominance	1	1
Zm00001d021710	Zm00001d006552	ambiguous	alternate dominance	0	1
Zm00001d021812	Zm00001d006608	ambiguous	ambiguous	1	0
Zm00001d021813	Zm00001d006612	alternate dominance	ambiguous	0	0
Zm00001d021815	Zm00001d006613	ambiguous	ambiguous	1	1
Zm00001d021817	Zm00001d006614	ambiguous	ambiguous	1	1
Zm00001d021818	Zm00001d006616	ambiguous	ambiguous	1	0
Zm00001d021820	Zm00001d006617	both low	ambiguous	0	0
Zm00001d021831	Zm00001d006619	ambiguous	ambiguous	1	1
Zm00001d021834	Zm00001d006620	ambiguous	ambiguous	1	0
Zm00001d021835	Zm00001d006621	ambiguous	ambiguous	1	0
Zm00001d021838	Zm00001d006625	ambiguous	alternate dominance	0	1
Zm00001d021839	Zm00001d006626	high correlation	ambiguous	0	1
Zm00001d021858	Zm00001d006628	ambiguous	ambiguous	1	0
Zm00001d021865	Zm00001d006637	one low	ambiguous	0	0
Zm00001d021870	Zm00001d006639	high correlation	ambiguous	0	0
Zm00001d021875	Zm00001d006644	ambiguous	ambiguous	1	1
Zm00001d021877	Zm00001d006645	alternate dominance	ambiguous	0	1
Zm00001d021882	Zm00001d006650	ambiguous	ambiguous	1	0
Zm00001d021891	Zm00001d006651	ambiguous	ambiguous	1	0
Zm00001d021892	Zm00001d006653	ambiguous	ambiguous	1	0
Zm00001d021893	Zm00001d006654	one low	ambiguous	0	0
Zm00001d021898	Zm00001d006656	one low	ambiguous	0	0
Zm00001d021903	Zm00001d006658	ambiguous	ambiguous	1	1
Zm00001d021906	Zm00001d006663	high correlation	high correlation	1	1
Zm00001d021908	Zm00001d006667	ambiguous	alternate dominance	0	1
Zm00001d021912	Zm00001d006669	one low	one low	1	0
Zm00001d021913	Zm00001d006670	ambiguous	alternate dominance	0	1
Zm00001d021915	Zm00001d006673	alternate dominance	ambiguous	0	0
Zm00001d021927	Zm00001d006677	ambiguous	ambiguous	1	1
Zm00001d021929	Zm00001d006678	ambiguous	alternate dominance	0	1
Zm00001d021930	Zm00001d006679	alternate dominance	ambiguous	0	1
Zm00001d021931	Zm00001d006680	ambiguous	alternate dominance	0	1
Zm00001d021932	Zm00001d006682	ambiguous	ambiguous	1	1
Zm00001d021934	Zm00001d006687	ambiguous	ambiguous	1	0
Zm00001d021943	Zm00001d006699	alternate dominance	ambiguous	0	0
Zm00001d021946	Zm00001d006701	alternate dominance	ambiguous	0	1
Zm00001d021947	Zm00001d006702	ambiguous	ambiguous	1	1
Zm00001d021950	Zm00001d006704	high correlation	ambiguous	0	1
Zm00001d021951	Zm00001d006705	ambiguous	ambiguous	1	0
Zm00001d021952	Zm00001d006708	alternate dominance	ambiguous	0	1
Zm00001d021954	Zm00001d006710	alternate dominance	ambiguous	0	1
Zm00001d021955	Zm00001d006711	ambiguous	ambiguous	1	0
Zm00001d021957	Zm00001d006713	ambiguous	ambiguous	1	0
Zm00001d021958	Zm00001d006714	ambiguous	ambiguous	1	0
Zm00001d021959	Zm00001d006715	ambiguous	ambiguous	1	0
Zm00001d021966	Zm00001d006717	ambiguous	ambiguous	1	0
Zm00001d021971	Zm00001d006720	ambiguous	ambiguous	1	0
Zm00001d021973	Zm00001d006721	ambiguous	ambiguous	1	0
Zm00001d021974	Zm00001d006722	ambiguous	ambiguous	1	1
Zm00001d021977	Zm00001d006723	one low	ambiguous	0	0
Zm00001d021978	Zm00001d006726	ambiguous	ambiguous	1	0
Zm00001d021979	Zm00001d006731	alternate dominance	ambiguous	0	0
Zm00001d021988	Zm00001d006733	ambiguous	ambiguous	1	0
Zm00001d021990	Zm00001d006735	one low	ambiguous	0	0
Zm00001d021993	Zm00001d006737	alternate dominance	ambiguous	0	1
Zm00001d021995	Zm00001d006739	ambiguous	ambiguous	1	0
Zm00001d021998	Zm00001d006744	alternate dominance	ambiguous	0	0
Zm00001d022001	Zm00001d006746	one low	ambiguous	0	0
Zm00001d022005	Zm00001d006747	ambiguous	ambiguous	1	0
Zm00001d022006	Zm00001d006749	ambiguous	ambiguous	1	1
Zm00001d022010	Zm00001d006751	ambiguous	ambiguous	1	0
Zm00001d022016	Zm00001d006752	ambiguous	ambiguous	1	1
Zm00001d022017	Zm00001d006753	alternate dominance	ambiguous	0	1
Zm00001d022022	Zm00001d006754	ambiguous	ambiguous	1	0
Zm00001d022025	Zm00001d006756	alternate dominance	alternate dominance	1	1
Zm00001d022038	Zm00001d006757	ambiguous	ambiguous	1	1
Zm00001d022040	Zm00001d006758	alternate dominance	ambiguous	0	0
Zm00001d022041	Zm00001d006759	alternate dominance	ambiguous	0	0
Zm00001d022042	Zm00001d006760	ambiguous	ambiguous	1	0
Zm00001d022045	Zm00001d006761	ambiguous	ambiguous	1	0
Zm00001d022049	Zm00001d006769	ambiguous	alternate dominance	0	1
Zm00001d022050	Zm00001d006771	ambiguous	alternate dominance	0	1
Zm00001d022056	Zm00001d006774	ambiguous	ambiguous	1	0
Zm00001d022059	Zm00001d006776	one low	ambiguous	0	0
Zm00001d022072	Zm00001d006828	alternate dominance	ambiguous	0	0
Zm00001d022073	Zm00001d006825	alternate dominance	ambiguous	0	1
Zm00001d022083	Zm00001d006821	alternate dominance	alternate dominance	1	1
Zm00001d022085	Zm00001d006820	ambiguous	ambiguous	1	1
Zm00001d022088	Zm00001d006817	ambiguous	ambiguous	1	0
Zm00001d022089	Zm00001d006815	alternate dominance	ambiguous	0	0
Zm00001d022099	Zm00001d006813	ambiguous	ambiguous	1	0
Zm00001d022102	Zm00001d006810	alternate dominance	ambiguous	0	1
Zm00001d022107	Zm00001d006833	high correlation	high correlation	1	1
Zm00001d022108	Zm00001d006834	alternate dominance	ambiguous	0	0
Zm00001d022109	Zm00001d006835	ambiguous	ambiguous	1	0
Zm00001d022111	Zm00001d006838	ambiguous	ambiguous	1	0
Zm00001d022112	Zm00001d006840	ambiguous	ambiguous	1	0
Zm00001d022120	Zm00001d006841	ambiguous	one low	0	0
Zm00001d022125	Zm00001d006845	ambiguous	ambiguous	1	1
Zm00001d022130	Zm00001d006847	ambiguous	ambiguous	1	0
Zm00001d022132	Zm00001d006855	ambiguous	ambiguous	1	0
Zm00001d022139	Zm00001d006860	alternate dominance	ambiguous	0	1
Zm00001d022144	Zm00001d006866	ambiguous	ambiguous	1	1
Zm00001d022147	Zm00001d006871	ambiguous	ambiguous	1	0
Zm00001d022151	Zm00001d006874	ambiguous	ambiguous	1	0
Zm00001d022152	Zm00001d006875	alternate dominance	ambiguous	0	1
Zm00001d022189	Zm00001d006906	ambiguous	ambiguous	1	1
Zm00001d022190	Zm00001d006910	alternate dominance	alternate dominance	1	1
Zm00001d022191	Zm00001d006912	one low	ambiguous	0	0
Zm00001d022193	Zm00001d006913	alternate dominance	one low	0	0
Zm00001d022195	Zm00001d006915	alternate dominance	ambiguous	0	1
Zm00001d022199	Zm00001d006916	alternate dominance	ambiguous	0	1
Zm00001d022201	Zm00001d006917	ambiguous	ambiguous	1	1
Zm00001d022202	Zm00001d006918	ambiguous	ambiguous	1	1
Zm00001d022212	Zm00001d006921	alternate dominance	ambiguous	0	1
Zm00001d022218	Zm00001d006923	one low	ambiguous	0	0
Zm00001d022249	Zm00001d006950	ambiguous	ambiguous	1	0
Zm00001d022262	Zm00001d006947	alternate dominance	ambiguous	0	0
Zm00001d022264	Zm00001d006946	ambiguous	ambiguous	1	0
Zm00001d022266	Zm00001d006945	ambiguous	ambiguous	1	1
Zm00001d022272	Zm00001d006944	alternate dominance	ambiguous	0	0
Zm00001d022273	Zm00001d006941	ambiguous	ambiguous	1	0
Zm00001d022275	Zm00001d006939	ambiguous	ambiguous	1	0
Zm00001d022294	Zm00001d006931	ambiguous	ambiguous	1	0
Zm00001d022296	Zm00001d006930	ambiguous	ambiguous	1	0
Zm00001d022305	Zm00001d007029	ambiguous	ambiguous	1	1
Zm00001d022306	Zm00001d007030	ambiguous	ambiguous	1	0
Zm00001d022307	Zm00001d007031	ambiguous	ambiguous	1	0
Zm00001d022308	Zm00001d007032	alternate dominance	alternate dominance	1	1
Zm00001d022314	Zm00001d007037	ambiguous	ambiguous	1	0
Zm00001d022316	Zm00001d007038	ambiguous	alternate dominance	0	1
Zm00001d022322	Zm00001d007039	ambiguous	ambiguous	1	0
Zm00001d022335	Zm00001d007043	ambiguous	ambiguous	1	1
Zm00001d022350	Zm00001d007058	ambiguous	ambiguous	1	0
Zm00001d022354	Zm00001d007059	ambiguous	ambiguous	1	0
Zm00001d022357	Zm00001d007060	high correlation	ambiguous	0	0
Zm00001d022364	Zm00001d007062	ambiguous	ambiguous	1	1
Zm00001d022438	Zm00001d007174	ambiguous	ambiguous	1	1
Zm00001d022440	Zm00001d007173	ambiguous	ambiguous	1	0
Zm00001d022442	Zm00001d007172	alternate dominance	ambiguous	0	0
Zm00001d022444	Zm00001d007169	high correlation	high correlation	1	1
Zm00001d022446	Zm00001d007168	ambiguous	ambiguous	1	0
Zm00001d022450	Zm00001d007167	alternate dominance	ambiguous	0	0
Zm00001d022453	Zm00001d007160	ambiguous	ambiguous	1	1
Zm00001d022463	Zm00001d007154	alternate dominance	alternate dominance	1	1
Zm00001d022465	Zm00001d007146	alternate dominance	one low	0	0
Zm00001d022466	Zm00001d007145	ambiguous	ambiguous	1	0
Zm00001d022467	Zm00001d007143	alternate dominance	high correlation	0	1
Zm00001d022469	Zm00001d007135	ambiguous	alternate dominance	0	1
Zm00001d022474	Zm00001d007130	alternate dominance	ambiguous	0	1
Zm00001d022477	Zm00001d007123	alternate dominance	ambiguous	0	0
Zm00001d022481	Zm00001d007121	alternate dominance	ambiguous	0	0
Zm00001d022488	Zm00001d007119	one low	ambiguous	0	0
Zm00001d022489	Zm00001d007118	ambiguous	ambiguous	1	0
Zm00001d022490	Zm00001d007113	alternate dominance	alternate dominance	1	1
Zm00001d022494	Zm00001d007112	one low	ambiguous	0	0
Zm00001d022499	Zm00001d007111	ambiguous	alternate dominance	0	1
Zm00001d022500	Zm00001d007107	ambiguous	ambiguous	1	0
Zm00001d022530	Zm00001d007188	ambiguous	ambiguous	1	0
Zm00001d022537	Zm00001d007192	ambiguous	ambiguous	1	0
Zm00001d022541	Zm00001d007193	ambiguous	ambiguous	1	0
Zm00001d022546	Zm00001d007196	ambiguous	ambiguous	1	0
Zm00001d022560	Zm00001d007202	ambiguous	ambiguous	1	1
Zm00001d022562	Zm00001d007204	ambiguous	ambiguous	1	0
Zm00001d022563	Zm00001d007205	ambiguous	ambiguous	1	0
Zm00001d022565	Zm00001d007207	alternate dominance	ambiguous	0	1
Zm00001d022567	Zm00001d007209	one low	ambiguous	0	0
Zm00001d022572	Zm00001d007214	one low	ambiguous	0	0
Zm00001d022573	Zm00001d007215	ambiguous	ambiguous	1	1
Zm00001d022575	Zm00001d007216	ambiguous	ambiguous	1	1
Zm00001d022592	Zm00001d006263	one low	ambiguous	0	0
Zm00001d022594	Zm00001d006257	ambiguous	ambiguous	1	1
Zm00001d022596	Zm00001d006256	one low	ambiguous	0	0
Zm00001d022604	Zm00001d006249	ambiguous	ambiguous	1	0
Zm00001d022605	Zm00001d006247	one low	ambiguous	0	0
Zm00001d022611	Zm00001d006246	ambiguous	ambiguous	1	0
Zm00001d022614	Zm00001d006245	ambiguous	ambiguous	1	0
Zm00001d022615	Zm00001d006244	ambiguous	one low	0	0
Zm00001d022621	Zm00001d006243	alternate dominance	high correlation	0	1
Zm00001d022622	Zm00001d006242	ambiguous	alternate dominance	0	1
Zm00001d022625	Zm00001d006238	alternate dominance	alternate dominance	1	1
Zm00001d022627	Zm00001d006237	high correlation	ambiguous	0	0
Zm00001d022628	Zm00001d006236	alternate dominance	ambiguous	0	0
Zm00001d022629	Zm00001d006235	ambiguous	ambiguous	1	1
Zm00001d022647	Zm00001d006232	alternate dominance	high correlation	0	1
Zm00001d023239	Zm00001d044630	ambiguous	ambiguous	1	0
Zm00001d023252	Zm00001d044635	alternate dominance	ambiguous	0	0
Zm00001d023253	Zm00001d044639	one low	ambiguous	0	0
Zm00001d023272	Zm00001d044657	ambiguous	ambiguous	1	1
Zm00001d023280	Zm00001d044660	ambiguous	ambiguous	1	0
Zm00001d023283	Zm00001d044661	one low	ambiguous	0	0
Zm00001d023285	Zm00001d044662	one low	ambiguous	0	0
Zm00001d023291	Zm00001d044663	alternate dominance	ambiguous	0	1
Zm00001d023293	Zm00001d044664	ambiguous	ambiguous	1	1
Zm00001d023299	Zm00001d044667	alternate dominance	ambiguous	0	0
Zm00001d023336	Zm00001d044682	one low	ambiguous	0	0
Zm00001d023344	Zm00001d044685	alternate dominance	ambiguous	0	0
Zm00001d023366	Zm00001d044691	ambiguous	ambiguous	1	0
Zm00001d023367	Zm00001d044692	alternate dominance	ambiguous	0	1
Zm00001d023371	Zm00001d044694	alternate dominance	ambiguous	0	0
Zm00001d023378	Zm00001d044695	alternate dominance	ambiguous	0	0
Zm00001d023400	Zm00001d044703	high correlation	ambiguous	0	0
Zm00001d023420	Zm00001d044705	ambiguous	ambiguous	1	0
Zm00001d023422	Zm00001d044707	ambiguous	ambiguous	1	0
Zm00001d023423	Zm00001d044713	alternate dominance	ambiguous	0	1
Zm00001d023541	Zm00001d041883	ambiguous	ambiguous	1	0
Zm00001d023542	Zm00001d041882	high correlation	one low	0	0
Zm00001d023544	Zm00001d041877	ambiguous	ambiguous	1	0
Zm00001d023548	Zm00001d041871	one low	ambiguous	0	0
Zm00001d023565	Zm00001d041866	ambiguous	alternate dominance	0	1
Zm00001d023569	Zm00001d041856	ambiguous	ambiguous	1	0
Zm00001d023576	Zm00001d041852	ambiguous	ambiguous	1	0
Zm00001d023577	Zm00001d041850	ambiguous	ambiguous	1	0
Zm00001d023593	Zm00001d041842	ambiguous	ambiguous	1	0
Zm00001d023606	Zm00001d041839	ambiguous	ambiguous	1	1
Zm00001d024310	Zm00001d049372	ambiguous	ambiguous	1	1
Zm00001d024311	Zm00001d049371	alternate dominance	ambiguous	0	0
Zm00001d024318	Zm00001d049370	ambiguous	ambiguous	1	1
Zm00001d024321	Zm00001d049369	alternate dominance	ambiguous	0	0
Zm00001d024333	Zm00001d049362	alternate dominance	ambiguous	0	1
Zm00001d024338	Zm00001d049361	ambiguous	ambiguous	1	0
Zm00001d024339	Zm00001d049360	ambiguous	ambiguous	1	1
Zm00001d024342	Zm00001d049357	ambiguous	alternate dominance	0	1
Zm00001d024349	Zm00001d049350	one low	ambiguous	0	0
Zm00001d024357	Zm00001d050190	ambiguous	ambiguous	1	0
Zm00001d024364	Zm00001d050191	ambiguous	ambiguous	1	0
Zm00001d024373	Zm00001d050193	ambiguous	ambiguous	1	1
Zm00001d024376	Zm00001d050195	ambiguous	ambiguous	1	0
Zm00001d024408	Zm00001d050208	ambiguous	ambiguous	1	1
Zm00001d024409	Zm00001d050209	ambiguous	ambiguous	1	0
Zm00001d024412	Zm00001d050218	ambiguous	one low	0	0
Zm00001d024415	Zm00001d050222	ambiguous	ambiguous	1	0
Zm00001d024507	Zm00001d049494	high correlation	ambiguous	0	0
Zm00001d024510	Zm00001d049496	ambiguous	ambiguous	1	1
Zm00001d024511	Zm00001d049500	ambiguous	alternate dominance	0	1
Zm00001d024523	Zm00001d049504	ambiguous	ambiguous	1	0
Zm00001d024528	Zm00001d049505	high correlation	high correlation	1	1
Zm00001d024531	Zm00001d049510	alternate dominance	ambiguous	0	1
Zm00001d024532	Zm00001d049511	ambiguous	ambiguous	1	0
Zm00001d024534	Zm00001d049516	ambiguous	ambiguous	1	0
Zm00001d024537	Zm00001d049521	alternate dominance	ambiguous	0	0
Zm00001d024540	Zm00001d049533	ambiguous	ambiguous	1	1
Zm00001d024542	Zm00001d049539	ambiguous	ambiguous	1	0
Zm00001d024543	Zm00001d049540	ambiguous	ambiguous	1	1
Zm00001d024546	Zm00001d049543	alternate dominance	ambiguous	0	0
Zm00001d024620	Zm00001d049576	high correlation	one low	0	0
Zm00001d024624	Zm00001d049579	ambiguous	ambiguous	1	1
Zm00001d024627	Zm00001d049581	ambiguous	ambiguous	1	0
Zm00001d024637	Zm00001d049588	one low	ambiguous	0	0
Zm00001d024660	Zm00001d049596	one low	ambiguous	0	0
Zm00001d024661	Zm00001d049598	ambiguous	ambiguous	1	1
Zm00001d024664	Zm00001d049601	one low	ambiguous	0	0
Zm00001d024676	Zm00001d049602	high correlation	ambiguous	0	0
Zm00001d024677	Zm00001d049605	ambiguous	ambiguous	1	1
Zm00001d024698	Zm00001d049608	ambiguous	ambiguous	1	1
Zm00001d024702	Zm00001d049610	alternate dominance	alternate dominance	1	1
Zm00001d027318	Zm00001d048526	ambiguous	ambiguous	1	1
Zm00001d027320	Zm00001d048524	ambiguous	ambiguous	1	0
Zm00001d027322	Zm00001d048523	high correlation	ambiguous	0	0
Zm00001d027325	Zm00001d048521	alternate dominance	ambiguous	0	0
Zm00001d027329	Zm00001d048516	alternate dominance	ambiguous	0	1
Zm00001d027333	Zm00001d048511	ambiguous	ambiguous	1	1
Zm00001d027334	Zm00001d048510	alternate dominance	ambiguous	0	1
Zm00001d027344	Zm00001d048507	ambiguous	ambiguous	1	1
Zm00001d027345	Zm00001d048506	ambiguous	ambiguous	1	1
Zm00001d027350	Zm00001d048505	ambiguous	ambiguous	1	0
Zm00001d027359	Zm00001d048502	ambiguous	ambiguous	1	0
Zm00001d027373	Zm00001d048497	ambiguous	alternate dominance	0	1
Zm00001d027374	Zm00001d048496	alternate dominance	ambiguous	0	1
Zm00001d027383	Zm00001d048494	alternate dominance	ambiguous	0	1
Zm00001d027387	Zm00001d048494	alternate dominance	alternate dominance	1	1
Zm00001d027395	Zm00001d048493	ambiguous	ambiguous	1	0
Zm00001d027399	Zm00001d048492	alternate dominance	ambiguous	0	0
Zm00001d027400	Zm00001d048483	one low	ambiguous	0	0
Zm00001d027403	Zm00001d048481	ambiguous	ambiguous	1	0
Zm00001d027419	Zm00001d048478	ambiguous	ambiguous	1	0
Zm00001d027425	Zm00001d048474	ambiguous	ambiguous	1	1
Zm00001d027427	Zm00001d048473	ambiguous	one low	0	0
Zm00001d027430	Zm00001d048472	alternate dominance	ambiguous	0	1
Zm00001d027431	Zm00001d048471	alternate dominance	ambiguous	0	0
Zm00001d027443	Zm00001d048469	ambiguous	ambiguous	1	1
Zm00001d027446	Zm00001d048467	ambiguous	ambiguous	1	0
Zm00001d027447	Zm00001d048466	ambiguous	ambiguous	1	1
Zm00001d027448	Zm00001d048463	alternate dominance	alternate dominance	1	1
Zm00001d027449	Zm00001d048462	ambiguous	ambiguous	1	0
Zm00001d027455	Zm00001d048460	alternate dominance	ambiguous	0	0
Zm00001d027458	Zm00001d048458	ambiguous	ambiguous	1	0
Zm00001d027459	Zm00001d048457	ambiguous	ambiguous	1	0
Zm00001d027461	Zm00001d048455	ambiguous	ambiguous	1	0
Zm00001d027462	Zm00001d048454	alternate dominance	ambiguous	0	1
Zm00001d027463	Zm00001d048453	alternate dominance	ambiguous	0	1
Zm00001d027539	Zm00001d048353	alternate dominance	ambiguous	0	1
Zm00001d027548	Zm00001d048356	ambiguous	ambiguous	1	1
Zm00001d027558	Zm00001d048358	ambiguous	alternate dominance	0	1
Zm00001d027572	Zm00001d048359	ambiguous	ambiguous	1	0
Zm00001d027573	Zm00001d048360	ambiguous	high correlation	0	1
Zm00001d027578	Zm00001d048362	ambiguous	ambiguous	1	1
Zm00001d027585	Zm00001d048363	alternate dominance	ambiguous	0	0
Zm00001d027595	Zm00001d048368	high correlation	ambiguous	0	0
Zm00001d027598	Zm00001d048369	ambiguous	ambiguous	1	0
Zm00001d027601	Zm00001d048370	alternate dominance	ambiguous	0	0
Zm00001d027610	Zm00001d048372	ambiguous	ambiguous	1	0
Zm00001d027618	Zm00001d048382	high correlation	alternate dominance	0	1
Zm00001d027623	Zm00001d048383	alternate dominance	ambiguous	0	0
Zm00001d027639	Zm00001d048389	ambiguous	ambiguous	1	0
Zm00001d027645	Zm00001d048390	high correlation	ambiguous	0	0
Zm00001d027655	Zm00001d048394	ambiguous	ambiguous	1	1
Zm00001d027674	Zm00001d048396	alternate dominance	high correlation	0	1
Zm00001d027675	Zm00001d048397	ambiguous	alternate dominance	0	1
Zm00001d027676	Zm00001d048399	ambiguous	ambiguous	1	0
Zm00001d027679	Zm00001d048401	ambiguous	ambiguous	1	0
Zm00001d027680	Zm00001d048402	ambiguous	ambiguous	1	0
Zm00001d027688	Zm00001d048403	ambiguous	ambiguous	1	1
Zm00001d027702	Zm00001d048404	one low	ambiguous	0	0
Zm00001d027703	Zm00001d048407	alternate dominance	alternate dominance	1	1
Zm00001d027707	Zm00001d048409	alternate dominance	ambiguous	0	1
Zm00001d027708	Zm00001d048411	alternate dominance	ambiguous	0	0
Zm00001d027709	Zm00001d048412	ambiguous	alternate dominance	0	1
Zm00001d027710	Zm00001d048413	high correlation	high correlation	1	1
Zm00001d027718	Zm00001d048418	ambiguous	ambiguous	1	0
Zm00001d027719	Zm00001d048419	alternate dominance	alternate dominance	1	1
Zm00001d027729	Zm00001d048422	high correlation	high correlation	1	1
Zm00001d027731	Zm00001d048424	ambiguous	ambiguous	1	1
Zm00001d027738	Zm00001d048428	one low	ambiguous	0	0
Zm00001d027743	Zm00001d048430	ambiguous	ambiguous	1	1
Zm00001d027748	Zm00001d048432	ambiguous	ambiguous	1	1
Zm00001d027826	Zm00001d048336	ambiguous	ambiguous	1	0
Zm00001d027831	Zm00001d048335	one low	ambiguous	0	0
Zm00001d027833	Zm00001d048333	one low	ambiguous	0	0
Zm00001d027839	Zm00001d048325	ambiguous	ambiguous	1	0
Zm00001d027841	Zm00001d048324	alternate dominance	ambiguous	0	1
Zm00001d027842	Zm00001d048323	alternate dominance	ambiguous	0	0
Zm00001d027844	Zm00001d048321	ambiguous	ambiguous	1	0
Zm00001d027845	Zm00001d048320	ambiguous	ambiguous	1	1
Zm00001d027848	Zm00001d048318	alternate dominance	ambiguous	0	0
Zm00001d027851	Zm00001d048317	alternate dominance	ambiguous	0	0
Zm00001d027852	Zm00001d048312	ambiguous	ambiguous	1	0
Zm00001d027854	Zm00001d048311	alternate dominance	ambiguous	0	1
Zm00001d027855	Zm00001d048309	ambiguous	ambiguous	1	1
Zm00001d027868	Zm00001d048301	ambiguous	ambiguous	1	0
Zm00001d027869	Zm00001d048299	ambiguous	ambiguous	1	0
Zm00001d027870	Zm00001d048297	high correlation	ambiguous	0	0
Zm00001d027873	Zm00001d048294	alternate dominance	ambiguous	0	0
Zm00001d027875	Zm00001d048293	ambiguous	ambiguous	1	0
Zm00001d027876	Zm00001d048292	alternate dominance	alternate dominance	1	1
Zm00001d027877	Zm00001d048289	ambiguous	ambiguous	1	0
Zm00001d027885	Zm00001d048284	high correlation	ambiguous	0	0
Zm00001d027894	Zm00001d048273	high correlation	ambiguous	0	0
Zm00001d027916	Zm00001d048258	alternate dominance	ambiguous	0	0
Zm00001d027919	Zm00001d048254	one low	ambiguous	0	0
Zm00001d027922	Zm00001d048252	ambiguous	ambiguous	1	1
Zm00001d027934	Zm00001d048247	ambiguous	ambiguous	1	1
Zm00001d027936	Zm00001d048246	ambiguous	ambiguous	1	0
Zm00001d027939	Zm00001d048244	one low	ambiguous	0	0
Zm00001d027944	Zm00001d048242	ambiguous	ambiguous	1	0
Zm00001d027962	Zm00001d048239	ambiguous	ambiguous	1	0
Zm00001d027967	Zm00001d048238	high correlation	alternate dominance	0	1
Zm00001d027969	Zm00001d048236	ambiguous	ambiguous	1	1
Zm00001d027971	Zm00001d048235	ambiguous	ambiguous	1	1
Zm00001d027973	Zm00001d048234	alternate dominance	ambiguous	0	0
Zm00001d027975	Zm00001d048233	ambiguous	ambiguous	1	1
Zm00001d027978	Zm00001d048232	both low	ambiguous	0	0
Zm00001d027982	Zm00001d048231	ambiguous	ambiguous	1	0
Zm00001d027983	Zm00001d048230	one low	ambiguous	0	0
Zm00001d027987	Zm00001d048229	ambiguous	ambiguous	1	0
Zm00001d027991	Zm00001d048227	ambiguous	ambiguous	1	0
Zm00001d027992	Zm00001d048226	alternate dominance	ambiguous	0	0
Zm00001d027994	Zm00001d048225	high correlation	ambiguous	0	0
Zm00001d027998	Zm00001d048224	ambiguous	ambiguous	1	0
Zm00001d028002	Zm00001d048222	ambiguous	ambiguous	1	0
Zm00001d028004	Zm00001d048220	alternate dominance	ambiguous	0	0
Zm00001d028009	Zm00001d048218	ambiguous	ambiguous	1	1
Zm00001d028010	Zm00001d048217	ambiguous	ambiguous	1	1
Zm00001d028011	Zm00001d048215	ambiguous	one low	0	0
Zm00001d028013	Zm00001d048210	one low	both low	0	0
Zm00001d028015	Zm00001d048209	high correlation	ambiguous	0	0
Zm00001d028017	Zm00001d048208	ambiguous	ambiguous	1	0
Zm00001d028020	Zm00001d048207	ambiguous	ambiguous	1	0
Zm00001d028036	Zm00001d048121	one low	ambiguous	0	0
Zm00001d028040	Zm00001d048122	ambiguous	one low	0	0
Zm00001d028043	Zm00001d048123	ambiguous	ambiguous	1	0
Zm00001d028045	Zm00001d048126	ambiguous	alternate dominance	0	1
Zm00001d028053	Zm00001d048132	alternate dominance	ambiguous	0	0
Zm00001d028055	Zm00001d048134	ambiguous	ambiguous	1	0
Zm00001d028064	Zm00001d048136	alternate dominance	ambiguous	0	0
Zm00001d028073	Zm00001d048137	ambiguous	ambiguous	1	0
Zm00001d028085	Zm00001d048141	ambiguous	ambiguous	1	0
Zm00001d028089	Zm00001d048142	ambiguous	ambiguous	1	1
Zm00001d028092	Zm00001d048143	ambiguous	ambiguous	1	0
Zm00001d028093	Zm00001d048144	ambiguous	ambiguous	1	0
Zm00001d028094	Zm00001d048146	high correlation	ambiguous	0	0
Zm00001d028102	Zm00001d048149	ambiguous	ambiguous	1	1
Zm00001d028103	Zm00001d048151	ambiguous	ambiguous	1	0
Zm00001d028111	Zm00001d048154	alternate dominance	ambiguous	0	0
Zm00001d028112	Zm00001d048155	ambiguous	ambiguous	1	0
Zm00001d028117	Zm00001d048159	ambiguous	ambiguous	1	1
Zm00001d028118	Zm00001d048162	alternate dominance	ambiguous	0	0
Zm00001d028125	Zm00001d048166	ambiguous	one low	0	0
Zm00001d028129	Zm00001d048172	ambiguous	ambiguous	1	0
Zm00001d028130	Zm00001d048173	ambiguous	ambiguous	1	0
Zm00001d028133	Zm00001d048175	ambiguous	ambiguous	1	0
Zm00001d028151	Zm00001d048178	alternate dominance	alternate dominance	1	1
Zm00001d028153	Zm00001d048181	ambiguous	ambiguous	1	1
Zm00001d028159	Zm00001d048185	ambiguous	ambiguous	1	0
Zm00001d028161	Zm00001d048188	ambiguous	ambiguous	1	0
Zm00001d028164	Zm00001d048189	one low	ambiguous	0	0
Zm00001d028167	Zm00001d048191	high correlation	ambiguous	0	1
Zm00001d028171	Zm00001d048195	ambiguous	ambiguous	1	1
Zm00001d028173	Zm00001d048196	ambiguous	ambiguous	1	0
Zm00001d028175	Zm00001d048197	one low	ambiguous	0	0
Zm00001d028177	Zm00001d048200	ambiguous	ambiguous	1	0
Zm00001d028180	Zm00001d048201	alternate dominance	alternate dominance	1	1
Zm00001d028181	Zm00001d048204	ambiguous	ambiguous	1	1
Zm00001d028185	Zm00001d048109	ambiguous	ambiguous	1	0
Zm00001d028188	Zm00001d048108	ambiguous	one low	0	0
Zm00001d028189	Zm00001d048107	one low	ambiguous	0	0
Zm00001d028193	Zm00001d048105	ambiguous	ambiguous	1	0
Zm00001d028194	Zm00001d048102	ambiguous	ambiguous	1	1
Zm00001d028201	Zm00001d048100	alternate dominance	alternate dominance	1	1
Zm00001d028203	Zm00001d048096	ambiguous	ambiguous	1	1
Zm00001d028210	Zm00001d048086	ambiguous	ambiguous	1	1
Zm00001d028214	Zm00001d048084	ambiguous	ambiguous	1	1
Zm00001d028216	Zm00001d048083	ambiguous	ambiguous	1	1
Zm00001d028217	Zm00001d048082	high correlation	ambiguous	0	1
Zm00001d028218	Zm00001d048081	ambiguous	ambiguous	1	1
Zm00001d028227	Zm00001d048080	ambiguous	ambiguous	1	1
Zm00001d028229	Zm00001d048076	alternate dominance	ambiguous	0	0
Zm00001d028231	Zm00001d048066	alternate dominance	ambiguous	0	0
Zm00001d028241	Zm00001d048061	ambiguous	ambiguous	1	0
Zm00001d028243	Zm00001d048055	alternate dominance	alternate dominance	1	1
Zm00001d028260	Zm00001d048050	alternate dominance	alternate dominance	1	1
Zm00001d028272	Zm00001d048028	ambiguous	ambiguous	1	0
Zm00001d028274	Zm00001d048026	one low	ambiguous	0	0
Zm00001d028279	Zm00001d048022	ambiguous	ambiguous	1	0
Zm00001d028282	Zm00001d048021	alternate dominance	alternate dominance	1	1
Zm00001d028284	Zm00001d048019	ambiguous	ambiguous	1	0
Zm00001d028285	Zm00001d048017	ambiguous	ambiguous	1	0
Zm00001d028287	Zm00001d048013	ambiguous	ambiguous	1	0
Zm00001d028297	Zm00001d047999	ambiguous	ambiguous	1	0
Zm00001d028299	Zm00001d047998	alternate dominance	ambiguous	0	1
Zm00001d028304	Zm00001d047995	ambiguous	ambiguous	1	0
Zm00001d028307	Zm00001d047993	ambiguous	ambiguous	1	0
Zm00001d028348	Zm00001d047984	alternate dominance	ambiguous	0	0
Zm00001d028352	Zm00001d047983	ambiguous	ambiguous	1	1
Zm00001d028358	Zm00001d047979	ambiguous	alternate dominance	0	1
Zm00001d028359	Zm00001d047977	ambiguous	alternate dominance	0	1
Zm00001d028361	Zm00001d047976	ambiguous	ambiguous	1	0
Zm00001d028366	Zm00001d047972	ambiguous	ambiguous	1	0
Zm00001d028370	Zm00001d047969	ambiguous	ambiguous	1	1
Zm00001d028371	Zm00001d047968	ambiguous	ambiguous	1	0
Zm00001d028372	Zm00001d047967	ambiguous	ambiguous	1	0
Zm00001d028373	Zm00001d047965	ambiguous	alternate dominance	0	1
Zm00001d028377	Zm00001d047962	alternate dominance	ambiguous	0	0
Zm00001d028380	Zm00001d047960	ambiguous	ambiguous	1	0
Zm00001d028384	Zm00001d047958	alternate dominance	alternate dominance	1	1
Zm00001d028385	Zm00001d047955	ambiguous	ambiguous	1	0
Zm00001d028389	Zm00001d047944	alternate dominance	ambiguous	0	0
Zm00001d028392	Zm00001d047942	alternate dominance	ambiguous	0	0
Zm00001d028396	Zm00001d047941	alternate dominance	ambiguous	0	1
Zm00001d028400	Zm00001d047938	alternate dominance	ambiguous	0	0
Zm00001d028405	Zm00001d047933	alternate dominance	high correlation	0	1
Zm00001d028406	Zm00001d047931	alternate dominance	ambiguous	0	0
Zm00001d028412	Zm00001d047923	ambiguous	alternate dominance	0	1
Zm00001d028413	Zm00001d047921	ambiguous	one low	0	0
Zm00001d028414	Zm00001d047920	ambiguous	ambiguous	1	1
Zm00001d028415	Zm00001d047918	ambiguous	ambiguous	1	1
Zm00001d028416	Zm00001d047917	alternate dominance	ambiguous	0	0
Zm00001d028423	Zm00001d047916	ambiguous	ambiguous	1	0
Zm00001d028427	Zm00001d047915	alternate dominance	ambiguous	0	0
Zm00001d028429	Zm00001d047911	alternate dominance	ambiguous	0	1
Zm00001d028436	Zm00001d047910	ambiguous	ambiguous	1	0
Zm00001d028513	Zm00001d047876	ambiguous	ambiguous	1	1
Zm00001d028514	Zm00001d047875	ambiguous	ambiguous	1	0
Zm00001d028522	Zm00001d047868	alternate dominance	ambiguous	0	0
Zm00001d028524	Zm00001d047860	alternate dominance	ambiguous	0	0
Zm00001d028529	Zm00001d047859	ambiguous	ambiguous	1	1
Zm00001d028531	Zm00001d047857	alternate dominance	ambiguous	0	1
Zm00001d028532	Zm00001d047856	ambiguous	ambiguous	1	1
Zm00001d028533	Zm00001d047855	alternate dominance	alternate dominance	1	1
Zm00001d028534	Zm00001d047854	ambiguous	ambiguous	1	0
Zm00001d028535	Zm00001d047853	ambiguous	ambiguous	1	0
Zm00001d028539	Zm00001d047849	ambiguous	ambiguous	1	0
Zm00001d028543	Zm00001d047848	alternate dominance	ambiguous	0	0
Zm00001d028561	Zm00001d047841	alternate dominance	alternate dominance	1	1
Zm00001d028565	Zm00001d047840	alternate dominance	ambiguous	0	0
Zm00001d028566	Zm00001d047839	ambiguous	ambiguous	1	0
Zm00001d028567	Zm00001d047837	alternate dominance	ambiguous	0	0
Zm00001d028568	Zm00001d047835	ambiguous	alternate dominance	0	1
Zm00001d028569	Zm00001d047834	alternate dominance	ambiguous	0	1
Zm00001d028570	Zm00001d047833	ambiguous	ambiguous	1	1
Zm00001d028579	Zm00001d047831	ambiguous	ambiguous	1	0
Zm00001d028586	Zm00001d047828	high correlation	ambiguous	0	1
Zm00001d028590	Zm00001d047824	ambiguous	ambiguous	1	0
Zm00001d028593	Zm00001d047823	ambiguous	ambiguous	1	1
Zm00001d028596	Zm00001d047821	alternate dominance	ambiguous	0	0
Zm00001d028598	Zm00001d047820	ambiguous	ambiguous	1	0
Zm00001d028601	Zm00001d047814	ambiguous	ambiguous	1	1
Zm00001d028603	Zm00001d047813	alternate dominance	ambiguous	0	0
Zm00001d028606	Zm00001d047812	ambiguous	ambiguous	1	1
Zm00001d028608	Zm00001d047808	ambiguous	ambiguous	1	0
Zm00001d028615	Zm00001d047807	ambiguous	ambiguous	1	0
Zm00001d028616	Zm00001d047806	alternate dominance	ambiguous	0	0
Zm00001d028619	Zm00001d047805	alternate dominance	ambiguous	0	0
Zm00001d028620	Zm00001d047804	ambiguous	ambiguous	1	1
Zm00001d028623	Zm00001d047803	one low	ambiguous	0	0
Zm00001d028625	Zm00001d047802	ambiguous	ambiguous	1	0
Zm00001d028642	Zm00001d047801	ambiguous	ambiguous	1	0
Zm00001d028643	Zm00001d047800	ambiguous	ambiguous	1	0
Zm00001d028653	Zm00001d047797	high correlation	alternate dominance	0	1
Zm00001d028654	Zm00001d047796	alternate dominance	alternate dominance	1	1
Zm00001d028655	Zm00001d047794	ambiguous	ambiguous	1	1
Zm00001d028656	Zm00001d047793	ambiguous	ambiguous	1	0
Zm00001d028667	Zm00001d047786	ambiguous	ambiguous	1	0
Zm00001d028671	Zm00001d047780	ambiguous	ambiguous	1	1
Zm00001d028675	Zm00001d047779	alternate dominance	ambiguous	0	0
Zm00001d028676	Zm00001d047777	alternate dominance	one low	0	0
Zm00001d028679	Zm00001d047772	alternate dominance	one low	0	0
Zm00001d028685	Zm00001d047771	ambiguous	ambiguous	1	0
Zm00001d028687	Zm00001d047769	alternate dominance	ambiguous	0	0
Zm00001d028691	Zm00001d047767	ambiguous	ambiguous	1	1
Zm00001d028696	Zm00001d047764	alternate dominance	ambiguous	0	1
Zm00001d028698	Zm00001d047763	ambiguous	one low	0	0
Zm00001d028699	Zm00001d047762	alternate dominance	ambiguous	0	1
Zm00001d028706	Zm00001d047759	ambiguous	ambiguous	1	0
Zm00001d028709	Zm00001d047757	ambiguous	ambiguous	1	1
Zm00001d028712	Zm00001d047755	ambiguous	one low	0	0
Zm00001d028713	Zm00001d047754	ambiguous	alternate dominance	0	1
Zm00001d028714	Zm00001d047753	high correlation	ambiguous	0	0
Zm00001d028721	Zm00001d047752	one low	ambiguous	0	0
Zm00001d028725	Zm00001d047750	alternate dominance	alternate dominance	1	1
Zm00001d028727	Zm00001d047749	ambiguous	ambiguous	1	1
Zm00001d028730	Zm00001d047747	ambiguous	ambiguous	1	1
Zm00001d028736	Zm00001d047745	ambiguous	ambiguous	1	1
Zm00001d028744	Zm00001d047744	alternate dominance	ambiguous	0	0
Zm00001d028750	Zm00001d047736	high correlation	ambiguous	0	0
Zm00001d028752	Zm00001d047732	high correlation	ambiguous	0	0
Zm00001d028754	Zm00001d047728	ambiguous	ambiguous	1	0
Zm00001d028755	Zm00001d047727	ambiguous	ambiguous	1	1
Zm00001d028757	Zm00001d047725	ambiguous	ambiguous	1	0
Zm00001d028761	Zm00001d047723	ambiguous	ambiguous	1	0
Zm00001d028767	Zm00001d047722	one low	one low	1	0
Zm00001d028769	Zm00001d047721	high correlation	one low	0	0
Zm00001d028773	Zm00001d047720	ambiguous	ambiguous	1	0
Zm00001d028774	Zm00001d047719	alternate dominance	ambiguous	0	1
Zm00001d028777	Zm00001d047716	one low	ambiguous	0	0
Zm00001d028782	Zm00001d047713	ambiguous	ambiguous	1	1
Zm00001d028784	Zm00001d047709	ambiguous	alternate dominance	0	1
Zm00001d028786	Zm00001d047707	ambiguous	ambiguous	1	1
Zm00001d028787	Zm00001d047706	one low	alternate dominance	0	0
Zm00001d028793	Zm00001d047705	alternate dominance	ambiguous	0	0
Zm00001d028799	Zm00001d047702	ambiguous	ambiguous	1	0
Zm00001d028803	Zm00001d047701	ambiguous	ambiguous	1	0
Zm00001d028804	Zm00001d047699	ambiguous	ambiguous	1	1
Zm00001d028806	Zm00001d047698	ambiguous	ambiguous	1	0
Zm00001d028807	Zm00001d047697	ambiguous	ambiguous	1	0
Zm00001d028808	Zm00001d047696	ambiguous	ambiguous	1	0
Zm00001d028810	Zm00001d047695	one low	ambiguous	0	0
Zm00001d028811	Zm00001d047694	ambiguous	ambiguous	1	1
Zm00001d028812	Zm00001d047689	ambiguous	ambiguous	1	1
Zm00001d028813	Zm00001d047688	one low	ambiguous	0	0
Zm00001d028820	Zm00001d047687	ambiguous	ambiguous	1	0
Zm00001d028824	Zm00001d047685	ambiguous	ambiguous	1	0
Zm00001d028825	Zm00001d047683	ambiguous	ambiguous	1	0
Zm00001d028826	Zm00001d047681	ambiguous	ambiguous	1	0
Zm00001d028827	Zm00001d047681	ambiguous	ambiguous	1	0
Zm00001d028829	Zm00001d047680	ambiguous	ambiguous	1	0
Zm00001d028830	Zm00001d047677	alternate dominance	ambiguous	0	0
Zm00001d028834	Zm00001d047676	alternate dominance	ambiguous	0	1
Zm00001d028835	Zm00001d047675	ambiguous	ambiguous	1	0
Zm00001d028838	Zm00001d047674	high correlation	ambiguous	0	0
Zm00001d028840	Zm00001d047673	high correlation	ambiguous	0	0
Zm00001d028841	Zm00001d047672	ambiguous	ambiguous	1	0
Zm00001d028854	Zm00001d047671	ambiguous	ambiguous	1	0
Zm00001d028866	Zm00001d047661	ambiguous	ambiguous	1	0
Zm00001d028874	Zm00001d047649	ambiguous	ambiguous	1	0
Zm00001d028879	Zm00001d047644	both low	ambiguous	0	0
Zm00001d028885	Zm00001d047639	ambiguous	ambiguous	1	0
Zm00001d028889	Zm00001d047638	alternate dominance	ambiguous	0	1
Zm00001d028890	Zm00001d047636	ambiguous	ambiguous	1	0
Zm00001d028894	Zm00001d047635	ambiguous	ambiguous	1	1
Zm00001d028895	Zm00001d047634	ambiguous	ambiguous	1	1
Zm00001d028935	Zm00001d047599	ambiguous	ambiguous	1	0
Zm00001d028946	Zm00001d047594	alternate dominance	ambiguous	0	1
Zm00001d029047	Zm00001d047533	ambiguous	ambiguous	1	1
Zm00001d029049	Zm00001d047532	alternate dominance	high correlation	0	1
Zm00001d029051	Zm00001d047528	ambiguous	ambiguous	1	0
Zm00001d029053	Zm00001d047526	ambiguous	ambiguous	1	0
Zm00001d029056	Zm00001d047522	ambiguous	ambiguous	1	1
Zm00001d029064	Zm00001d047519	ambiguous	alternate dominance	0	1
Zm00001d029078	Zm00001d047512	ambiguous	ambiguous	1	1
Zm00001d029095	Zm00001d047506	ambiguous	ambiguous	1	0
Zm00001d029102	Zm00001d047503	alternate dominance	ambiguous	0	1
Zm00001d029105	Zm00001d047501	ambiguous	ambiguous	1	0
Zm00001d029107	Zm00001d047499	alternate dominance	ambiguous	0	1
Zm00001d029120	Zm00001d047494	ambiguous	ambiguous	1	1
Zm00001d029124	Zm00001d047493	ambiguous	ambiguous	1	0
Zm00001d029126	Zm00001d047492	alternate dominance	alternate dominance	1	1
Zm00001d029130	Zm00001d047489	alternate dominance	ambiguous	0	1
Zm00001d029135	Zm00001d047487	one low	ambiguous	0	0
Zm00001d029143	Zm00001d047482	ambiguous	ambiguous	1	1
Zm00001d029144	Zm00001d047481	high correlation	ambiguous	0	1
Zm00001d029164	Zm00001d047480	ambiguous	ambiguous	1	0
Zm00001d029170	Zm00001d047479	alternate dominance	ambiguous	0	1
Zm00001d029172	Zm00001d047478	ambiguous	ambiguous	1	0
Zm00001d029173	Zm00001d047477	ambiguous	alternate dominance	0	1
Zm00001d029174	Zm00001d047472	ambiguous	ambiguous	1	1
Zm00001d029180	Zm00001d047471	ambiguous	alternate dominance	0	1
Zm00001d029188	Zm00001d047467	ambiguous	ambiguous	1	0
Zm00001d029189	Zm00001d047466	ambiguous	ambiguous	1	0
Zm00001d029196	Zm00001d047464	ambiguous	alternate dominance	0	1
Zm00001d029200	Zm00001d047463	high correlation	ambiguous	0	0
Zm00001d029201	Zm00001d047462	alternate dominance	high correlation	0	1
Zm00001d029208	Zm00001d047460	one low	ambiguous	0	0
Zm00001d029209	Zm00001d047457	high correlation	ambiguous	0	0
Zm00001d029214	Zm00001d047456	alternate dominance	ambiguous	0	0
Zm00001d029215	Zm00001d047453	high correlation	high correlation	1	1
Zm00001d029226	Zm00001d047446	alternate dominance	ambiguous	0	0
Zm00001d029242	Zm00001d047442	high correlation	ambiguous	0	0
Zm00001d029258	Zm00001d047437	ambiguous	one low	0	0
Zm00001d029260	Zm00001d047435	ambiguous	ambiguous	1	0
Zm00001d029264	Zm00001d047428	ambiguous	ambiguous	1	1
Zm00001d029272	Zm00001d047426	alternate dominance	alternate dominance	1	1
Zm00001d029285	Zm00001d047422	alternate dominance	ambiguous	0	1
Zm00001d029287	Zm00001d047421	ambiguous	ambiguous	1	1
Zm00001d029289	Zm00001d047418	ambiguous	ambiguous	1	0
Zm00001d029297	Zm00001d047412	ambiguous	one low	0	0
Zm00001d029300	Zm00001d047404	ambiguous	ambiguous	1	0
Zm00001d029305	Zm00001d047401	one low	ambiguous	0	0
Zm00001d029313	Zm00001d047399	ambiguous	ambiguous	1	0
Zm00001d029324	Zm00001d047166	alternate dominance	alternate dominance	1	1
Zm00001d029329	Zm00001d047174	ambiguous	ambiguous	1	0
Zm00001d029331	Zm00001d047178	ambiguous	ambiguous	1	0
Zm00001d029333	Zm00001d047181	alternate dominance	ambiguous	0	0
Zm00001d029337	Zm00001d047183	ambiguous	alternate dominance	0	1
Zm00001d029340	Zm00001d047186	ambiguous	ambiguous	1	0
Zm00001d029350	Zm00001d047190	ambiguous	ambiguous	1	0
Zm00001d029352	Zm00001d047191	ambiguous	ambiguous	1	1
Zm00001d029353	Zm00001d047192	ambiguous	ambiguous	1	0
Zm00001d029372	Zm00001d047201	ambiguous	ambiguous	1	0
Zm00001d029376	Zm00001d047203	alternate dominance	alternate dominance	1	1
Zm00001d029378	Zm00001d047204	ambiguous	one low	0	0
Zm00001d029380	Zm00001d047206	ambiguous	ambiguous	1	0
Zm00001d029383	Zm00001d047208	ambiguous	ambiguous	1	0
Zm00001d029389	Zm00001d047211	ambiguous	ambiguous	1	0
Zm00001d029410	Zm00001d047223	one low	ambiguous	0	0
Zm00001d029417	Zm00001d047236	ambiguous	ambiguous	1	0
Zm00001d029419	Zm00001d047239	alternate dominance	ambiguous	0	1
Zm00001d029428	Zm00001d047240	ambiguous	one low	0	0
Zm00001d029432	Zm00001d047242	alternate dominance	ambiguous	0	1
Zm00001d029435	Zm00001d047245	ambiguous	ambiguous	1	1
Zm00001d029437	Zm00001d047250	high correlation	both low	0	0
Zm00001d029441	Zm00001d047251	high correlation	ambiguous	0	1
Zm00001d029447	Zm00001d047260	ambiguous	ambiguous	1	0
Zm00001d029454	Zm00001d047261	alternate dominance	ambiguous	0	1
Zm00001d029473	Zm00001d047265	alternate dominance	ambiguous	0	0
Zm00001d029474	Zm00001d047266	ambiguous	ambiguous	1	0
Zm00001d029483	Zm00001d047271	ambiguous	alternate dominance	0	1
Zm00001d029516	Zm00001d047273	ambiguous	ambiguous	1	1
Zm00001d029518	Zm00001d047274	one low	ambiguous	0	0
Zm00001d029527	Zm00001d047282	ambiguous	one low	0	0
Zm00001d029529	Zm00001d047290	alternate dominance	alternate dominance	1	1
Zm00001d029531	Zm00001d047291	ambiguous	ambiguous	1	0
Zm00001d029534	Zm00001d047292	ambiguous	alternate dominance	0	1
Zm00001d029539	Zm00001d047293	alternate dominance	ambiguous	0	0
Zm00001d029553	Zm00001d047298	one low	ambiguous	0	0
Zm00001d029555	Zm00001d047300	ambiguous	ambiguous	1	0
Zm00001d029557	Zm00001d047302	ambiguous	alternate dominance	0	1
Zm00001d029560	Zm00001d047303	ambiguous	ambiguous	1	0
Zm00001d029561	Zm00001d047306	ambiguous	alternate dominance	0	1
Zm00001d029564	Zm00001d047309	ambiguous	ambiguous	1	0
Zm00001d029578	Zm00001d047325	high correlation	ambiguous	0	0
Zm00001d029579	Zm00001d047329	alternate dominance	ambiguous	0	0
Zm00001d029585	Zm00001d047331	one low	ambiguous	0	0
Zm00001d029587	Zm00001d047334	ambiguous	ambiguous	1	0
Zm00001d029590	Zm00001d047335	alternate dominance	ambiguous	0	0
Zm00001d029594	Zm00001d047340	alternate dominance	alternate dominance	1	1
Zm00001d029627	Zm00001d048570	ambiguous	ambiguous	1	0
Zm00001d029675	Zm00001d048563	ambiguous	ambiguous	1	0
Zm00001d029782	Zm00001d047373	ambiguous	alternate dominance	0	1
Zm00001d029784	Zm00001d047378	one low	ambiguous	0	0
Zm00001d029799	Zm00001d047379	ambiguous	ambiguous	1	0
Zm00001d029803	Zm00001d047383	one low	ambiguous	0	0
Zm00001d029808	Zm00001d047388	alternate dominance	ambiguous	0	0
Zm00001d029811	Zm00001d047389	ambiguous	alternate dominance	0	1
Zm00001d029815	Zm00001d047397	ambiguous	ambiguous	1	0
Zm00001d029846	Zm00001d047130	ambiguous	ambiguous	1	1
Zm00001d029849	Zm00001d047126	ambiguous	ambiguous	1	0
Zm00001d029853	Zm00001d047124	alternate dominance	alternate dominance	1	1
Zm00001d029855	Zm00001d047123	one low	ambiguous	0	0
Zm00001d029856	Zm00001d047119	alternate dominance	ambiguous	0	0
Zm00001d029857	Zm00001d047115	ambiguous	ambiguous	1	0
Zm00001d029862	Zm00001d047109	alternate dominance	ambiguous	0	0
Zm00001d029868	Zm00001d047107	ambiguous	ambiguous	1	0
Zm00001d029869	Zm00001d047106	ambiguous	ambiguous	1	0
Zm00001d029872	Zm00001d047105	ambiguous	ambiguous	1	0
Zm00001d030014	Zm00001d047059	ambiguous	ambiguous	1	1
Zm00001d030018	Zm00001d047058	alternate dominance	ambiguous	0	0
Zm00001d030019	Zm00001d047057	ambiguous	ambiguous	1	1
Zm00001d030020	Zm00001d047054	ambiguous	ambiguous	1	1
Zm00001d030021	Zm00001d047053	ambiguous	alternate dominance	0	1
Zm00001d030023	Zm00001d047050	ambiguous	ambiguous	1	0
Zm00001d030048	Zm00001d047032	one low	ambiguous	0	0
Zm00001d030053	Zm00001d047042	ambiguous	ambiguous	1	1
Zm00001d030059	Zm00001d047043	one low	ambiguous	0	0
Zm00001d030061	Zm00001d047044	ambiguous	one low	0	0
Zm00001d030062	Zm00001d047045	ambiguous	ambiguous	1	0
Zm00001d030613	Zm00001d041608	high correlation	ambiguous	0	0
Zm00001d030614	Zm00001d041606	high correlation	alternate dominance	0	1
Zm00001d030617	Zm00001d041604	ambiguous	ambiguous	1	0
Zm00001d030620	Zm00001d041603	alternate dominance	ambiguous	0	1
Zm00001d030622	Zm00001d041600	high correlation	high correlation	1	1
Zm00001d030626	Zm00001d041599	ambiguous	alternate dominance	0	1
Zm00001d030627	Zm00001d041597	ambiguous	ambiguous	1	1
Zm00001d030677	Zm00001d041575	ambiguous	alternate dominance	0	1
Zm00001d030678	Zm00001d041576	alternate dominance	ambiguous	0	0
Zm00001d030690	Zm00001d041569	ambiguous	alternate dominance	0	1
Zm00001d030691	Zm00001d041568	high correlation	ambiguous	0	0
Zm00001d030694	Zm00001d041556	ambiguous	alternate dominance	0	1
Zm00001d030725	Zm00001d041550	ambiguous	ambiguous	1	1
Zm00001d030727	Zm00001d041549	ambiguous	ambiguous	1	0
Zm00001d030732	Zm00001d041548	ambiguous	ambiguous	1	0
Zm00001d030744	Zm00001d041536	ambiguous	alternate dominance	0	1
Zm00001d030750	Zm00001d041535	alternate dominance	ambiguous	0	0
Zm00001d030751	Zm00001d041534	ambiguous	high correlation	0	1
Zm00001d030760	Zm00001d041530	ambiguous	ambiguous	1	1
Zm00001d030766	Zm00001d041525	ambiguous	ambiguous	1	1
Zm00001d030773	Zm00001d041523	one low	ambiguous	0	0
Zm00001d030775	Zm00001d041518	ambiguous	ambiguous	1	0
Zm00001d030782	Zm00001d041515	high correlation	ambiguous	0	0
Zm00001d030790	Zm00001d041510	ambiguous	ambiguous	1	0
Zm00001d030888	Zm00001d041343	ambiguous	ambiguous	1	0
Zm00001d030894	Zm00001d041345	alternate dominance	ambiguous	0	0
Zm00001d030895	Zm00001d041352	alternate dominance	ambiguous	0	0
Zm00001d030910	Zm00001d041375	ambiguous	ambiguous	1	0
Zm00001d030911	Zm00001d041376	ambiguous	ambiguous	1	0
Zm00001d030914	Zm00001d041378	one low	ambiguous	0	0
Zm00001d030938	Zm00001d041382	alternate dominance	ambiguous	0	0
Zm00001d030939	Zm00001d041383	ambiguous	one low	0	0
Zm00001d030943	Zm00001d041384	ambiguous	ambiguous	1	0
Zm00001d030945	Zm00001d041387	ambiguous	ambiguous	1	0
Zm00001d030955	Zm00001d041392	ambiguous	ambiguous	1	0
Zm00001d030960	Zm00001d041395	ambiguous	ambiguous	1	1
Zm00001d030969	Zm00001d041397	ambiguous	ambiguous	1	1
Zm00001d030975	Zm00001d041402	both low	ambiguous	0	0
Zm00001d030985	Zm00001d041405	ambiguous	ambiguous	1	1
Zm00001d030987	Zm00001d041407	ambiguous	ambiguous	1	0
Zm00001d030989	Zm00001d041410	ambiguous	ambiguous	1	0
Zm00001d030990	Zm00001d041414	ambiguous	one low	0	0
Zm00001d030993	Zm00001d041416	ambiguous	ambiguous	1	0
Zm00001d030996	Zm00001d041420	ambiguous	ambiguous	1	0
Zm00001d031014	Zm00001d041450	ambiguous	ambiguous	1	0
Zm00001d031019	Zm00001d041455	alternate dominance	ambiguous	0	0
Zm00001d031050	Zm00001d041480	ambiguous	ambiguous	1	1
Zm00001d031053	Zm00001d041481	ambiguous	ambiguous	1	0
Zm00001d031182	Zm00001d041218	ambiguous	ambiguous	1	0
Zm00001d031187	Zm00001d041221	ambiguous	ambiguous	1	0
Zm00001d031201	Zm00001d041232	ambiguous	ambiguous	1	0
Zm00001d031204	Zm00001d041217	ambiguous	ambiguous	1	1
Zm00001d031205	Zm00001d041216	ambiguous	alternate dominance	0	1
Zm00001d031211	Zm00001d041215	ambiguous	ambiguous	1	1
Zm00001d031217	Zm00001d041212	one low	ambiguous	0	0
Zm00001d031266	Zm00001d052798	ambiguous	ambiguous	1	0
Zm00001d031268	Zm00001d052800	ambiguous	ambiguous	1	1
[truncated: 1,661 more rows]
