# Supplementary material for: Tissue-specific gene expression and protein abundance patterns are associated with fractionation bias in maize
Source: BMC Plant Biol. 2020 Jan 3;20:4. doi: 10.1186/s12870-019-2218-8 (PMC6942271; doi:10.1186/s12870-019-2218-8)
Supplement: Supplementary file 3 — Additional file 3. GO term assignment data. [file 12870_2019_2218_MOESM3_ESM.xlsx]

## Sheet: GO Terms - Maize1
Maize1 Gene	GO Term	Evidence Code	Type
Zm00001d001769	GO:0000151	COMP	CC
Zm00001d001769	GO:0004842	COMP	MF
Zm00001d001769	GO:0005488	COMP	MF
Zm00001d001769	GO:0016567	COMP	BP
Zm00001d001780	GO:0004672	COMP	MF
Zm00001d001780	GO:0004674	COMP	MF
Zm00001d001780	GO:0005524	COMP	MF
Zm00001d001780	GO:0006468	COMP	BP
Zm00001d001784	GO:0000785	COMP	CC
Zm00001d001784	GO:0003677	COMP	MF
Zm00001d001784	GO:0005634	COMP	CC
Zm00001d001784	GO:0006355	COMP	BP
Zm00001d001785	GO:0004413	COMP	MF
Zm00001d001785	GO:0005215	COMP	MF
Zm00001d001785	GO:0006810	COMP	BP
Zm00001d001785	GO:0008021	COMP	CC
Zm00001d001785	GO:0016020	COMP	CC
Zm00001d001786	GO:0004672	COMP	MF
Zm00001d001786	GO:0004674	COMP	MF
Zm00001d001786	GO:0005515	COMP	MF
Zm00001d001786	GO:0005524	COMP	MF
Zm00001d001786	GO:0006468	COMP	BP
Zm00001d001787	GO:0016787	COMP	MF
Zm00001d001788	GO:0006812	COMP	BP
Zm00001d001788	GO:0008324	COMP	MF
Zm00001d001788	GO:0009536	EXP	CC
Zm00001d001788	GO:0015299	COMP	MF
Zm00001d001788	GO:0016021	COMP	CC
Zm00001d001788	GO:0055085	COMP	BP
Zm00001d001789	GO:0003824	COMP	MF
Zm00001d001789	GO:0004615	COMP	MF
Zm00001d001789	GO:0005737	COMP	CC
Zm00001d001789	GO:0008152	COMP	BP
Zm00001d001789	GO:0019307	COMP	BP
Zm00001d001791	GO:0004553	COMP	MF
Zm00001d001791	GO:0005975	COMP	BP
Zm00001d001798	GO:0000062	COMP	MF
Zm00001d001802	GO:0006629	COMP	BP
Zm00001d001802	GO:0016788	COMP	MF
Zm00001d001804	GO:0008219	COMP	BP
Zm00001d001804	GO:0016021	COMP	CC
Zm00001d001806	GO:0000166	COMP	MF
Zm00001d001806	GO:0003684	COMP	MF
Zm00001d001806	GO:0005524	COMP	MF
Zm00001d001806	GO:0006298	COMP	BP
Zm00001d001806	GO:0017111	COMP	MF
Zm00001d001806	GO:0030983	COMP	MF
Zm00001d001806	GO:0042646	EXP	CC
Zm00001d001806	GO:0045005	COMP	BP
Zm00001d001809	GO:0004957	COMP	MF
Zm00001d001809	GO:0005634	COMP	CC
Zm00001d001809	GO:0006281	COMP	BP
Zm00001d001809	GO:0006355	COMP	BP
Zm00001d001809	GO:0007186	COMP	BP
Zm00001d001809	GO:0016021	COMP	CC
Zm00001d001812	GO:0006461	EXP	BP
Zm00001d001812	GO:0009532	EXP	CC
Zm00001d001812	GO:0009570	EXP	CC
Zm00001d001812	GO:0051131	EXP	BP
Zm00001d001812	GO:0070271	COMP	BP
Zm00001d001813	GO:0004672	COMP	MF
Zm00001d001813	GO:0004674	COMP	MF
Zm00001d001813	GO:0005524	COMP	MF
Zm00001d001813	GO:0006468	COMP	BP
Zm00001d001813	GO:0030001	COMP	BP
Zm00001d001813	GO:0046872	COMP	MF
Zm00001d001820	GO:0008152	COMP	BP
Zm00001d001820	GO:0008667	COMP	MF
Zm00001d001820	GO:0009239	COMP	BP
Zm00001d001820	GO:0016491	COMP	MF
Zm00001d001820	GO:0016630	COMP	MF
Zm00001d001820	GO:0035451	EXP	CC
Zm00001d001820	GO:0055114	COMP	BP
Zm00001d001827	GO:0003747	COMP	MF
Zm00001d001827	GO:0003924	COMP	MF
Zm00001d001827	GO:0005525	COMP	MF
Zm00001d001827	GO:0005622	COMP	CC
Zm00001d001827	GO:0006415	COMP	BP
Zm00001d001827	GO:0008270	COMP	MF
Zm00001d001827	GO:0017111	COMP	MF
Zm00001d001828	GO:0005634	COMP	CC
Zm00001d001828	GO:0006355	COMP	BP
Zm00001d001835	GO:0004190	COMP	MF
Zm00001d001835	GO:0006508	COMP	BP
Zm00001d001837	GO:0003677	COMP	MF
Zm00001d001838	GO:0003677	COMP	MF
Zm00001d001838	GO:0006355	COMP	BP
Zm00001d001843	GO:0006662	COMP	BP
Zm00001d001843	GO:0009055	COMP	MF
Zm00001d001843	GO:0009532	EXP	CC
Zm00001d001843	GO:0015035	COMP	MF
Zm00001d001843	GO:0045454	COMP	BP
Zm00001d001844	GO:0042309	COMP	BP
Zm00001d001844	GO:0050825	COMP	MF
Zm00001d001844	GO:0050826	COMP	BP
Zm00001d001846	GO:0004553	COMP	MF
Zm00001d001846	GO:0004576	COMP	MF
Zm00001d001846	GO:0005975	COMP	BP
Zm00001d001846	GO:0006486	COMP	BP
Zm00001d001846	GO:0016020	COMP	CC
Zm00001d001847	GO:0004519	COMP	MF
Zm00001d001847	GO:0042646	EXP	CC
Zm00001d001848	GO:0005515	COMP	MF
Zm00001d001848	GO:0005524	COMP	MF
Zm00001d001848	GO:0008270	COMP	MF
Zm00001d001849	GO:0003824	COMP	MF
Zm00001d001849	GO:0008152	COMP	BP
Zm00001d001850	GO:0016851	COMP	MF
Zm00001d001855	GO:0008270	COMP	MF
Zm00001d001857	GO:0031361	EXP	CC
Zm00001d001858	GO:0004871	COMP	MF
Zm00001d001858	GO:0005515	COMP	MF
Zm00001d001858	GO:0009416	COMP	BP
Zm00001d001859	GO:0005488	COMP	MF
Zm00001d001859	GO:0005515	COMP	MF
Zm00001d001859	GO:0006886	COMP	BP
Zm00001d001859	GO:0008270	COMP	MF
Zm00001d001859	GO:0016192	COMP	BP
Zm00001d001860	GO:0003824	COMP	MF
Zm00001d001860	GO:0003919	COMP	MF
Zm00001d001860	GO:0008152	COMP	BP
Zm00001d001860	GO:0008531	COMP	MF
Zm00001d001860	GO:0008967	COMP	MF
Zm00001d001860	GO:0009532	EXP	CC
Zm00001d001860	GO:0016787	COMP	MF
Zm00001d001864	GO:0004844	COMP	MF
Zm00001d001864	GO:0006281	COMP	BP
Zm00001d001864	GO:0006284	COMP	BP
Zm00001d001864	GO:0016799	COMP	MF
Zm00001d001865	GO:0000156	COMP	MF
Zm00001d001865	GO:0000160	COMP	BP
Zm00001d001865	GO:0006355	COMP	BP
Zm00001d001869	GO:0005622	COMP	CC
Zm00001d001869	GO:0006511	COMP	BP
Zm00001d001877	GO:0004672	COMP	MF
Zm00001d001877	GO:0004674	COMP	MF
Zm00001d001877	GO:0005515	COMP	MF
Zm00001d001877	GO:0005524	COMP	MF
Zm00001d001877	GO:0006468	COMP	BP
Zm00001d001879	GO:0003677	COMP	MF
Zm00001d001879	GO:0005634	COMP	CC
Zm00001d001879	GO:0006355	COMP	BP
Zm00001d001879	GO:0009725	COMP	BP
Zm00001d001880	GO:0042309	COMP	BP
Zm00001d001880	GO:0050825	COMP	MF
Zm00001d001880	GO:0050826	COMP	BP
Zm00001d001881	GO:0016798	COMP	MF
Zm00001d001883	GO:0004729	COMP	MF
Zm00001d001883	GO:0016491	COMP	MF
Zm00001d001883	GO:0055114	COMP	BP
Zm00001d001884	GO:0003824	COMP	MF
Zm00001d001887	GO:0004017	COMP	MF
Zm00001d001887	GO:0005524	COMP	MF
Zm00001d001887	GO:0006139	COMP	BP
Zm00001d001887	GO:0019205	COMP	MF
Zm00001d001894	GO:0003677	COMP	MF
Zm00001d001894	GO:0004879	COMP	MF
Zm00001d001894	GO:0005198	COMP	MF
Zm00001d001894	GO:0005634	COMP	CC
Zm00001d001894	GO:0006355	COMP	BP
Zm00001d001894	GO:0007155	COMP	BP
Zm00001d001894	GO:0015629	COMP	CC
Zm00001d001896	GO:0004605	COMP	MF
Zm00001d001896	GO:0016020	COMP	CC
Zm00001d001896	GO:0016772	COMP	MF
Zm00001d001899	GO:0003735	COMP	MF
Zm00001d001899	GO:0005622	COMP	CC
Zm00001d001899	GO:0005840	COMP	CC
Zm00001d001899	GO:0006412	COMP	BP
Zm00001d001899	GO:0006414	COMP	BP
Zm00001d001900	GO:0003735	COMP	MF
Zm00001d001900	GO:0004197	COMP	MF
Zm00001d001900	GO:0004623	COMP	MF
Zm00001d001900	GO:0005622	COMP	CC
Zm00001d001900	GO:0005840	COMP	CC
Zm00001d001900	GO:0006412	COMP	BP
Zm00001d001900	GO:0006508	COMP	BP
Zm00001d001900	GO:0006644	COMP	BP
Zm00001d001900	GO:0008234	COMP	MF
Zm00001d001900	GO:0016042	COMP	BP
Zm00001d001901	GO:0005783	COMP	CC
Zm00001d001902	GO:0016787	COMP	MF
Zm00001d001905	GO:0003924	COMP	MF
Zm00001d001905	GO:0005509	COMP	MF
Zm00001d001905	GO:0005525	COMP	MF
Zm00001d001905	GO:0042309	COMP	BP
Zm00001d001905	GO:0050825	COMP	MF
Zm00001d001905	GO:0050826	COMP	BP
Zm00001d001906	GO:0003924	COMP	MF
Zm00001d001906	GO:0005509	COMP	MF
Zm00001d001906	GO:0005525	COMP	MF
Zm00001d001906	GO:0042309	COMP	BP
Zm00001d001906	GO:0050825	COMP	MF
Zm00001d001906	GO:0050826	COMP	BP
Zm00001d001908	GO:0031361	EXP	CC
Zm00001d001913	GO:0019787	COMP	MF
Zm00001d001913	GO:0043687	COMP	BP
Zm00001d001913	GO:0051246	COMP	BP
Zm00001d001914	GO:0005515	COMP	MF
Zm00001d001915	GO:0030001	COMP	BP
Zm00001d001915	GO:0046872	COMP	MF
Zm00001d001932	GO:0007186	COMP	BP
Zm00001d001932	GO:0010287	EXP	CC
Zm00001d001932	GO:0016021	COMP	CC
Zm00001d001933	GO:0003676	COMP	MF
Zm00001d001933	GO:0003723	COMP	MF
Zm00001d001933	GO:0005634	COMP	CC
Zm00001d001933	GO:0008270	COMP	MF
Zm00001d001935	GO:0000166	COMP	MF
Zm00001d001935	GO:0004812	COMP	MF
Zm00001d001935	GO:0004822	COMP	MF
Zm00001d001935	GO:0004823	COMP	MF
Zm00001d001935	GO:0005524	COMP	MF
Zm00001d001935	GO:0005737	COMP	CC
Zm00001d001935	GO:0006412	COMP	BP
Zm00001d001935	GO:0006418	COMP	BP
Zm00001d001935	GO:0006429	COMP	BP
Zm00001d001939	GO:0003924	COMP	MF
Zm00001d001939	GO:0005525	COMP	MF
Zm00001d001939	GO:0005737	COMP	CC
Zm00001d001939	GO:0005874	COMP	CC
Zm00001d001939	GO:0007017	COMP	BP
Zm00001d001939	GO:0009532	EXP	CC
Zm00001d001939	GO:0043234	COMP	CC
Zm00001d001939	GO:0051258	COMP	BP
Zm00001d001941	GO:0004553	COMP	MF
Zm00001d001941	GO:0004564	COMP	MF
Zm00001d001941	GO:0005975	COMP	BP
Zm00001d001945	GO:0003677	COMP	MF
Zm00001d001945	GO:0005634	COMP	CC
Zm00001d001945	GO:0006355	COMP	BP
Zm00001d001945	GO:0009725	COMP	BP
Zm00001d001946	GO:0016853	COMP	MF
Zm00001d001948	GO:0003700	COMP	MF
Zm00001d001948	GO:0006355	COMP	BP
Zm00001d001948	GO:0043565	COMP	MF
Zm00001d001952	GO:0003676	COMP	MF
Zm00001d001952	GO:0008270	COMP	MF
Zm00001d001959	GO:0003934	COMP	MF
Zm00001d001959	GO:0005829	COMP	CC
Zm00001d001960	GO:0005506	COMP	MF
Zm00001d001960	GO:0010468	EXP	BP
Zm00001d001960	GO:0016491	COMP	MF
Zm00001d001960	GO:0045486	COMP	MF
Zm00001d001960	GO:0055114	COMP	BP
Zm00001d001961	GO:0004969	COMP	MF
Zm00001d001961	GO:0005179	COMP	MF
Zm00001d001961	GO:0005199	COMP	MF
Zm00001d001961	GO:0005576	COMP	CC
Zm00001d001961	GO:0007186	COMP	BP
Zm00001d001961	GO:0016021	COMP	CC
Zm00001d001979	GO:0005794	COMP	CC
Zm00001d001979	GO:0008466	COMP	MF
Zm00001d001979	GO:0009505	COMP	CC
Zm00001d001979	GO:0016758	COMP	MF
Zm00001d001979	GO:0030054	COMP	CC
Zm00001d001979	GO:0030244	COMP	BP
Zm00001d001982	GO:0005634	COMP	CC
Zm00001d001982	GO:0006355	COMP	BP
Zm00001d001983	GO:0006412	COMP	BP
Zm00001d001984	GO:0015078	COMP	MF
Zm00001d001984	GO:0015986	COMP	BP
Zm00001d001984	GO:0033179	COMP	CC
Zm00001d001987	GO:0003723	COMP	MF
Zm00001d001987	GO:0004000	COMP	MF
Zm00001d001987	GO:0006396	COMP	BP
Zm00001d001988	GO:0003824	COMP	MF
Zm00001d001988	GO:0004722	COMP	MF
Zm00001d001988	GO:0006470	COMP	BP
Zm00001d001988	GO:0008287	COMP	CC
Zm00001d001993	GO:0004672	COMP	MF
Zm00001d001993	GO:0004674	COMP	MF
Zm00001d001993	GO:0005524	COMP	MF
Zm00001d001993	GO:0006468	COMP	BP
Zm00001d001994	GO:0006364	COMP	BP
Zm00001d001994	GO:0030688	COMP	CC
Zm00001d001995	GO:0009532	EXP	CC
Zm00001d001999	GO:0003824	COMP	MF
Zm00001d001999	GO:0005975	COMP	BP
Zm00001d001999	GO:0016853	COMP	MF
Zm00001d001999	GO:0030246	COMP	MF
Zm00001d002000	GO:0005506	COMP	MF
Zm00001d002000	GO:0009536	EXP	CC
Zm00001d002000	GO:0016165	COMP	MF
Zm00001d002000	GO:0016702	COMP	MF
Zm00001d002000	GO:0046872	COMP	MF
Zm00001d002000	GO:0055114	COMP	BP
Zm00001d002003	GO:0004642	COMP	MF
Zm00001d002003	GO:0009536	EXP	CC
Zm00001d002004	GO:0004601	COMP	MF
Zm00001d002004	GO:0006979	COMP	BP
Zm00001d002004	GO:0020037	COMP	MF
Zm00001d002004	GO:0055114	COMP	BP
Zm00001d002005	GO:0003677	COMP	MF
Zm00001d002005	GO:0005634	EXP	CC
Zm00001d002005	GO:0010160	EXP	BP
Zm00001d002005	GO:0030154	EXP	BP
Zm00001d002005	GO:0040007	EXP	BP
Zm00001d002005	GO:0048755	EXP	BP
Zm00001d002006	GO:0003824	COMP	MF
Zm00001d002006	GO:0005524	COMP	MF
Zm00001d002006	GO:0006754	COMP	BP
Zm00001d002006	GO:0006812	COMP	BP
Zm00001d002006	GO:0008152	COMP	BP
Zm00001d002006	GO:0008553	COMP	MF
Zm00001d002006	GO:0015662	COMP	MF
Zm00001d002006	GO:0016020	COMP	CC
Zm00001d002006	GO:0016021	COMP	CC
Zm00001d002006	GO:0016820	COMP	MF
Zm00001d002006	GO:0016887	COMP	MF
Zm00001d002011	GO:0003677	COMP	MF
Zm00001d002011	GO:0003700	COMP	MF
Zm00001d002011	GO:0006355	COMP	BP
Zm00001d002021	GO:0015520	COMP	MF
Zm00001d002021	GO:0015904	COMP	BP
Zm00001d002021	GO:0016020	COMP	CC
Zm00001d002021	GO:0016021	COMP	CC
Zm00001d002021	GO:0042309	COMP	BP
Zm00001d002021	GO:0046677	COMP	BP
Zm00001d002021	GO:0050825	COMP	MF
Zm00001d002021	GO:0050826	COMP	BP
Zm00001d002021	GO:0051260	COMP	BP
Zm00001d002024	GO:0005506	COMP	MF
Zm00001d002024	GO:0010181	COMP	MF
Zm00001d002024	GO:0016491	COMP	MF
Zm00001d002024	GO:0055114	COMP	BP
Zm00001d002028	GO:0009536	EXP	CC
Zm00001d002028	GO:0016020	COMP	CC
Zm00001d002034	GO:0004746	COMP	MF
Zm00001d002034	GO:0009231	COMP	BP
Zm00001d002034	GO:0009349	COMP	CC
Zm00001d002034	GO:0009536	EXP	CC
Zm00001d002035	GO:0003676	COMP	MF
Zm00001d002035	GO:0004519	COMP	MF
Zm00001d002035	GO:0006308	COMP	BP
Zm00001d002035	GO:0016788	COMP	MF
Zm00001d002038	GO:0005215	COMP	MF
Zm00001d002038	GO:0006810	COMP	BP
Zm00001d002038	GO:0008271	COMP	MF
Zm00001d002038	GO:0008272	COMP	BP
Zm00001d002038	GO:0016020	COMP	CC
Zm00001d002038	GO:0016021	COMP	CC
Zm00001d002038	GO:0055085	COMP	BP
Zm00001d002039	GO:0004672	COMP	MF
Zm00001d002039	GO:0004674	COMP	MF
Zm00001d002039	GO:0005509	COMP	MF
Zm00001d002039	GO:0005524	COMP	MF
Zm00001d002039	GO:0006468	COMP	BP
Zm00001d002042	GO:0004601	COMP	MF
Zm00001d002042	GO:0006979	COMP	BP
Zm00001d002042	GO:0020037	COMP	MF
Zm00001d002042	GO:0055114	COMP	BP
Zm00001d002046	GO:0003723	COMP	MF
Zm00001d002051	GO:0004617	COMP	MF
Zm00001d002051	GO:0006564	COMP	BP
Zm00001d002051	GO:0006813	COMP	BP
Zm00001d002051	GO:0008152	COMP	BP
Zm00001d002051	GO:0008324	COMP	MF
Zm00001d002051	GO:0009532	EXP	CC
Zm00001d002051	GO:0016597	COMP	MF
Zm00001d002051	GO:0016616	COMP	MF
Zm00001d002051	GO:0048037	COMP	MF
Zm00001d002051	GO:0051287	COMP	MF
Zm00001d002051	GO:0055114	COMP	BP
Zm00001d002052	GO:0016787	COMP	MF
Zm00001d002053	GO:0003676	COMP	MF
Zm00001d002053	GO:0004527	COMP	MF
Zm00001d002053	GO:0005622	COMP	CC
Zm00001d002063	GO:0008152	COMP	BP
Zm00001d002063	GO:0016758	COMP	MF
Zm00001d002063	GO:0033836	COMP	MF
Zm00001d002063	GO:0047893	COMP	MF
Zm00001d002063	GO:0050403	COMP	MF
Zm00001d002063	GO:0050502	COMP	MF
Zm00001d002064	GO:0015018	COMP	MF
Zm00001d002064	GO:0016020	COMP	CC
Zm00001d002064	GO:0047517	COMP	MF
Zm00001d002065	GO:0004197	COMP	MF
Zm00001d002065	GO:0006508	COMP	BP
Zm00001d002065	GO:0008234	COMP	MF
Zm00001d002068	GO:0004672	COMP	MF
Zm00001d002068	GO:0004674	COMP	MF
Zm00001d002068	GO:0005515	COMP	MF
Zm00001d002068	GO:0005524	COMP	MF
Zm00001d002068	GO:0006468	COMP	BP
Zm00001d002072	GO:0016068	COMP	BP
Zm00001d002075	GO:0003677	COMP	MF
Zm00001d002075	GO:0003700	COMP	MF
Zm00001d002075	GO:0006355	COMP	BP
Zm00001d002075	GO:0042309	COMP	BP
Zm00001d002075	GO:0050825	COMP	MF
Zm00001d002075	GO:0050826	COMP	BP
Zm00001d002080	GO:0005515	COMP	MF
Zm00001d002080	GO:0008270	COMP	MF
Zm00001d002082	GO:0003677	COMP	MF
Zm00001d002082	GO:0003918	COMP	MF
Zm00001d002082	GO:0004518	COMP	MF
Zm00001d002082	GO:0004553	COMP	MF
Zm00001d002082	GO:0005515	COMP	MF
Zm00001d002082	GO:0005975	COMP	BP
Zm00001d002082	GO:0006259	COMP	BP
Zm00001d002083	GO:0003677	COMP	MF
Zm00001d002083	GO:0006522	COMP	BP
Zm00001d002083	GO:0008784	COMP	MF
Zm00001d002083	GO:0016020	COMP	CC
Zm00001d002084	GO:0005515	COMP	MF
Zm00001d002084	GO:0008270	COMP	MF
Zm00001d002085	GO:0004370	COMP	MF
Zm00001d002085	GO:0005975	COMP	BP
Zm00001d002085	GO:0006072	COMP	BP
Zm00001d002085	GO:0016773	COMP	MF
Zm00001d002086	GO:0004867	COMP	MF
Zm00001d002086	GO:0006511	COMP	BP
Zm00001d002086	GO:0008270	COMP	MF
Zm00001d002130	GO:0009536	EXP	CC
Zm00001d002135	GO:0004370	COMP	MF
Zm00001d002135	GO:0005975	COMP	BP
Zm00001d002135	GO:0016773	COMP	MF
Zm00001d002139	GO:0016747	COMP	MF
Zm00001d002139	GO:0047183	COMP	MF
Zm00001d002141	GO:0001503	COMP	BP
Zm00001d002141	GO:0003676	COMP	MF
Zm00001d002141	GO:0007155	COMP	BP
Zm00001d002141	GO:0042309	COMP	BP
Zm00001d002141	GO:0050825	COMP	MF
Zm00001d002141	GO:0050826	COMP	BP
Zm00001d002146	GO:0004871	COMP	MF
Zm00001d002146	GO:0005515	COMP	MF
Zm00001d002146	GO:0009399	COMP	BP
Zm00001d002146	GO:0009416	COMP	BP
Zm00001d002146	GO:0016163	COMP	MF
Zm00001d002147	GO:0006520	COMP	BP
Zm00001d002147	GO:0030170	COMP	MF
Zm00001d002149	GO:0016757	COMP	MF
Zm00001d002149	GO:0047262	COMP	MF
Zm00001d002154	GO:0004519	COMP	MF
Zm00001d002154	GO:0004527	COMP	MF
Zm00001d002154	GO:0005634	COMP	CC
Zm00001d002154	GO:0006259	COMP	BP
Zm00001d002154	GO:0006302	COMP	BP
Zm00001d002154	GO:0006814	COMP	BP
Zm00001d002154	GO:0006885	COMP	BP
Zm00001d002154	GO:0015385	COMP	MF
Zm00001d002154	GO:0016021	COMP	CC
Zm00001d002154	GO:0016787	COMP	MF
Zm00001d002154	GO:0030145	COMP	MF
Zm00001d002163	GO:0004143	COMP	MF
Zm00001d002163	GO:0007205	COMP	BP
Zm00001d002240	GO:0005215	COMP	MF
Zm00001d002240	GO:0005488	COMP	MF
Zm00001d002240	GO:0006810	COMP	BP
Zm00001d002240	GO:0031976	EXP	CC
Zm00001d002240	GO:0042651	EXP	CC
Zm00001d002241	GO:0003677	COMP	MF
Zm00001d002244	GO:0003676	COMP	MF
Zm00001d002246	GO:0008270	COMP	MF
Zm00001d002246	GO:0016491	COMP	MF
Zm00001d002246	GO:0055114	COMP	BP
Zm00001d002247	GO:0005515	COMP	MF
Zm00001d002253	GO:0003735	COMP	MF
Zm00001d002253	GO:0005622	COMP	CC
Zm00001d002253	GO:0005840	COMP	CC
Zm00001d002253	GO:0006412	COMP	BP
Zm00001d002254	GO:0004940	COMP	MF
Zm00001d002254	GO:0007186	COMP	BP
Zm00001d002254	GO:0016021	COMP	CC
Zm00001d002256	GO:0009011	COMP	MF
Zm00001d002258	GO:0004047	COMP	MF
Zm00001d002258	GO:0005737	COMP	CC
Zm00001d002258	GO:0006546	COMP	BP
Zm00001d002259	GO:0005515	COMP	MF
Zm00001d002259	GO:0005786	COMP	CC
Zm00001d002259	GO:0006614	COMP	BP
Zm00001d002259	GO:0008312	COMP	MF
Zm00001d002259	GO:0030942	COMP	MF
Zm00001d002259	GO:0045900	COMP	BP
Zm00001d002259	GO:0048500	COMP	CC
Zm00001d002261	GO:0003973	COMP	MF
Zm00001d002261	GO:0010181	COMP	MF
Zm00001d002261	GO:0016491	COMP	MF
Zm00001d002261	GO:0055114	COMP	BP
Zm00001d002266	GO:0004729	COMP	MF
Zm00001d002266	GO:0009055	COMP	MF
Zm00001d002266	GO:0016491	COMP	MF
Zm00001d002266	GO:0055114	COMP	BP
Zm00001d002272	GO:0005488	COMP	MF
Zm00001d002277	GO:0005198	COMP	MF
Zm00001d002277	GO:0007155	COMP	BP
Zm00001d002277	GO:0015629	COMP	CC
Zm00001d002278	GO:0016068	COMP	BP
Zm00001d002278	GO:0042309	COMP	BP
Zm00001d002278	GO:0050825	COMP	MF
Zm00001d002278	GO:0050826	COMP	BP
Zm00001d002284	GO:0005515	COMP	MF
Zm00001d002285	GO:0003677	COMP	MF
Zm00001d002285	GO:0003735	COMP	MF
Zm00001d002285	GO:0005622	COMP	CC
Zm00001d002285	GO:0005840	COMP	CC
Zm00001d002285	GO:0006355	COMP	BP
Zm00001d002285	GO:0006412	COMP	BP
Zm00001d002286	GO:0003677	COMP	MF
Zm00001d002286	GO:0004879	COMP	MF
Zm00001d002286	GO:0005634	COMP	CC
Zm00001d002286	GO:0006355	COMP	BP
Zm00001d002286	GO:0007186	COMP	BP
Zm00001d002286	GO:0016021	COMP	CC
Zm00001d002287	GO:0004672	COMP	MF
Zm00001d002287	GO:0004674	COMP	MF
Zm00001d002287	GO:0005515	COMP	MF
Zm00001d002287	GO:0005524	COMP	MF
Zm00001d002287	GO:0006468	COMP	BP
Zm00001d002288	GO:0005634	COMP	CC
Zm00001d002288	GO:0006355	COMP	BP
Zm00001d002292	GO:0003824	COMP	MF
Zm00001d002292	GO:0003854	COMP	MF
Zm00001d002292	GO:0003978	COMP	MF
Zm00001d002292	GO:0005975	COMP	BP
Zm00001d002292	GO:0006012	COMP	BP
Zm00001d002292	GO:0006694	COMP	BP
Zm00001d002292	GO:0008446	COMP	MF
Zm00001d002292	GO:0008831	COMP	MF
Zm00001d002292	GO:0009058	COMP	BP
Zm00001d002292	GO:0016857	COMP	MF
Zm00001d002292	GO:0044237	COMP	BP
Zm00001d002292	GO:0045226	COMP	BP
Zm00001d002292	GO:0050662	COMP	MF
Zm00001d002295	GO:0004413	COMP	MF
Zm00001d002295	GO:0005524	COMP	MF
Zm00001d002295	GO:0006566	COMP	BP
Zm00001d002295	GO:0030145	COMP	MF
Zm00001d002295	GO:0045735	COMP	MF
Zm00001d002295	GO:0048046	COMP	CC
Zm00001d002296	GO:0000105	COMP	BP
Zm00001d002296	GO:0004424	COMP	MF
Zm00001d002313	GO:0004672	COMP	MF
Zm00001d002313	GO:0004674	COMP	MF
Zm00001d002313	GO:0005515	COMP	MF
Zm00001d002313	GO:0005524	COMP	MF
Zm00001d002313	GO:0006468	COMP	BP
Zm00001d002315	GO:0005634	COMP	CC
Zm00001d002315	GO:0005874	COMP	CC
Zm00001d002315	GO:0006355	COMP	BP
Zm00001d002315	GO:0007021	COMP	BP
Zm00001d002315	GO:0051082	COMP	MF
Zm00001d002316	GO:0003676	COMP	MF
Zm00001d002316	GO:0016020	COMP	CC
Zm00001d002316	GO:0051260	COMP	BP
Zm00001d002317	GO:0000373	EXP	BP
Zm00001d002317	GO:0003723	EXP	MF
Zm00001d002317	GO:0008270	EXP	MF
Zm00001d002317	GO:0009507	EXP	CC
Zm00001d002317	GO:0009536	EXP	CC
Zm00001d002319	GO:0004607	COMP	MF
Zm00001d002319	GO:0008970	COMP	MF
Zm00001d002323	GO:0003824	COMP	MF
Zm00001d002326	GO:0008483	COMP	MF
Zm00001d002326	GO:0030170	COMP	MF
Zm00001d002330	GO:0000785	COMP	CC
Zm00001d002330	GO:0003677	COMP	MF
Zm00001d002330	GO:0003682	COMP	MF
Zm00001d002330	GO:0003886	COMP	MF
Zm00001d002330	GO:0005634	COMP	CC
Zm00001d002330	GO:0006306	COMP	BP
Zm00001d002330	GO:0006333	COMP	BP
Zm00001d002332	GO:0003700	COMP	MF
Zm00001d002332	GO:0004022	COMP	MF
Zm00001d002332	GO:0005634	COMP	CC
Zm00001d002332	GO:0006355	COMP	BP
Zm00001d002332	GO:0008152	COMP	BP
Zm00001d002332	GO:0008667	COMP	MF
Zm00001d002332	GO:0009239	COMP	BP
Zm00001d002332	GO:0016491	COMP	MF
Zm00001d002332	GO:0043565	COMP	MF
Zm00001d002332	GO:0055114	COMP	BP
Zm00001d002338	GO:0003977	COMP	MF
Zm00001d002338	GO:0003983	COMP	MF
Zm00001d002338	GO:0008152	COMP	BP
Zm00001d002338	GO:0016779	COMP	MF
Zm00001d002340	GO:0005488	COMP	MF
Zm00001d002342	GO:0004650	COMP	MF
Zm00001d002342	GO:0006835	COMP	BP
Zm00001d002342	GO:0016020	COMP	CC
Zm00001d002342	GO:0017153	COMP	MF
Zm00001d002342	GO:0042309	COMP	BP
Zm00001d002342	GO:0050825	COMP	MF
Zm00001d002342	GO:0050826	COMP	BP
Zm00001d002342	GO:0051260	COMP	BP
Zm00001d002343	GO:0005385	COMP	MF
Zm00001d002343	GO:0006829	COMP	BP
Zm00001d002343	GO:0006835	COMP	BP
Zm00001d002343	GO:0016020	COMP	CC
Zm00001d002343	GO:0016021	COMP	CC
Zm00001d002343	GO:0017153	COMP	MF
Zm00001d002343	GO:0030001	COMP	BP
Zm00001d002343	GO:0046873	COMP	MF
Zm00001d002343	GO:0055085	COMP	BP
Zm00001d002346	GO:0008270	COMP	MF
Zm00001d002346	GO:0016491	COMP	MF
Zm00001d002346	GO:0044464	EXP	CC
Zm00001d002346	GO:0046029	COMP	MF
Zm00001d002346	GO:0055114	COMP	BP
Zm00001d002348	GO:0003677	COMP	MF
Zm00001d002348	GO:0004879	COMP	MF
Zm00001d002348	GO:0005634	COMP	CC
Zm00001d002348	GO:0006355	COMP	BP
Zm00001d002351	GO:0000287	COMP	MF
Zm00001d002351	GO:0008152	COMP	BP
Zm00001d002351	GO:0009899	COMP	MF
Zm00001d002351	GO:0016829	COMP	MF
Zm00001d002353	GO:0016747	COMP	MF
Zm00001d002357	GO:0004672	COMP	MF
Zm00001d002357	GO:0004674	COMP	MF
Zm00001d002357	GO:0004983	COMP	MF
Zm00001d002357	GO:0005524	COMP	MF
Zm00001d002357	GO:0006468	COMP	BP
Zm00001d002357	GO:0007186	COMP	BP
Zm00001d002357	GO:0016021	COMP	CC
Zm00001d002358	GO:0004109	COMP	MF
Zm00001d002358	GO:0004109	EXP	MF
Zm00001d002358	GO:0006779	COMP	BP
Zm00001d002358	GO:0006783	EXP	BP
Zm00001d002358	GO:0009507	EXP	CC
Zm00001d002358	GO:0009536	EXP	CC
Zm00001d002358	GO:0015995	EXP	BP
Zm00001d002358	GO:0055114	COMP	BP
Zm00001d002359	GO:0005249	COMP	MF
Zm00001d002359	GO:0006813	COMP	BP
Zm00001d002359	GO:0008076	COMP	CC
Zm00001d002359	GO:0015079	COMP	MF
Zm00001d002359	GO:0016020	COMP	CC
Zm00001d002360	GO:0016020	COMP	CC
Zm00001d002362	GO:0004177	COMP	MF
Zm00001d002362	GO:0006508	COMP	BP
Zm00001d002362	GO:0008235	COMP	MF
Zm00001d002362	GO:0009987	COMP	BP
Zm00001d002364	GO:0003677	COMP	MF
Zm00001d002364	GO:0003700	COMP	MF
Zm00001d002364	GO:0006355	COMP	BP
Zm00001d002420	GO:0003676	COMP	MF
Zm00001d002420	GO:0016491	COMP	MF
Zm00001d002420	GO:0042309	COMP	BP
Zm00001d002420	GO:0050825	COMP	MF
Zm00001d002420	GO:0050826	COMP	BP
Zm00001d002421	GO:0006835	COMP	BP
Zm00001d002421	GO:0016020	COMP	CC
Zm00001d002421	GO:0017153	COMP	MF
Zm00001d002423	GO:0006835	COMP	BP
Zm00001d002423	GO:0016020	COMP	CC
Zm00001d002423	GO:0017153	COMP	MF
Zm00001d002423	GO:0031352	EXP	CC
Zm00001d002423	GO:0031353	EXP	CC
Zm00001d002424	GO:0003677	COMP	MF
Zm00001d002425	GO:0005198	COMP	MF
Zm00001d002425	GO:0007155	COMP	BP
Zm00001d002425	GO:0015629	COMP	CC
Zm00001d002426	GO:0009536	EXP	CC
Zm00001d002428	GO:0005509	COMP	MF
Zm00001d002429	GO:0005524	COMP	MF
Zm00001d002429	GO:0005634	COMP	CC
Zm00001d002429	GO:0006355	COMP	BP
Zm00001d002429	GO:0016818	COMP	MF
Zm00001d002432	GO:0042309	COMP	BP
Zm00001d002432	GO:0050825	COMP	MF
Zm00001d002432	GO:0050826	COMP	BP
Zm00001d002436	GO:0005740	COMP	CC
Zm00001d002436	GO:0007585	COMP	BP
Zm00001d002436	GO:0055114	COMP	BP
Zm00001d002441	GO:0004197	COMP	MF
Zm00001d002441	GO:0006508	COMP	BP
Zm00001d002441	GO:0017111	COMP	MF
Zm00001d002447	GO:0004672	COMP	MF
Zm00001d002447	GO:0004674	COMP	MF
Zm00001d002447	GO:0005509	COMP	MF
Zm00001d002447	GO:0005524	COMP	MF
Zm00001d002447	GO:0006468	COMP	BP
Zm00001d002449	GO:0003677	COMP	MF
Zm00001d002449	GO:0006355	COMP	BP
Zm00001d002450	GO:0003735	COMP	MF
Zm00001d002450	GO:0005840	COMP	CC
Zm00001d002450	GO:0006412	COMP	BP
Zm00001d002452	GO:0003700	COMP	MF
Zm00001d002452	GO:0003872	COMP	MF
Zm00001d002452	GO:0005945	COMP	CC
Zm00001d002452	GO:0006096	COMP	BP
Zm00001d002452	GO:0006355	COMP	BP
Zm00001d002452	GO:0043565	COMP	MF
Zm00001d002454	GO:0004365	COMP	MF
Zm00001d002454	GO:0004849	COMP	MF
Zm00001d002454	GO:0005524	COMP	MF
Zm00001d002454	GO:0005975	COMP	BP
Zm00001d002454	GO:0008152	COMP	BP
Zm00001d002454	GO:0008974	COMP	MF
Zm00001d002454	GO:0009532	EXP	CC
Zm00001d002454	GO:0016301	COMP	MF
Zm00001d002454	GO:0016773	COMP	MF
Zm00001d002454	GO:0017111	COMP	MF
Zm00001d002475	GO:0003676	COMP	MF
Zm00001d002476	GO:0000287	COMP	MF
Zm00001d002476	GO:0003677	COMP	MF
Zm00001d002476	GO:0004427	COMP	MF
Zm00001d002476	GO:0005737	COMP	CC
Zm00001d002476	GO:0006796	COMP	BP
Zm00001d002478	GO:0005515	COMP	MF
Zm00001d002478	GO:0008270	COMP	MF
Zm00001d002479	GO:0006952	COMP	BP
Zm00001d002479	GO:0009607	COMP	BP
Zm00001d002482	GO:0003677	COMP	MF
Zm00001d002483	GO:0006364	COMP	BP
Zm00001d002483	GO:0032040	COMP	CC
Zm00001d002485	GO:0004019	COMP	MF
Zm00001d002489	GO:0005622	COMP	CC
Zm00001d002489	GO:0008270	COMP	MF
Zm00001d002490	GO:0003676	COMP	MF
Zm00001d002490	GO:0009532	EXP	CC
Zm00001d002491	GO:0005515	COMP	MF
Zm00001d002491	GO:0008270	COMP	MF
Zm00001d002494	GO:0005622	COMP	CC
Zm00001d002494	GO:0008270	COMP	MF
Zm00001d002496	GO:0030001	COMP	BP
Zm00001d002496	GO:0046872	COMP	MF
Zm00001d002498	GO:0000151	COMP	CC
Zm00001d002498	GO:0004842	COMP	MF
Zm00001d002498	GO:0005488	COMP	MF
Zm00001d002498	GO:0016567	COMP	BP
Zm00001d002499	GO:0009058	COMP	BP
Zm00001d002501	GO:0006457	COMP	BP
Zm00001d002501	GO:0031072	COMP	MF
Zm00001d002501	GO:0051082	COMP	MF
Zm00001d002503	GO:0000166	COMP	MF
Zm00001d002503	GO:0005524	COMP	MF
Zm00001d002503	GO:0006810	COMP	BP
Zm00001d002503	GO:0016021	COMP	CC
Zm00001d002503	GO:0016887	COMP	MF
Zm00001d002503	GO:0017111	COMP	MF
Zm00001d002503	GO:0042626	COMP	MF
Zm00001d002503	GO:0055085	COMP	BP
Zm00001d002504	GO:0007218	COMP	BP
Zm00001d002505	GO:0003723	COMP	MF
Zm00001d002505	GO:0004652	COMP	MF
Zm00001d002505	GO:0005634	COMP	CC
Zm00001d002505	GO:0006351	COMP	BP
Zm00001d002505	GO:0016779	COMP	MF
Zm00001d002505	GO:0031123	COMP	BP
Zm00001d002505	GO:0043631	COMP	BP
Zm00001d002510	GO:0003677	COMP	MF
Zm00001d002510	GO:0004003	COMP	MF
Zm00001d002510	GO:0005524	COMP	MF
Zm00001d002510	GO:0006260	COMP	BP
Zm00001d002517	GO:0004857	COMP	MF
Zm00001d002517	GO:0030599	COMP	MF
Zm00001d002519	GO:0005515	COMP	MF
Zm00001d002519	GO:0008270	COMP	MF
Zm00001d002532	GO:0004965	COMP	MF
Zm00001d002532	GO:0004970	COMP	MF
Zm00001d002532	GO:0005215	COMP	MF
Zm00001d002532	GO:0005234	COMP	MF
Zm00001d002532	GO:0006810	COMP	BP
Zm00001d002532	GO:0007186	COMP	BP
Zm00001d002532	GO:0016020	COMP	CC
Zm00001d002532	GO:0016021	COMP	CC
Zm00001d002532	GO:0030288	COMP	CC
Zm00001d002534	GO:0008270	COMP	MF
Zm00001d002536	GO:0004672	COMP	MF
Zm00001d002536	GO:0004674	COMP	MF
Zm00001d002536	GO:0005488	COMP	MF
Zm00001d002536	GO:0005524	COMP	MF
Zm00001d002536	GO:0006468	COMP	BP
Zm00001d002538	GO:0005525	COMP	MF
Zm00001d002538	GO:0005622	COMP	CC
Zm00001d002538	GO:0007264	COMP	BP
Zm00001d002538	GO:0015031	COMP	BP
Zm00001d002540	GO:0004672	COMP	MF
Zm00001d002540	GO:0004674	COMP	MF
Zm00001d002540	GO:0005509	COMP	MF
Zm00001d002540	GO:0005524	COMP	MF
Zm00001d002540	GO:0006468	COMP	BP
Zm00001d002541	GO:0000151	COMP	CC
Zm00001d002541	GO:0004842	COMP	MF
Zm00001d002541	GO:0005488	COMP	MF
Zm00001d002541	GO:0016567	COMP	BP
Zm00001d002542	GO:0003824	COMP	MF
Zm00001d002542	GO:0004722	COMP	MF
Zm00001d002542	GO:0006470	COMP	BP
Zm00001d002542	GO:0008287	COMP	CC
Zm00001d002545	GO:0003677	COMP	MF
Zm00001d002548	GO:0005576	COMP	CC
Zm00001d002548	GO:0009664	COMP	BP
Zm00001d002550	GO:0042646	EXP	CC
Zm00001d002557	GO:0006952	COMP	BP
Zm00001d002557	GO:0045926	COMP	BP
Zm00001d002558	GO:0030001	COMP	BP
Zm00001d002558	GO:0046872	COMP	MF
Zm00001d002562	GO:0003677	COMP	MF
Zm00001d002562	GO:0006355	COMP	BP
Zm00001d002564	GO:0005506	COMP	MF
Zm00001d002564	GO:0016491	COMP	MF
Zm00001d002564	GO:0045486	COMP	MF
Zm00001d002564	GO:0055114	COMP	BP
Zm00001d002565	GO:0005515	COMP	MF
Zm00001d002565	GO:0008270	COMP	MF
Zm00001d002572	GO:0019787	COMP	MF
Zm00001d002572	GO:0043687	COMP	BP
Zm00001d002572	GO:0051246	COMP	BP
Zm00001d002576	GO:0003677	COMP	MF
Zm00001d002576	GO:0004879	COMP	MF
Zm00001d002576	GO:0005515	COMP	MF
Zm00001d002576	GO:0005634	COMP	CC
Zm00001d002576	GO:0006355	COMP	BP
Zm00001d002576	GO:0008270	COMP	MF
Zm00001d002579	GO:0016810	COMP	MF
Zm00001d002580	GO:0016020	COMP	CC
Zm00001d002580	GO:0055085	COMP	BP
Zm00001d002589	GO:0003918	COMP	MF
Zm00001d002589	GO:0005506	COMP	MF
Zm00001d002589	GO:0005783	COMP	CC
Zm00001d002589	GO:0006633	COMP	BP
Zm00001d002589	GO:0016491	COMP	MF
Zm00001d002589	GO:0055114	COMP	BP
Zm00001d002592	GO:0003824	COMP	MF
Zm00001d002592	GO:0009058	COMP	BP
Zm00001d002592	GO:0016769	COMP	MF
Zm00001d002592	GO:0016847	COMP	MF
Zm00001d002592	GO:0030170	COMP	MF
Zm00001d002593	GO:0016020	COMP	CC
Zm00001d002594	GO:0005856	COMP	CC
Zm00001d002594	GO:0007160	COMP	BP
Zm00001d002595	GO:0016888	COMP	MF
Zm00001d002596	GO:0003735	COMP	MF
Zm00001d002596	GO:0005622	COMP	CC
Zm00001d002596	GO:0005840	COMP	CC
Zm00001d002596	GO:0006412	COMP	BP
Zm00001d002597	GO:0005622	COMP	CC
Zm00001d002597	GO:0007165	COMP	BP
Zm00001d002598	GO:0006511	COMP	BP
Zm00001d002599	GO:0004672	COMP	MF
Zm00001d002599	GO:0004674	COMP	MF
Zm00001d002599	GO:0005515	COMP	MF
Zm00001d002599	GO:0005524	COMP	MF
Zm00001d002599	GO:0006468	COMP	BP
Zm00001d002599	GO:0006952	COMP	BP
Zm00001d002599	GO:0042309	COMP	BP
Zm00001d002599	GO:0050825	COMP	MF
Zm00001d002599	GO:0050826	COMP	BP
Zm00001d002601	GO:0000786	COMP	CC
Zm00001d002601	GO:0003677	COMP	MF
Zm00001d002601	GO:0005634	COMP	CC
Zm00001d002601	GO:0006334	COMP	BP
Zm00001d002601	GO:0042309	COMP	BP
Zm00001d002601	GO:0050825	COMP	MF
Zm00001d002601	GO:0050826	COMP	BP
Zm00001d002602	GO:0004462	COMP	MF
Zm00001d002602	GO:0008152	COMP	BP
Zm00001d002602	GO:0008840	COMP	MF
Zm00001d002602	GO:0016829	COMP	MF
Zm00001d002602	GO:0019877	COMP	BP
Zm00001d002603	GO:0003676	COMP	MF
Zm00001d002603	GO:0005622	COMP	CC
Zm00001d002603	GO:0008270	COMP	MF
Zm00001d002607	GO:0003735	COMP	MF
Zm00001d002607	GO:0004190	COMP	MF
Zm00001d002607	GO:0005622	COMP	CC
Zm00001d002607	GO:0005840	COMP	CC
Zm00001d002607	GO:0006412	COMP	BP
Zm00001d002607	GO:0006508	COMP	BP
Zm00001d002609	GO:0016020	COMP	CC
Zm00001d002610	GO:0004497	COMP	MF
Zm00001d002610	GO:0005506	COMP	MF
Zm00001d002610	GO:0009055	COMP	MF
Zm00001d002610	GO:0020037	COMP	MF
Zm00001d002610	GO:0055114	COMP	BP
Zm00001d002611	GO:0004784	COMP	MF
Zm00001d002611	GO:0006801	COMP	BP
Zm00001d002611	GO:0009532	EXP	CC
Zm00001d002611	GO:0016068	COMP	BP
Zm00001d002611	GO:0030001	COMP	BP
Zm00001d002611	GO:0042309	COMP	BP
Zm00001d002611	GO:0046872	COMP	MF
Zm00001d002611	GO:0050825	COMP	MF
Zm00001d002611	GO:0050826	COMP	BP
Zm00001d002611	GO:0055114	COMP	BP
Zm00001d002613	GO:0006066	COMP	BP
Zm00001d002613	GO:0008152	COMP	BP
Zm00001d002613	GO:0016491	COMP	MF
Zm00001d002613	GO:0016614	COMP	MF
Zm00001d002613	GO:0043087	COMP	BP
Zm00001d002613	GO:0050660	COMP	MF
Zm00001d002614	GO:0055085	COMP	BP
Zm00001d002615	GO:0046907	COMP	BP
Zm00001d002656	GO:0003676	COMP	MF
Zm00001d002656	GO:0003677	COMP	MF
Zm00001d002656	GO:0004386	COMP	MF
Zm00001d002656	GO:0005524	COMP	MF
Zm00001d002659	GO:0003677	COMP	MF
Zm00001d002659	GO:0005634	COMP	CC
Zm00001d002662	GO:0004672	EXP	MF
Zm00001d002662	GO:0005524	COMP	MF
Zm00001d002662	GO:0005634	COMP	CC
Zm00001d002662	GO:0005634	EXP	CC
Zm00001d002662	GO:0005829	EXP	CC
Zm00001d002662	GO:0006352	COMP	BP
Zm00001d002662	GO:0006355	COMP	BP
Zm00001d002662	GO:0006457	COMP	BP
Zm00001d002662	GO:0008270	COMP	MF
Zm00001d002662	GO:0009524	EXP	CC
Zm00001d002662	GO:0051082	COMP	MF
Zm00001d002662	GO:0097472	EXP	MF
Zm00001d002662	GO:2000014	EXP	BP
Zm00001d002663	GO:0004553	COMP	MF
Zm00001d002663	GO:0005975	COMP	BP
Zm00001d002663	GO:0006865	COMP	BP
Zm00001d002663	GO:0016020	COMP	CC
Zm00001d002675	GO:0006629	COMP	BP
Zm00001d002675	GO:0016788	COMP	MF
Zm00001d002676	GO:0001522	COMP	BP
Zm00001d002676	GO:0003723	COMP	MF
Zm00001d002676	GO:0009451	COMP	BP
Zm00001d002676	GO:0009982	COMP	MF
Zm00001d002677	GO:0042309	COMP	BP
Zm00001d002677	GO:0050825	COMP	MF
Zm00001d002677	GO:0050826	COMP	BP
Zm00001d002678	GO:0004252	COMP	MF
Zm00001d002678	GO:0006508	COMP	BP
Zm00001d002678	GO:0008236	COMP	MF
Zm00001d002680	GO:0006813	COMP	BP
Zm00001d002680	GO:0008152	COMP	BP
Zm00001d002680	GO:0008324	COMP	MF
Zm00001d002680	GO:0016491	COMP	MF
Zm00001d002680	GO:0055114	COMP	BP
Zm00001d002682	GO:0004560	COMP	MF
Zm00001d002682	GO:0005975	COMP	BP
Zm00001d002682	GO:0006004	COMP	BP
Zm00001d002684	GO:0004499	COMP	MF
Zm00001d002684	GO:0005198	COMP	MF
Zm00001d002684	GO:0007155	COMP	BP
Zm00001d002684	GO:0015629	COMP	CC
Zm00001d002684	GO:0016491	COMP	MF
Zm00001d002684	GO:0050660	COMP	MF
Zm00001d002684	GO:0050661	COMP	MF
Zm00001d002684	GO:0055114	COMP	BP
Zm00001d002685	GO:0045454	COMP	BP
Zm00001d002687	GO:0004497	COMP	MF
Zm00001d002687	GO:0005506	COMP	MF
Zm00001d002687	GO:0009055	COMP	MF
Zm00001d002687	GO:0020037	COMP	MF
Zm00001d002687	GO:0055114	COMP	BP
Zm00001d002688	GO:0004672	COMP	MF
Zm00001d002688	GO:0004674	COMP	MF
Zm00001d002688	GO:0005524	COMP	MF
Zm00001d002688	GO:0006468	COMP	BP
Zm00001d002690	GO:0005215	COMP	MF
Zm00001d002690	GO:0006810	COMP	BP
Zm00001d002690	GO:0015078	COMP	MF
Zm00001d002690	GO:0015986	COMP	BP
Zm00001d002690	GO:0016020	COMP	CC
Zm00001d002690	GO:0016021	COMP	CC
Zm00001d002690	GO:0045263	COMP	CC
Zm00001d002690	GO:0055085	COMP	BP
Zm00001d002694	GO:0003824	COMP	MF
Zm00001d002694	GO:0004084	COMP	MF
Zm00001d002694	GO:0008152	COMP	BP
Zm00001d002694	GO:0009081	COMP	BP
Zm00001d002695	GO:0005975	COMP	BP
Zm00001d002695	GO:0016773	COMP	MF
Zm00001d002696	GO:0005089	COMP	MF
Zm00001d002698	GO:0004252	COMP	MF
Zm00001d002698	GO:0006508	COMP	BP
Zm00001d002698	GO:0042802	COMP	MF
Zm00001d002698	GO:0043086	COMP	BP
Zm00001d002724	GO:0000272	COMP	BP
Zm00001d002724	GO:0016161	COMP	MF
Zm00001d002725	GO:0016757	COMP	MF
Zm00001d002726	GO:0005618	COMP	CC
Zm00001d002726	GO:0030599	COMP	MF
Zm00001d002726	GO:0042545	COMP	BP
Zm00001d002728	GO:0009536	EXP	CC
Zm00001d002728	GO:0016290	COMP	MF
Zm00001d002730	GO:0009536	EXP	CC
Zm00001d002732	GO:0005622	COMP	CC
Zm00001d002732	GO:0008270	COMP	MF
Zm00001d002747	GO:0003677	COMP	MF
Zm00001d002747	GO:0003700	COMP	MF
Zm00001d002747	GO:0006355	COMP	BP
Zm00001d002747	GO:0042309	COMP	BP
Zm00001d002747	GO:0050825	COMP	MF
Zm00001d002747	GO:0050826	COMP	BP
Zm00001d002750	GO:0003677	COMP	MF
Zm00001d002751	GO:0004067	COMP	MF
Zm00001d002751	GO:0016787	COMP	MF
Zm00001d002754	GO:0003677	COMP	MF
Zm00001d002754	GO:0003700	COMP	MF
Zm00001d002754	GO:0005634	COMP	CC
Zm00001d002754	GO:0006355	COMP	BP
Zm00001d002754	GO:0043565	COMP	MF
Zm00001d002755	GO:0003824	COMP	MF
Zm00001d002757	GO:0004672	COMP	MF
Zm00001d002757	GO:0004674	COMP	MF
Zm00001d002757	GO:0005524	COMP	MF
Zm00001d002757	GO:0006468	COMP	BP
Zm00001d002759	GO:0007186	COMP	BP
Zm00001d002759	GO:0016021	COMP	CC
Zm00001d002759	GO:0016787	COMP	MF
Zm00001d002760	GO:0003677	COMP	MF
Zm00001d002760	GO:0003700	COMP	MF
Zm00001d002760	GO:0006355	COMP	BP
Zm00001d002760	GO:0042309	COMP	BP
Zm00001d002760	GO:0050825	COMP	MF
Zm00001d002760	GO:0050826	COMP	BP
Zm00001d002768	GO:0012511	COMP	CC
Zm00001d002768	GO:0016021	COMP	CC
Zm00001d002770	GO:0005488	COMP	MF
Zm00001d002770	GO:0009536	EXP	CC
Zm00001d002773	GO:0005507	COMP	MF
Zm00001d002773	GO:0009055	COMP	MF
Zm00001d002774	GO:0003677	COMP	MF
Zm00001d002774	GO:0003735	COMP	MF
Zm00001d002774	GO:0004879	COMP	MF
Zm00001d002774	GO:0005199	COMP	MF
Zm00001d002774	GO:0005622	COMP	CC
Zm00001d002774	GO:0005634	COMP	CC
Zm00001d002774	GO:0005840	COMP	CC
Zm00001d002774	GO:0006355	COMP	BP
Zm00001d002774	GO:0006412	COMP	BP
Zm00001d002774	GO:0016068	COMP	BP
Zm00001d002774	GO:0042309	COMP	BP
Zm00001d002774	GO:0050825	COMP	MF
Zm00001d002774	GO:0050826	COMP	BP
Zm00001d002797	GO:0055085	COMP	BP
Zm00001d002801	GO:0003677	COMP	MF
Zm00001d002802	GO:0004672	COMP	MF
Zm00001d002802	GO:0004674	COMP	MF
Zm00001d002802	GO:0005524	COMP	MF
Zm00001d002802	GO:0006468	COMP	BP
Zm00001d002806	GO:0005622	COMP	CC
Zm00001d002806	GO:0008270	COMP	MF
Zm00001d002810	GO:0003677	COMP	MF
Zm00001d002810	GO:0005524	COMP	MF
Zm00001d002810	GO:0005634	COMP	CC
Zm00001d002810	GO:0006355	COMP	BP
Zm00001d002811	GO:0003700	COMP	MF
Zm00001d002811	GO:0006355	COMP	BP
Zm00001d002811	GO:0008270	COMP	MF
Zm00001d002811	GO:0043565	COMP	MF
Zm00001d002815	GO:0016655	COMP	MF
Zm00001d002815	GO:0031976	EXP	CC
Zm00001d002815	GO:0042651	EXP	CC
Zm00001d002815	GO:0055114	COMP	BP
Zm00001d002817	GO:0003723	COMP	MF
Zm00001d002817	GO:0003735	COMP	MF
Zm00001d002817	GO:0003777	COMP	MF
Zm00001d002817	GO:0005096	COMP	MF
Zm00001d002817	GO:0005524	COMP	MF
Zm00001d002817	GO:0005840	COMP	CC
Zm00001d002817	GO:0006412	COMP	BP
Zm00001d002817	GO:0007018	COMP	BP
Zm00001d002817	GO:0008083	COMP	MF
Zm00001d002821	GO:0000166	COMP	MF
Zm00001d002822	GO:0003746	COMP	MF
Zm00001d002822	GO:0003924	COMP	MF
Zm00001d002822	GO:0005525	COMP	MF
Zm00001d002822	GO:0005622	COMP	CC
Zm00001d002822	GO:0006414	COMP	BP
Zm00001d002824	GO:0004197	COMP	MF
Zm00001d002824	GO:0006508	COMP	BP
Zm00001d002827	GO:0004672	COMP	MF
Zm00001d002827	GO:0004674	COMP	MF
Zm00001d002827	GO:0005524	COMP	MF
Zm00001d002827	GO:0006468	COMP	BP
Zm00001d002828	GO:0003677	COMP	MF
Zm00001d002828	GO:0006355	COMP	BP
Zm00001d002830	GO:0004553	COMP	MF
Zm00001d002830	GO:0004564	COMP	MF
Zm00001d002830	GO:0005975	COMP	BP
Zm00001d002830	GO:0050306	COMP	MF
Zm00001d002830	GO:0051669	COMP	MF
Zm00001d002833	GO:0003677	COMP	MF
Zm00001d002833	GO:0003918	COMP	MF
Zm00001d002833	GO:0004190	COMP	MF
Zm00001d002833	GO:0005524	COMP	MF
Zm00001d002833	GO:0005694	COMP	CC
Zm00001d002833	GO:0006265	COMP	BP
Zm00001d002833	GO:0006508	COMP	BP
Zm00001d002835	GO:0004672	COMP	MF
Zm00001d002835	GO:0004674	COMP	MF
Zm00001d002835	GO:0005515	COMP	MF
Zm00001d002835	GO:0005524	COMP	MF
Zm00001d002835	GO:0006468	COMP	BP
Zm00001d002837	GO:0000293	COMP	MF
Zm00001d002837	GO:0016021	COMP	CC
Zm00001d002843	GO:0003677	COMP	MF
Zm00001d002844	GO:0008270	COMP	MF
Zm00001d002848	GO:0008152	COMP	BP
Zm00001d002848	GO:0008667	COMP	MF
Zm00001d002848	GO:0009239	COMP	BP
Zm00001d002848	GO:0016491	COMP	MF
Zm00001d002848	GO:0055114	COMP	BP
Zm00001d002851	GO:0016757	COMP	MF
Zm00001d002853	GO:0004553	COMP	MF
Zm00001d002853	GO:0005975	COMP	BP
Zm00001d002854	GO:0000786	COMP	CC
Zm00001d002854	GO:0003677	COMP	MF
Zm00001d002854	GO:0004334	COMP	MF
Zm00001d002854	GO:0005634	COMP	CC
Zm00001d002854	GO:0006334	COMP	BP
Zm00001d002854	GO:0006662	COMP	BP
Zm00001d002854	GO:0009055	COMP	MF
Zm00001d002854	GO:0009072	COMP	BP
Zm00001d002854	GO:0009532	EXP	CC
Zm00001d002854	GO:0015035	COMP	MF
Zm00001d002854	GO:0045454	COMP	BP
Zm00001d002856	GO:0005515	COMP	MF
Zm00001d002856	GO:0008270	COMP	MF
Zm00001d002859	GO:0006629	COMP	BP
Zm00001d002859	GO:0006633	COMP	BP
Zm00001d002859	GO:0016021	COMP	CC
Zm00001d002859	GO:0016491	COMP	MF
Zm00001d002859	GO:0016705	COMP	MF
Zm00001d002859	GO:0055114	COMP	BP
Zm00001d002860	GO:0005576	COMP	CC
Zm00001d002860	GO:0009664	COMP	BP
Zm00001d002860	GO:0019953	COMP	BP
Zm00001d002864	GO:0005215	COMP	MF
Zm00001d002864	GO:0006810	COMP	BP
Zm00001d002864	GO:0006835	COMP	BP
Zm00001d002864	GO:0015520	COMP	MF
Zm00001d002864	GO:0015904	COMP	BP
Zm00001d002864	GO:0016020	COMP	CC
Zm00001d002864	GO:0016021	COMP	CC
Zm00001d002864	GO:0017153	COMP	MF
Zm00001d002864	GO:0022891	COMP	MF
Zm00001d002864	GO:0046677	COMP	BP
Zm00001d002864	GO:0055085	COMP	BP
Zm00001d002867	GO:0003677	COMP	MF
Zm00001d002867	GO:0003700	COMP	MF
Zm00001d002867	GO:0004974	COMP	MF
Zm00001d002867	GO:0006355	COMP	BP
Zm00001d002867	GO:0007186	COMP	BP
Zm00001d002867	GO:0016021	COMP	CC
Zm00001d002867	GO:0016163	COMP	MF
Zm00001d002868	GO:0003824	COMP	MF
Zm00001d002868	GO:0008937	COMP	MF
Zm00001d002868	GO:0009532	EXP	CC
Zm00001d002868	GO:0009536	COMP	CC
Zm00001d002868	GO:0015979	COMP	BP
Zm00001d002869	GO:0003677	COMP	MF
Zm00001d002869	GO:0004879	COMP	MF
Zm00001d002869	GO:0004938	COMP	MF
Zm00001d002869	GO:0005634	COMP	CC
Zm00001d002869	GO:0006355	COMP	BP
Zm00001d002869	GO:0007186	COMP	BP
Zm00001d002869	GO:0016021	COMP	CC
Zm00001d002871	GO:0000166	COMP	MF
Zm00001d002871	GO:0005328	COMP	MF
Zm00001d002871	GO:0005524	COMP	MF
Zm00001d002871	GO:0005887	COMP	CC
Zm00001d002871	GO:0006836	COMP	BP
Zm00001d002871	GO:0016020	COMP	CC
Zm00001d002871	GO:0016887	COMP	MF
Zm00001d002871	GO:0017111	COMP	MF
Zm00001d002888	GO:0016020	COMP	CC
Zm00001d002889	GO:0000287	COMP	MF
Zm00001d002889	GO:0004427	COMP	MF
Zm00001d002889	GO:0005737	COMP	CC
Zm00001d002889	GO:0006796	COMP	BP
Zm00001d002902	GO:0004601	COMP	MF
Zm00001d002902	GO:0006979	COMP	BP
Zm00001d002902	GO:0020037	COMP	MF
Zm00001d002902	GO:0055114	COMP	BP
Zm00001d002904	GO:0004629	COMP	MF
Zm00001d002904	GO:0006629	COMP	BP
Zm00001d002904	GO:0008081	COMP	MF
Zm00001d002917	GO:0003676	COMP	MF
Zm00001d002929	GO:0003677	COMP	MF
Zm00001d002929	GO:0005634	COMP	CC
Zm00001d002929	GO:0006355	COMP	BP
Zm00001d002929	GO:0009725	COMP	BP
Zm00001d002933	GO:0005488	COMP	MF
Zm00001d002952	GO:0003677	COMP	MF
Zm00001d002952	GO:0004879	COMP	MF
Zm00001d002952	GO:0005215	COMP	MF
Zm00001d002952	GO:0005634	COMP	CC
Zm00001d002952	GO:0006355	COMP	BP
Zm00001d002952	GO:0006810	COMP	BP
Zm00001d002952	GO:0016020	COMP	CC
Zm00001d002952	GO:0016021	COMP	CC
Zm00001d002952	GO:0055085	COMP	BP
Zm00001d002953	GO:0009526	EXP	CC
Zm00001d002955	GO:0005488	COMP	MF
Zm00001d002955	GO:0006810	COMP	BP
Zm00001d002955	GO:0006952	COMP	BP
Zm00001d002955	GO:0016020	COMP	CC
Zm00001d002955	GO:0055085	COMP	BP
Zm00001d002959	GO:0006520	COMP	BP
Zm00001d002960	GO:0004866	COMP	MF
Zm00001d002961	GO:0006370	COMP	BP
Zm00001d002962	GO:0042309	COMP	BP
Zm00001d002962	GO:0050825	COMP	MF
Zm00001d002962	GO:0050826	COMP	BP
Zm00001d002962	GO:0055085	COMP	BP
Zm00001d002965	GO:0003824	COMP	MF
Zm00001d002965	GO:0008152	COMP	BP
Zm00001d002965	GO:0008908	COMP	MF
Zm00001d002965	GO:0008936	COMP	MF
Zm00001d002966	GO:0004185	COMP	MF
Zm00001d002966	GO:0006508	COMP	BP
Zm00001d002967	GO:0000166	COMP	MF
Zm00001d002967	GO:0005524	COMP	MF
Zm00001d002967	GO:0017111	COMP	MF
Zm00001d002969	GO:0004252	COMP	MF
Zm00001d002969	GO:0006508	COMP	BP
Zm00001d002970	GO:0008152	COMP	BP
Zm00001d002970	GO:0016758	COMP	MF
Zm00001d002970	GO:0050403	COMP	MF
Zm00001d002970	GO:0050502	COMP	MF
Zm00001d002974	GO:0055085	COMP	BP
Zm00001d002979	GO:0004672	COMP	MF
Zm00001d002979	GO:0004674	COMP	MF
Zm00001d002979	GO:0005509	COMP	MF
Zm00001d002979	GO:0005524	COMP	MF
Zm00001d002979	GO:0006468	COMP	BP
Zm00001d002982	GO:0000156	COMP	MF
Zm00001d002982	GO:0000160	COMP	BP
Zm00001d002982	GO:0006355	COMP	BP
Zm00001d002982	GO:0009734	EXP	BP
Zm00001d002982	GO:0009736	EXP	BP
Zm00001d002982	GO:0010016	EXP	BP
Zm00001d002982	GO:0060772	EXP	BP
Zm00001d002982	GO:1902182	EXP	BP
Zm00001d002982	GO:2000012	EXP	BP
Zm00001d002984	GO:0008152	COMP	BP
Zm00001d002984	GO:0016758	COMP	MF
Zm00001d002984	GO:0033836	COMP	MF
Zm00001d002984	GO:0047893	COMP	MF
Zm00001d002984	GO:0050403	COMP	MF
Zm00001d002984	GO:0050502	COMP	MF
Zm00001d002989	GO:0003824	COMP	MF
Zm00001d002989	GO:0004601	COMP	MF
Zm00001d002989	GO:0009690	COMP	BP
Zm00001d002989	GO:0016491	COMP	MF
Zm00001d002989	GO:0019139	COMP	MF
Zm00001d002989	GO:0050660	COMP	MF
Zm00001d002989	GO:0055114	COMP	BP
Zm00001d002993	GO:0005509	COMP	MF
Zm00001d002993	GO:0009536	EXP	CC
Zm00001d002993	GO:0009654	COMP	CC
Zm00001d002993	GO:0015979	COMP	BP
Zm00001d002993	GO:0019898	COMP	CC
Zm00001d002993	GO:0044464	EXP	CC
Zm00001d002999	GO:0016491	COMP	MF
Zm00001d003002	GO:0008152	COMP	BP
Zm00001d003002	GO:0016787	COMP	MF
Zm00001d003004	GO:0008270	COMP	MF
Zm00001d003004	GO:0016491	COMP	MF
Zm00001d003004	GO:0042309	COMP	BP
Zm00001d003004	GO:0050825	COMP	MF
Zm00001d003004	GO:0050826	COMP	BP
Zm00001d003004	GO:0055114	COMP	BP
Zm00001d003006	GO:0005215	COMP	MF
Zm00001d003006	GO:0006810	COMP	BP
Zm00001d003006	GO:0016020	COMP	CC
Zm00001d003006	GO:0016021	COMP	CC
Zm00001d003006	GO:0055085	COMP	BP
Zm00001d003011	GO:0003677	COMP	MF
Zm00001d003011	GO:0005634	COMP	CC
Zm00001d003011	GO:0006355	COMP	BP
Zm00001d003011	GO:0009725	COMP	BP
Zm00001d003012	GO:0009289	COMP	CC
Zm00001d003012	GO:0009405	COMP	BP
Zm00001d003016	GO:0003824	COMP	MF
Zm00001d003016	GO:0005737	COMP	CC
Zm00001d003016	GO:0006559	COMP	BP
Zm00001d003016	GO:0009058	COMP	BP
Zm00001d003016	GO:0016841	COMP	MF
Zm00001d003017	GO:0003872	COMP	MF
Zm00001d003017	GO:0004001	COMP	MF
Zm00001d003017	GO:0005945	COMP	CC
Zm00001d003017	GO:0006096	COMP	BP
Zm00001d003017	GO:0006166	COMP	BP
Zm00001d003019	GO:0004672	COMP	MF
Zm00001d003019	GO:0004674	COMP	MF
Zm00001d003019	GO:0005509	COMP	MF
Zm00001d003019	GO:0005524	COMP	MF
Zm00001d003019	GO:0006468	COMP	BP
Zm00001d003025	GO:0006810	COMP	BP
Zm00001d003025	GO:0008519	COMP	MF
Zm00001d003025	GO:0016020	COMP	CC
Zm00001d003025	GO:0055085	COMP	BP
Zm00001d003031	GO:0003676	COMP	MF
Zm00001d003031	GO:0004386	COMP	MF
Zm00001d003031	GO:0005524	COMP	MF
Zm00001d003031	GO:0008026	COMP	MF
Zm00001d003033	GO:0003676	COMP	MF
Zm00001d003033	GO:0005622	COMP	CC
Zm00001d003033	GO:0006810	COMP	BP
Zm00001d003040	GO:0003912	COMP	MF
Zm00001d003040	GO:0005515	COMP	MF
Zm00001d003040	GO:0005622	COMP	CC
Zm00001d003040	GO:0008270	COMP	MF
Zm00001d003045	GO:0004553	COMP	MF
Zm00001d003045	GO:0005975	COMP	BP
Zm00001d003091	GO:0004990	COMP	MF
Zm00001d003091	GO:0006486	COMP	BP
Zm00001d003091	GO:0007186	COMP	BP
Zm00001d003091	GO:0008373	COMP	MF
Zm00001d003091	GO:0016021	COMP	CC
Zm00001d003091	GO:0030173	COMP	CC
Zm00001d003099	GO:0016020	COMP	CC
Zm00001d003101	GO:0003824	COMP	MF
Zm00001d003101	GO:0004672	COMP	MF
Zm00001d003101	GO:0004674	COMP	MF
Zm00001d003101	GO:0005515	COMP	MF
Zm00001d003101	GO:0005524	COMP	MF
Zm00001d003101	GO:0006468	COMP	BP
Zm00001d003101	GO:0009058	COMP	BP
Zm00001d003101	GO:0030170	COMP	MF
Zm00001d003102	GO:0008152	COMP	BP
Zm00001d003102	GO:0016758	COMP	MF
Zm00001d003102	GO:0047213	COMP	MF
Zm00001d003102	GO:0050403	COMP	MF
Zm00001d003102	GO:0050502	COMP	MF
Zm00001d003103	GO:0042309	COMP	BP
Zm00001d003103	GO:0050825	COMP	MF
Zm00001d003103	GO:0050826	COMP	BP
Zm00001d003108	GO:0003999	COMP	MF
Zm00001d003108	GO:0005737	COMP	CC
Zm00001d003108	GO:0006168	COMP	BP
Zm00001d003108	GO:0009116	COMP	BP
Zm00001d003109	GO:0016021	COMP	CC
Zm00001d003109	GO:0016758	COMP	MF
Zm00001d003110	GO:0004672	COMP	MF
Zm00001d003110	GO:0004674	COMP	MF
Zm00001d003110	GO:0005524	COMP	MF
Zm00001d003110	GO:0006468	COMP	BP
Zm00001d003112	GO:0005515	COMP	MF
Zm00001d003118	GO:0003735	COMP	MF
Zm00001d003118	GO:0004252	COMP	MF
Zm00001d003118	GO:0005622	COMP	CC
Zm00001d003118	GO:0005840	COMP	CC
Zm00001d003118	GO:0006412	COMP	BP
Zm00001d003118	GO:0006508	COMP	BP
Zm00001d003121	GO:0030001	COMP	BP
Zm00001d003121	GO:0046872	COMP	MF
Zm00001d003123	GO:0003676	COMP	MF
Zm00001d003123	GO:0003677	COMP	MF
Zm00001d003124	GO:0003824	COMP	MF
Zm00001d003124	GO:0006281	COMP	BP
Zm00001d003124	GO:0006284	COMP	BP
Zm00001d003124	GO:0008725	COMP	MF
Zm00001d003125	GO:0016020	COMP	CC
Zm00001d003125	GO:0030001	COMP	BP
Zm00001d003125	GO:0046873	COMP	MF
Zm00001d003125	GO:0055085	COMP	BP
Zm00001d003127	GO:0003723	COMP	MF
Zm00001d003127	GO:0003735	COMP	MF
Zm00001d003127	GO:0005622	COMP	CC
Zm00001d003127	GO:0005840	COMP	CC
Zm00001d003127	GO:0006412	COMP	BP
Zm00001d003129	GO:0016747	COMP	MF
Zm00001d003129	GO:0047172	COMP	MF
Zm00001d003140	GO:0004497	COMP	MF
Zm00001d003140	GO:0005506	COMP	MF
Zm00001d003140	GO:0009055	COMP	MF
Zm00001d003140	GO:0020037	COMP	MF
Zm00001d003140	GO:0055114	COMP	BP
Zm00001d003147	GO:0005488	COMP	MF
Zm00001d003147	GO:0005515	COMP	MF
Zm00001d003147	GO:0016070	COMP	BP
Zm00001d003149	GO:0031177	COMP	MF
Zm00001d003157	GO:0004014	COMP	MF
Zm00001d003157	GO:0006597	COMP	BP
Zm00001d003157	GO:0008295	COMP	BP
Zm00001d003160	GO:0003735	COMP	MF
Zm00001d003160	GO:0005622	COMP	CC
Zm00001d003160	GO:0005840	COMP	CC
Zm00001d003160	GO:0006412	COMP	BP
Zm00001d003160	GO:0042309	COMP	BP
Zm00001d003160	GO:0050825	COMP	MF
Zm00001d003160	GO:0050826	COMP	BP
Zm00001d003161	GO:0009536	EXP	CC
Zm00001d003162	GO:0005622	COMP	CC
Zm00001d003162	GO:0008270	COMP	MF
Zm00001d003164	GO:0004748	COMP	MF
Zm00001d003164	GO:0009186	COMP	BP
Zm00001d003164	GO:0016491	COMP	MF
Zm00001d003164	GO:0046914	COMP	MF
Zm00001d003164	GO:0055114	COMP	BP
Zm00001d003172	GO:0006835	COMP	BP
Zm00001d003172	GO:0016020	COMP	CC
Zm00001d003172	GO:0017153	COMP	MF
Zm00001d003173	GO:0004022	COMP	MF
Zm00001d003173	GO:0008152	COMP	BP
Zm00001d003173	GO:0008667	COMP	MF
Zm00001d003173	GO:0009239	COMP	BP
Zm00001d003173	GO:0016491	COMP	MF
Zm00001d003173	GO:0055114	COMP	BP
Zm00001d003175	GO:0003677	COMP	MF
Zm00001d003175	GO:0004879	COMP	MF
Zm00001d003175	GO:0005634	COMP	CC
Zm00001d003175	GO:0006355	COMP	BP
Zm00001d003179	GO:0003677	COMP	MF
Zm00001d003180	GO:0003700	COMP	MF
Zm00001d003180	GO:0005634	COMP	CC
Zm00001d003180	GO:0006355	COMP	BP
Zm00001d003180	GO:0043565	COMP	MF
Zm00001d003180	GO:0046983	COMP	MF
Zm00001d003181	GO:0003882	COMP	MF
Zm00001d003181	GO:0004500	COMP	MF
Zm00001d003181	GO:0006548	COMP	BP
Zm00001d003188	GO:0004568	COMP	MF
Zm00001d003188	GO:0005975	COMP	BP
Zm00001d003188	GO:0006032	COMP	BP
Zm00001d003188	GO:0016998	COMP	BP
Zm00001d003193	GO:0005634	COMP	CC
Zm00001d003193	GO:0006355	COMP	BP
Zm00001d003195	GO:0005622	COMP	CC
Zm00001d003195	GO:0008270	COMP	MF
Zm00001d003196	GO:0003723	COMP	MF
Zm00001d003197	GO:0005509	COMP	MF
Zm00001d003198	GO:0004672	COMP	MF
Zm00001d003198	GO:0004674	COMP	MF
Zm00001d003198	GO:0004713	COMP	MF
Zm00001d003198	GO:0004812	COMP	MF
Zm00001d003198	GO:0004821	COMP	MF
Zm00001d003198	GO:0005524	COMP	MF
Zm00001d003198	GO:0006412	COMP	BP
Zm00001d003198	GO:0006468	COMP	BP
Zm00001d003208	GO:0005215	COMP	MF
Zm00001d003208	GO:0006857	COMP	BP
Zm00001d003208	GO:0016020	COMP	CC
Zm00001d003212	GO:0004672	COMP	MF
Zm00001d003212	GO:0004674	COMP	MF
Zm00001d003212	GO:0004713	COMP	MF
Zm00001d003212	GO:0005524	COMP	MF
Zm00001d003212	GO:0006468	COMP	BP
Zm00001d003213	GO:0003872	COMP	MF
Zm00001d003213	GO:0005945	COMP	CC
Zm00001d003213	GO:0006096	COMP	BP
Zm00001d003214	GO:0004499	COMP	MF
Zm00001d003214	GO:0004729	COMP	MF
Zm00001d003214	GO:0006779	COMP	BP
Zm00001d003214	GO:0016491	COMP	MF
Zm00001d003214	GO:0050660	COMP	MF
Zm00001d003214	GO:0050661	COMP	MF
Zm00001d003214	GO:0055114	COMP	BP
Zm00001d003217	GO:0005515	COMP	MF
Zm00001d003217	GO:0008152	COMP	BP
Zm00001d003217	GO:0008270	COMP	MF
Zm00001d003217	GO:0016740	COMP	MF
Zm00001d003222	GO:0004672	COMP	MF
Zm00001d003222	GO:0004674	COMP	MF
Zm00001d003222	GO:0004693	COMP	MF
Zm00001d003222	GO:0004707	COMP	MF
Zm00001d003222	GO:0005524	COMP	MF
Zm00001d003222	GO:0006468	COMP	BP
Zm00001d003227	GO:0005515	COMP	MF
Zm00001d003227	GO:0042981	COMP	BP
Zm00001d003228	GO:0004672	COMP	MF
Zm00001d003228	GO:0004674	COMP	MF
Zm00001d003228	GO:0005524	COMP	MF
Zm00001d003228	GO:0006468	COMP	BP
Zm00001d003229	GO:0000151	COMP	CC
Zm00001d003229	GO:0004842	COMP	MF
Zm00001d003229	GO:0005488	COMP	MF
Zm00001d003229	GO:0016567	COMP	BP
Zm00001d003237	GO:0005515	COMP	MF
Zm00001d003237	GO:0008270	COMP	MF
Zm00001d003242	GO:0003677	COMP	MF
Zm00001d003242	GO:0003899	COMP	MF
Zm00001d003242	GO:0005634	COMP	CC
Zm00001d003242	GO:0006351	COMP	BP
Zm00001d003245	GO:0004672	COMP	MF
Zm00001d003245	GO:0004674	COMP	MF
Zm00001d003245	GO:0005515	COMP	MF
Zm00001d003245	GO:0005524	COMP	MF
Zm00001d003245	GO:0006468	COMP	BP
Zm00001d003246	GO:0005515	COMP	MF
Zm00001d003247	GO:0003824	COMP	MF
Zm00001d003247	GO:0004474	COMP	MF
Zm00001d003247	GO:0006097	COMP	BP
Zm00001d003251	GO:0003677	COMP	MF
Zm00001d003252	GO:0004345	COMP	MF
Zm00001d003252	GO:0006006	COMP	BP
Zm00001d003252	GO:0050661	COMP	MF
Zm00001d003252	GO:0055114	COMP	BP
Zm00001d003256	GO:0000159	COMP	CC
Zm00001d003256	GO:0007165	COMP	BP
Zm00001d003257	GO:0003824	COMP	MF
Zm00001d003257	GO:0051536	COMP	MF
Zm00001d003259	GO:0005515	COMP	MF
Zm00001d003262	GO:0003700	COMP	MF
Zm00001d003262	GO:0003707	COMP	MF
Zm00001d003262	GO:0005337	COMP	MF
Zm00001d003262	GO:0005634	COMP	CC
Zm00001d003262	GO:0006355	COMP	BP
Zm00001d003262	GO:0006810	COMP	BP
Zm00001d003262	GO:0016020	COMP	CC
Zm00001d003264	GO:0004937	COMP	MF
Zm00001d003264	GO:0007186	COMP	BP
Zm00001d003264	GO:0016021	COMP	CC
Zm00001d003266	GO:0000166	COMP	MF
Zm00001d003266	GO:0003677	COMP	MF
Zm00001d003266	GO:0003887	COMP	MF
Zm00001d003266	GO:0005524	COMP	MF
Zm00001d003266	GO:0006260	COMP	BP
Zm00001d003266	GO:0009360	COMP	CC
Zm00001d003266	GO:0017111	COMP	MF
Zm00001d003271	GO:0008113	COMP	MF
Zm00001d003271	GO:0016671	COMP	MF
Zm00001d003271	GO:0019538	COMP	BP
Zm00001d003271	GO:0055114	COMP	BP
Zm00001d003272	GO:0000159	COMP	CC
Zm00001d003272	GO:0007165	COMP	BP
Zm00001d003272	GO:0016068	COMP	BP
Zm00001d003272	GO:0042309	COMP	BP
Zm00001d003272	GO:0050825	COMP	MF
Zm00001d003272	GO:0050826	COMP	BP
Zm00001d003275	GO:0004719	COMP	MF
Zm00001d003275	GO:0006464	COMP	BP
Zm00001d003276	GO:0008152	COMP	BP
Zm00001d003276	GO:0008168	COMP	MF
Zm00001d003281	GO:0004553	COMP	MF
Zm00001d003281	GO:0005975	COMP	BP
Zm00001d003283	GO:0004497	COMP	MF
Zm00001d003283	GO:0005506	COMP	MF
Zm00001d003283	GO:0009055	COMP	MF
Zm00001d003283	GO:0020037	COMP	MF
Zm00001d003283	GO:0055114	COMP	BP
Zm00001d003284	GO:0003677	COMP	MF
Zm00001d003284	GO:0004674	COMP	MF
Zm00001d003284	GO:0005096	COMP	MF
Zm00001d003284	GO:0006468	COMP	BP
Zm00001d003284	GO:0007165	COMP	BP
Zm00001d003291	GO:0005000	COMP	MF
Zm00001d003291	GO:0007186	COMP	BP
Zm00001d003291	GO:0016021	COMP	CC
Zm00001d003291	GO:0042309	COMP	BP
Zm00001d003291	GO:0050825	COMP	MF
Zm00001d003291	GO:0050826	COMP	BP
Zm00001d003292	GO:0003830	COMP	MF
Zm00001d003292	GO:0006487	COMP	BP
Zm00001d003292	GO:0016020	COMP	CC
Zm00001d003293	GO:0003677	COMP	MF
Zm00001d003293	GO:0006355	COMP	BP
Zm00001d003297	GO:0004871	COMP	MF
Zm00001d003297	GO:0005515	COMP	MF
Zm00001d003297	GO:0009416	COMP	BP
Zm00001d003300	GO:0008270	COMP	MF
Zm00001d003308	GO:0005634	COMP	CC
Zm00001d003309	GO:0005507	COMP	MF
Zm00001d003309	GO:0005524	COMP	MF
Zm00001d003309	GO:0008131	COMP	MF
Zm00001d003309	GO:0009308	COMP	BP
Zm00001d003309	GO:0048038	COMP	MF
Zm00001d003309	GO:0055114	COMP	BP
Zm00001d003311	GO:0016491	COMP	MF
Zm00001d003311	GO:0045543	COMP	MF
Zm00001d003319	GO:0000036	COMP	MF
Zm00001d003319	GO:0003824	COMP	MF
Zm00001d003319	GO:0004096	COMP	MF
Zm00001d003319	GO:0006979	COMP	BP
Zm00001d003319	GO:0008152	COMP	BP
Zm00001d003319	GO:0008800	COMP	MF
Zm00001d003319	GO:0016740	COMP	MF
Zm00001d003319	GO:0030655	COMP	BP
Zm00001d003319	GO:0031177	COMP	MF
Zm00001d003319	GO:0046677	COMP	BP
Zm00001d003319	GO:0048037	COMP	MF
Zm00001d003319	GO:0055114	COMP	BP
Zm00001d003321	GO:0004048	COMP	MF
Zm00001d003321	GO:0004618	COMP	MF
Zm00001d003331	GO:0003700	COMP	MF
Zm00001d003331	GO:0006355	COMP	BP
Zm00001d003331	GO:0008270	COMP	MF
Zm00001d003331	GO:0043565	COMP	MF
Zm00001d003333	GO:0003677	COMP	MF
Zm00001d003333	GO:0006281	COMP	BP
Zm00001d003342	GO:0005622	COMP	CC
Zm00001d003342	GO:0008270	COMP	MF
Zm00001d003347	GO:0003924	COMP	MF
Zm00001d003347	GO:0005515	COMP	MF
Zm00001d003347	GO:0005524	COMP	MF
Zm00001d003347	GO:0005525	COMP	MF
Zm00001d003347	GO:0005622	COMP	CC
Zm00001d003347	GO:0006355	COMP	BP
Zm00001d003347	GO:0006886	COMP	BP
Zm00001d003347	GO:0006913	COMP	BP
Zm00001d003347	GO:0007165	COMP	BP
Zm00001d003347	GO:0007264	COMP	BP
Zm00001d003347	GO:0008134	COMP	MF
Zm00001d003347	GO:0015031	COMP	BP
Zm00001d003349	GO:0004497	COMP	MF
Zm00001d003349	GO:0004499	COMP	MF
Zm00001d003349	GO:0005506	COMP	MF
Zm00001d003349	GO:0009055	COMP	MF
Zm00001d003349	GO:0016132	EXP	BP
Zm00001d003349	GO:0020037	COMP	MF
Zm00001d003349	GO:0048645	EXP	BP
Zm00001d003349	GO:0055114	COMP	BP
Zm00001d003354	GO:0000166	COMP	MF
Zm00001d003354	GO:0005524	COMP	MF
Zm00001d003354	GO:0016020	COMP	CC
Zm00001d003354	GO:0016887	COMP	MF
Zm00001d003354	GO:0017111	COMP	MF
Zm00001d003364	GO:0030001	COMP	BP
Zm00001d003364	GO:0046872	COMP	MF
Zm00001d003368	GO:0003777	COMP	MF
Zm00001d003368	GO:0005524	COMP	MF
Zm00001d003368	GO:0007018	COMP	BP
Zm00001d003372	GO:0005488	COMP	MF
Zm00001d003373	GO:0000166	COMP	MF
Zm00001d003373	GO:0004222	COMP	MF
Zm00001d003373	GO:0005524	COMP	MF
Zm00001d003373	GO:0008270	COMP	MF
Zm00001d003373	GO:0009536	EXP	CC
Zm00001d003373	GO:0016021	COMP	CC
Zm00001d003373	GO:0017111	COMP	MF
Zm00001d003377	GO:0004672	COMP	MF
Zm00001d003377	GO:0004674	COMP	MF
Zm00001d003377	GO:0005524	COMP	MF
Zm00001d003377	GO:0006468	COMP	BP
Zm00001d003378	GO:0003676	COMP	MF
Zm00001d003378	GO:0003968	COMP	MF
Zm00001d003378	GO:0006306	EXP	BP
Zm00001d003378	GO:0006325	EXP	BP
Zm00001d003379	GO:0006952	COMP	BP
Zm00001d003379	GO:0009607	COMP	BP
Zm00001d003381	GO:0004601	COMP	MF
Zm00001d003381	GO:0006979	COMP	BP
Zm00001d003381	GO:0020037	COMP	MF
Zm00001d003381	GO:0055114	COMP	BP
Zm00001d003395	GO:0003677	COMP	MF
Zm00001d003395	GO:0003824	COMP	MF
Zm00001d003395	GO:0004049	COMP	MF
Zm00001d003395	GO:0004879	COMP	MF
Zm00001d003395	GO:0005634	COMP	CC
Zm00001d003395	GO:0006355	COMP	BP
Zm00001d003395	GO:0006541	COMP	BP
Zm00001d003395	GO:0008152	COMP	BP
Zm00001d003395	GO:0009058	COMP	BP
Zm00001d003395	GO:0009532	EXP	CC
Zm00001d003398	GO:0005267	COMP	MF
Zm00001d003398	GO:0005515	EXP	MF
Zm00001d003398	GO:0005783	EXP	CC
Zm00001d003398	GO:0006813	COMP	BP
Zm00001d003398	GO:0009960	EXP	BP
Zm00001d003398	GO:0016021	COMP	CC
Zm00001d003398	GO:0017038	EXP	BP
Zm00001d003398	GO:0042735	EXP	CC
Zm00001d003399	GO:0004672	COMP	MF
Zm00001d003399	GO:0004674	COMP	MF
Zm00001d003399	GO:0005515	COMP	MF
Zm00001d003399	GO:0005524	COMP	MF
Zm00001d003399	GO:0006468	COMP	BP
Zm00001d003400	GO:0003777	COMP	MF
Zm00001d003400	GO:0005875	COMP	CC
Zm00001d003400	GO:0007017	COMP	BP
Zm00001d003401	GO:0005634	EXP	CC
Zm00001d003401	GO:0005769	EXP	CC
Zm00001d003401	GO:0005829	EXP	CC
Zm00001d003401	GO:0009414	EXP	BP
Zm00001d003401	GO:0009620	EXP	BP
Zm00001d003401	GO:0019904	COMP	MF
Zm00001d003401	GO:1902074	EXP	BP
Zm00001d003403	GO:0006364	COMP	BP
Zm00001d003404	GO:0016020	EXP	CC
Zm00001d003405	GO:0006869	COMP	BP
Zm00001d003405	GO:0008289	COMP	MF
Zm00001d003406	GO:0003677	COMP	MF
Zm00001d003406	GO:0003779	COMP	MF
Zm00001d003406	GO:0004879	COMP	MF
Zm00001d003406	GO:0005634	COMP	CC
Zm00001d003406	GO:0006355	COMP	BP
Zm00001d003406	GO:0016043	COMP	BP
Zm00001d003406	GO:0030036	COMP	BP
Zm00001d003409	GO:0003700	COMP	MF
Zm00001d003409	GO:0005634	COMP	CC
Zm00001d003409	GO:0006355	COMP	BP
Zm00001d003409	GO:0043565	COMP	MF
Zm00001d003411	GO:0003735	COMP	MF
Zm00001d003411	GO:0005622	COMP	CC
Zm00001d003411	GO:0005840	COMP	CC
Zm00001d003411	GO:0006412	COMP	BP
Zm00001d003411	GO:0009536	COMP	CC
Zm00001d003412	GO:0003677	COMP	MF
Zm00001d003412	GO:0016068	COMP	BP
Zm00001d003412	GO:0042309	COMP	BP
Zm00001d003412	GO:0050825	COMP	MF
Zm00001d003412	GO:0050826	COMP	BP
Zm00001d003414	GO:0003677	COMP	MF
Zm00001d003414	GO:0006355	COMP	BP
Zm00001d003414	GO:0042309	COMP	BP
Zm00001d003414	GO:0050825	COMP	MF
Zm00001d003414	GO:0050826	COMP	BP
Zm00001d003415	GO:0006777	COMP	BP
Zm00001d003422	GO:0016020	COMP	CC
Zm00001d003425	GO:0042309	COMP	BP
Zm00001d003425	GO:0050825	COMP	MF
Zm00001d003425	GO:0050826	COMP	BP
Zm00001d003426	GO:0003824	COMP	MF
Zm00001d003426	GO:0004252	COMP	MF
Zm00001d003426	GO:0005515	COMP	MF
Zm00001d003426	GO:0006508	COMP	BP
Zm00001d003426	GO:0008236	COMP	MF
Zm00001d003426	GO:0035450	EXP	CC
Zm00001d003426	GO:0042651	EXP	CC
Zm00001d003427	GO:0003676	COMP	MF
Zm00001d003427	GO:0004386	COMP	MF
Zm00001d003427	GO:0005524	COMP	MF
Zm00001d003429	GO:0004952	COMP	MF
Zm00001d003429	GO:0006006	COMP	BP
Zm00001d003429	GO:0007186	COMP	BP
Zm00001d003429	GO:0009532	EXP	CC
Zm00001d003429	GO:0016021	COMP	CC
Zm00001d003429	GO:0047100	COMP	MF
Zm00001d003429	GO:0051287	COMP	MF
Zm00001d003429	GO:0055114	COMP	BP
Zm00001d003430	GO:0000166	COMP	MF
Zm00001d003430	GO:0003723	COMP	MF
Zm00001d003430	GO:0004420	COMP	MF
Zm00001d003430	GO:0004812	COMP	MF
Zm00001d003430	GO:0004831	COMP	MF
Zm00001d003430	GO:0005524	COMP	MF
Zm00001d003430	GO:0005737	COMP	CC
Zm00001d003430	GO:0006412	COMP	BP
Zm00001d003430	GO:0006418	COMP	BP
Zm00001d003430	GO:0006437	COMP	BP
Zm00001d003430	GO:0009532	EXP	CC
Zm00001d003430	GO:0042309	COMP	BP
Zm00001d003430	GO:0050825	COMP	MF
Zm00001d003430	GO:0050826	COMP	BP
Zm00001d003431	GO:0004857	COMP	MF
Zm00001d003431	GO:0005524	COMP	MF
Zm00001d003431	GO:0005618	COMP	CC
Zm00001d003431	GO:0005975	COMP	BP
Zm00001d003431	GO:0016773	COMP	MF
Zm00001d003431	GO:0030599	COMP	MF
Zm00001d003431	GO:0042545	COMP	BP
Zm00001d003434	GO:0003824	COMP	MF
Zm00001d003434	GO:0004034	COMP	MF
Zm00001d003434	GO:0005975	COMP	BP
Zm00001d003434	GO:0016853	COMP	MF
Zm00001d003434	GO:0030246	COMP	MF
Zm00001d003448	GO:0003824	COMP	MF
Zm00001d003448	GO:0004022	COMP	MF
Zm00001d003448	GO:0008152	COMP	BP
Zm00001d003448	GO:0008667	COMP	MF
Zm00001d003448	GO:0009239	COMP	BP
Zm00001d003448	GO:0016491	COMP	MF
Zm00001d003448	GO:0044237	COMP	BP
Zm00001d003448	GO:0050662	COMP	MF
Zm00001d003448	GO:0055114	COMP	BP
Zm00001d003451	GO:0005634	COMP	CC
Zm00001d003459	GO:0006457	COMP	BP
Zm00001d003459	GO:0009536	EXP	CC
Zm00001d003459	GO:0031072	COMP	MF
Zm00001d003459	GO:0051082	COMP	MF
Zm00001d003462	GO:0003824	COMP	MF
Zm00001d003462	GO:0009107	COMP	BP
Zm00001d003462	GO:0016992	COMP	MF
Zm00001d003462	GO:0051536	COMP	MF
Zm00001d003462	GO:0051539	COMP	MF
Zm00001d003470	GO:0005198	COMP	MF
Zm00001d003470	GO:0007186	COMP	BP
Zm00001d003470	GO:0009507	COMP	CC
Zm00001d003470	GO:0010287	EXP	CC
Zm00001d003470	GO:0016021	COMP	CC
Zm00001d003476	GO:0006511	COMP	BP
Zm00001d003477	GO:0003913	COMP	MF
Zm00001d003477	GO:0006281	COMP	BP
Zm00001d003483	GO:0008152	COMP	BP
Zm00001d003483	GO:0016758	COMP	MF
Zm00001d003483	GO:0050403	COMP	MF
Zm00001d003483	GO:0050502	COMP	MF
Zm00001d003492	GO:0003676	COMP	MF
Zm00001d003492	GO:0004519	COMP	MF
Zm00001d003492	GO:0005727	COMP	CC
Zm00001d003492	GO:0009405	COMP	BP
Zm00001d003493	GO:0000786	COMP	CC
Zm00001d003493	GO:0003677	COMP	MF
Zm00001d003493	GO:0006334	COMP	BP
Zm00001d003497	GO:0003677	COMP	MF
Zm00001d003497	GO:0004879	COMP	MF
Zm00001d003497	GO:0005515	COMP	MF
Zm00001d003497	GO:0005634	COMP	CC
Zm00001d003497	GO:0006355	COMP	BP
Zm00001d003497	GO:0008270	COMP	MF
Zm00001d003502	GO:0006614	COMP	BP
Zm00001d003502	GO:0008312	COMP	MF
Zm00001d003502	GO:0048500	COMP	CC
Zm00001d003504	GO:0044464	EXP	CC
Zm00001d003505	GO:0008270	COMP	MF
Zm00001d003508	GO:0015078	COMP	MF
Zm00001d003508	GO:0015986	COMP	BP
Zm00001d003508	GO:0033179	COMP	CC
Zm00001d003509	GO:0003824	COMP	MF
Zm00001d003509	GO:0004721	COMP	MF
Zm00001d003510	GO:0008107	COMP	MF
Zm00001d003510	GO:0016020	COMP	CC
Zm00001d003510	GO:0042546	COMP	BP
Zm00001d003511	GO:0005215	COMP	MF
Zm00001d003511	GO:0005488	COMP	MF
Zm00001d003511	GO:0005739	COMP	CC
Zm00001d003511	GO:0005743	COMP	CC
Zm00001d003511	GO:0006810	COMP	BP
Zm00001d003511	GO:0006839	COMP	BP
Zm00001d003511	GO:0016020	COMP	CC
Zm00001d003511	GO:0055085	COMP	BP
Zm00001d003512	GO:0004497	COMP	MF
Zm00001d003512	GO:0008152	COMP	BP
Zm00001d003512	GO:0009507	COMP	CC
Zm00001d003512	GO:0009540	COMP	MF
Zm00001d003512	GO:0009688	COMP	BP
Zm00001d003512	GO:0016020	COMP	CC
Zm00001d003512	GO:0016117	COMP	BP
Zm00001d003512	GO:0016491	COMP	MF
Zm00001d003512	GO:0031976	EXP	CC
Zm00001d003512	GO:0042651	EXP	CC
Zm00001d003512	GO:0055114	COMP	BP
Zm00001d003515	GO:0004190	COMP	MF
Zm00001d003515	GO:0006508	COMP	BP
Zm00001d003522	GO:0004351	COMP	MF
Zm00001d003522	GO:0006536	COMP	BP
Zm00001d003522	GO:0016831	COMP	MF
Zm00001d003522	GO:0019752	COMP	BP
Zm00001d003522	GO:0030170	COMP	MF
Zm00001d003525	GO:0016491	COMP	MF
Zm00001d003525	GO:0055114	COMP	BP
Zm00001d003530	GO:0004177	COMP	MF
Zm00001d003530	GO:0004185	COMP	MF
Zm00001d003530	GO:0006508	COMP	BP
Zm00001d003530	GO:0016754	COMP	MF
Zm00001d003530	GO:0047158	COMP	MF
Zm00001d003530	GO:0047202	COMP	MF
Zm00001d003533	GO:0005506	COMP	MF
Zm00001d003533	GO:0005515	COMP	MF
Zm00001d003533	GO:0007530	EXP	BP
Zm00001d003533	GO:0009695	EXP	BP
Zm00001d003533	GO:0016165	EXP	MF
Zm00001d003533	GO:0016702	COMP	MF
Zm00001d003533	GO:0046872	COMP	MF
Zm00001d003533	GO:0055114	COMP	BP
Zm00001d003534	GO:0042646	EXP	CC
Zm00001d003539	GO:0005787	COMP	CC
Zm00001d003539	GO:0006465	COMP	BP
Zm00001d003539	GO:0008233	COMP	MF
Zm00001d003539	GO:0016021	COMP	CC
Zm00001d003550	GO:0004857	COMP	MF
Zm00001d003550	GO:0030599	COMP	MF
Zm00001d003552	GO:0009536	EXP	CC
Zm00001d003555	GO:0005216	COMP	MF
Zm00001d003555	GO:0005249	COMP	MF
Zm00001d003555	GO:0006811	COMP	BP
Zm00001d003555	GO:0006813	COMP	BP
Zm00001d003555	GO:0016020	COMP	CC
Zm00001d003555	GO:0055085	COMP	BP
Zm00001d003556	GO:0003743	COMP	MF
Zm00001d003556	GO:0003924	COMP	MF
Zm00001d003556	GO:0005525	COMP	MF
Zm00001d003556	GO:0005622	COMP	CC
Zm00001d003556	GO:0006413	COMP	BP
Zm00001d003556	GO:0007264	COMP	BP
Zm00001d003559	GO:0000293	COMP	MF
Zm00001d003559	GO:0005506	COMP	MF
Zm00001d003559	GO:0006754	COMP	BP
Zm00001d003559	GO:0009055	COMP	MF
Zm00001d003559	GO:0015662	COMP	MF
Zm00001d003559	GO:0016020	COMP	CC
Zm00001d003559	GO:0016021	COMP	CC
Zm00001d003559	GO:0016491	COMP	MF
Zm00001d003559	GO:0050660	COMP	MF
Zm00001d003559	GO:0055114	COMP	BP
Zm00001d003563	GO:0008152	COMP	BP
Zm00001d003563	GO:0008168	COMP	MF
Zm00001d003569	GO:0004952	COMP	MF
Zm00001d003569	GO:0006835	COMP	BP
Zm00001d003569	GO:0007186	COMP	BP
Zm00001d003569	GO:0008219	COMP	BP
Zm00001d003569	GO:0016020	COMP	CC
Zm00001d003569	GO:0016021	COMP	CC
Zm00001d003569	GO:0017153	COMP	MF
Zm00001d003573	GO:0005622	COMP	CC
Zm00001d003573	GO:0008270	COMP	MF
Zm00001d003575	GO:0005515	COMP	MF
Zm00001d003575	GO:0008270	COMP	MF
Zm00001d003583	GO:0003677	COMP	MF
Zm00001d003583	GO:0006355	COMP	BP
Zm00001d003584	GO:0010181	COMP	MF
Zm00001d003584	GO:0016491	COMP	MF
Zm00001d003584	GO:0016629	COMP	MF
Zm00001d003588	GO:0003924	COMP	MF
Zm00001d003588	GO:0005515	COMP	MF
Zm00001d003588	GO:0005525	COMP	MF
Zm00001d003588	GO:0005622	COMP	CC
Zm00001d003588	GO:0006886	COMP	BP
Zm00001d003588	GO:0006913	COMP	BP
Zm00001d003588	GO:0007165	COMP	BP
Zm00001d003588	GO:0007264	COMP	BP
Zm00001d003588	GO:0015031	COMP	BP
Zm00001d003589	GO:0003924	COMP	MF
Zm00001d003589	GO:0005515	COMP	MF
Zm00001d003589	GO:0005525	COMP	MF
Zm00001d003589	GO:0005622	COMP	CC
Zm00001d003589	GO:0006886	COMP	BP
Zm00001d003589	GO:0006913	COMP	BP
Zm00001d003589	GO:0007165	COMP	BP
Zm00001d003589	GO:0007264	COMP	BP
Zm00001d003589	GO:0015031	COMP	BP
Zm00001d003590	GO:0003824	COMP	MF
Zm00001d003590	GO:0004177	COMP	MF
Zm00001d003590	GO:0006508	COMP	BP
Zm00001d003598	GO:0000156	COMP	MF
Zm00001d003598	GO:0000160	COMP	BP
Zm00001d003598	GO:0006355	COMP	BP
Zm00001d003600	GO:0005198	COMP	MF
Zm00001d003600	GO:0007155	COMP	BP
Zm00001d003600	GO:0015629	COMP	CC
Zm00001d003601	GO:0003677	COMP	MF
Zm00001d003601	GO:0005634	COMP	CC
Zm00001d003601	GO:0006355	COMP	BP
Zm00001d003601	GO:0009725	COMP	BP
Zm00001d003603	GO:0004008	COMP	MF
Zm00001d003603	GO:0005215	COMP	MF
Zm00001d003603	GO:0005524	COMP	MF
Zm00001d003603	GO:0006754	COMP	BP
Zm00001d003603	GO:0006857	COMP	BP
Zm00001d003603	GO:0016020	COMP	CC
Zm00001d003603	GO:0030001	COMP	BP
Zm00001d003603	GO:0046873	COMP	MF
Zm00001d003613	GO:0004949	COMP	MF
Zm00001d003613	GO:0007186	COMP	BP
Zm00001d003613	GO:0016021	COMP	CC
Zm00001d003613	GO:0031352	EXP	CC
Zm00001d003613	GO:0031353	EXP	CC
Zm00001d003614	GO:0004672	COMP	MF
Zm00001d003614	GO:0004674	COMP	MF
Zm00001d003614	GO:0005524	COMP	MF
Zm00001d003614	GO:0006468	COMP	BP
Zm00001d003616	GO:0003676	COMP	MF
Zm00001d003616	GO:0005737	COMP	CC
Zm00001d003616	GO:0008270	COMP	MF
Zm00001d003616	GO:0017089	COMP	MF
Zm00001d003616	GO:0046836	COMP	BP
Zm00001d003616	GO:0051861	COMP	MF
Zm00001d003618	GO:0009536	EXP	CC
Zm00001d003618	GO:0044464	EXP	CC
Zm00001d003621	GO:0004553	COMP	MF
Zm00001d003621	GO:0005975	COMP	BP
Zm00001d003622	GO:0004674	COMP	MF
Zm00001d003622	GO:0005524	COMP	MF
Zm00001d003622	GO:0006468	COMP	BP
Zm00001d003624	GO:0000151	COMP	CC
Zm00001d003624	GO:0004842	COMP	MF
Zm00001d003624	GO:0005488	COMP	MF
Zm00001d003624	GO:0005515	COMP	MF
Zm00001d003624	GO:0005524	COMP	MF
Zm00001d003624	GO:0005975	COMP	BP
Zm00001d003624	GO:0008270	COMP	MF
Zm00001d003624	GO:0016567	COMP	BP
Zm00001d003624	GO:0016773	COMP	MF
Zm00001d003626	GO:0003677	COMP	MF
Zm00001d003626	GO:0006355	COMP	BP
Zm00001d003630	GO:0016290	COMP	MF
Zm00001d003645	GO:0003677	COMP	MF
Zm00001d003645	GO:0003700	COMP	MF
Zm00001d003645	GO:0004879	COMP	MF
Zm00001d003645	GO:0005634	COMP	CC
Zm00001d003645	GO:0006355	COMP	BP
Zm00001d003645	GO:0043565	COMP	MF
Zm00001d003648	GO:0005515	COMP	MF
Zm00001d003648	GO:0008270	COMP	MF
Zm00001d003655	GO:0003676	COMP	MF
Zm00001d003655	GO:0003725	COMP	MF
Zm00001d003655	GO:0004356	COMP	MF
Zm00001d003655	GO:0004386	COMP	MF
Zm00001d003655	GO:0005524	COMP	MF
Zm00001d003655	GO:0005622	COMP	CC
Zm00001d003655	GO:0006542	COMP	BP
Zm00001d003655	GO:0006807	COMP	BP
Zm00001d003655	GO:0008026	COMP	MF
Zm00001d003658	GO:0004644	COMP	MF
Zm00001d003658	GO:0006189	COMP	BP
Zm00001d003658	GO:0008168	COMP	MF
Zm00001d003658	GO:0008864	COMP	MF
Zm00001d003658	GO:0009058	COMP	BP
Zm00001d003658	GO:0009536	EXP	CC
Zm00001d003658	GO:0016742	COMP	MF
Zm00001d003659	GO:0004672	COMP	MF
Zm00001d003659	GO:0004674	COMP	MF
Zm00001d003659	GO:0005524	COMP	MF
Zm00001d003659	GO:0006468	COMP	BP
Zm00001d003663	GO:0000774	COMP	MF
Zm00001d003663	GO:0005515	COMP	MF
Zm00001d003663	GO:0005739	COMP	CC
Zm00001d003663	GO:0006457	COMP	BP
Zm00001d003663	GO:0009532	EXP	CC
Zm00001d003663	GO:0030150	COMP	BP
Zm00001d003663	GO:0042803	COMP	MF
Zm00001d003663	GO:0051087	COMP	MF
Zm00001d003666	GO:0016020	COMP	CC
Zm00001d003666	GO:0030001	COMP	BP
[truncated: 24,924 more rows]

## Sheet: GO Terms - Maize2
Maize2 Gene	GO Term	Evidence Code	Type
Zm00001d004837	GO:0003676	COMP	MF
Zm00001d004841	GO:0003735	COMP	MF
Zm00001d004841	GO:0005622	COMP	CC
Zm00001d004841	GO:0005840	COMP	CC
Zm00001d004841	GO:0006412	COMP	BP
Zm00001d004843	GO:0006950	COMP	BP
Zm00001d004846	GO:0000145	COMP	CC
Zm00001d004846	GO:0006887	COMP	BP
Zm00001d004857	GO:0003700	COMP	MF
Zm00001d004857	GO:0005634	COMP	CC
Zm00001d004857	GO:0006355	COMP	BP
Zm00001d004857	GO:0043565	COMP	MF
Zm00001d004857	GO:0046983	COMP	MF
Zm00001d004868	GO:0005634	COMP	CC
Zm00001d004868	GO:0006355	COMP	BP
Zm00001d004877	GO:0004672	COMP	MF
Zm00001d004877	GO:0004674	COMP	MF
Zm00001d004877	GO:0005524	COMP	MF
Zm00001d004877	GO:0006468	COMP	BP
Zm00001d004889	GO:0003700	COMP	MF
Zm00001d004889	GO:0006355	COMP	BP
Zm00001d004889	GO:0010358	EXP	BP
Zm00001d004889	GO:0043565	COMP	MF
Zm00001d004889	GO:0060771	EXP	BP
Zm00001d004894	GO:0009532	EXP	CC
Zm00001d004894	GO:0015977	COMP	BP
Zm00001d004894	GO:0016984	COMP	MF
Zm00001d004894	GO:0050515	COMP	MF
Zm00001d004898	GO:0005515	COMP	MF
Zm00001d004898	GO:0008270	COMP	MF
Zm00001d004909	GO:0004089	COMP	MF
Zm00001d004913	GO:0004725	COMP	MF
Zm00001d004913	GO:0006470	COMP	BP
Zm00001d004913	GO:0008138	COMP	MF
Zm00001d004913	GO:0016311	COMP	BP
Zm00001d004913	GO:0016791	COMP	MF
Zm00001d004915	GO:0006486	COMP	BP
Zm00001d004915	GO:0008373	COMP	MF
Zm00001d004915	GO:0030173	COMP	CC
Zm00001d004917	GO:0003677	COMP	MF
Zm00001d004917	GO:0004879	COMP	MF
Zm00001d004917	GO:0005515	COMP	MF
Zm00001d004917	GO:0005634	COMP	CC
Zm00001d004917	GO:0006355	COMP	BP
Zm00001d004917	GO:0008270	COMP	MF
Zm00001d004925	GO:0005515	COMP	MF
Zm00001d004925	GO:0008270	COMP	MF
Zm00001d004929	GO:0004672	COMP	MF
Zm00001d004929	GO:0004674	COMP	MF
Zm00001d004929	GO:0005515	COMP	MF
Zm00001d004929	GO:0005524	COMP	MF
Zm00001d004929	GO:0006468	COMP	BP
Zm00001d004930	GO:0006457	COMP	BP
Zm00001d004931	GO:0016020	COMP	CC
Zm00001d004931	GO:0030001	COMP	BP
Zm00001d004931	GO:0046872	COMP	MF
Zm00001d004931	GO:0051260	COMP	BP
Zm00001d004934	GO:0005199	COMP	MF
Zm00001d004945	GO:0005249	COMP	MF
Zm00001d004945	GO:0006813	COMP	BP
Zm00001d004945	GO:0008076	COMP	CC
Zm00001d004955	GO:0016307	COMP	MF
Zm00001d004955	GO:0046488	COMP	BP
Zm00001d004956	GO:0003677	COMP	MF
Zm00001d004956	GO:0003899	COMP	MF
Zm00001d004956	GO:0005634	COMP	CC
Zm00001d004956	GO:0006351	COMP	BP
Zm00001d004957	GO:0004497	COMP	MF
Zm00001d004957	GO:0005506	COMP	MF
Zm00001d004957	GO:0009055	COMP	MF
Zm00001d004957	GO:0020037	COMP	MF
Zm00001d004957	GO:0055114	COMP	BP
Zm00001d004960	GO:0003824	COMP	MF
Zm00001d004960	GO:0003852	COMP	MF
Zm00001d004960	GO:0009098	COMP	BP
Zm00001d004960	GO:0009532	EXP	CC
Zm00001d004960	GO:0019752	COMP	BP
Zm00001d004960	GO:0046912	COMP	MF
Zm00001d004966	GO:0005515	COMP	MF
Zm00001d004976	GO:0009966	COMP	BP
Zm00001d004977	GO:0016020	COMP	CC
Zm00001d004977	GO:0017004	COMP	BP
Zm00001d004977	GO:0055114	COMP	BP
Zm00001d004979	GO:0005488	COMP	MF
Zm00001d004979	GO:0005515	COMP	MF
Zm00001d004979	GO:0008270	COMP	MF
Zm00001d004986	GO:0003676	COMP	MF
Zm00001d004986	GO:0003723	COMP	MF
Zm00001d005005	GO:0003700	COMP	MF
Zm00001d005005	GO:0006355	COMP	BP
Zm00001d005005	GO:0008270	COMP	MF
Zm00001d005005	GO:0043565	COMP	MF
Zm00001d005006	GO:0009289	COMP	CC
Zm00001d005006	GO:0009405	COMP	BP
Zm00001d005013	GO:0007186	COMP	BP
Zm00001d005013	GO:0016020	COMP	CC
Zm00001d005015	GO:0016068	COMP	BP
Zm00001d005016	GO:0003677	COMP	MF
Zm00001d005016	GO:0003700	COMP	MF
Zm00001d005016	GO:0006355	COMP	BP
Zm00001d005018	GO:0006855	COMP	BP
Zm00001d005018	GO:0015238	COMP	MF
Zm00001d005018	GO:0015297	COMP	MF
Zm00001d005018	GO:0016020	COMP	CC
Zm00001d005018	GO:0055085	COMP	BP
Zm00001d005019	GO:0003824	COMP	MF
Zm00001d005019	GO:0004467	COMP	MF
Zm00001d005019	GO:0008152	COMP	BP
Zm00001d005023	GO:0003735	COMP	MF
Zm00001d005023	GO:0005622	COMP	CC
Zm00001d005023	GO:0005840	COMP	CC
Zm00001d005023	GO:0006412	COMP	BP
Zm00001d005026	GO:0004161	COMP	MF
Zm00001d005026	GO:0004337	COMP	MF
Zm00001d005027	GO:0042309	COMP	BP
Zm00001d005027	GO:0050825	COMP	MF
Zm00001d005027	GO:0050826	COMP	BP
Zm00001d005028	GO:0003677	COMP	MF
Zm00001d005028	GO:0006355	COMP	BP
Zm00001d005029	GO:0003677	COMP	MF
Zm00001d005029	GO:0004879	COMP	MF
Zm00001d005029	GO:0005634	COMP	CC
Zm00001d005029	GO:0006355	COMP	BP
Zm00001d005029	GO:0009405	COMP	BP
Zm00001d005032	GO:0006812	COMP	BP
Zm00001d005032	GO:0006835	COMP	BP
Zm00001d005032	GO:0015299	COMP	MF
Zm00001d005032	GO:0016020	COMP	CC
Zm00001d005032	GO:0016021	COMP	CC
Zm00001d005032	GO:0017153	COMP	MF
Zm00001d005032	GO:0055085	COMP	BP
Zm00001d005035	GO:0003824	COMP	MF
Zm00001d005035	GO:0004306	COMP	MF
Zm00001d005035	GO:0005488	COMP	MF
Zm00001d005035	GO:0009058	COMP	BP
Zm00001d005035	GO:0016779	COMP	MF
Zm00001d005036	GO:0004672	COMP	MF
Zm00001d005036	GO:0004674	COMP	MF
Zm00001d005036	GO:0005524	COMP	MF
Zm00001d005036	GO:0006468	COMP	BP
Zm00001d005039	GO:0009269	COMP	BP
Zm00001d005047	GO:0005242	COMP	MF
Zm00001d005047	GO:0006813	COMP	BP
Zm00001d005047	GO:0016020	COMP	CC
Zm00001d005051	GO:0004871	COMP	MF
Zm00001d005051	GO:0005515	COMP	MF
Zm00001d005051	GO:0009416	COMP	BP
Zm00001d005055	GO:0003677	COMP	MF
Zm00001d005057	GO:0003700	COMP	MF
Zm00001d005057	GO:0006355	COMP	BP
Zm00001d005057	GO:0043565	COMP	MF
Zm00001d005199	GO:0004672	COMP	MF
Zm00001d005199	GO:0004674	COMP	MF
Zm00001d005199	GO:0005524	COMP	MF
Zm00001d005199	GO:0006468	COMP	BP
Zm00001d005200	GO:0003735	COMP	MF
Zm00001d005200	GO:0005622	COMP	CC
Zm00001d005200	GO:0005840	COMP	CC
Zm00001d005200	GO:0006412	COMP	BP
Zm00001d005205	GO:0003723	COMP	MF
Zm00001d005208	GO:0003677	COMP	MF
Zm00001d005208	GO:0006355	COMP	BP
Zm00001d005228	GO:0003735	COMP	MF
Zm00001d005228	GO:0005622	COMP	CC
Zm00001d005228	GO:0005840	COMP	CC
Zm00001d005228	GO:0006412	COMP	BP
Zm00001d005228	GO:0015934	COMP	CC
Zm00001d005229	GO:0006814	COMP	BP
Zm00001d005229	GO:0006885	COMP	BP
Zm00001d005229	GO:0015385	COMP	MF
Zm00001d005229	GO:0016021	COMP	CC
Zm00001d005230	GO:0004867	COMP	MF
Zm00001d005239	GO:0005524	COMP	MF
Zm00001d005239	GO:0008033	COMP	BP
Zm00001d005239	GO:0009824	COMP	MF
Zm00001d005240	GO:0003824	COMP	MF
Zm00001d005240	GO:0004722	COMP	MF
Zm00001d005240	GO:0006470	COMP	BP
Zm00001d005240	GO:0008287	COMP	CC
Zm00001d005244	GO:0003677	COMP	MF
Zm00001d005244	GO:0003700	COMP	MF
Zm00001d005244	GO:0005634	COMP	CC
Zm00001d005244	GO:0006351	COMP	BP
Zm00001d005244	GO:0006355	COMP	BP
Zm00001d005244	GO:0043565	COMP	MF
Zm00001d005244	GO:0046983	COMP	MF
Zm00001d005248	GO:0004579	COMP	MF
Zm00001d005248	GO:0005789	COMP	CC
Zm00001d005248	GO:0018279	COMP	BP
Zm00001d005250	GO:0005515	COMP	MF
Zm00001d005250	GO:0008270	COMP	MF
Zm00001d005250	GO:0016020	COMP	CC
Zm00001d005250	GO:0016760	COMP	MF
Zm00001d005250	GO:0016761	COMP	MF
Zm00001d005250	GO:0030244	COMP	BP
Zm00001d005251	GO:0010181	COMP	MF
Zm00001d005251	GO:0016491	COMP	MF
Zm00001d005251	GO:0045892	COMP	BP
Zm00001d005252	GO:0004672	COMP	MF
Zm00001d005252	GO:0004674	COMP	MF
Zm00001d005252	GO:0005515	COMP	MF
Zm00001d005252	GO:0005524	COMP	MF
Zm00001d005252	GO:0006468	COMP	BP
Zm00001d005253	GO:0005262	COMP	MF
Zm00001d005253	GO:0006816	COMP	BP
Zm00001d005253	GO:0015992	COMP	BP
Zm00001d005253	GO:0016021	COMP	CC
Zm00001d005253	GO:0016471	COMP	CC
Zm00001d005253	GO:0016820	COMP	MF
Zm00001d005298	GO:0004672	COMP	MF
Zm00001d005298	GO:0004674	COMP	MF
Zm00001d005298	GO:0005515	COMP	MF
Zm00001d005298	GO:0005524	COMP	MF
Zm00001d005298	GO:0006468	COMP	BP
Zm00001d005300	GO:0003677	COMP	MF
Zm00001d005300	GO:0005516	COMP	MF
Zm00001d005306	GO:0003924	COMP	MF
Zm00001d005306	GO:0005525	COMP	MF
Zm00001d005307	GO:0003677	COMP	MF
Zm00001d005308	GO:0000166	COMP	MF
Zm00001d005308	GO:0004849	COMP	MF
Zm00001d005308	GO:0017111	COMP	MF
Zm00001d005312	GO:0016747	COMP	MF
Zm00001d005313	GO:0004806	COMP	MF
Zm00001d005313	GO:0006629	COMP	BP
Zm00001d005315	GO:0016020	COMP	CC
Zm00001d005315	GO:0051260	COMP	BP
Zm00001d005317	GO:0008152	COMP	BP
Zm00001d005317	GO:0016597	COMP	MF
Zm00001d005322	GO:0000786	COMP	CC
Zm00001d005322	GO:0003677	COMP	MF
Zm00001d005322	GO:0005634	COMP	CC
Zm00001d005322	GO:0006334	COMP	BP
Zm00001d005323	GO:0005622	COMP	CC
Zm00001d005323	GO:0008270	COMP	MF
Zm00001d005324	GO:0004672	COMP	MF
Zm00001d005324	GO:0004674	COMP	MF
Zm00001d005324	GO:0005524	COMP	MF
Zm00001d005324	GO:0006468	COMP	BP
Zm00001d005328	GO:0004806	COMP	MF
Zm00001d005328	GO:0006629	COMP	BP
Zm00001d005328	GO:0016042	COMP	BP
Zm00001d005329	GO:0003824	COMP	MF
Zm00001d005329	GO:0003919	COMP	MF
Zm00001d005329	GO:0008152	COMP	BP
Zm00001d005329	GO:0008531	COMP	MF
Zm00001d005329	GO:0008967	COMP	MF
Zm00001d005329	GO:0016787	COMP	MF
Zm00001d005333	GO:0030145	COMP	MF
Zm00001d005333	GO:0045735	COMP	MF
Zm00001d005333	GO:0048046	COMP	CC
Zm00001d005334	GO:0003735	COMP	MF
Zm00001d005334	GO:0005622	COMP	CC
Zm00001d005334	GO:0005840	COMP	CC
Zm00001d005334	GO:0006412	COMP	BP
Zm00001d005338	GO:0003676	COMP	MF
Zm00001d005338	GO:0005179	COMP	MF
Zm00001d005338	GO:0005576	COMP	CC
Zm00001d005343	GO:0008477	COMP	MF
Zm00001d005343	GO:0045437	COMP	MF
Zm00001d005343	GO:0047622	COMP	MF
Zm00001d005343	GO:0047724	COMP	MF
Zm00001d005344	GO:0000160	COMP	BP
Zm00001d005344	GO:0004871	COMP	MF
Zm00001d005346	GO:0009532	EXP	CC
Zm00001d005346	GO:0016491	COMP	MF
Zm00001d005346	GO:0055114	COMP	BP
Zm00001d005347	GO:0004148	COMP	MF
Zm00001d005347	GO:0006813	COMP	BP
Zm00001d005347	GO:0008324	COMP	MF
Zm00001d005347	GO:0016491	COMP	MF
Zm00001d005347	GO:0016656	COMP	MF
Zm00001d005347	GO:0050660	COMP	MF
Zm00001d005347	GO:0055114	COMP	BP
Zm00001d005351	GO:0004664	COMP	MF
Zm00001d005351	GO:0009094	COMP	BP
Zm00001d005351	GO:0009532	EXP	CC
Zm00001d005351	GO:0047769	COMP	MF
Zm00001d005358	GO:0009306	COMP	BP
Zm00001d005359	GO:0042646	EXP	CC
Zm00001d005361	GO:0004672	COMP	MF
Zm00001d005361	GO:0004674	COMP	MF
Zm00001d005361	GO:0005524	COMP	MF
Zm00001d005361	GO:0006468	COMP	BP
Zm00001d005454	GO:0017148	COMP	BP
Zm00001d005454	GO:0030598	COMP	MF
Zm00001d005456	GO:0008152	COMP	BP
Zm00001d005456	GO:0016758	COMP	MF
Zm00001d005456	GO:0033836	COMP	MF
Zm00001d005456	GO:0047893	COMP	MF
Zm00001d005456	GO:0050403	COMP	MF
Zm00001d005456	GO:0050502	COMP	MF
Zm00001d005459	GO:0003824	COMP	MF
Zm00001d005459	GO:0008270	COMP	MF
Zm00001d005459	GO:0016787	COMP	MF
Zm00001d005460	GO:0005509	COMP	MF
Zm00001d005460	GO:0005783	COMP	CC
Zm00001d005460	GO:0006457	COMP	BP
Zm00001d005460	GO:0051082	COMP	MF
Zm00001d005465	GO:0004857	COMP	MF
Zm00001d005465	GO:0030599	COMP	MF
Zm00001d005468	GO:0006810	COMP	BP
Zm00001d005468	GO:0016021	COMP	CC
Zm00001d005468	GO:0016192	COMP	BP
Zm00001d005478	GO:0005515	COMP	MF
Zm00001d005478	GO:0008270	COMP	MF
Zm00001d005478	GO:0016020	COMP	CC
Zm00001d005478	GO:0016760	COMP	MF
Zm00001d005478	GO:0030244	COMP	BP
Zm00001d005620	GO:0008152	COMP	BP
Zm00001d005620	GO:0016758	COMP	MF
Zm00001d005620	GO:0050403	COMP	MF
Zm00001d005620	GO:0050502	COMP	MF
Zm00001d005622	GO:0003700	COMP	MF
Zm00001d005622	GO:0006355	COMP	BP
Zm00001d005622	GO:0043565	COMP	MF
Zm00001d005624	GO:0005506	COMP	MF
Zm00001d005624	GO:0006629	COMP	BP
Zm00001d005624	GO:0006633	COMP	BP
Zm00001d005624	GO:0016491	COMP	MF
Zm00001d005624	GO:0016717	COMP	MF
Zm00001d005624	GO:0020037	COMP	MF
Zm00001d005624	GO:0055114	COMP	BP
Zm00001d005627	GO:0004185	COMP	MF
Zm00001d005627	GO:0006508	COMP	BP
Zm00001d005627	GO:0016754	COMP	MF
Zm00001d005627	GO:0047158	COMP	MF
Zm00001d005627	GO:0047202	COMP	MF
Zm00001d005629	GO:0016021	COMP	CC
Zm00001d005629	GO:0042309	COMP	BP
Zm00001d005629	GO:0050825	COMP	MF
Zm00001d005629	GO:0050826	COMP	BP
Zm00001d005630	GO:0005515	COMP	MF
Zm00001d005630	GO:0008270	COMP	MF
Zm00001d005632	GO:0003951	COMP	MF
Zm00001d005632	GO:0008152	COMP	BP
Zm00001d005632	GO:0042736	COMP	MF
Zm00001d005642	GO:0003735	COMP	MF
Zm00001d005642	GO:0005622	COMP	CC
Zm00001d005642	GO:0005840	COMP	CC
Zm00001d005642	GO:0006412	COMP	BP
Zm00001d005647	GO:0004672	COMP	MF
Zm00001d005647	GO:0004674	COMP	MF
Zm00001d005647	GO:0005524	COMP	MF
Zm00001d005647	GO:0006468	COMP	BP
Zm00001d005648	GO:0016020	COMP	CC
Zm00001d005649	GO:0005741	COMP	CC
Zm00001d005649	GO:0006820	COMP	BP
Zm00001d005649	GO:0008308	COMP	MF
Zm00001d005649	GO:0055085	COMP	BP
Zm00001d005650	GO:0005634	COMP	CC
Zm00001d005650	GO:0008270	COMP	MF
Zm00001d005650	GO:0018024	COMP	MF
Zm00001d005656	GO:0030001	COMP	BP
Zm00001d005656	GO:0046872	COMP	MF
Zm00001d005671	GO:0016021	COMP	CC
Zm00001d005674	GO:0000015	COMP	CC
Zm00001d005674	GO:0000287	COMP	MF
Zm00001d005674	GO:0004634	COMP	MF
Zm00001d005674	GO:0006096	COMP	BP
Zm00001d005678	GO:0005525	COMP	MF
Zm00001d005678	GO:0005737	COMP	CC
Zm00001d005685	GO:0005515	COMP	MF
Zm00001d005685	GO:0008270	COMP	MF
Zm00001d005687	GO:0003824	COMP	MF
Zm00001d005687	GO:0003825	COMP	MF
Zm00001d005687	GO:0004805	COMP	MF
Zm00001d005687	GO:0005992	COMP	BP
Zm00001d005687	GO:0008152	COMP	BP
Zm00001d005688	GO:0008152	COMP	BP
Zm00001d005688	GO:0016758	COMP	MF
Zm00001d005688	GO:0050403	COMP	MF
Zm00001d005688	GO:0050502	COMP	MF
Zm00001d005692	GO:0003677	COMP	MF
Zm00001d005692	GO:0003700	COMP	MF
Zm00001d005692	GO:0005634	COMP	CC
Zm00001d005692	GO:0006355	COMP	BP
Zm00001d005692	GO:0043565	COMP	MF
Zm00001d005694	GO:0010467	EXP	BP
Zm00001d005694	GO:0042646	EXP	CC
Zm00001d005695	GO:0008177	COMP	MF
Zm00001d005696	GO:0004672	COMP	MF
Zm00001d005696	GO:0004674	COMP	MF
Zm00001d005696	GO:0005524	COMP	MF
Zm00001d005696	GO:0006468	COMP	BP
Zm00001d005698	GO:0008270	COMP	MF
Zm00001d005699	GO:0000151	COMP	CC
Zm00001d005699	GO:0004842	COMP	MF
Zm00001d005699	GO:0005488	COMP	MF
Zm00001d005699	GO:0016567	COMP	BP
Zm00001d005708	GO:0004806	COMP	MF
Zm00001d005708	GO:0006629	COMP	BP
Zm00001d005711	GO:0005198	COMP	MF
Zm00001d005711	GO:0006633	COMP	BP
Zm00001d005711	GO:0007155	COMP	BP
Zm00001d005711	GO:0015629	COMP	CC
Zm00001d005711	GO:0050080	COMP	MF
Zm00001d005713	GO:0005509	COMP	MF
Zm00001d005713	GO:0005544	COMP	MF
Zm00001d005717	GO:0008152	COMP	BP
Zm00001d005717	GO:0016846	COMP	MF
Zm00001d005727	GO:0003677	COMP	MF
Zm00001d005727	GO:0006281	COMP	BP
Zm00001d005732	GO:0003677	COMP	MF
Zm00001d005732	GO:0003684	COMP	MF
Zm00001d005732	GO:0004879	COMP	MF
Zm00001d005732	GO:0005634	COMP	CC
Zm00001d005732	GO:0006289	COMP	BP
Zm00001d005732	GO:0006355	COMP	BP
Zm00001d005732	GO:0043161	COMP	BP
Zm00001d005733	GO:0030001	COMP	BP
Zm00001d005733	GO:0046872	COMP	MF
Zm00001d005748	GO:0003735	COMP	MF
Zm00001d005748	GO:0004672	COMP	MF
Zm00001d005748	GO:0004674	COMP	MF
Zm00001d005748	GO:0005524	COMP	MF
Zm00001d005748	GO:0005622	COMP	CC
Zm00001d005748	GO:0005840	COMP	CC
Zm00001d005748	GO:0006412	COMP	BP
Zm00001d005748	GO:0006468	COMP	BP
Zm00001d005748	GO:0007165	COMP	BP
Zm00001d005749	GO:0003700	COMP	MF
Zm00001d005749	GO:0006355	COMP	BP
Zm00001d005749	GO:0043565	COMP	MF
Zm00001d005750	GO:0003735	COMP	MF
Zm00001d005750	GO:0005622	COMP	CC
Zm00001d005750	GO:0005634	COMP	CC
Zm00001d005750	GO:0005840	COMP	CC
Zm00001d005750	GO:0006355	COMP	BP
Zm00001d005750	GO:0006412	COMP	BP
Zm00001d005751	GO:0006886	COMP	BP
Zm00001d005751	GO:0007186	COMP	BP
Zm00001d005751	GO:0016020	COMP	CC
Zm00001d005751	GO:0016021	COMP	CC
Zm00001d005756	GO:0003872	COMP	MF
Zm00001d005756	GO:0005524	COMP	MF
Zm00001d005756	GO:0005945	COMP	CC
Zm00001d005756	GO:0006096	COMP	BP
Zm00001d005757	GO:0003677	COMP	MF
Zm00001d005757	GO:0004879	COMP	MF
Zm00001d005757	GO:0005634	COMP	CC
Zm00001d005757	GO:0006355	COMP	BP
Zm00001d005760	GO:0003677	COMP	MF
Zm00001d005760	GO:0003735	COMP	MF
Zm00001d005760	GO:0005622	COMP	CC
Zm00001d005760	GO:0005840	COMP	CC
Zm00001d005760	GO:0006412	COMP	BP
Zm00001d005762	GO:0003824	COMP	MF
Zm00001d005762	GO:0009536	EXP	CC
Zm00001d005762	GO:0042170	EXP	CC
Zm00001d005765	GO:0004197	COMP	MF
Zm00001d005765	GO:0006508	COMP	BP
Zm00001d005765	GO:0008270	COMP	MF
Zm00001d005766	GO:0005509	COMP	MF
Zm00001d005780	GO:0003824	COMP	MF
Zm00001d005780	GO:0003922	COMP	MF
Zm00001d005780	GO:0004049	COMP	MF
Zm00001d005780	GO:0006541	COMP	BP
Zm00001d005780	GO:0009058	COMP	BP
Zm00001d005782	GO:0004930	COMP	MF
Zm00001d005782	GO:0004965	COMP	MF
Zm00001d005782	GO:0004970	COMP	MF
Zm00001d005782	GO:0005215	COMP	MF
Zm00001d005782	GO:0005234	COMP	MF
Zm00001d005782	GO:0006810	COMP	BP
Zm00001d005782	GO:0007186	COMP	BP
Zm00001d005782	GO:0016020	COMP	CC
Zm00001d005782	GO:0016021	COMP	CC
Zm00001d005782	GO:0030288	COMP	CC
Zm00001d005784	GO:0003677	COMP	MF
Zm00001d005785	GO:0042646	EXP	CC
Zm00001d005786	GO:0005622	COMP	CC
Zm00001d005786	GO:0008270	COMP	MF
Zm00001d005789	GO:0000785	COMP	CC
Zm00001d005789	GO:0000786	COMP	CC
Zm00001d005789	GO:0003677	COMP	MF
Zm00001d005789	GO:0005634	COMP	CC
Zm00001d005789	GO:0006334	COMP	BP
Zm00001d005790	GO:0006486	COMP	BP
Zm00001d005790	GO:0008378	COMP	MF
Zm00001d005790	GO:0016020	COMP	CC
Zm00001d005791	GO:0000786	COMP	CC
Zm00001d005791	GO:0003677	COMP	MF
Zm00001d005791	GO:0005634	COMP	CC
Zm00001d005791	GO:0006334	COMP	BP
Zm00001d005791	GO:0006352	COMP	BP
Zm00001d005792	GO:0004857	COMP	MF
Zm00001d005792	GO:0005618	COMP	CC
Zm00001d005792	GO:0030599	COMP	MF
Zm00001d005792	GO:0042545	COMP	BP
Zm00001d005793	GO:0045735	COMP	MF
Zm00001d005794	GO:0003677	COMP	MF
Zm00001d005794	GO:0005515	COMP	MF
Zm00001d005794	GO:0005622	COMP	CC
Zm00001d005794	GO:0008270	COMP	MF
Zm00001d005795	GO:0005515	COMP	MF
Zm00001d005795	GO:0008270	COMP	MF
Zm00001d005798	GO:0003677	COMP	MF
Zm00001d005798	GO:0003700	COMP	MF
Zm00001d005798	GO:0006355	COMP	BP
Zm00001d005798	GO:0042309	COMP	BP
Zm00001d005798	GO:0050825	COMP	MF
Zm00001d005798	GO:0050826	COMP	BP
Zm00001d005802	GO:0005525	COMP	MF
Zm00001d005802	GO:0005874	COMP	CC
Zm00001d005802	GO:0007017	COMP	BP
Zm00001d005804	GO:0003677	COMP	MF
Zm00001d005804	GO:0004879	COMP	MF
Zm00001d005804	GO:0005634	COMP	CC
Zm00001d005804	GO:0006355	COMP	BP
Zm00001d005804	GO:0042309	COMP	BP
Zm00001d005804	GO:0050825	COMP	MF
Zm00001d005804	GO:0050826	COMP	BP
Zm00001d005808	GO:0004305	COMP	MF
Zm00001d005814	GO:0031361	EXP	CC
Zm00001d005816	GO:0000145	COMP	CC
Zm00001d005816	GO:0006887	COMP	BP
Zm00001d005817	GO:0016021	COMP	CC
Zm00001d005818	GO:0003842	COMP	MF
Zm00001d005818	GO:0004043	COMP	MF
Zm00001d005818	GO:0004350	COMP	MF
Zm00001d005818	GO:0008152	COMP	BP
Zm00001d005818	GO:0016491	COMP	MF
Zm00001d005818	GO:0055114	COMP	BP
Zm00001d005822	GO:0004497	COMP	MF
Zm00001d005822	GO:0005506	COMP	MF
Zm00001d005822	GO:0009055	COMP	MF
Zm00001d005822	GO:0020037	COMP	MF
Zm00001d005822	GO:0055114	COMP	BP
Zm00001d005829	GO:0004672	COMP	MF
Zm00001d005829	GO:0004674	COMP	MF
Zm00001d005829	GO:0005524	COMP	MF
Zm00001d005829	GO:0006468	COMP	BP
Zm00001d005831	GO:0004144	COMP	MF
Zm00001d005831	GO:0004607	COMP	MF
Zm00001d005831	GO:0006629	COMP	BP
Zm00001d005831	GO:0046027	COMP	MF
Zm00001d005834	GO:0005215	COMP	MF
Zm00001d005834	GO:0005488	COMP	MF
Zm00001d005834	GO:0005743	COMP	CC
Zm00001d005834	GO:0006810	COMP	BP
Zm00001d005834	GO:0016020	COMP	CC
Zm00001d005834	GO:0055085	COMP	BP
Zm00001d005837	GO:0005622	COMP	CC
Zm00001d005837	GO:0008270	COMP	MF
Zm00001d005837	GO:0042309	COMP	BP
Zm00001d005837	GO:0050825	COMP	MF
Zm00001d005837	GO:0050826	COMP	BP
Zm00001d005841	GO:0005634	COMP	CC
Zm00001d005841	GO:0006355	COMP	BP
Zm00001d005844	GO:0004089	COMP	MF
Zm00001d005844	GO:0006730	COMP	BP
Zm00001d005844	GO:0008270	COMP	MF
Zm00001d005844	GO:0016656	COMP	MF
Zm00001d005847	GO:0003677	COMP	MF
Zm00001d005847	GO:0004879	COMP	MF
Zm00001d005847	GO:0004994	COMP	MF
Zm00001d005847	GO:0005634	COMP	CC
Zm00001d005847	GO:0006355	COMP	BP
Zm00001d005847	GO:0007186	COMP	BP
Zm00001d005847	GO:0016021	COMP	CC
Zm00001d005848	GO:0004252	COMP	MF
Zm00001d005848	GO:0016021	COMP	CC
Zm00001d005851	GO:0004252	COMP	MF
Zm00001d005851	GO:0006508	COMP	BP
Zm00001d005856	GO:0005509	COMP	MF
Zm00001d005856	GO:0005544	COMP	MF
Zm00001d005857	GO:0006810	COMP	BP
Zm00001d005857	GO:0016021	COMP	CC
Zm00001d005869	GO:0005543	COMP	MF
Zm00001d005871	GO:0005622	COMP	CC
Zm00001d005871	GO:0008270	COMP	MF
Zm00001d005875	GO:0003677	COMP	MF
Zm00001d005875	GO:0003700	COMP	MF
Zm00001d005875	GO:0005634	COMP	CC
Zm00001d005875	GO:0006355	COMP	BP
Zm00001d005875	GO:0042309	COMP	BP
Zm00001d005875	GO:0043565	COMP	MF
Zm00001d005875	GO:0050825	COMP	MF
Zm00001d005875	GO:0050826	COMP	BP
Zm00001d005884	GO:0003677	COMP	MF
Zm00001d005884	GO:0003700	COMP	MF
Zm00001d005884	GO:0005634	COMP	CC
Zm00001d005884	GO:0006355	COMP	BP
Zm00001d005884	GO:0043565	COMP	MF
Zm00001d005884	GO:0046983	COMP	MF
Zm00001d005888	GO:0003700	COMP	MF
Zm00001d005888	GO:0005634	COMP	CC
Zm00001d005888	GO:0006355	COMP	BP
Zm00001d005888	GO:0043565	COMP	MF
Zm00001d005889	GO:0004497	COMP	MF
Zm00001d005889	GO:0005506	COMP	MF
Zm00001d005889	GO:0009055	COMP	MF
Zm00001d005889	GO:0010295	COMP	MF
Zm00001d005889	GO:0020037	COMP	MF
Zm00001d005889	GO:0055114	COMP	BP
Zm00001d005890	GO:0003824	COMP	MF
Zm00001d005890	GO:0004556	COMP	MF
Zm00001d005890	GO:0005509	COMP	MF
Zm00001d005890	GO:0005975	COMP	BP
Zm00001d005890	GO:0043169	COMP	MF
Zm00001d005892	GO:0003677	COMP	MF
Zm00001d005892	GO:0003700	COMP	MF
Zm00001d005892	GO:0006355	COMP	BP
Zm00001d005894	GO:0005515	COMP	MF
Zm00001d005895	GO:0005509	COMP	MF
Zm00001d005899	GO:0031072	COMP	MF
Zm00001d005902	GO:0005515	COMP	MF
Zm00001d005902	GO:0006886	COMP	BP
Zm00001d005902	GO:0006888	COMP	BP
Zm00001d005902	GO:0007186	COMP	BP
Zm00001d005902	GO:0008270	COMP	MF
Zm00001d005902	GO:0016021	COMP	CC
Zm00001d005902	GO:0030127	COMP	CC
Zm00001d005909	GO:0008152	COMP	BP
Zm00001d005909	GO:0016787	COMP	MF
Zm00001d005911	GO:0006629	COMP	BP
Zm00001d005911	GO:0008152	COMP	BP
Zm00001d005912	GO:0003676	COMP	MF
Zm00001d005913	GO:0004185	COMP	MF
Zm00001d005913	GO:0006508	COMP	BP
Zm00001d005919	GO:0005634	COMP	CC
Zm00001d005919	GO:0006355	COMP	BP
Zm00001d005920	GO:0004089	COMP	MF
Zm00001d005920	GO:0008270	COMP	MF
Zm00001d005920	GO:0015976	COMP	BP
Zm00001d005923	GO:0003677	COMP	MF
Zm00001d005923	GO:0004879	COMP	MF
Zm00001d005923	GO:0005634	COMP	CC
Zm00001d005923	GO:0006355	COMP	BP
Zm00001d005925	GO:0004347	COMP	MF
Zm00001d005925	GO:0006094	COMP	BP
Zm00001d005925	GO:0006096	COMP	BP
Zm00001d005925	GO:0009532	EXP	CC
Zm00001d005928	GO:0005634	COMP	CC
Zm00001d005936	GO:0005515	COMP	MF
Zm00001d005936	GO:0008270	COMP	MF
Zm00001d005939	GO:0005634	COMP	CC
Zm00001d005939	GO:0006355	COMP	BP
Zm00001d005948	GO:0004553	COMP	MF
Zm00001d005948	GO:0005975	COMP	BP
Zm00001d005950	GO:0005215	COMP	MF
Zm00001d005950	GO:0006814	COMP	BP
Zm00001d005950	GO:0016020	COMP	CC
Zm00001d005950	GO:0031352	EXP	CC
Zm00001d005950	GO:0031353	EXP	CC
Zm00001d005950	GO:0055085	COMP	BP
Zm00001d005951	GO:0003677	COMP	MF
Zm00001d005951	GO:0003700	COMP	MF
Zm00001d005951	GO:0005634	COMP	CC
Zm00001d005951	GO:0006355	COMP	BP
Zm00001d005951	GO:0043565	COMP	MF
Zm00001d005958	GO:0003677	COMP	MF
Zm00001d005958	GO:0005622	COMP	CC
Zm00001d005958	GO:0008270	COMP	MF
Zm00001d005959	GO:0005622	COMP	CC
Zm00001d005959	GO:0005739	EXP	CC
Zm00001d005959	GO:0006511	COMP	BP
Zm00001d005959	GO:0009790	EXP	BP
Zm00001d005961	GO:0042309	COMP	BP
Zm00001d005961	GO:0050825	COMP	MF
Zm00001d005961	GO:0050826	COMP	BP
Zm00001d005962	GO:0003700	COMP	MF
Zm00001d005962	GO:0005634	COMP	CC
Zm00001d005962	GO:0006355	COMP	BP
Zm00001d005962	GO:0043565	COMP	MF
Zm00001d005962	GO:0046983	COMP	MF
Zm00001d005964	GO:0005634	COMP	CC
Zm00001d005964	GO:0006355	COMP	BP
Zm00001d005966	GO:0016773	COMP	MF
Zm00001d005969	GO:0005634	COMP	CC
Zm00001d005969	GO:0006355	COMP	BP
Zm00001d005971	GO:0005199	COMP	MF
Zm00001d005971	GO:0016068	COMP	BP
Zm00001d005972	GO:0003723	COMP	MF
Zm00001d005972	GO:0006355	COMP	BP
Zm00001d005972	GO:0042646	EXP	CC
Zm00001d005974	GO:0004185	COMP	MF
Zm00001d005974	GO:0006508	COMP	BP
Zm00001d005976	GO:0004672	COMP	MF
Zm00001d005976	GO:0004674	COMP	MF
Zm00001d005976	GO:0005524	COMP	MF
Zm00001d005976	GO:0006468	COMP	BP
Zm00001d005978	GO:0005515	COMP	MF
Zm00001d005978	GO:0008270	COMP	MF
Zm00001d005993	GO:0003677	COMP	MF
Zm00001d005993	GO:0005622	COMP	CC
Zm00001d005993	GO:0042309	COMP	BP
Zm00001d005993	GO:0043565	COMP	MF
Zm00001d005993	GO:0050825	COMP	MF
Zm00001d005993	GO:0050826	COMP	BP
Zm00001d005995	GO:0005215	COMP	MF
Zm00001d005995	GO:0005622	COMP	CC
Zm00001d005995	GO:0006810	COMP	BP
Zm00001d005996	GO:0009522	COMP	CC
Zm00001d005996	GO:0015979	COMP	BP
Zm00001d005996	GO:0016020	COMP	CC
Zm00001d005996	GO:0031361	EXP	CC
Zm00001d005998	GO:0008171	COMP	MF
Zm00001d005998	GO:0042409	COMP	MF
Zm00001d006001	GO:0003700	COMP	MF
Zm00001d006001	GO:0006355	COMP	BP
Zm00001d006001	GO:0043565	COMP	MF
Zm00001d006008	GO:0005524	COMP	MF
Zm00001d006008	GO:0006457	COMP	BP
Zm00001d006008	GO:0006950	COMP	BP
Zm00001d006008	GO:0051082	COMP	MF
Zm00001d006009	GO:0003677	COMP	MF
Zm00001d006009	GO:0004879	COMP	MF
Zm00001d006009	GO:0005634	COMP	CC
Zm00001d006009	GO:0006355	COMP	BP
Zm00001d006009	GO:0007186	COMP	BP
Zm00001d006009	GO:0007596	COMP	BP
Zm00001d006009	GO:0015057	COMP	MF
Zm00001d006009	GO:0016021	COMP	CC
Zm00001d006011	GO:0004842	COMP	MF
Zm00001d006011	GO:0005622	COMP	CC
Zm00001d006011	GO:0006464	COMP	BP
Zm00001d006011	GO:0016881	COMP	MF
Zm00001d006011	GO:0042309	COMP	BP
Zm00001d006011	GO:0050825	COMP	MF
Zm00001d006011	GO:0050826	COMP	BP
Zm00001d006016	GO:0003677	COMP	MF
Zm00001d006016	GO:0008270	COMP	MF
Zm00001d006016	GO:0042309	COMP	BP
Zm00001d006016	GO:0050825	COMP	MF
Zm00001d006016	GO:0050826	COMP	BP
Zm00001d006017	GO:0004672	COMP	MF
Zm00001d006017	GO:0004674	COMP	MF
Zm00001d006017	GO:0005524	COMP	MF
Zm00001d006017	GO:0006468	COMP	BP
Zm00001d006022	GO:0005634	COMP	CC
Zm00001d006022	GO:0006355	COMP	BP
Zm00001d006027	GO:0003700	COMP	MF
Zm00001d006027	GO:0005634	COMP	CC
Zm00001d006027	GO:0006355	COMP	BP
Zm00001d006027	GO:0043565	COMP	MF
Zm00001d006027	GO:0046983	COMP	MF
Zm00001d006028	GO:0003677	COMP	MF
Zm00001d006028	GO:0005634	COMP	CC
Zm00001d006030	GO:0003676	COMP	MF
Zm00001d006034	GO:0000785	COMP	CC
Zm00001d006034	GO:0003677	COMP	MF
Zm00001d006034	GO:0005634	COMP	CC
Zm00001d006034	GO:0006355	COMP	BP
Zm00001d006036	GO:0005524	COMP	MF
Zm00001d006036	GO:0006457	COMP	BP
Zm00001d006036	GO:0051082	COMP	MF
Zm00001d006037	GO:0003824	COMP	MF
Zm00001d006037	GO:0003854	COMP	MF
Zm00001d006037	GO:0003978	COMP	MF
Zm00001d006037	GO:0006694	COMP	BP
Zm00001d006037	GO:0008152	COMP	BP
Zm00001d006037	GO:0008831	COMP	MF
Zm00001d006037	GO:0016491	COMP	MF
Zm00001d006037	GO:0044237	COMP	BP
Zm00001d006037	GO:0045226	COMP	BP
Zm00001d006037	GO:0050662	COMP	MF
Zm00001d006040	GO:0004420	COMP	MF
Zm00001d006040	GO:0008299	COMP	BP
Zm00001d006040	GO:0015936	COMP	BP
Zm00001d006040	GO:0016021	COMP	CC
Zm00001d006040	GO:0016616	COMP	MF
Zm00001d006040	GO:0050661	COMP	MF
Zm00001d006040	GO:0050662	COMP	MF
Zm00001d006040	GO:0055114	COMP	BP
Zm00001d006042	GO:0005515	COMP	MF
Zm00001d006042	GO:0008270	COMP	MF
Zm00001d006045	GO:0004852	COMP	MF
Zm00001d006045	GO:0033014	COMP	BP
Zm00001d006046	GO:0003677	COMP	MF
Zm00001d006046	GO:0005634	COMP	CC
Zm00001d006046	GO:0008270	COMP	MF
Zm00001d006050	GO:0004197	COMP	MF
Zm00001d006050	GO:0006508	COMP	BP
Zm00001d006050	GO:0008234	COMP	MF
Zm00001d006053	GO:0003677	COMP	MF
Zm00001d006053	GO:0006355	COMP	BP
Zm00001d006055	GO:0003723	COMP	MF
Zm00001d006059	GO:0005525	COMP	MF
Zm00001d006059	GO:0007049	COMP	BP
Zm00001d006061	GO:0008137	COMP	MF
Zm00001d006061	GO:0009055	COMP	MF
Zm00001d006061	GO:0016020	COMP	CC
Zm00001d006064	GO:0003735	COMP	MF
Zm00001d006064	GO:0005622	COMP	CC
Zm00001d006064	GO:0005840	COMP	CC
Zm00001d006064	GO:0006412	COMP	BP
Zm00001d006065	GO:0005634	COMP	CC
Zm00001d006065	GO:0006355	COMP	BP
Zm00001d006069	GO:0016491	COMP	MF
Zm00001d006070	GO:0005515	COMP	MF
Zm00001d006070	GO:0008270	COMP	MF
Zm00001d006078	GO:0005515	COMP	MF
Zm00001d006078	GO:0008270	COMP	MF
Zm00001d006079	GO:0006511	COMP	BP
Zm00001d006079	GO:0008270	COMP	MF
Zm00001d006082	GO:0016020	COMP	CC
Zm00001d006082	GO:0016021	COMP	CC
Zm00001d006082	GO:0055085	COMP	BP
Zm00001d006084	GO:0000166	COMP	MF
Zm00001d006084	GO:0004594	COMP	MF
Zm00001d006084	GO:0004845	COMP	MF
Zm00001d006084	GO:0004849	COMP	MF
Zm00001d006084	GO:0005524	COMP	MF
Zm00001d006084	GO:0005975	COMP	BP
Zm00001d006084	GO:0008152	COMP	BP
Zm00001d006084	GO:0008974	COMP	MF
Zm00001d006084	GO:0016301	COMP	MF
Zm00001d006084	GO:0016773	COMP	MF
Zm00001d006084	GO:0017111	COMP	MF
Zm00001d006085	GO:0004175	COMP	MF
Zm00001d006085	GO:0004298	COMP	MF
Zm00001d006085	GO:0005839	COMP	CC
Zm00001d006085	GO:0051603	COMP	BP
Zm00001d006091	GO:0003677	COMP	MF
Zm00001d006091	GO:0005634	COMP	CC
Zm00001d006091	GO:0016068	COMP	BP
Zm00001d006091	GO:0042309	COMP	BP
Zm00001d006091	GO:0050825	COMP	MF
Zm00001d006091	GO:0050826	COMP	BP
Zm00001d006094	GO:0003700	COMP	MF
Zm00001d006094	GO:0005634	COMP	CC
Zm00001d006094	GO:0006355	COMP	BP
Zm00001d006094	GO:0043565	COMP	MF
Zm00001d006097	GO:0004601	COMP	MF
Zm00001d006097	GO:0006979	COMP	BP
Zm00001d006097	GO:0020037	COMP	MF
Zm00001d006097	GO:0055114	COMP	BP
Zm00001d006098	GO:0008152	COMP	BP
Zm00001d006098	GO:0008168	COMP	MF
Zm00001d006098	GO:0008610	COMP	BP
Zm00001d006098	GO:0008825	COMP	MF
Zm00001d006098	GO:0016491	COMP	MF
Zm00001d006098	GO:0055114	COMP	BP
Zm00001d006100	GO:0003735	COMP	MF
Zm00001d006100	GO:0005622	COMP	CC
Zm00001d006100	GO:0005840	COMP	CC
Zm00001d006100	GO:0006412	COMP	BP
Zm00001d006100	GO:0030529	COMP	CC
Zm00001d006100	GO:0042254	COMP	BP
Zm00001d006102	GO:0004872	COMP	MF
Zm00001d006102	GO:0007275	COMP	BP
Zm00001d006102	GO:0008270	COMP	MF
Zm00001d006102	GO:0016020	COMP	CC
Zm00001d006106	GO:0003677	COMP	MF
Zm00001d006106	GO:0006355	COMP	BP
Zm00001d006107	GO:0003824	COMP	MF
Zm00001d006107	GO:0004739	COMP	MF
Zm00001d006107	GO:0008152	COMP	BP
Zm00001d006110	GO:0005634	COMP	CC
Zm00001d006110	GO:0006355	COMP	BP
Zm00001d006113	GO:0003676	COMP	MF
Zm00001d006113	GO:0004386	COMP	MF
Zm00001d006113	GO:0005524	COMP	MF
Zm00001d006113	GO:0008026	COMP	MF
Zm00001d006115	GO:0004960	COMP	MF
Zm00001d006115	GO:0007186	COMP	BP
Zm00001d006115	GO:0016021	COMP	CC
Zm00001d006115	GO:0055085	COMP	BP
Zm00001d006117	GO:0004672	COMP	MF
Zm00001d006117	GO:0004674	COMP	MF
Zm00001d006117	GO:0005509	COMP	MF
Zm00001d006117	GO:0005524	COMP	MF
Zm00001d006117	GO:0006468	COMP	BP
Zm00001d006118	GO:0004311	COMP	MF
Zm00001d006118	GO:0008318	COMP	MF
Zm00001d006125	GO:0004175	COMP	MF
Zm00001d006125	GO:0004298	COMP	MF
Zm00001d006125	GO:0005839	COMP	CC
Zm00001d006125	GO:0051603	COMP	BP
Zm00001d006127	GO:0003700	COMP	MF
Zm00001d006127	GO:0005634	COMP	CC
Zm00001d006127	GO:0006355	COMP	BP
Zm00001d006127	GO:0043565	COMP	MF
Zm00001d006127	GO:0046983	COMP	MF
Zm00001d006132	GO:0003779	COMP	MF
Zm00001d006132	GO:0004952	COMP	MF
Zm00001d006132	GO:0005856	COMP	CC
Zm00001d006132	GO:0007160	COMP	BP
Zm00001d006132	GO:0007186	COMP	BP
Zm00001d006132	GO:0016021	COMP	CC
Zm00001d006132	GO:0016043	COMP	BP
Zm00001d006132	GO:0030036	COMP	BP
Zm00001d006133	GO:0016290	COMP	MF
Zm00001d006137	GO:0008152	COMP	BP
Zm00001d006137	GO:0016758	COMP	MF
Zm00001d006137	GO:0033836	COMP	MF
Zm00001d006137	GO:0047251	COMP	MF
Zm00001d006137	GO:0050403	COMP	MF
Zm00001d006137	GO:0050502	COMP	MF
Zm00001d006150	GO:0005634	COMP	CC
Zm00001d006150	GO:0006355	COMP	BP
Zm00001d006153	GO:0003824	COMP	MF
Zm00001d006153	GO:0003841	COMP	MF
Zm00001d006153	GO:0004177	COMP	MF
Zm00001d006153	GO:0006508	COMP	BP
Zm00001d006157	GO:0003700	COMP	MF
Zm00001d006157	GO:0005634	COMP	CC
Zm00001d006157	GO:0006355	COMP	BP
Zm00001d006157	GO:0043565	COMP	MF
Zm00001d006157	GO:0046983	COMP	MF
Zm00001d006159	GO:0042309	COMP	BP
Zm00001d006159	GO:0050825	COMP	MF
Zm00001d006159	GO:0050826	COMP	BP
Zm00001d006160	GO:0003676	COMP	MF
Zm00001d006160	GO:0003723	COMP	MF
Zm00001d006160	GO:0004386	COMP	MF
Zm00001d006160	GO:0005524	COMP	MF
Zm00001d006160	GO:0005634	COMP	CC
Zm00001d006160	GO:0008026	COMP	MF
Zm00001d006161	GO:0004560	COMP	MF
Zm00001d006161	GO:0005975	COMP	BP
Zm00001d006166	GO:0003824	COMP	MF
Zm00001d006166	GO:0004421	COMP	MF
Zm00001d006166	GO:0008152	COMP	BP
Zm00001d006166	GO:0008299	COMP	BP
Zm00001d006167	GO:0000166	COMP	MF
Zm00001d006167	GO:0005524	COMP	MF
Zm00001d006167	GO:0006875	COMP	BP
Zm00001d006167	GO:0016491	COMP	MF
Zm00001d006167	GO:0017111	COMP	MF
Zm00001d006167	GO:0055114	COMP	BP
Zm00001d006168	GO:0003677	COMP	MF
Zm00001d006168	GO:0003824	COMP	MF
Zm00001d006168	GO:0004518	COMP	MF
Zm00001d006168	GO:0006281	COMP	BP
Zm00001d006171	GO:0005351	COMP	MF
Zm00001d006171	GO:0006855	COMP	BP
Zm00001d006171	GO:0009401	COMP	BP
Zm00001d006171	GO:0015238	COMP	MF
Zm00001d006171	GO:0015297	COMP	MF
Zm00001d006171	GO:0016020	COMP	CC
Zm00001d006171	GO:0055085	COMP	BP
Zm00001d006173	GO:0005515	COMP	MF
Zm00001d006173	GO:0006915	COMP	BP
Zm00001d006179	GO:0004252	COMP	MF
Zm00001d006179	GO:0016021	COMP	CC
Zm00001d006181	GO:0003676	COMP	MF
Zm00001d006182	GO:0003824	COMP	MF
Zm00001d006182	GO:0006725	COMP	BP
Zm00001d006182	GO:0016830	COMP	MF
Zm00001d006185	GO:0005975	COMP	BP
Zm00001d006185	GO:0006098	COMP	BP
Zm00001d006185	GO:0009532	EXP	CC
Zm00001d006185	GO:0017057	COMP	MF
Zm00001d006198	GO:0005622	COMP	CC
Zm00001d006198	GO:0008270	COMP	MF
Zm00001d006205	GO:0004252	COMP	MF
Zm00001d006205	GO:0006508	COMP	BP
Zm00001d006205	GO:0042802	COMP	MF
Zm00001d006205	GO:0043086	COMP	BP
Zm00001d006207	GO:0000166	COMP	MF
Zm00001d006207	GO:0003676	COMP	MF
Zm00001d006207	GO:0004812	COMP	MF
Zm00001d006207	GO:0004890	COMP	MF
Zm00001d006207	GO:0005524	COMP	MF
Zm00001d006207	GO:0005737	COMP	CC
Zm00001d006207	GO:0006412	COMP	BP
Zm00001d006207	GO:0006418	COMP	BP
Zm00001d006207	GO:0006821	COMP	BP
Zm00001d006207	GO:0007214	COMP	BP
Zm00001d006207	GO:0016021	COMP	CC
Zm00001d006210	GO:0016757	COMP	MF
Zm00001d006210	GO:0047262	COMP	MF
Zm00001d006212	GO:0000156	COMP	MF
Zm00001d006212	GO:0000160	COMP	BP
Zm00001d006212	GO:0006355	COMP	BP
Zm00001d006214	GO:0004176	COMP	MF
Zm00001d006214	GO:0004252	COMP	MF
Zm00001d006214	GO:0005524	COMP	MF
Zm00001d006214	GO:0006508	COMP	BP
Zm00001d006214	GO:0017111	COMP	MF
Zm00001d006217	GO:0004672	COMP	MF
Zm00001d006217	GO:0004674	COMP	MF
Zm00001d006217	GO:0005524	COMP	MF
Zm00001d006217	GO:0006468	COMP	BP
Zm00001d006219	GO:0006621	COMP	BP
Zm00001d006219	GO:0016021	COMP	CC
Zm00001d006219	GO:0046923	COMP	MF
Zm00001d006220	GO:0003743	COMP	MF
Zm00001d006220	GO:0005515	COMP	MF
Zm00001d006220	GO:0006352	COMP	BP
Zm00001d006220	GO:0006355	COMP	BP
Zm00001d006220	GO:0006413	COMP	BP
Zm00001d006220	GO:0008270	COMP	MF
Zm00001d006221	GO:0004807	COMP	MF
Zm00001d006221	GO:0008152	COMP	BP
Zm00001d006221	GO:0009532	EXP	CC
Zm00001d006226	GO:0005515	COMP	MF
Zm00001d006226	GO:0008270	COMP	MF
Zm00001d006227	GO:0005634	COMP	CC
Zm00001d006231	GO:0004629	COMP	MF
Zm00001d006231	GO:0006629	COMP	BP
Zm00001d006231	GO:0008081	COMP	MF
Zm00001d006231	GO:0034480	COMP	MF
Zm00001d006232	GO:0005488	COMP	MF
Zm00001d006235	GO:0004175	COMP	MF
Zm00001d006235	GO:0004298	COMP	MF
Zm00001d006235	GO:0005839	COMP	CC
Zm00001d006235	GO:0006511	COMP	BP
Zm00001d006235	GO:0019773	COMP	CC
Zm00001d006235	GO:0051603	COMP	BP
Zm00001d006242	GO:0003856	COMP	MF
Zm00001d006242	GO:0005737	COMP	CC
Zm00001d006242	GO:0009073	COMP	BP
Zm00001d006243	GO:0004553	COMP	MF
Zm00001d006243	GO:0004565	COMP	MF
Zm00001d006243	GO:0005975	COMP	BP
Zm00001d006246	GO:0003723	COMP	MF
Zm00001d006246	GO:0005634	COMP	CC
Zm00001d006246	GO:0006396	COMP	BP
Zm00001d006246	GO:0030529	COMP	CC
Zm00001d006254	GO:0000159	COMP	CC
Zm00001d006254	GO:0007165	COMP	BP
Zm00001d006254	GO:0042309	COMP	BP
Zm00001d006254	GO:0050825	COMP	MF
Zm00001d006254	GO:0050826	COMP	BP
Zm00001d006257	GO:0003824	COMP	MF
Zm00001d006257	GO:0004630	COMP	MF
Zm00001d006257	GO:0005509	COMP	MF
Zm00001d006257	GO:0008152	COMP	BP
Zm00001d006257	GO:0016020	COMP	CC
Zm00001d006257	GO:0046470	COMP	BP
Zm00001d006263	GO:0016747	COMP	MF
Zm00001d006267	GO:0004672	COMP	MF
Zm00001d006267	GO:0004674	COMP	MF
Zm00001d006267	GO:0005524	COMP	MF
Zm00001d006267	GO:0006468	COMP	BP
Zm00001d006267	GO:0008152	COMP	BP
Zm00001d006267	GO:0016597	COMP	MF
Zm00001d006267	GO:0042309	COMP	BP
Zm00001d006267	GO:0050825	COMP	MF
Zm00001d006267	GO:0050826	COMP	BP
Zm00001d006269	GO:0005089	COMP	MF
Zm00001d006270	GO:0003859	COMP	MF
Zm00001d006270	GO:0004197	COMP	MF
Zm00001d006270	GO:0004312	COMP	MF
Zm00001d006270	GO:0005835	COMP	CC
Zm00001d006270	GO:0006508	COMP	BP
Zm00001d006270	GO:0006633	COMP	BP
Zm00001d006270	GO:0008152	COMP	BP
Zm00001d006270	GO:0016491	COMP	MF
Zm00001d006270	GO:0055114	COMP	BP
Zm00001d006297	GO:0048544	COMP	BP
Zm00001d006298	GO:0003677	COMP	MF
Zm00001d006298	GO:0005634	COMP	CC
Zm00001d006307	GO:0005524	COMP	MF
Zm00001d006308	GO:0004672	COMP	MF
Zm00001d006308	GO:0004674	COMP	MF
Zm00001d006308	GO:0005524	COMP	MF
Zm00001d006308	GO:0006468	COMP	BP
Zm00001d006310	GO:0003677	COMP	MF
Zm00001d006310	GO:0003899	COMP	MF
Zm00001d006310	GO:0006351	COMP	BP
Zm00001d006310	GO:0016787	COMP	MF
Zm00001d006311	GO:0004514	COMP	MF
Zm00001d006311	GO:0008152	COMP	BP
Zm00001d006311	GO:0009435	COMP	BP
Zm00001d006311	GO:0016740	COMP	MF
Zm00001d006311	GO:0019363	COMP	BP
Zm00001d006315	GO:0005215	COMP	MF
Zm00001d006315	GO:0005488	COMP	MF
Zm00001d006315	GO:0005743	COMP	CC
Zm00001d006315	GO:0006810	COMP	BP
Zm00001d006315	GO:0016020	COMP	CC
Zm00001d006315	GO:0055085	COMP	BP
Zm00001d006317	GO:0005515	COMP	MF
Zm00001d006317	GO:0008270	COMP	MF
Zm00001d006319	GO:0005622	COMP	CC
Zm00001d006319	GO:0008270	COMP	MF
Zm00001d006320	GO:0005787	COMP	CC
Zm00001d006320	GO:0006465	COMP	BP
Zm00001d006320	GO:0008233	COMP	MF
Zm00001d006320	GO:0016021	COMP	CC
Zm00001d006321	GO:0001503	COMP	BP
Zm00001d006321	GO:0007155	COMP	BP
Zm00001d006322	GO:0000166	COMP	MF
Zm00001d006322	GO:0004812	COMP	MF
Zm00001d006322	GO:0004817	COMP	MF
Zm00001d006322	GO:0005524	COMP	MF
Zm00001d006322	GO:0005737	COMP	CC
Zm00001d006322	GO:0006412	COMP	BP
Zm00001d006322	GO:0006418	COMP	BP
Zm00001d006322	GO:0006423	COMP	BP
Zm00001d006324	GO:0005759	COMP	CC
Zm00001d006327	GO:0006835	COMP	BP
Zm00001d006327	GO:0016020	COMP	CC
Zm00001d006327	GO:0017153	COMP	MF
Zm00001d006327	GO:0055085	COMP	BP
Zm00001d006328	GO:0016021	COMP	CC
Zm00001d006329	GO:0005886	EXP	CC
Zm00001d006329	GO:0009409	EXP	BP
Zm00001d006329	GO:0009414	EXP	BP
Zm00001d006329	GO:0009737	EXP	BP
Zm00001d006329	GO:0016021	COMP	CC
Zm00001d006329	GO:0050801	EXP	BP
Zm00001d006329	GO:1902075	EXP	BP
Zm00001d006330	GO:0004190	COMP	MF
Zm00001d006330	GO:0006508	COMP	BP
Zm00001d006331	GO:0003677	COMP	MF
Zm00001d006331	GO:0005622	COMP	CC
Zm00001d006331	GO:0008270	COMP	MF
Zm00001d006331	GO:0043234	COMP	CC
Zm00001d006331	GO:0051258	COMP	BP
Zm00001d006333	GO:0005215	COMP	MF
Zm00001d006333	GO:0006810	COMP	BP
Zm00001d006333	GO:0016020	COMP	CC
Zm00001d006333	GO:0016021	COMP	CC
Zm00001d006333	GO:0022891	COMP	MF
Zm00001d006333	GO:0055085	COMP	BP
Zm00001d006342	GO:0003824	COMP	MF
Zm00001d006342	GO:0030151	COMP	MF
Zm00001d006342	GO:0030170	COMP	MF
Zm00001d006343	GO:0003677	COMP	MF
Zm00001d006343	GO:0004879	COMP	MF
Zm00001d006343	GO:0005199	COMP	MF
Zm00001d006343	GO:0005634	COMP	CC
Zm00001d006343	GO:0006355	COMP	BP
Zm00001d006344	GO:0005622	COMP	CC
Zm00001d006344	GO:0008270	COMP	MF
Zm00001d006345	GO:0004872	COMP	MF
Zm00001d006345	GO:0004888	COMP	MF
Zm00001d006345	GO:0007275	COMP	BP
Zm00001d006345	GO:0007606	COMP	BP
Zm00001d006345	GO:0008270	COMP	MF
Zm00001d006345	GO:0016020	COMP	CC
Zm00001d006345	GO:0016021	COMP	CC
Zm00001d006348	GO:0005524	COMP	MF
Zm00001d006348	GO:0005634	COMP	CC
Zm00001d006348	GO:0006355	COMP	BP
Zm00001d006348	GO:0016818	COMP	MF
Zm00001d006350	GO:0004674	COMP	MF
Zm00001d006350	GO:0005524	COMP	MF
Zm00001d006350	GO:0006468	COMP	BP
Zm00001d006351	GO:0003676	COMP	MF
Zm00001d006353	GO:0005634	COMP	CC
Zm00001d006353	GO:0006355	COMP	BP
Zm00001d006355	GO:0004672	COMP	MF
Zm00001d006355	GO:0004674	COMP	MF
Zm00001d006355	GO:0005524	COMP	MF
Zm00001d006355	GO:0006468	COMP	BP
Zm00001d006360	GO:0005576	COMP	CC
Zm00001d006360	GO:0019953	COMP	BP
Zm00001d006364	GO:0004197	COMP	MF
Zm00001d006364	GO:0006508	COMP	BP
Zm00001d006364	GO:0008234	COMP	MF
Zm00001d006368	GO:0005515	COMP	MF
Zm00001d006368	GO:0008270	COMP	MF
Zm00001d006368	GO:0042309	COMP	BP
Zm00001d006368	GO:0050825	COMP	MF
Zm00001d006368	GO:0050826	COMP	BP
Zm00001d006371	GO:0005215	COMP	MF
Zm00001d006371	GO:0006810	COMP	BP
Zm00001d006371	GO:0008021	COMP	CC
Zm00001d006371	GO:0016020	COMP	CC
Zm00001d006372	GO:0003779	COMP	MF
Zm00001d006372	GO:0005622	COMP	CC
Zm00001d006373	GO:0005515	COMP	MF
Zm00001d006373	GO:0008270	COMP	MF
Zm00001d006374	GO:0003993	COMP	MF
Zm00001d006374	GO:0016787	COMP	MF
Zm00001d006374	GO:0046872	COMP	MF
Zm00001d006377	GO:0000166	COMP	MF
Zm00001d006377	GO:0004812	COMP	MF
Zm00001d006377	GO:0004815	COMP	MF
Zm00001d006377	GO:0004816	COMP	MF
Zm00001d006377	GO:0005524	COMP	MF
Zm00001d006377	GO:0005737	COMP	CC
Zm00001d006377	GO:0006412	COMP	BP
Zm00001d006377	GO:0006418	COMP	BP
Zm00001d006377	GO:0006422	COMP	BP
Zm00001d006382	GO:0005524	COMP	MF
Zm00001d006382	GO:0006298	COMP	BP
Zm00001d006382	GO:0017111	COMP	MF
Zm00001d006382	GO:0030983	COMP	MF
Zm00001d006384	GO:0000271	COMP	BP
Zm00001d006384	GO:0005283	COMP	MF
Zm00001d006384	GO:0005319	COMP	MF
Zm00001d006384	GO:0006814	COMP	BP
Zm00001d006384	GO:0006869	COMP	BP
Zm00001d006384	GO:0015520	COMP	MF
Zm00001d006384	GO:0015904	COMP	BP
Zm00001d006384	GO:0016020	COMP	CC
Zm00001d006384	GO:0016021	COMP	CC
Zm00001d006384	GO:0046677	COMP	BP
Zm00001d006388	GO:0003735	COMP	MF
Zm00001d006388	GO:0005622	COMP	CC
Zm00001d006388	GO:0005840	COMP	CC
Zm00001d006388	GO:0006412	COMP	BP
Zm00001d006389	GO:0005622	COMP	CC
Zm00001d006389	GO:0007165	COMP	BP
Zm00001d006397	GO:0008152	COMP	BP
Zm00001d006397	GO:0016758	COMP	MF
Zm00001d006397	GO:0050403	COMP	MF
Zm00001d006397	GO:0050502	COMP	MF
Zm00001d006398	GO:0009055	COMP	MF
Zm00001d006398	GO:0051536	COMP	MF
Zm00001d006399	GO:0005576	COMP	CC
Zm00001d006399	GO:0009664	COMP	BP
Zm00001d006402	GO:0000287	COMP	MF
Zm00001d006402	GO:0009532	EXP	CC
Zm00001d006402	GO:0009536	COMP	CC
Zm00001d006402	GO:0015977	COMP	BP
Zm00001d006402	GO:0016984	COMP	MF
Zm00001d006408	GO:0004940	COMP	MF
Zm00001d006408	GO:0005198	COMP	MF
Zm00001d006408	GO:0005215	COMP	MF
Zm00001d006408	GO:0006810	COMP	BP
Zm00001d006408	GO:0007155	COMP	BP
Zm00001d006408	GO:0007186	COMP	BP
Zm00001d006408	GO:0015629	COMP	CC
Zm00001d006408	GO:0016020	COMP	CC
Zm00001d006408	GO:0016021	COMP	CC
Zm00001d006408	GO:0055085	COMP	BP
Zm00001d006409	GO:0005622	COMP	CC
Zm00001d006409	GO:0008270	COMP	MF
Zm00001d006439	GO:0015986	COMP	BP
Zm00001d006439	GO:0045261	COMP	CC
Zm00001d006439	GO:0046933	COMP	MF
Zm00001d006439	GO:0046961	COMP	MF
Zm00001d006440	GO:0005956	COMP	CC
Zm00001d006440	GO:0019887	COMP	MF
Zm00001d006443	GO:0003677	COMP	MF
Zm00001d006443	GO:0004003	COMP	MF
Zm00001d006443	GO:0005524	COMP	MF
Zm00001d006443	GO:0006281	COMP	BP
Zm00001d006445	GO:0003824	COMP	MF
Zm00001d006445	GO:0008152	COMP	BP
Zm00001d006449	GO:0008152	COMP	BP
Zm00001d006449	GO:0016758	COMP	MF
Zm00001d006449	GO:0033836	COMP	MF
Zm00001d006449	GO:0047893	COMP	MF
Zm00001d006449	GO:0050403	COMP	MF
Zm00001d006449	GO:0050502	COMP	MF
Zm00001d006451	GO:0003677	COMP	MF
Zm00001d006451	GO:0005634	COMP	CC
Zm00001d006454	GO:0005515	COMP	MF
Zm00001d006454	GO:0016020	COMP	CC
Zm00001d006454	GO:0016192	COMP	BP
Zm00001d006455	GO:0016068	COMP	BP
Zm00001d006459	GO:0000166	COMP	MF
Zm00001d006459	GO:0003676	COMP	MF
Zm00001d006459	GO:0004386	COMP	MF
Zm00001d006459	GO:0005524	COMP	MF
Zm00001d006459	GO:0017111	COMP	MF
Zm00001d006463	GO:0003677	COMP	MF
Zm00001d006463	GO:0006355	COMP	BP
Zm00001d006463	GO:0008270	COMP	MF
Zm00001d006464	GO:0000154	COMP	BP
Zm00001d006464	GO:0000179	COMP	MF
Zm00001d006464	GO:0006364	COMP	BP
Zm00001d006464	GO:0008649	COMP	MF
Zm00001d006464	GO:0016433	COMP	MF
Zm00001d006467	GO:0008152	COMP	BP
Zm00001d006467	GO:0009532	EXP	CC
Zm00001d006467	GO:0016671	COMP	MF
Zm00001d006467	GO:0016740	COMP	MF
Zm00001d006467	GO:0019419	COMP	BP
Zm00001d006467	GO:0033741	COMP	MF
Zm00001d006467	GO:0045454	COMP	BP
Zm00001d006467	GO:0055114	COMP	BP
Zm00001d006470	GO:0004177	COMP	MF
Zm00001d006470	GO:0006508	COMP	BP
Zm00001d006470	GO:0008235	COMP	MF
Zm00001d006470	GO:0009532	EXP	CC
Zm00001d006470	GO:0009987	COMP	BP
Zm00001d006471	GO:0004672	COMP	MF
Zm00001d006471	GO:0004674	COMP	MF
Zm00001d006471	GO:0005524	COMP	MF
Zm00001d006471	GO:0006468	COMP	BP
Zm00001d006475	GO:0015986	COMP	BP
Zm00001d006475	GO:0045261	COMP	CC
Zm00001d006475	GO:0046933	COMP	MF
Zm00001d006475	GO:0046961	COMP	MF
Zm00001d006476	GO:0008152	COMP	BP
Zm00001d006476	GO:0051539	COMP	MF
Zm00001d006479	GO:0004672	COMP	MF
Zm00001d006479	GO:0004674	COMP	MF
Zm00001d006479	GO:0005509	COMP	MF
Zm00001d006479	GO:0005524	COMP	MF
Zm00001d006479	GO:0006468	COMP	BP
Zm00001d006480	GO:0003676	COMP	MF
Zm00001d006480	GO:0003723	COMP	MF
Zm00001d006494	GO:0006855	COMP	BP
Zm00001d006494	GO:0015238	COMP	MF
Zm00001d006494	GO:0015297	COMP	MF
Zm00001d006494	GO:0016020	COMP	CC
Zm00001d006494	GO:0055085	COMP	BP
Zm00001d006496	GO:0003676	COMP	MF
Zm00001d006497	GO:0003676	COMP	MF
Zm00001d006497	GO:0004386	COMP	MF
Zm00001d006497	GO:0005524	COMP	MF
Zm00001d006497	GO:0008026	COMP	MF
Zm00001d006499	GO:0005245	COMP	MF
Zm00001d006499	GO:0006816	COMP	BP
Zm00001d006499	GO:0016021	COMP	CC
Zm00001d006502	GO:0016020	COMP	CC
Zm00001d006503	GO:0004497	COMP	MF
Zm00001d006503	GO:0005506	COMP	MF
Zm00001d006503	GO:0009055	COMP	MF
Zm00001d006503	GO:0020037	COMP	MF
Zm00001d006503	GO:0055114	COMP	BP
Zm00001d006504	GO:0004197	COMP	MF
Zm00001d006504	GO:0005488	COMP	MF
Zm00001d006504	GO:0006508	COMP	BP
Zm00001d006507	GO:0005488	COMP	MF
Zm00001d006507	GO:0005515	COMP	MF
Zm00001d006507	GO:0006629	COMP	BP
Zm00001d006507	GO:0008152	COMP	BP
Zm00001d006507	GO:0008970	COMP	MF
Zm00001d006508	GO:0004965	COMP	MF
Zm00001d006508	GO:0004970	COMP	MF
Zm00001d006508	GO:0005215	COMP	MF
Zm00001d006508	GO:0005234	COMP	MF
Zm00001d006508	GO:0006810	COMP	BP
Zm00001d006508	GO:0007186	COMP	BP
Zm00001d006508	GO:0016020	COMP	CC
Zm00001d006508	GO:0016021	COMP	CC
Zm00001d006508	GO:0030288	COMP	CC
Zm00001d006509	GO:0005525	COMP	MF
Zm00001d006509	GO:0005622	COMP	CC
Zm00001d006509	GO:0007264	COMP	BP
Zm00001d006509	GO:0015031	COMP	BP
Zm00001d006510	GO:0003735	COMP	MF
Zm00001d006510	GO:0005622	COMP	CC
Zm00001d006510	GO:0005840	COMP	CC
Zm00001d006510	GO:0006412	COMP	BP
Zm00001d006511	GO:0005215	COMP	MF
Zm00001d006511	GO:0006810	COMP	BP
Zm00001d006511	GO:0016020	COMP	CC
Zm00001d006511	GO:0016021	COMP	CC
Zm00001d006511	GO:0031353	EXP	CC
Zm00001d006511	GO:0042309	COMP	BP
Zm00001d006511	GO:0050825	COMP	MF
Zm00001d006511	GO:0050826	COMP	BP
Zm00001d006511	GO:0055085	COMP	BP
Zm00001d006516	GO:0009269	COMP	BP
Zm00001d006517	GO:0005622	COMP	CC
Zm00001d006535	GO:0004672	COMP	MF
Zm00001d006535	GO:0004674	COMP	MF
Zm00001d006535	GO:0005524	COMP	MF
Zm00001d006535	GO:0006468	COMP	BP
Zm00001d006539	GO:0000272	COMP	BP
Zm00001d006539	GO:0016161	COMP	MF
Zm00001d006539	GO:0016765	COMP	MF
Zm00001d006540	GO:0005509	COMP	MF
Zm00001d006540	GO:0009654	COMP	CC
Zm00001d006540	GO:0015979	COMP	BP
Zm00001d006540	GO:0019898	COMP	CC
Zm00001d006547	GO:0000786	COMP	CC
Zm00001d006547	GO:0003677	COMP	MF
Zm00001d006547	GO:0005622	COMP	CC
Zm00001d006547	GO:0005634	COMP	CC
Zm00001d006547	GO:0006334	COMP	BP
Zm00001d006547	GO:0043565	COMP	MF
Zm00001d006549	GO:0003779	COMP	MF
Zm00001d006549	GO:0016043	COMP	BP
Zm00001d006549	GO:0030036	COMP	BP
Zm00001d006551	GO:0003824	COMP	MF
Zm00001d006551	GO:0008152	COMP	BP
Zm00001d006551	GO:0016747	COMP	MF
Zm00001d006552	GO:0042309	COMP	BP
Zm00001d006552	GO:0050825	COMP	MF
Zm00001d006552	GO:0050826	COMP	BP
Zm00001d006553	GO:0004871	COMP	MF
Zm00001d006553	GO:0009416	COMP	BP
Zm00001d006555	GO:0003735	COMP	MF
Zm00001d006555	GO:0005622	COMP	CC
Zm00001d006555	GO:0005840	COMP	CC
Zm00001d006555	GO:0006412	COMP	BP
Zm00001d006565	GO:0000221	COMP	CC
Zm00001d006565	GO:0005488	COMP	MF
Zm00001d006565	GO:0005634	COMP	CC
Zm00001d006565	GO:0006355	COMP	BP
Zm00001d006565	GO:0015986	COMP	BP
Zm00001d006565	GO:0046961	COMP	MF
Zm00001d006566	GO:0003676	COMP	MF
Zm00001d006566	GO:0003723	COMP	MF
Zm00001d006568	GO:0006950	COMP	BP
Zm00001d006571	GO:0016020	COMP	CC
Zm00001d006571	GO:0016760	COMP	MF
Zm00001d006571	GO:0030244	COMP	BP
Zm00001d006573	GO:0005488	COMP	MF
Zm00001d006573	GO:0005515	COMP	MF
Zm00001d006573	GO:0016070	COMP	BP
Zm00001d006580	GO:0005515	COMP	MF
Zm00001d006580	GO:0008270	COMP	MF
Zm00001d006608	GO:0004974	COMP	MF
Zm00001d006608	GO:0007186	COMP	BP
Zm00001d006608	GO:0016021	COMP	CC
Zm00001d006608	GO:0042309	COMP	BP
Zm00001d006608	GO:0050825	COMP	MF
Zm00001d006608	GO:0050826	COMP	BP
Zm00001d006610	GO:0003755	COMP	MF
Zm00001d006610	GO:0006457	COMP	BP
Zm00001d006610	GO:0035450	EXP	CC
Zm00001d006610	GO:0042651	EXP	CC
Zm00001d006611	GO:0003824	COMP	MF
Zm00001d006611	GO:0008721	COMP	MF
Zm00001d006612	GO:0045735	COMP	MF
Zm00001d006613	GO:0003924	COMP	MF
Zm00001d006613	GO:0005525	COMP	MF
Zm00001d006614	GO:0003824	COMP	MF
Zm00001d006617	GO:0004888	COMP	MF
Zm00001d006617	GO:0007165	COMP	BP
Zm00001d006617	GO:0031224	COMP	CC
Zm00001d006617	GO:0045087	COMP	BP
Zm00001d006619	GO:0003676	COMP	MF
Zm00001d006619	GO:0008270	COMP	MF
Zm00001d006620	GO:0004190	COMP	MF
Zm00001d006620	GO:0006508	COMP	BP
Zm00001d006620	GO:0016021	COMP	CC
Zm00001d006621	GO:0004672	COMP	MF
Zm00001d006621	GO:0004674	COMP	MF
Zm00001d006621	GO:0004689	COMP	MF
Zm00001d006621	GO:0005509	COMP	MF
Zm00001d006621	GO:0005516	COMP	MF
Zm00001d006621	GO:0005524	COMP	MF
Zm00001d006621	GO:0005964	COMP	CC
Zm00001d006621	GO:0005978	COMP	BP
Zm00001d006621	GO:0006468	COMP	BP
Zm00001d006624	GO:0009536	EXP	CC
Zm00001d006627	GO:0004672	COMP	MF
Zm00001d006627	GO:0004674	COMP	MF
Zm00001d006627	GO:0005488	COMP	MF
Zm00001d006627	GO:0005524	COMP	MF
Zm00001d006627	GO:0006468	COMP	BP
Zm00001d006631	GO:0005215	COMP	MF
Zm00001d006631	GO:0006810	COMP	BP
Zm00001d006631	GO:0006835	COMP	BP
Zm00001d006631	GO:0016020	COMP	CC
Zm00001d006631	GO:0016021	COMP	CC
Zm00001d006631	GO:0017153	COMP	MF
Zm00001d006631	GO:0051260	COMP	BP
Zm00001d006631	GO:0055085	COMP	BP
Zm00001d006633	GO:0006629	COMP	BP
Zm00001d006633	GO:0016788	COMP	MF
Zm00001d006637	GO:0005681	COMP	CC
Zm00001d006637	GO:0008380	COMP	BP
Zm00001d006638	GO:0005507	COMP	MF
Zm00001d006638	GO:0008131	COMP	MF
Zm00001d006638	GO:0009308	COMP	BP
Zm00001d006638	GO:0048038	COMP	MF
Zm00001d006638	GO:0050232	COMP	MF
Zm00001d006638	GO:0055114	COMP	BP
Zm00001d006644	GO:0004672	COMP	MF
Zm00001d006644	GO:0004674	COMP	MF
Zm00001d006644	GO:0005524	COMP	MF
Zm00001d006644	GO:0006468	COMP	BP
Zm00001d006645	GO:0000103	COMP	BP
Zm00001d006645	GO:0004020	COMP	MF
Zm00001d006645	GO:0005198	COMP	MF
Zm00001d006645	GO:0005524	COMP	MF
Zm00001d006645	GO:0007155	COMP	BP
Zm00001d006645	GO:0015629	COMP	CC
Zm00001d006645	GO:0016301	COMP	MF
Zm00001d006645	GO:0016772	COMP	MF
Zm00001d006649	GO:0004497	COMP	MF
Zm00001d006649	GO:0005506	COMP	MF
Zm00001d006649	GO:0009055	COMP	MF
Zm00001d006649	GO:0020037	COMP	MF
Zm00001d006649	GO:0055114	COMP	BP
Zm00001d006651	GO:0003924	COMP	MF
Zm00001d006651	GO:0005198	COMP	MF
Zm00001d006651	GO:0005525	COMP	MF
Zm00001d006651	GO:0005737	COMP	CC
Zm00001d006651	GO:0005874	COMP	CC
Zm00001d006651	GO:0007017	COMP	BP
Zm00001d006651	GO:0007018	COMP	BP
Zm00001d006651	GO:0043234	COMP	CC
Zm00001d006651	GO:0051258	COMP	BP
Zm00001d006653	GO:0000785	COMP	CC
Zm00001d006653	GO:0003677	COMP	MF
Zm00001d006653	GO:0003700	COMP	MF
Zm00001d006653	GO:0005634	COMP	CC
Zm00001d006653	GO:0006355	COMP	BP
Zm00001d006654	GO:0005488	COMP	MF
Zm00001d006654	GO:0005509	COMP	MF
Zm00001d006656	GO:0017111	COMP	MF
Zm00001d006657	GO:0004659	COMP	MF
Zm00001d006657	GO:0009536	EXP	CC
Zm00001d006657	GO:0016020	EXP	CC
Zm00001d006657	GO:0016021	COMP	CC
Zm00001d006658	GO:0004553	COMP	MF
Zm00001d006658	GO:0004994	COMP	MF
Zm00001d006658	GO:0005975	COMP	BP
Zm00001d006658	GO:0007186	COMP	BP
Zm00001d006658	GO:0016021	COMP	CC
Zm00001d006663	GO:0031361	EXP	CC
Zm00001d006667	GO:0003824	COMP	MF
Zm00001d006667	GO:0003878	COMP	MF
Zm00001d006667	GO:0004775	COMP	MF
Zm00001d006667	GO:0004776	COMP	MF
Zm00001d006667	GO:0008152	COMP	BP
Zm00001d006668	GO:0003700	COMP	MF
Zm00001d006668	GO:0005634	COMP	CC
Zm00001d006668	GO:0006355	COMP	BP
Zm00001d006668	GO:0043565	COMP	MF
Zm00001d006669	GO:0004252	COMP	MF
Zm00001d006669	GO:0006508	COMP	BP
Zm00001d006669	GO:0042802	COMP	MF
Zm00001d006669	GO:0043086	COMP	BP
Zm00001d006676	GO:0005524	COMP	MF
Zm00001d006676	GO:0009396	COMP	BP
Zm00001d006676	GO:0030272	COMP	MF
Zm00001d006678	GO:0003677	COMP	MF
Zm00001d006678	GO:0004311	COMP	MF
Zm00001d006678	GO:0004879	COMP	MF
Zm00001d006678	GO:0005634	COMP	CC
Zm00001d006678	GO:0006355	COMP	BP
Zm00001d006678	GO:0008299	COMP	BP
Zm00001d006678	GO:0009532	EXP	CC
Zm00001d006678	GO:0042309	COMP	BP
Zm00001d006678	GO:0050825	COMP	MF
Zm00001d006678	GO:0050826	COMP	BP
Zm00001d006680	GO:0000166	COMP	MF
Zm00001d006680	GO:0003678	COMP	MF
Zm00001d006680	GO:0005524	COMP	MF
Zm00001d006680	GO:0017111	COMP	MF
Zm00001d006682	GO:0005622	COMP	CC
Zm00001d006682	GO:0008270	COMP	MF
Zm00001d006687	GO:0003700	COMP	MF
Zm00001d006687	GO:0005634	COMP	CC
Zm00001d006687	GO:0006355	COMP	BP
Zm00001d006687	GO:0043565	COMP	MF
Zm00001d006699	GO:0007186	COMP	BP
Zm00001d006699	GO:0016021	COMP	CC
Zm00001d006700	GO:0042646	EXP	CC
Zm00001d006702	GO:0003700	COMP	MF
Zm00001d006702	GO:0006355	COMP	BP
Zm00001d006702	GO:0043565	COMP	MF
Zm00001d006704	GO:0003676	COMP	MF
Zm00001d006705	GO:0005488	COMP	MF
Zm00001d006710	GO:0005488	COMP	MF
Zm00001d006717	GO:0003824	COMP	MF
Zm00001d006717	GO:0004764	COMP	MF
Zm00001d006717	GO:0005524	COMP	MF
Zm00001d006717	GO:0008152	COMP	BP
Zm00001d006726	GO:0005488	COMP	MF
Zm00001d006731	GO:0005488	COMP	MF
Zm00001d006733	GO:0005634	COMP	CC
Zm00001d006733	GO:0006355	COMP	BP
Zm00001d006746	GO:0004969	COMP	MF
Zm00001d006746	GO:0007186	COMP	BP
Zm00001d006746	GO:0016021	COMP	CC
Zm00001d006747	GO:0000786	COMP	CC
Zm00001d006747	GO:0003677	COMP	MF
Zm00001d006747	GO:0004879	COMP	MF
Zm00001d006747	GO:0004969	COMP	MF
Zm00001d006747	GO:0005199	COMP	MF
Zm00001d006747	GO:0005634	COMP	CC
Zm00001d006747	GO:0006334	COMP	BP
Zm00001d006747	GO:0006355	COMP	BP
Zm00001d006747	GO:0007186	COMP	BP
Zm00001d006747	GO:0016021	COMP	CC
Zm00001d006751	GO:0008685	COMP	MF
Zm00001d006754	GO:0005622	COMP	CC
Zm00001d006754	GO:0008270	COMP	MF
Zm00001d006756	GO:0003677	COMP	MF
Zm00001d006756	GO:0003735	COMP	MF
Zm00001d006756	GO:0004879	COMP	MF
Zm00001d006756	GO:0005622	COMP	CC
Zm00001d006756	GO:0005634	COMP	CC
Zm00001d006756	GO:0005840	COMP	CC
Zm00001d006756	GO:0006355	COMP	BP
Zm00001d006756	GO:0006412	COMP	BP
Zm00001d006756	GO:0042309	COMP	BP
Zm00001d006756	GO:0050825	COMP	MF
Zm00001d006756	GO:0050826	COMP	BP
Zm00001d006757	GO:0008270	COMP	MF
Zm00001d006758	GO:0003779	COMP	MF
Zm00001d006758	GO:0004176	COMP	MF
Zm00001d006758	GO:0005198	COMP	MF
Zm00001d006758	GO:0005199	COMP	MF
Zm00001d006758	GO:0005249	COMP	MF
Zm00001d006758	GO:0006508	COMP	BP
Zm00001d006758	GO:0006813	COMP	BP
Zm00001d006758	GO:0007155	COMP	BP
Zm00001d006758	GO:0015629	COMP	CC
Zm00001d006758	GO:0016021	COMP	CC
Zm00001d006758	GO:0016043	COMP	BP
Zm00001d006758	GO:0030036	COMP	BP
Zm00001d006759	GO:0004672	COMP	MF
Zm00001d006759	GO:0004674	COMP	MF
Zm00001d006759	GO:0005524	COMP	MF
Zm00001d006759	GO:0006468	COMP	BP
Zm00001d006760	GO:0003723	COMP	MF
Zm00001d006760	GO:0003746	COMP	MF
Zm00001d006760	GO:0006452	COMP	BP
Zm00001d006760	GO:0008612	COMP	BP
Zm00001d006760	GO:0043022	COMP	MF
Zm00001d006760	GO:0045901	COMP	BP
Zm00001d006760	GO:0045905	COMP	BP
Zm00001d006766	GO:0003735	COMP	MF
Zm00001d006766	GO:0005622	COMP	CC
Zm00001d006766	GO:0005840	COMP	CC
Zm00001d006766	GO:0006412	COMP	BP
Zm00001d006768	GO:0005622	COMP	CC
Zm00001d006768	GO:0008270	COMP	MF
Zm00001d006771	GO:0003676	COMP	MF
Zm00001d006774	GO:0005199	COMP	MF
Zm00001d006810	GO:0030001	COMP	BP
Zm00001d006810	GO:0046872	COMP	MF
Zm00001d006813	GO:0003677	COMP	MF
Zm00001d006813	GO:0005622	COMP	CC
Zm00001d006813	GO:0005634	COMP	CC
Zm00001d006813	GO:0006355	COMP	BP
Zm00001d006813	GO:0043565	COMP	MF
Zm00001d006816	GO:0004413	COMP	MF
Zm00001d006816	GO:0005507	COMP	MF
Zm00001d006816	GO:0055114	COMP	BP
Zm00001d006820	GO:0005794	COMP	CC
Zm00001d006820	GO:0008466	COMP	MF
Zm00001d006820	GO:0009505	COMP	CC
Zm00001d006820	GO:0016758	COMP	MF
Zm00001d006820	GO:0030054	COMP	CC
Zm00001d006820	GO:0030244	COMP	BP
Zm00001d006821	GO:0005743	COMP	CC
Zm00001d006821	GO:0008565	COMP	MF
Zm00001d006821	GO:0015031	COMP	BP
Zm00001d006823	GO:0005215	COMP	MF
Zm00001d006823	GO:0006857	COMP	BP
Zm00001d006823	GO:0016020	COMP	CC
Zm00001d006825	GO:0003824	COMP	MF
Zm00001d006833	GO:0009532	EXP	CC
Zm00001d006834	GO:0009536	EXP	CC
Zm00001d006834	GO:0042309	COMP	BP
Zm00001d006834	GO:0050825	COMP	MF
Zm00001d006834	GO:0050826	COMP	BP
Zm00001d006835	GO:0003677	COMP	MF
Zm00001d006835	GO:0003700	COMP	MF
Zm00001d006835	GO:0005634	COMP	CC
Zm00001d006835	GO:0006355	COMP	BP
Zm00001d006835	GO:0016602	COMP	CC
Zm00001d006839	GO:0005515	COMP	MF
Zm00001d006839	GO:0005778	COMP	CC
Zm00001d006839	GO:0007031	COMP	BP
Zm00001d006839	GO:0008270	COMP	MF
Zm00001d006841	GO:0003824	COMP	MF
Zm00001d006845	GO:0005488	COMP	MF
Zm00001d006853	GO:0009058	COMP	BP
Zm00001d006853	GO:0016844	COMP	MF
Zm00001d006853	GO:0042309	COMP	BP
Zm00001d006853	GO:0050825	COMP	MF
Zm00001d006853	GO:0050826	COMP	BP
Zm00001d006866	GO:0003824	COMP	MF
Zm00001d006866	GO:0006633	COMP	BP
Zm00001d006866	GO:0008152	COMP	BP
Zm00001d006866	GO:0009536	EXP	CC
Zm00001d006866	GO:0016747	COMP	MF
Zm00001d006868	GO:0003938	COMP	MF
Zm00001d006868	GO:0003973	COMP	MF
Zm00001d006868	GO:0010181	COMP	MF
Zm00001d006868	GO:0016491	COMP	MF
Zm00001d006868	GO:0055114	COMP	BP
Zm00001d006871	GO:0003735	COMP	MF
Zm00001d006871	GO:0005622	COMP	CC
Zm00001d006871	GO:0005840	COMP	CC
Zm00001d006871	GO:0006412	COMP	BP
Zm00001d006871	GO:0015935	COMP	CC
Zm00001d006874	GO:0005507	COMP	MF
Zm00001d006874	GO:0009055	COMP	MF
Zm00001d006875	GO:0003677	COMP	MF
Zm00001d006875	GO:0004021	COMP	MF
Zm00001d006875	GO:0004879	COMP	MF
Zm00001d006875	GO:0005634	COMP	CC
Zm00001d006875	GO:0006355	COMP	BP
Zm00001d006875	GO:0009058	COMP	BP
Zm00001d006875	GO:0016769	COMP	MF
Zm00001d006875	GO:0016847	COMP	MF
Zm00001d006875	GO:0030170	COMP	MF
Zm00001d006875	GO:0042309	COMP	BP
Zm00001d006875	GO:0050825	COMP	MF
Zm00001d006875	GO:0050826	COMP	BP
Zm00001d006879	GO:0005515	COMP	MF
Zm00001d006879	GO:0008270	COMP	MF
Zm00001d006883	GO:0016068	COMP	BP
Zm00001d006885	GO:0004672	COMP	MF
Zm00001d006885	GO:0004674	COMP	MF
Zm00001d006885	GO:0005524	COMP	MF
Zm00001d006885	GO:0006468	COMP	BP
Zm00001d006886	GO:0004040	COMP	MF
Zm00001d006886	GO:0016884	COMP	MF
Zm00001d006899	GO:0003735	COMP	MF
Zm00001d006899	GO:0005622	COMP	CC
Zm00001d006899	GO:0005840	COMP	CC
Zm00001d006899	GO:0006412	COMP	BP
Zm00001d006900	GO:0003849	COMP	MF
Zm00001d006900	GO:0009073	COMP	BP
Zm00001d006900	GO:0009536	EXP	CC
Zm00001d006905	GO:0003924	COMP	MF
Zm00001d006905	GO:0005515	COMP	MF
Zm00001d006905	GO:0005525	COMP	MF
Zm00001d006905	GO:0005622	COMP	CC
Zm00001d006905	GO:0006886	COMP	BP
Zm00001d006905	GO:0006913	COMP	BP
Zm00001d006905	GO:0007165	COMP	BP
Zm00001d006905	GO:0007264	COMP	BP
Zm00001d006905	GO:0015031	COMP	BP
Zm00001d006906	GO:0003676	COMP	MF
Zm00001d006907	GO:0005634	COMP	CC
Zm00001d006907	GO:0008270	COMP	MF
Zm00001d006907	GO:0045893	COMP	BP
Zm00001d006913	GO:0003824	COMP	MF
Zm00001d006913	GO:0005992	COMP	BP
Zm00001d006913	GO:0008152	COMP	BP
Zm00001d006914	GO:0005515	COMP	MF
Zm00001d006914	GO:0006511	COMP	BP
Zm00001d006915	GO:0006869	COMP	BP
Zm00001d006915	GO:0008289	COMP	MF
Zm00001d006917	GO:0004672	COMP	MF
Zm00001d006917	GO:0004674	COMP	MF
Zm00001d006917	GO:0005515	COMP	MF
Zm00001d006917	GO:0005524	COMP	MF
Zm00001d006917	GO:0006468	COMP	BP
Zm00001d006918	GO:0000785	COMP	CC
Zm00001d006918	GO:0003682	COMP	MF
Zm00001d006918	GO:0004402	COMP	MF
Zm00001d006918	GO:0005634	COMP	CC
Zm00001d006918	GO:0006333	COMP	BP
Zm00001d006918	GO:0006355	COMP	BP
Zm00001d006918	GO:0016747	COMP	MF
Zm00001d006920	GO:0005506	COMP	MF
Zm00001d006920	GO:0005783	COMP	CC
Zm00001d006920	GO:0006633	COMP	BP
Zm00001d006920	GO:0016491	COMP	MF
Zm00001d006920	GO:0055114	COMP	BP
Zm00001d006922	GO:0003677	COMP	MF
Zm00001d006923	GO:0003723	COMP	MF
Zm00001d006923	GO:0003735	COMP	MF
Zm00001d006923	GO:0005622	COMP	CC
Zm00001d006923	GO:0006412	COMP	BP
Zm00001d006923	GO:0015935	COMP	CC
Zm00001d006923	GO:0019843	COMP	MF
Zm00001d006928	GO:0004798	COMP	MF
Zm00001d006928	GO:0005524	COMP	MF
Zm00001d006928	GO:0006233	COMP	BP
Zm00001d006929	GO:0004856	COMP	MF
Zm00001d006929	GO:0005975	COMP	BP
Zm00001d006929	GO:0016773	COMP	MF
Zm00001d006930	GO:0003676	COMP	MF
Zm00001d006930	GO:0008270	COMP	MF
Zm00001d006938	GO:0004674	COMP	MF
Zm00001d006938	GO:0005524	COMP	MF
Zm00001d006938	GO:0006468	COMP	BP
Zm00001d006942	GO:0031072	COMP	MF
Zm00001d006944	GO:0004672	COMP	MF
Zm00001d006944	GO:0004674	COMP	MF
Zm00001d006944	GO:0005524	COMP	MF
Zm00001d006944	GO:0006468	COMP	BP
Zm00001d006944	GO:0007165	COMP	BP
Zm00001d006946	GO:0016021	COMP	CC
Zm00001d006947	GO:0004497	COMP	MF
Zm00001d006947	GO:0005506	COMP	MF
Zm00001d006947	GO:0009055	COMP	MF
Zm00001d006947	GO:0020037	COMP	MF
Zm00001d006947	GO:0055114	COMP	BP
Zm00001d007029	GO:0004672	COMP	MF
Zm00001d007029	GO:0004674	COMP	MF
Zm00001d007029	GO:0005524	COMP	MF
Zm00001d007029	GO:0006468	COMP	BP
Zm00001d007034	GO:0005215	COMP	MF
Zm00001d007034	GO:0006810	COMP	BP
Zm00001d007034	GO:0008021	COMP	CC
Zm00001d007034	GO:0016020	COMP	CC
Zm00001d007037	GO:0003677	COMP	MF
Zm00001d007037	GO:0005515	COMP	MF
Zm00001d007037	GO:0005634	COMP	CC
Zm00001d007037	GO:0006351	COMP	BP
Zm00001d007037	GO:0016068	COMP	BP
Zm00001d007037	GO:0042309	COMP	BP
Zm00001d007037	GO:0050825	COMP	MF
Zm00001d007037	GO:0050826	COMP	BP
Zm00001d007038	GO:0004175	COMP	MF
Zm00001d007038	GO:0004298	COMP	MF
Zm00001d007038	GO:0005839	COMP	CC
Zm00001d007038	GO:0006511	COMP	BP
Zm00001d007038	GO:0019773	COMP	CC
Zm00001d007038	GO:0051603	COMP	BP
Zm00001d007039	GO:0042309	COMP	BP
Zm00001d007039	GO:0050825	COMP	MF
Zm00001d007039	GO:0050826	COMP	BP
Zm00001d007042	GO:0003677	COMP	MF
Zm00001d007042	GO:0003700	COMP	MF
Zm00001d007042	GO:0005634	COMP	CC
Zm00001d007042	GO:0006355	COMP	BP
Zm00001d007042	GO:0043565	COMP	MF
Zm00001d007042	GO:0046983	COMP	MF
Zm00001d007043	GO:0005622	COMP	CC
Zm00001d007043	GO:0006396	COMP	BP
Zm00001d007044	GO:0004497	COMP	MF
Zm00001d007044	GO:0005506	COMP	MF
Zm00001d007044	GO:0009055	COMP	MF
Zm00001d007044	GO:0020037	COMP	MF
Zm00001d007044	GO:0055114	COMP	BP
Zm00001d007049	GO:0004197	COMP	MF
Zm00001d007049	GO:0006508	COMP	BP
Zm00001d007049	GO:0008234	COMP	MF
Zm00001d007056	GO:0000166	COMP	MF
Zm00001d007056	GO:0005515	COMP	MF
Zm00001d007056	GO:0005524	COMP	MF
Zm00001d007056	GO:0006915	COMP	BP
Zm00001d007056	GO:0006952	COMP	BP
Zm00001d007056	GO:0017111	COMP	MF
Zm00001d007058	GO:0005488	COMP	MF
Zm00001d007059	GO:0004129	COMP	MF
Zm00001d007059	GO:0005746	COMP	CC
Zm00001d007059	GO:0009055	COMP	MF
Zm00001d007060	GO:0005515	COMP	MF
Zm00001d007060	GO:0008270	COMP	MF
Zm00001d007090	GO:0001522	COMP	BP
Zm00001d007090	GO:0003723	COMP	MF
Zm00001d007090	GO:0009451	COMP	BP
Zm00001d007090	GO:0009982	COMP	MF
Zm00001d007090	GO:0016020	COMP	CC
Zm00001d007090	GO:0019885	COMP	BP
Zm00001d007091	GO:0007186	COMP	BP
Zm00001d007091	GO:0008152	COMP	BP
Zm00001d007091	GO:0016021	COMP	CC
Zm00001d007091	GO:0016758	COMP	MF
Zm00001d007094	GO:0009168	COMP	BP
Zm00001d007094	GO:0019239	COMP	MF
Zm00001d007095	GO:0003975	COMP	MF
Zm00001d007095	GO:0008963	COMP	MF
Zm00001d007095	GO:0016021	COMP	CC
Zm00001d007096	GO:0006511	COMP	BP
Zm00001d007102	GO:0005515	COMP	MF
Zm00001d007102	GO:0008270	COMP	MF
Zm00001d007103	GO:0003676	COMP	MF
Zm00001d007111	GO:0004672	COMP	MF
Zm00001d007111	GO:0004674	COMP	MF
Zm00001d007111	GO:0004707	COMP	MF
Zm00001d007111	GO:0005524	COMP	MF
Zm00001d007111	GO:0006468	COMP	BP
Zm00001d007111	GO:0042309	COMP	BP
Zm00001d007111	GO:0050825	COMP	MF
Zm00001d007111	GO:0050826	COMP	BP
Zm00001d007112	GO:0004497	COMP	MF
Zm00001d007112	GO:0005506	COMP	MF
Zm00001d007112	GO:0009055	COMP	MF
Zm00001d007112	GO:0020037	COMP	MF
Zm00001d007112	GO:0055114	COMP	BP
Zm00001d007113	GO:0005975	COMP	BP
Zm00001d007113	GO:0009045	COMP	MF
Zm00001d007117	GO:0000166	COMP	MF
Zm00001d007117	GO:0000287	COMP	MF
Zm00001d007117	GO:0003924	COMP	MF
Zm00001d007117	GO:0005525	COMP	MF
Zm00001d007117	GO:0005622	COMP	CC
Zm00001d007117	GO:0005737	COMP	CC
Zm00001d007117	GO:0009536	EXP	CC
Zm00001d007117	GO:0042026	COMP	BP
Zm00001d007118	GO:0015986	COMP	BP
Zm00001d007118	GO:0033178	COMP	CC
Zm00001d007118	GO:0033180	COMP	CC
Zm00001d007118	GO:0046933	COMP	MF
Zm00001d007118	GO:0046961	COMP	MF
Zm00001d007119	GO:0003677	COMP	MF
Zm00001d007119	GO:0003700	COMP	MF
Zm00001d007119	GO:0006355	COMP	BP
Zm00001d007121	GO:0008270	COMP	MF
Zm00001d007130	GO:0030001	COMP	BP
Zm00001d007130	GO:0046872	COMP	MF
Zm00001d007135	GO:0000154	COMP	BP
Zm00001d007135	GO:0000179	COMP	MF
Zm00001d007135	GO:0008649	COMP	MF
Zm00001d007139	GO:0000166	COMP	MF
Zm00001d007139	GO:0005524	COMP	MF
Zm00001d007139	GO:0016887	COMP	MF
Zm00001d007139	GO:0017111	COMP	MF
Zm00001d007143	GO:0008152	COMP	BP
Zm00001d007143	GO:0016758	COMP	MF
Zm00001d007146	GO:0003779	COMP	MF
Zm00001d007146	GO:0008290	COMP	CC
Zm00001d007146	GO:0030036	COMP	BP
Zm00001d007151	GO:0006508	COMP	BP
Zm00001d007151	GO:0008234	COMP	MF
Zm00001d007154	GO:0003735	COMP	MF
Zm00001d007154	GO:0005622	COMP	CC
Zm00001d007154	GO:0005840	COMP	CC
Zm00001d007154	GO:0006412	COMP	BP
Zm00001d007155	GO:0004672	COMP	MF
Zm00001d007155	GO:0005524	COMP	MF
Zm00001d007155	GO:0006468	COMP	BP
Zm00001d007156	GO:0000166	COMP	MF
Zm00001d007156	GO:0004176	COMP	MF
Zm00001d007156	GO:0004252	COMP	MF
Zm00001d007156	GO:0006508	COMP	BP
Zm00001d007156	GO:0017111	COMP	MF
Zm00001d007158	GO:0003995	COMP	MF
Zm00001d007158	GO:0004713	COMP	MF
Zm00001d007158	GO:0005524	COMP	MF
Zm00001d007158	GO:0006468	COMP	BP
Zm00001d007158	GO:0008152	COMP	BP
Zm00001d007158	GO:0016627	COMP	MF
Zm00001d007158	GO:0055114	COMP	BP
Zm00001d007159	GO:0005515	COMP	MF
Zm00001d007159	GO:0008270	COMP	MF
Zm00001d007160	GO:0004601	COMP	MF
Zm00001d007160	GO:0006979	COMP	BP
Zm00001d007160	GO:0009405	COMP	BP
Zm00001d007160	GO:0020037	COMP	MF
Zm00001d007160	GO:0045735	COMP	MF
Zm00001d007160	GO:0055114	COMP	BP
Zm00001d007167	GO:0004672	COMP	MF
Zm00001d007167	GO:0004674	COMP	MF
Zm00001d007167	GO:0005524	COMP	MF
Zm00001d007167	GO:0006468	COMP	BP
Zm00001d007167	GO:0007165	COMP	BP
Zm00001d007173	GO:0003677	COMP	MF
Zm00001d007173	GO:0006355	COMP	BP
Zm00001d007173	GO:0008270	COMP	MF
Zm00001d007174	GO:0008121	COMP	MF
Zm00001d007179	GO:0003743	COMP	MF
Zm00001d007179	GO:0006413	COMP	BP
Zm00001d007180	GO:0004497	COMP	MF
Zm00001d007180	GO:0005506	COMP	MF
Zm00001d007180	GO:0009055	COMP	MF
Zm00001d007180	GO:0020037	COMP	MF
Zm00001d007180	GO:0055114	COMP	BP
Zm00001d007181	GO:0005488	COMP	MF
Zm00001d007181	GO:0005509	COMP	MF
Zm00001d007181	GO:0005743	COMP	CC
Zm00001d007181	GO:0006810	COMP	BP
Zm00001d007181	GO:0055085	COMP	BP
Zm00001d007188	GO:0005634	COMP	CC
Zm00001d007189	GO:0008152	COMP	BP
Zm00001d007189	GO:0008667	COMP	MF
Zm00001d007189	GO:0009239	COMP	BP
Zm00001d007189	GO:0016491	COMP	MF
Zm00001d007189	GO:0055114	COMP	BP
Zm00001d007191	GO:0003677	COMP	MF
Zm00001d007192	GO:0005515	COMP	MF
Zm00001d007192	GO:0005524	COMP	MF
Zm00001d007192	GO:0005737	COMP	CC
Zm00001d007192	GO:0006457	COMP	BP
Zm00001d007192	GO:0042026	COMP	BP
Zm00001d007192	GO:0044267	COMP	BP
Zm00001d007192	GO:0051082	COMP	MF
Zm00001d007193	GO:0005622	COMP	CC
Zm00001d007193	GO:0006810	COMP	BP
Zm00001d007193	GO:0006888	COMP	BP
Zm00001d007195	GO:0046373	COMP	BP
Zm00001d007195	GO:0046556	COMP	MF
Zm00001d007196	GO:0005509	COMP	MF
Zm00001d007201	GO:0005515	COMP	MF
Zm00001d007201	GO:0008270	COMP	MF
Zm00001d007202	GO:0000166	COMP	MF
Zm00001d007202	GO:0004176	COMP	MF
Zm00001d007202	GO:0004765	COMP	MF
Zm00001d007202	GO:0005524	COMP	MF
Zm00001d007202	GO:0006508	COMP	BP
Zm00001d007202	GO:0006952	COMP	BP
Zm00001d007202	GO:0016887	COMP	MF
Zm00001d007202	GO:0017111	COMP	MF
Zm00001d007204	GO:0005515	COMP	MF
Zm00001d007204	GO:0008270	COMP	MF
Zm00001d007205	GO:0031072	COMP	MF
Zm00001d007207	GO:0003824	COMP	MF
Zm00001d007208	GO:0030246	COMP	MF
Zm00001d007213	GO:0003824	COMP	MF
Zm00001d007213	GO:0005524	COMP	MF
Zm00001d007213	GO:0005618	COMP	CC
Zm00001d007213	GO:0008716	COMP	MF
Zm00001d007213	GO:0009252	COMP	BP
Zm00001d007214	GO:0005744	COMP	CC
Zm00001d007214	GO:0006886	COMP	BP
Zm00001d007214	GO:0015450	COMP	MF
Zm00001d007215	GO:0000166	COMP	MF
Zm00001d007215	GO:0005524	COMP	MF
Zm00001d007215	GO:0005737	COMP	CC
Zm00001d007215	GO:0016787	COMP	MF
Zm00001d007215	GO:0017111	COMP	MF
Zm00001d007215	GO:0030163	COMP	BP
Zm00001d007216	GO:0008152	COMP	BP
Zm00001d007216	GO:0008168	COMP	MF
Zm00001d007225	GO:0005488	COMP	MF
Zm00001d007225	GO:0006886	COMP	BP
Zm00001d007225	GO:0008565	COMP	MF
Zm00001d007251	GO:0005215	COMP	MF
Zm00001d007251	GO:0006810	COMP	BP
Zm00001d007251	GO:0016020	COMP	CC
Zm00001d007251	GO:0055085	COMP	BP
Zm00001d007254	GO:0004672	COMP	MF
Zm00001d007254	GO:0004674	COMP	MF
Zm00001d007254	GO:0005515	COMP	MF
Zm00001d007254	GO:0005524	COMP	MF
Zm00001d007254	GO:0006468	COMP	BP
Zm00001d007255	GO:0005215	COMP	MF
Zm00001d007255	GO:0006857	COMP	BP
Zm00001d007255	GO:0016020	COMP	CC
Zm00001d007258	GO:0008152	COMP	BP
Zm00001d007258	GO:0016787	COMP	MF
Zm00001d007263	GO:0016020	COMP	CC
Zm00001d007264	GO:0003824	COMP	MF
Zm00001d007264	GO:0004722	COMP	MF
Zm00001d007264	GO:0006470	COMP	BP
Zm00001d007264	GO:0008287	COMP	CC
[truncated: 13,043 more rows]

## Sheet: MF-EXP GO Term by Subgenome
goTerm	Maize1_genes	Maize2_genes
GO:0008270	Zm00001d002317
GO:0097472	Zm00001d002662
GO:0004672	Zm00001d002662,Zm00001d031068
GO:0016165	Zm00001d003533
GO:0003844	Zm00001d003817
GO:0009977	Zm00001d003913
GO:0004418	Zm00001d015366
GO:0004655	Zm00001d015366
GO:0019239	Zm00001d015366
GO:0045551	Zm00001d015618
GO:0015228	Zm00001d016299
GO:0051184	Zm00001d016299
GO:0003935	Zm00001d016902
GO:0016711	Zm00001d017077
GO:0004069	Zm00001d018386
GO:0008134	Zm00001d018802
GO:0046509	Zm00001d020537
GO:0016851	Zm00001d023536
GO:0008835	Zm00001d027369
GO:0008515	Zm00001d027854
GO:0004022	Zm00001d028806,Zm00001d049059
GO:0004853	Zm00001d029074
GO:0047254	Zm00001d029353
GO:0005199	Zm00001d030656
GO:0008482	Zm00001d031617
GO:0003756	Zm00001d031738
GO:0004090	Zm00001d031802
GO:0046554	Zm00001d031899
GO:0019139	Zm00001d032046
GO:0003677	Zm00001d032922
GO:0008184	Zm00001d034074
GO:0004489	Zm00001d034602
GO:0045430	Zm00001d034635
GO:0052635	Zm00001d039634
GO:0044373	Zm00001d042312,Zm00001d017977
GO:0008017	Zm00001d042445
GO:0047751	Zm00001d042843
GO:0004519	Zm00001d043146
GO:0003730	Zm00001d043778
GO:0048027	Zm00001d043778
GO:0004089	Zm00001d044099
GO:0045552	Zm00001d044122
GO:0047893	Zm00001d045055
GO:0042803	Zm00001d045427,Zm00001d023425
GO:0033840	Zm00001d045462
GO:0008964	Zm00001d046170
GO:0004392	Zm00001d046492
GO:0045735	Zm00001d046599,Zm00001d020592
GO:0004109	Zm00001d002358	Zm00001d026277
GO:0004096	Zm00001d027511,Zm00001d014848	Zm00001d054044
GO:0003729	Zm00001d028221,Zm00001d044328	Zm00001d047307,Zm00001d052240
GO:0045549	Zm00001d033222	Zm00001d048373
GO:0005515	Zm00001d033965,Zm00001d034074,Zm00001d019169,Zm00001d040696,Zm00001d016070,Zm00001d003398,Zm00001d038923	Zm00001d008559,Zm00001d026147
GO:0003723	Zm00001d040696,Zm00001d043146,Zm00001d002317	Zm00001d036698,Zm00001d008559,Zm00001d052240
GO:0016157	Zm00001d045042	Zm00001d047253
GO:0046982	Zm00001d045427,Zm00001d043146	Zm00001d009618
GO:0008686		Zm00001d010535
GO:0008531		Zm00001d012707
GO:0004470		Zm00001d012764
GO:0003682		Zm00001d013659
GO:0051879		Zm00001d024903
GO:0003727		Zm00001d036698
GO:0009011		Zm00001d037234
GO:0043022		Zm00001d047307
GO:0031517		Zm00001d047632
GO:0050334		Zm00001d047640
GO:0016813		Zm00001d047640
GO:0043522		Zm00001d047747
GO:0004048		Zm00001d048461
GO:0004049		Zm00001d048461
GO:0004326		Zm00001d048514
