# Supplementary material for: Tissue-specific gene expression and protein abundance patterns are associated with fractionation bias in maize
Source: BMC Plant Biol. 2020 Jan 3;20:4. doi: 10.1186/s12870-019-2218-8 (PMC6942271; doi:10.1186/s12870-019-2218-8)
Supplement: Supplementary file 5 — Additional file 5. Expression data aligned to v4. [file 12870_2019_2218_MOESM5_ESM.xlsx]

## Sheet: Gene Expression per Replicate
geneID	Endosperm 12 DAP_1	Endosperm 12 DAP_2	Endosperm 12 DAP_3	Pericarp/Aleurone 27 DAP_1	Pericarp/Aleurone 27 DAP_2	Pericarp/Aleurone 27 DAP_3	Endosperm Crown 27 DAP_1	Endosperm Crown 27 DAP_2	Endosperm Crown 27 DAP_3	Leaf Zone 1 (Symmetrical)_1	Leaf Zone 1 (Symmetrical)_2	Leaf Zone 1 (Symmetrical)_3	Leaf Zone 2 (Stomatal)_1	Leaf Zone 2 (Stomatal)_2	Leaf Zone 2 (Stomatal)_3	Leaf Zone 3 (Growth)_1	Leaf Zone 3 (Growth)_2	Leaf Zone 3 (Growth)_3	Embryo 20 DAP_1	Embryo 20 DAP_2	Embryo 20 DAP_3	Embryo 38 DAP_1	Embryo 38 DAP_2	Embryo 38 DAP_3	Germinatin Kernels 2 DAI_1	Germinatin Kernels 2 DAI_2	Germinatin Kernels 2 DAI_3	Mature Leaf 8_1	Mature Leaf 8_2	Mature Leaf 8_3	Ear Primordium 6-8 mm_1	Ear Primordium 6-8 mm_2	Ear Primordium 6-8 mm_3	Ear Primordium 2-4 mm_1	Ear Primordium 2-4 mm_2	Ear Primordium 2-4 mm_3	Root - Meristem Zone 5 Days_1	Root - Elongation Zone 5 Days_1	Root - Cortex 5 Days_1	Root - Meristem Zone 5 Days_2	Root - Elongation Zone 5 Days_2	Root - Cortex 5 Days_2	Root - Meristem Zone 5 Days_3	Root - Elongation Zone 5 Days_3	Root - Cortex 5 Days_3	Primary Root 5 Days_1	Primary Root 5 Days_2	Primary Root 5 Days_3	Secondary Root 7-8 Days_1
Zm00001d000001	NA	NA	NA	15.8727	7.19397	10.5949	1.27837	NA	NA	541.312	532.228	622.022	141.796	236.647	128.776	37.5173	51.3779	57.6564	1.6083	1.57229	1.57401	12.614	13.6064	7.29961	22.1289	21.928	20.507	NA	6.38015	NA	79.6221	52.6814	31.4942	22.0641	35.2099	95.5016	8.23247	1.41421	4.55158	6.86788	1.72771	7.78968	6.69553	3.52765	2.24494	4.47311	4.59262	4.14397	7.5487
Zm00001d000002	211.741	199.196	214.137	33.9815	35.2181	37.1008	74.5281	93.9733	142.703	24.3495	23.5734	20.0977	6.02463	15.5749	4.82171	7.07372	12.8877	30.2384	17.0191	28.2689	17.7728	12.1813	9.62699	10.6271	1.95982	1.80096	1.60485	2.865	4.57781	1.32508	44.3102	29.1138	29.8861	24.3699	35.626	36.5074	NA	NA	NA	NA	NA	NA	NA	NA	NA	NA	NA	NA	NA
Zm00001d000003	NA	NA	NA	NA	NA	NA	NA	NA	NA	NA	NA	NA	NA	NA	NA	NA	NA	NA	NA	NA	NA	NA	NA	NA	NA	NA	NA	NA	NA	NA	NA	NA	NA	NA	NA	NA	NA	NA	NA	NA	NA	NA	NA	NA	NA	NA	NA	NA	NA
Zm00001d000004	45.2969	39.7533	54.0588	14.5184	21.3131	19.0717	5.36421	9.38992	11.7318	24.5386	24.0518	27.8315	52.34	22.7939	45.9386	57.0042	26.4117	30.0959	42.7222	55.6657	43.9145	16.3137	16.0801	18.4476	49.9569	31.0596	29.1193	43.7912	19.487	90.2572	28.7373	29.6841	30.5915	27.121	26.4332	31.4604	23.7219	20.9345	35.9945	25.5851	32.8112	29.6479	23.8003	23.7835	34.3299	15.9209	15.0531	16.9285	11.6706
Zm00001d000005	4.90018	3.83545	4.09235	1.64668	1.36185	1.5133	NA	NA	NA	24.6712	23.8471	20.6253	23.8261	36.645	20.5979	26.9661	40.3278	37.0032	10.4048	7.61009	7.90986	9.59398	6.78298	6.22572	2.86447	4.18107	5.41927	NA	1.0653	NA	19.5163	20.9568	18.0972	15.6588	20.5948	22.8179	12.4574	4.07817	NA	13.6251	3.82091	NA	12.789	6.12006	1.39819	6.93587	6.86119	5.94371	6.86883
Zm00001d000006	NA	NA	NA	NA	NA	NA	NA	NA	NA	NA	NA	NA	NA	NA	NA	NA	NA	NA	NA	NA	NA	NA	NA	NA	NA	NA	NA	NA	NA	NA	NA	NA	NA	NA	NA	NA	NA	NA	NA	NA	NA	NA	NA	NA	NA	NA	NA	NA	1.43996
Zm00001d000008	NA	NA	NA	NA	NA	NA	NA	NA	NA	NA	NA	NA	NA	NA	NA	NA	NA	NA	NA	NA	NA	NA	NA	NA	NA	NA	NA	NA	NA	NA	NA	NA	NA	NA	NA	NA	NA	NA	NA	NA	NA	NA	NA	NA	NA	NA	NA	NA	NA
Zm00001d000009	44.1288	22.3385	50.4223	NA	NA	NA	2.57979	6.4798	5.02063	NA	NA	NA	NA	NA	NA	NA	NA	NA	NA	NA	NA	NA	NA	NA	NA	NA	NA	NA	NA	NA	NA	NA	NA	NA	NA	NA	NA	NA	NA	NA	NA	NA	NA	NA	NA	NA	NA	NA	NA
Zm00001d000011	3.53673	2.0499	3.45024	4.3654	4.21059	3.40445	NA	NA	NA	31.746	36.062	28.1297	38.4098	25.7197	43.3105	39.3479	20.9819	18.3479	7.099	9.6146	9.38627	8.29938	7.74075	7.68471	10.4623	5.09463	7.83753	11.4139	12.6871	13.2945	20.1662	24.3659	25.3368	20.0161	15.2608	18.0021	3.29829	2.32078	NA	3.33991	2.05702	NA	3.56423	1.87532	NA	1.25195	NA	NA	1.31126
Zm00001d000012	NA	NA	NA	NA	NA	NA	NA	NA	NA	NA	NA	NA	NA	NA	NA	NA	NA	NA	NA	NA	NA	NA	NA	NA	NA	NA	NA	NA	NA	NA	NA	NA	NA	NA	NA	NA	NA	NA	NA	NA	NA	NA	NA	NA	NA	NA	NA	NA	2.72855
Zm00001d000013	NA	NA	NA	NA	NA	NA	NA	NA	NA	NA	NA	NA	NA	NA	NA	NA	NA	NA	NA	NA	NA	NA	NA	NA	NA	NA	NA	NA	NA	NA	NA	NA	NA	NA	NA	NA	NA	NA	NA	NA	NA	NA	NA	NA	NA	NA	NA	NA	NA
Zm00001d000016	NA	NA	NA	NA	NA	NA	NA	NA	NA	NA	NA	NA	NA	NA	NA	NA	NA	NA	NA	NA	NA	NA	NA	NA	NA	NA	NA	1.08355	1.60222	6.50519	NA	NA	NA	NA	NA	NA	NA	NA	NA	NA	NA	NA	NA	NA	NA	NA	NA	NA	NA
Zm00001d000017	NA	NA	NA	NA	NA	NA	NA	NA	NA	NA	NA	NA	NA	NA	NA	NA	NA	NA	NA	NA	NA	NA	NA	NA	NA	NA	NA	NA	NA	NA	NA	NA	NA	NA	NA	NA	NA	NA	NA	NA	NA	1.66675	NA	NA	1.71763	NA	NA	NA	4.66001
Zm00001d000018	NA	NA	NA	NA	NA	1.39136	NA	NA	NA	NA	NA	NA	NA	NA	NA	NA	NA	NA	NA	NA	NA	NA	NA	NA	NA	NA	NA	NA	NA	NA	NA	NA	NA	NA	NA	NA	NA	NA	2.07607	NA	NA	2.44212	NA	NA	2.48707	NA	NA	NA	2.61346
Zm00001d000019	33.9143	33.4841	37.8006	69.4676	73.3265	71.4076	24.5637	23.2615	27.367	76.8154	70.3249	77.0487	60.651	74.9406	46.9839	74.2615	99.596	76.5495	55.0451	41.0156	51.714	79.0534	56.5456	63.8137	115.192	196.15	208.058	48.2442	218.522	102.572	75.1777	72.8178	80.5632	66.0826	89.7927	54.9134	107.571	59.0349	20.5089	87.2329	45.7074	23.0612	96.999	84.1483	30.7121	117.279	122.043	96.2885	124.691
Zm00001d000020	NA	NA	NA	NA	NA	NA	NA	NA	NA	NA	NA	NA	NA	NA	NA	NA	NA	NA	NA	NA	NA	NA	NA	NA	NA	1.11882	2.08192	NA	NA	NA	NA	NA	NA	NA	NA	NA	NA	NA	NA	NA	1.28945	NA	NA	NA	NA	NA	1.05508	NA	NA
Zm00001d000021	118.728	161.953	133.639	199.758	142.928	142.439	120.201	180.214	174.561	38.9795	41.9319	39.2861	22.9288	26.8226	20.6431	24.6674	32.5672	31.016	140.305	126.584	160.223	214.616	287.658	298.17	176.707	305.691	263.1	23.2151	20.6274	19.7528	38.5516	35.8127	28.3766	26.0663	37.145	43.6669	48.6692	51.1771	246.554	52.1123	46.3543	242.562	47.6778	52.656	220.744	128.515	132.642	130.012	174.59
Zm00001d000023	4.59971	3.87962	3.87846	3.03456	3.18833	3.29724	2.08935	2.55064	2.13288	5.86675	5.80382	4.65711	7.47431	5.01628	7.80058	6.99514	4.81989	4.43294	4.34563	4.3851	4.57406	7.82531	6.05928	6.31357	4.91055	4.62748	6.10079	3.31323	5.91206	3.90971	6.64831	6.29532	4.82145	4.73569	6.17366	5.3721	4.90928	2.17209	1.73142	4.31476	2.08153	1.67727	4.99176	3.00282	1.80796	3.12349	4.0812	3.33376	3.32378
Zm00001d000025	NA	NA	NA	NA	NA	NA	NA	NA	NA	NA	NA	NA	NA	NA	NA	NA	NA	NA	NA	NA	NA	NA	NA	NA	NA	NA	NA	NA	NA	NA	NA	NA	NA	NA	NA	NA	NA	NA	NA	NA	NA	NA	NA	NA	NA	NA	NA	NA	NA
Zm00001d000026	2.22688	1.63694	2.31465	1.19594	2.08599	1.72727	NA	1.34953	1.10367	2.64398	3.5013	2.80424	3.15977	2.72275	2.81527	3.32198	2.87324	2.5281	3.50466	5.41383	3.92529	NA	NA	NA	1.4401	1.36718	1.31084	NA	1.298	1.30193	3.61466	3.83222	4.79925	3.8717	3.45047	3.10149	1.47472	1.08531	NA	1.77257	1.25368	NA	2.1784	NA	NA	1.04402	1.14404	1.20611	1.41708
Zm00001d000027	14.0834	11.1735	16.9378	9.58306	8.10601	10.4706	4.54322	4.78393	4.89336	26.5686	26.6648	35.8034	32.1166	22.0813	24.4092	29.2084	27.1313	26.775	14.4495	20.5582	16.8915	19.6487	22.0945	15.6444	19.399	9.8285	13.8138	23.3818	19.006	16.0994	28.7134	29.1298	31.9406	24.4346	24.2213	25.6318	10.6555	4.26924	3.25273	9.47678	5.56958	3.43582	8.24933	4.55107	1.41792	3.60863	4.65005	3.29059	2.77003
Zm00001d000028	NA	NA	NA	2.48066	1.5399	1.39646	1.14031	NA	NA	NA	NA	NA	NA	NA	NA	NA	NA	NA	NA	NA	NA	NA	NA	NA	2.78578	1.64507	2.40519	2.19298	2.69088	NA	NA	NA	NA	NA	NA	NA	NA	1.23154	NA	NA	1.50482	NA	1.14516	1.86018	NA	1.45825	1.46661	1.56086	1.88587
Zm00001d000029	45.5823	41.248	53.8704	57.4202	71.211	81.1841	41.7481	45.5232	47.9204	41.3934	47.4758	45.4015	35.0213	39.7158	32.5109	45.1742	50.5283	41.9146	50.5211	73.4726	57.0673	20.3911	28.9535	30.1493	107.613	60.3543	61.4152	96.2323	89.0649	79.0456	83.7481	75.9474	85.223	69.4673	68.0301	84.5276	10.823	14.2942	54.4135	11.4751	14.9126	49.191	10.2916	14.7185	50.5765	21.0843	25.0812	19.9706	19.5667
Zm00001d000030	44.7152	39.9198	42.5705	16.375	21.5616	19.8863	18.9068	21.8871	17.5751	43.0152	49.3554	47.7409	47.7313	43.5952	44.938	40.1901	44.6746	42.1703	32.0423	28.27	26.1382	25.1489	26.7737	25.3623	32.1773	37.9632	35.7399	28.8549	22.3421	27.7703	37.9346	37.8825	35.8985	33.53	34.4464	42.2953	49.8076	27.9966	27.6217	54.9951	28.5045	26.0257	54.4662	32.7633	29.266	41.359	38.7331	42.2775	38.1996
Zm00001d000032	NA	NA	NA	NA	NA	NA	NA	NA	NA	NA	NA	NA	NA	NA	NA	NA	NA	NA	3.59218	2.94925	2.92862	NA	NA	NA	1.63087	NA	1.03393	NA	NA	NA	NA	NA	NA	NA	NA	NA	NA	NA	NA	NA	NA	NA	NA	NA	NA	NA	NA	NA	NA
Zm00001d000034	19.6168	11.6567	13.2278	1.71136	4.65683	4.22882	NA	NA	NA	25.4238	26.178	29.1221	25.0191	40.0083	23.196	12.4478	18.3829	21.1723	16.7945	14.8594	12.7228	5.36564	4.22379	5.22128	5.80962	3.38895	4.5298	NA	NA	NA	23.0954	27.6936	26.5068	33.7334	29.9663	30.2429	10.874	3.06411	NA	10.4765	2.6133	NA	10.1643	4.45185	NA	4.40403	3.93196	2.93727	4.03503
Zm00001d000035	7.70978	6.56722	8.78581	2.5111	2.58432	2.02397	1.60777	2.61549	2.15295	5.93703	5.41488	6.62824	6.82176	4.77933	6.62148	6.14184	4.99196	7.19212	5.92466	6.78895	6.05607	4.34898	3.64751	4.06713	7.50229	4.0144	4.93476	5.66061	4.68888	6.35524	5.07113	5.33025	6.33297	4.80357	4.26509	5.24995	6.9938	2.98024	2.45894	6.82337	4.11277	2.37316	6.59716	4.1795	2.51944	3.24908	4.11973	3.04713	3.55468
Zm00001d000036	NA	NA	NA	NA	NA	NA	NA	NA	NA	NA	NA	NA	NA	NA	NA	NA	NA	NA	NA	NA	NA	NA	NA	NA	NA	NA	NA	NA	NA	NA	NA	NA	NA	NA	NA	NA	NA	NA	NA	NA	NA	NA	NA	NA	NA	NA	NA	NA	NA
Zm00001d000037	NA	NA	NA	NA	NA	NA	NA	NA	NA	NA	NA	NA	NA	NA	NA	NA	NA	NA	NA	NA	NA	NA	NA	NA	NA	NA	NA	NA	NA	NA	NA	NA	NA	NA	NA	NA	NA	NA	NA	NA	NA	NA	NA	NA	NA	NA	NA	NA	NA
Zm00001d000038	8.02816	8.45949	7.66791	2.01116	1.96151	2.26206	NA	1.41977	1.33615	3.87479	3.32783	3.98477	4.28071	4.04125	2.7189	3.19284	2.86575	4.49281	9.13318	7.27639	8.01034	2.81521	2.20561	1.78516	1.34158	NA	1.25733	NA	NA	NA	9.62373	9.34642	8.69669	12.3877	12.9551	11.8145	NA	1.07431	NA	NA	1.49708	NA	NA	1.46309	NA	NA	NA	NA	NA
Zm00001d000039	7.93906	11.2024	9.05371	4.09085	3.75407	3.68678	4.27363	6.64147	4.59854	7.93862	7.40954	5.72499	9.69969	6.9687	8.68527	10.9485	7.56748	8.87203	15.3843	13.609	17.393	9.21303	8.56312	8.58426	6.30728	8.87139	7.12297	1.40069	1.05101	NA	7.83849	7.03431	7.15627	6.71666	6.86264	7.9567	6.13127	9.31741	1.17901	5.52222	6.75017	1.0973	5.81108	9.13459	1.95535	6.18225	5.59947	4.72307	5.02593
Zm00001d000040	7.21647	6.87438	6.29317	3.16284	4.58669	4.40167	2.57735	2.56653	3.45131	13.8138	11.6504	12.2138	11.0683	7.52714	10.2958	8.56547	7.7131	5.50554	5.71428	5.37947	3.94765	NA	1.69452	NA	4.67147	3.71749	4.57139	NA	5.32669	6.59812	16.3605	13.1976	11.7333	11.0047	14.6777	16.8257	1.84625	1.96684	4.28679	3.77181	2.88338	4.88009	2.58147	1.65205	3.72744	3.24022	3.45018	3.37216	3.08603
Zm00001d000041	5.52491	5.2447	5.68708	5.55119	6.57002	5.92791	1.43537	1.15634	1.66581	18.2697	17.8118	18.1792	18.67	10.5099	16.4395	14.2558	11.3367	11.9595	6.28763	5.19291	6.3133	1.34591	1.14519	1.37085	7.29674	5.86675	5.8496	15.0273	7.88433	11.7726	28.2999	21.1603	22.566	15.0305	24.1259	19.4483	3.88324	3.8656	13.8179	4.49057	3.44705	13.0259	3.50156	3.98689	12.2955	4.63657	5.7431	5.27643	3.78158
Zm00001d000042	4.12963	3.46087	3.73511	2.13391	2.95915	3.68472	NA	NA	NA	7.29331	6.77061	6.69254	5.69854	7.77064	4.83457	6.01415	7.66929	6.76817	6.43581	4.98029	5.92455	8.27856	7.30374	5.88449	5.45806	4.70889	6.41422	1.08599	4.94922	2.19486	7.45322	6.91931	7.38257	7.04022	7.7264	6.70045	3.67535	2.01166	1.00047	3.48608	1.77606	NA	3.23393	1.88096	1.03	2.89541	2.93006	2.29598	2.67251
Zm00001d000044	NA	NA	NA	NA	NA	NA	NA	NA	NA	NA	NA	NA	NA	NA	NA	NA	NA	NA	NA	NA	NA	NA	NA	NA	NA	NA	NA	NA	NA	NA	NA	NA	NA	NA	NA	NA	NA	NA	NA	NA	NA	NA	NA	NA	NA	NA	NA	NA	NA
Zm00001d000045	11.3032	8.5828	12.5741	4.14283	5.49215	6.56451	2.22715	2.25668	2.4948	9.6688	10.0793	11.5596	7.74397	8.7314	6.03523	8.2433	11.5844	11.5139	11.9042	7.41742	7.41317	4.56659	4.71815	5.23352	10.6393	10.4766	7.69163	7.8205	11.216	10.3713	11.4242	12.0878	12.6003	12.2012	10.5646	13.8777	3.7363	3.15682	8.24104	4.05288	2.95151	8.83427	4.14387	2.42067	4.552	5.68111	4.99797	7.89543	7.8273
Zm00001d000046	15.8136	11.0038	14.8376	10.4267	9.84196	10.7938	1.03833	1.92188	1.31877	18.8689	18.385	16.2051	19.9009	15.9892	20.0159	17.9149	14.1042	15.7261	10.4791	11.6573	10.6309	5.3866	5.08135	4.737	39.6527	21.7543	23.4064	4.52144	14.292	14.5771	32.023	27.3314	34.384	24.0274	27.0419	27.6088	10.0952	9.30184	15.9733	8.00203	13.1153	16.1476	9.13713	10.4673	20.082	11.1532	11.9576	9.03894	9.11287
Zm00001d000051	NA	NA	NA	NA	NA	NA	NA	NA	NA	NA	NA	NA	NA	NA	NA	NA	NA	NA	NA	NA	NA	NA	NA	NA	NA	NA	NA	NA	NA	NA	NA	NA	NA	NA	NA	NA	NA	NA	NA	NA	NA	NA	NA	NA	NA	NA	NA	NA	NA
Zm00001d000052	3.39642	2.7798	3.98017	3.3319	3.54178	4.60893	NA	NA	NA	51.8977	53.3775	50.0926	43.4161	46.2617	39.3614	38.8462	31.2109	31.0127	16.493	23.6262	19.8347	11.681	7.89005	8.2487	8.61506	5.46045	5.81522	11.0573	16.2322	14.7093	45.1211	46.1952	56.9324	47.1955	38.2513	49.7721	6.33592	2.02427	1.69369	6.26704	2.22835	1.97144	6.17413	2.30105	2.02974	2.78161	2.43364	1.60377	2.69729
Zm00001d000053	12.0056	11.2054	9.07027	7.80196	4.23843	5.01962	2.88979	2.93774	3.0337	8.60665	8.43189	7.7175	10.8744	10.0823	10.1659	11.6424	8.97522	8.13046	6.67269	5.07918	6.19652	9.05657	10.5383	9.41067	14.9447	15.3868	14.9793	10.9192	9.75099	6.55257	7.75578	8.48787	5.78465	5.64273	7.32856	8.1271	9.10072	6.76096	5.38758	9.4153	6.48662	7.24391	8.45139	6.72773	6.32944	11.4417	11.057	10.818	11.5143
Zm00001d000055	NA	NA	NA	NA	NA	NA	NA	NA	NA	NA	NA	NA	NA	NA	NA	NA	NA	NA	NA	NA	NA	NA	NA	NA	NA	NA	NA	NA	NA	NA	NA	NA	NA	NA	NA	NA	NA	8.58568	NA	NA	4.33292	NA	NA	6.02581	NA	5.86866	5.99175	5.96496	5.14557
Zm00001d000058	NA	NA	NA	NA	NA	NA	NA	NA	NA	NA	NA	NA	NA	NA	NA	NA	NA	NA	NA	NA	NA	NA	NA	NA	NA	NA	NA	NA	NA	NA	NA	NA	NA	NA	NA	NA	NA	NA	NA	NA	NA	NA	NA	NA	NA	NA	NA	NA	NA
Zm00001d000060	NA	NA	NA	NA	NA	NA	NA	NA	NA	NA	NA	NA	NA	NA	NA	NA	NA	NA	NA	NA	NA	NA	NA	NA	NA	NA	NA	76.2127	81.8308	99.5212	NA	NA	NA	NA	NA	NA	NA	NA	NA	NA	NA	NA	NA	NA	NA	NA	NA	NA	NA
Zm00001d000061	NA	NA	NA	NA	NA	NA	NA	NA	NA	NA	NA	NA	NA	NA	NA	NA	NA	NA	NA	NA	NA	NA	NA	NA	NA	NA	NA	NA	NA	NA	NA	NA	NA	NA	NA	NA	NA	NA	NA	NA	NA	NA	NA	NA	NA	NA	NA	NA	NA
Zm00001d000062	1.67476	1.863	1.67575	1.76015	1.61186	1.381	NA	NA	NA	3.39714	3.93653	3.38025	3.59581	3.17761	3.72355	2.45348	2.14762	2.44376	1.57735	1.37546	1.49728	2.91526	1.52648	1.86986	1.85759	2.24587	2.30876	1.58799	2.24219	1.96623	3.00743	3.32396	3.78679	3.94403	3.42377	2.62122	2.28389	3.77596	4.05644	2.26844	2.76884	5.45329	2.06467	3.46717	5.64639	3.54842	3.55383	3.69982	3.98692
Zm00001d000064	NA	NA	NA	NA	NA	NA	NA	NA	NA	NA	NA	NA	NA	NA	NA	NA	NA	NA	NA	NA	NA	NA	NA	NA	NA	NA	NA	NA	NA	NA	NA	NA	NA	NA	NA	NA	NA	NA	NA	NA	NA	NA	NA	NA	NA	NA	NA	NA	NA
Zm00001d000065	1.06674	NA	1.5165	2.27555	1.75643	2.97935	NA	NA	NA	4.3041	5.76271	4.15343	5.94788	3.45722	3.76073	4.80588	3.0749	4.25503	4.23971	3.68426	4.47481	5.02969	6.7053	7.40637	3.26212	2.26313	2.58418	1.05572	2.6933	1.70278	7.98868	8.27654	9.58066	6.31759	5.54206	9.30171	NA	NA	NA	NA	1.49413	NA	NA	NA	NA	NA	NA	NA	NA
Zm00001d000066	11.2755	10.5856	9.56607	7.39593	5.92125	6.73147	1.18659	1.6698	1.69279	11.8203	11.6287	12.1037	12.221	10.4627	11.3657	13.8216	11.1577	11.6162	9.61304	11.1618	9.70951	16.9156	13.0161	13.1076	11.7077	7.8375	7.92316	5.11905	7.9781	5.81488	10.1584	8.08452	7.77431	9.5173	7.86154	8.56295	10.8955	8.66367	1.35797	8.71705	9.86055	1.128	10.5468	9.14649	1.29013	5.9717	6.75061	5.94453	5.36462
Zm00001d000067	6.58604	4.754	5.76015	NA	1.15294	NA	NA	NA	NA	2.6364	2.4236	2.82791	1.39246	2.18298	2.14363	2.52965	3.55733	2.94573	5.62591	3.73704	5.23081	2.00097	2.05	1.4875	2.22834	2.00535	2.08599	NA	2.11178	NA	2.12249	2.00304	2.11948	3.26177	2.81419	2.81267	5.43519	2.14612	NA	4.96815	1.7567	NA	4.5368	2.25848	NA	3.38133	2.27361	2.61561	2.04925
Zm00001d000070	NA	NA	NA	NA	NA	NA	NA	NA	NA	NA	NA	NA	NA	NA	NA	1.10855	1.99647	NA	NA	NA	NA	NA	NA	NA	NA	NA	NA	25.2386	18.1945	43.9868	NA	NA	NA	NA	NA	NA	NA	NA	NA	NA	NA	NA	NA	NA	NA	NA	NA	NA	NA
Zm00001d000071	NA	NA	NA	NA	NA	NA	NA	NA	NA	1.33497	NA	NA	NA	NA	NA	1.86703	1.31575	1.67507	NA	NA	NA	NA	NA	NA	NA	NA	NA	26.0559	43.2334	40.0217	1.17645	1.24702	1.37966	1.37607	NA	1.1105	NA	NA	NA	NA	NA	NA	NA	NA	NA	NA	NA	NA	NA
Zm00001d000072	NA	NA	NA	4.43108	6.50066	6.33076	NA	NA	NA	26.9476	23.4843	29.6874	27.9093	28.5196	29.4426	36.4606	38.9887	33.5443	8.97596	9.1554	10.4522	15.5162	17.3047	14.7738	17.9578	12.7191	12.3039	6.78982	13.8607	14.4922	13.4477	14.3053	12.6649	10.6764	9.46956	10.089	1.25299	1.55039	NA	NA	NA	NA	NA	NA	NA	NA	NA	NA	NA
Zm00001d000073	NA	NA	NA	NA	NA	NA	NA	NA	NA	NA	NA	NA	NA	NA	NA	NA	NA	NA	NA	NA	NA	NA	NA	NA	NA	NA	NA	NA	NA	NA	NA	NA	NA	NA	NA	NA	NA	NA	NA	NA	NA	NA	NA	NA	NA	NA	NA	NA	NA
Zm00001d000074	10.97	9.19367	12.4494	15.8181	14.8329	18.8375	6.24073	5.414	7.18772	23.1526	22.2318	20.0442	15.7306	19.3108	18.7625	18.2211	21.8327	17.9808	34.1271	36.6153	31.6951	27.6882	31.8798	27.3869	27.5636	26.2703	25.2251	19.5595	25.9107	24.4111	38.3591	30.8324	34.9031	37.9681	39.4589	30.4278	15.1779	15.1173	17.2126	20.136	20.6907	18.4067	19.2657	16.1061	14.5566	16.2074	24.3132	20.1558	13.5662
Zm00001d000076	1.10241	NA	NA	NA	1.26671	1.29123	NA	NA	NA	2.7561	2.69167	2.66738	2.9775	2.79441	2.45077	2.1502	1.62064	1.70292	1.17086	1.01423	NA	2.68512	1.81412	1.84143	1.44768	1.16578	1.50669	NA	1.14439	NA	2.29176	2.47269	2.34123	2.1943	2.62782	2.51049	1.42939	NA	NA	1.27098	NA	NA	1.42293	NA	NA	NA	NA	NA	NA
Zm00001d000077	3.94772	2.77768	4.75054	17.8423	17.6938	22.1897	2.00531	1.18515	1.71446	12.7256	12.568	12.4051	11.3298	14.3546	9.93987	19.0776	24.3246	23.0925	8.16122	12.0858	7.69144	7.51984	7.1339	7.94465	12.0542	10.4902	11.7462	18.5273	36.5177	21.6001	15.0429	13.6912	14.1313	12.4187	13.3787	13.3533	4.19079	5.99277	16.4477	3.92403	4.68074	16.6743	4.00525	5.29881	14.0139	10.828	12.2769	12.3314	11.9163
Zm00001d000079	NA	NA	NA	NA	NA	NA	NA	NA	NA	NA	NA	NA	NA	NA	NA	NA	NA	NA	NA	NA	NA	NA	NA	NA	NA	NA	NA	NA	NA	NA	NA	NA	NA	NA	NA	NA	NA	NA	NA	NA	NA	NA	NA	NA	NA	NA	NA	NA	NA
Zm00001d000080	22.074	19.6557	22.6566	11.998	18.6552	15.8411	15.8689	26.7651	28.343	26.5001	30.7125	32.107	24.6989	28.4098	22.1846	29.2995	31.5108	30.7797	13.0269	18.2992	13.6957	13.3914	10.3119	10.3065	19.7173	10.9087	12.6005	45.5148	22.2579	30.195	26.9935	28.5193	31.272	27.6902	26.5343	26.4894	4.53446	6.48882	25.1732	5.65264	5.54452	22.4166	5.3167	4.56381	20.0044	8.24006	8.60089	7.83183	8.1425
Zm00001d000081	1.18672	NA	NA	NA	NA	NA	NA	NA	NA	1.83114	1.87925	1.68296	1.04034	1.84091	NA	NA	1.12237	1.45662	NA	1.1365	NA	NA	NA	NA	NA	NA	NA	NA	NA	NA	1.43414	1.21331	1.67122	1.6398	1.86166	1.43806	NA	NA	NA	NA	NA	NA	NA	NA	NA	NA	NA	NA	NA
Zm00001d000082	NA	NA	NA	NA	NA	NA	NA	NA	NA	NA	NA	NA	NA	NA	NA	NA	NA	NA	NA	NA	NA	NA	NA	NA	NA	NA	NA	NA	NA	NA	NA	NA	NA	NA	NA	NA	NA	NA	NA	NA	NA	NA	NA	NA	NA	NA	NA	NA	NA
Zm00001d000083	NA	NA	NA	NA	NA	NA	NA	NA	NA	NA	NA	NA	NA	NA	NA	NA	NA	NA	NA	NA	NA	NA	NA	NA	NA	NA	NA	NA	NA	NA	NA	NA	NA	NA	NA	NA	NA	NA	NA	NA	NA	NA	NA	NA	NA	NA	NA	NA	NA
Zm00001d000085	3.07794	2.11364	2.97955	3.98961	2.46965	3.38836	NA	NA	NA	7.91419	7.24475	6.30333	10.5346	8.97315	7.79356	10.5888	9.70634	9.57176	5.74164	4.60846	5.48579	6.36705	5.7447	5.80034	5.1245	5.68393	6.10641	5.40073	5.87554	3.88122	6.43926	5.99228	5.23832	5.15852	7.88869	6.08444	6.54534	5.53486	3.81006	6.14759	4.90366	3.70952	5.62003	5.13795	4.66203	6.15394	6.44747	5.2842	6.50417
Zm00001d000086	6.29344	4.40634	5.02253	2.56819	3.62342	2.15269	3.55451	2.49009	5.33581	3.29258	3.14649	2.01689	8.62178	6.83665	7.9344	15.8145	9.37915	8.83057	1.43589	1.82249	1.96131	2.59997	2.76332	1.59342	5.08006	2.77754	2.86631	6.41441	5.35941	6.08636	2.45975	2.46516	2.19013	1.61543	1.65999	2.46967	1.90207	NA	1.13202	1.42108	NA	NA	1.94104	1.06123	1.13013	1.6315	1.50727	NA	1.38807
Zm00001d000087	1.21165	NA	1.11345	NA	1.31602	1.3341	NA	NA	NA	2.72151	2.96965	2.65731	3.19436	2.99949	2.67288	2.16328	1.60372	1.74174	1.14381	NA	NA	2.6911	2.09212	2.02867	1.51764	1.18283	1.50612	1.03407	1.21713	NA	2.36171	2.76602	2.55718	2.37296	2.24823	2.61031	1.76104	NA	NA	1.40812	NA	NA	1.41069	NA	NA	NA	NA	NA	NA
Zm00001d000089	NA	NA	NA	NA	NA	NA	NA	NA	NA	NA	NA	NA	NA	NA	NA	NA	NA	NA	NA	NA	NA	NA	NA	NA	NA	NA	NA	NA	NA	NA	NA	NA	NA	NA	NA	NA	NA	NA	NA	NA	NA	NA	NA	NA	NA	NA	NA	NA	NA
Zm00001d000092	2.05706	1.9734	2.31378	1.3927	NA	1.61604	NA	NA	NA	NA	NA	NA	NA	NA	NA	NA	NA	NA	5.66619	4.97073	4.20713	NA	NA	NA	NA	NA	NA	NA	NA	NA	NA	NA	NA	NA	NA	NA	NA	NA	2.73294	NA	NA	1.61301	NA	NA	2.16666	NA	NA	NA	NA
Zm00001d000093	NA	NA	NA	NA	NA	NA	NA	NA	NA	2.2389	1.83798	1.81945	2.86825	1.39229	2.67197	1.35846	1.60555	1.64536	1.18314	NA	NA	2.33093	1.26041	1.30304	1.11344	1.17746	1.70592	NA	1.32043	1.27674	1.57409	1.18952	NA	NA	1.44385	1.45953	2.90186	NA	NA	2.92186	NA	NA	2.72727	NA	NA	1.24503	1.04296	1.28194	NA
Zm00001d000094	16.6452	16.1651	18.7678	15.4227	14.6216	12.2161	12.6239	25.6	22.3696	14.0497	16.5529	15.8274	11.4863	11.1155	10.6924	10.1251	11.3293	9.32219	16.5133	14.114	13.6307	21.5593	18.9857	18.9964	28.7884	23.6483	21.9801	77.2294	35.255	52.8758	14.7408	14.1685	13.661	11.0528	10.4097	12.4857	11.1783	11.0503	33.3132	11.476	14.5783	31.2486	11.1995	11.4188	28.3177	12.9239	14.7729	13.2207	11.674
Zm00001d000095	NA	NA	NA	NA	NA	NA	NA	NA	NA	NA	NA	NA	NA	NA	NA	NA	NA	NA	NA	NA	NA	NA	NA	NA	NA	NA	NA	1.1202	NA	NA	NA	NA	NA	NA	NA	NA	NA	NA	NA	NA	NA	NA	NA	NA	NA	NA	NA	NA	NA
Zm00001d000096	NA	NA	NA	NA	NA	NA	NA	NA	NA	NA	NA	NA	NA	NA	NA	NA	NA	NA	NA	NA	NA	NA	NA	NA	NA	NA	NA	NA	NA	NA	NA	NA	NA	NA	NA	NA	NA	NA	NA	NA	NA	NA	NA	NA	NA	NA	NA	NA	NA
Zm00001d000097	NA	NA	NA	NA	NA	NA	NA	NA	NA	1.61686	1.95472	1.37146	1.42316	1.13509	1.64991	1.3781	NA	NA	NA	1.42072	1.01592	1.84741	NA	NA	NA	NA	NA	2.21861	1.33351	1.04226	2.07956	1.25596	1.69182	NA	NA	NA	NA	NA	NA	NA	NA	NA	NA	NA	NA	NA	NA	NA	NA
Zm00001d000098	16.4761	13.6488	17.2325	7.86063	7.96602	8.78119	4.68019	5.59466	7.11672	10.4082	10.4474	11.4014	8.29729	8.706	7.72106	7.34948	7.07435	7.39938	11.448	16.4873	11.0935	7.55551	5.80613	6.57039	6.84812	5.24476	5.40443	4.04676	3.45468	3.94893	22.8986	19.4188	18.8215	13.5294	18.7907	17.6233	3.51328	4.17926	1.97872	3.6368	6.31466	2.53745	3.51913	4.05361	2.87963	2.91244	3.37494	2.70457	2.9293
Zm00001d000099	16.6289	14.7053	15.234	2.401	3.13732	3.3161	1.72127	1.44542	1.88134	27.4721	27.4199	34.7605	17.105	21.9377	15.1704	13.6683	18.7038	21.6377	19.5152	29.0546	21.3346	7.55173	5.14165	5.46843	14.5153	8.47964	8.65985	1.67019	2.20164	1.48984	35.0689	28.0134	36.0494	35.875	39.5157	29.5502	9.14032	7.31706	5.02068	9.10101	6.28625	5.68665	8.21978	7.855	4.77477	6.75617	7.21817	6.73924	8.16984
Zm00001d000101	NA	NA	NA	NA	NA	NA	NA	NA	NA	NA	NA	NA	NA	NA	NA	NA	NA	NA	NA	NA	NA	NA	NA	NA	NA	NA	NA	NA	NA	NA	NA	NA	NA	NA	NA	NA	NA	NA	NA	NA	NA	NA	NA	NA	NA	NA	NA	NA	NA
Zm00001d000102	21.2996	19.3331	20.7586	6.20395	8.21814	8.21804	5.25188	6.50736	5.01366	21.0988	17.5832	23.6499	12.2642	17.5734	11.5069	10.1613	17.0704	16.9098	14.8307	15.1697	13.6381	12.6153	10.4272	9.76332	12.7427	13.6863	17.3332	6.00531	12.3403	7.7243	17.3437	17.5233	19.7374	22.03	22.0757	15.6937	27.9514	19.9314	6.50015	28.5781	18.5437	6.74686	31.6804	22.2737	10.8844	27.8904	30.2497	29.6153	26.4763
Zm00001d000104	NA	NA	NA	NA	NA	NA	NA	1.29706	NA	NA	NA	NA	1.27903	1.19929	1.34202	NA	NA	NA	NA	NA	NA	NA	1.13343	NA	1.10234	NA	NA	NA	NA	1.27867	NA	NA	NA	NA	1.04875	1.67639	3.11671	NA	NA	3.14102	NA	NA	2.79437	NA	1.93917	NA	1.27325	NA	NA
Zm00001d000105	NA	NA	NA	NA	NA	NA	NA	NA	NA	NA	NA	NA	NA	NA	NA	NA	NA	NA	NA	NA	NA	NA	NA	NA	NA	NA	NA	NA	NA	NA	NA	NA	NA	NA	NA	NA	NA	NA	NA	NA	NA	NA	NA	NA	NA	NA	NA	NA	NA
Zm00001d000106	NA	NA	NA	NA	NA	NA	NA	NA	NA	NA	NA	NA	NA	NA	NA	NA	NA	NA	NA	NA	NA	NA	NA	NA	NA	NA	NA	NA	NA	NA	NA	NA	NA	NA	NA	NA	NA	NA	NA	NA	NA	NA	NA	NA	NA	NA	NA	NA	NA
Zm00001d000107	NA	NA	NA	NA	NA	NA	NA	NA	NA	NA	NA	NA	NA	NA	NA	NA	2.81321	2.10217	1.02677	1.54625	1.28099	1.17879	NA	NA	11.8526	9.72845	10.5522	NA	NA	NA	NA	1.58094	1.82941	2.29543	1.23504	1.92108	7.89861	6.02478	113.47	7.49872	6.21842	112.274	7.39362	8.48587	116.836	66.1508	70.9442	66.6098	104.532
Zm00001d000109	NA	NA	NA	NA	NA	NA	NA	NA	NA	NA	NA	NA	NA	NA	NA	NA	NA	NA	NA	NA	NA	NA	NA	NA	NA	NA	NA	NA	NA	NA	NA	NA	NA	NA	NA	NA	NA	NA	NA	NA	NA	NA	NA	NA	NA	NA	NA	NA	NA
Zm00001d000110	12.995	12.413	13.4394	12.2523	10.2907	12.8834	6.1562	8.7296	8.53656	28.9192	27.8479	24.5888	31.3892	25.984	31.2573	27.3407	22.0159	23.9803	13.3945	12.3381	13.206	13.4941	10.1558	10.474	15.5798	18.2962	20.7556	22.681	16.7352	10.3543	30.4504	30.4617	27.1865	26.687	31.374	27.7195	15.7943	10.0847	9.09374	13.3571	8.94176	8.74352	13.9918	10.3249	7.78991	9.4474	8.36866	7.90932	8.45458
Zm00001d000111	NA	NA	NA	NA	NA	NA	1.7333	NA	NA	NA	NA	NA	NA	NA	NA	NA	NA	NA	NA	NA	NA	NA	NA	NA	NA	NA	NA	NA	NA	NA	NA	NA	NA	NA	NA	NA	NA	NA	NA	NA	NA	NA	NA	NA	NA	NA	NA	NA	NA
Zm00001d000112	17.7096	17.8148	21.4004	24.1985	15.3835	25.609	5.63684	9.21231	9.51357	NA	NA	NA	NA	NA	1.12671	NA	NA	NA	25.5094	17.1915	15.0185	3.16576	2.32477	3.07897	25.114	10.9636	11.1391	19.3527	17.0228	19.8533	3.39962	2.21474	1.72232	1.50518	3.8685	2.1081	13.8576	6.84787	25.022	13.0842	8.04996	26.3321	14.3559	7.5189	23.9713	17.0228	15.9077	13.1005	13.7397
Zm00001d000113	1.16925	1.27778	NA	1.71092	1.20608	1.38788	NA	NA	NA	3.88702	2.44283	3.36369	3.75303	3.45045	2.84298	3.71393	2.40456	2.48744	2.09682	2.30063	1.76521	3.39245	3.60807	4.57258	4.07226	3.69324	3.21588	10.9538	9.39846	11.4278	4.21814	3.44843	4.51084	2.44379	2.36698	3.85301	1.49976	NA	1.09774	1.84731	NA	1.06667	1.35936	NA	1.1542	NA	NA	NA	NA
Zm00001d000115	NA	NA	NA	NA	NA	NA	NA	NA	NA	NA	NA	NA	NA	NA	NA	NA	NA	NA	NA	NA	NA	NA	NA	NA	NA	NA	NA	NA	NA	NA	NA	NA	NA	NA	NA	NA	NA	NA	NA	NA	NA	NA	NA	NA	NA	NA	NA	NA	NA
Zm00001d000116	16.9859	16.0658	18.8606	35.9834	27.4938	30.896	23.174	30.5678	28.7606	11.6718	9.1623	12.0753	17.62	17.9245	17.5624	17.9044	24.4671	25.0196	18.2489	11.2569	17.0814	28.7306	34.1253	35.1419	43.4209	49.7255	44.422	62.531	66.8623	53.7669	12.8929	14.5959	12.1545	9.07868	10.1416	11.063	14.3272	25.8139	86.0704	14.3132	21.2674	87.0471	12.0222	22.7538	83.6325	51.9372	57.7129	55.5555	65.8093
Zm00001d000117	NA	NA	NA	2.46461	1.26236	2.16051	NA	NA	NA	NA	NA	NA	NA	NA	NA	NA	NA	NA	NA	NA	NA	NA	NA	NA	1.80462	NA	1.25702	NA	NA	NA	1.46157	NA	1.20523	NA	1.39961	NA	4.58961	6.12093	7.9979	4.03433	6.71605	11.7891	3.55429	5.7192	9.29694	5.46132	5.79964	4.08985	4.23511
Zm00001d000118	NA	NA	NA	NA	NA	NA	NA	NA	NA	NA	NA	NA	NA	NA	NA	NA	NA	NA	NA	NA	NA	NA	NA	NA	NA	NA	NA	NA	NA	NA	NA	NA	NA	NA	NA	NA	NA	NA	NA	NA	NA	NA	NA	NA	NA	NA	NA	NA	NA
Zm00001d000120	247.339	194.377	218.947	42.3233	73.9272	63.1994	29.0697	48.566	35.4247	123.084	118.807	146.053	110.646	114.763	112.213	77.3091	96.6135	135.968	133.63	138.557	111.173	65.202	56.0348	69.4463	177.264	145.528	139.307	112.098	65.2562	127.883	108.505	108.644	119.329	152.584	115.801	149.618	468.241	165.7	51.5968	404.506	256.771	46.9995	444.573	204.64	54.0089	181.165	168.758	169.333	160.483
Zm00001d000121	NA	NA	NA	NA	NA	NA	NA	NA	NA	NA	NA	NA	NA	NA	NA	NA	NA	NA	NA	NA	NA	NA	NA	NA	NA	NA	2.04573	NA	NA	NA	NA	NA	NA	NA	NA	NA	NA	NA	NA	NA	NA	NA	NA	NA	NA	NA	NA	NA	NA
Zm00001d000122	3.3101	2.60706	2.98227	NA	NA	1.17405	NA	NA	NA	16.4524	16.9387	15.8755	12.6653	11.9487	12.7142	7.73119	7.09073	7.30954	6.31564	5.87947	6.23104	3.99014	3.07917	2.95899	4.6615	3.24493	4.16553	1.43987	2.70211	1.95879	14.5019	14.0334	14.6631	13.1662	13.8571	14.3985	4.13226	NA	NA	3.74556	NA	NA	4.27164	1.52268	NA	1.23984	1.28217	NA	1.01049
Zm00001d000123	45.3303	61.4706	45.3435	24.2519	23.77	21.2995	51.6379	37.5317	41.4597	10.8299	11.9712	9.8944	13.5631	13.328	14.6032	17.6772	17.4935	25.0507	25.1594	23.9031	24.7101	15.5825	17.7686	19.2713	17.5067	21.674	18.1315	186.16	94.6978	117.387	13.5406	12.5206	12.4868	10.9061	13.7828	11.6464	8.43061	7.15523	11.2315	7.95941	6.29151	11.5658	6.97583	7.04856	12.0337	9.30677	10.013	8.39472	9.18433
Zm00001d000124	11.8193	9.20111	11.719	10.6867	19.4314	20.2259	5.86354	5.05053	6.2347	19.3394	24.7925	23.0918	24.5534	22.9061	19.449	29.6951	25.4409	26.98	16.3029	28.5045	18.4923	16.8657	16.514	16.9996	45.5965	27.0073	24.7236	18.0277	17.4492	28.7585	35.8014	29.8523	35.3748	29.2179	30.5233	31.4166	14.4311	11.3487	29.4222	14.5602	12.4729	26.5252	13.5966	11.8714	23.5093	16.2029	18.6281	16.6143	16.1331
Zm00001d000126	9.99406	16.2878	16.9052	22.1533	20.2438	18.6519	5.71883	13.9712	11.0679	12.7675	15.0961	16.1302	15.2272	19.1051	16.3585	12.6868	12.2417	16.0005	19.8972	24.9293	34.0109	19.5444	40.415	44.3389	30.6616	52.286	34.192	13.591	4.44839	6.04671	20.5603	25.7853	13.9426	15.0219	11.7522	14.0118	25.6966	31.6024	181.136	29.2214	44.815	159.266	28.0962	32.0764	137.608	37.9341	37.9877	38.8697	42.3764
Zm00001d000128	14.794	72.0064	15.9287	389.569	257.669	293.523	505.95	330.878	430.446	NA	NA	NA	NA	NA	NA	NA	NA	NA	NA	NA	NA	16.9207	18.4487	18.821	NA	NA	NA	NA	NA	NA	NA	NA	NA	NA	NA	NA	NA	NA	1.08664	NA	NA	2.74826	NA	NA	1.08439	NA	NA	NA	2.78638
Zm00001d000133	12.1948	11.1809	12.6717	12.7336	10.9955	10.5572	1.01247	2.24597	1.72634	2.81824	3.19034	2.04166	2.2277	2.35114	2.32506	7.36067	5.70957	4.53225	103.064	97.0095	114.446	35.9604	34.909	46.5151	14.2489	19.8492	19.6255	30.8701	18.2394	10.968	1.04101	NA	NA	NA	NA	NA	4.04186	3.07691	38.7468	3.64783	1.5118	36.1963	3.49386	2.67064	29.0591	12.7949	12.282	12.6674	17.3469
Zm00001d000134	NA	NA	1.42329	NA	NA	NA	NA	NA	NA	NA	NA	NA	NA	NA	NA	NA	NA	NA	NA	NA	NA	NA	NA	NA	NA	NA	NA	NA	NA	NA	NA	NA	NA	NA	NA	NA	NA	NA	NA	NA	NA	NA	NA	NA	NA	NA	NA	NA	NA
Zm00001d000135	7.2232	4.67365	7.0652	7.10291	5.72452	6.84942	NA	NA	1.21463	17.1156	19.3509	18.6604	11.858	14.722	9.68604	13.515	14.6119	12.4619	32.9273	34.5317	38.5803	18.837	18.2769	18.6703	17.0086	17.1155	14.8506	4.51599	7.63745	5.56812	23.4162	22.2552	22.1052	22.5976	19.3955	18.1049	11.7094	17.6256	9.36097	11.7001	17.8494	10.866	10.7368	15.8605	12.7564	17.4822	16.6711	17.7897	13.5923
Zm00001d000137	1.89908	1.84857	2.56649	NA	NA	1.09719	NA	NA	NA	4.57784	4.16154	4.4642	3.65494	3.36386	3.4243	3.56943	2.86574	3.2514	2.79467	2.7952	2.35358	1.89965	1.40767	1.18104	2.23756	2.09557	2.08087	4.37635	5.0545	4.17934	5.21515	4.55074	5.01703	4.35682	4.15031	5.09735	1.77699	NA	NA	2.09093	1.14236	NA	1.86242	1.23906	1.31279	1.41467	1.61305	1.09021	1.45589
Zm00001d000139	NA	NA	NA	NA	NA	NA	NA	NA	NA	NA	NA	NA	NA	NA	NA	NA	NA	NA	NA	NA	NA	NA	NA	NA	NA	NA	NA	NA	NA	NA	NA	NA	NA	NA	NA	NA	NA	NA	NA	NA	NA	NA	NA	NA	NA	NA	NA	NA	NA
Zm00001d000140	NA	NA	NA	NA	NA	NA	NA	NA	NA	NA	NA	NA	NA	NA	NA	NA	NA	NA	NA	NA	NA	NA	NA	NA	NA	NA	NA	NA	NA	NA	NA	NA	NA	NA	NA	NA	NA	NA	NA	NA	NA	NA	NA	NA	NA	NA	NA	NA	NA
Zm00001d000141	NA	NA	NA	NA	NA	NA	NA	NA	NA	3.36125	2.93848	3.66999	5.70208	6.64588	5.95618	5.99259	4.44746	3.72217	1.08216	NA	NA	NA	NA	NA	1.628	3.09331	2.57901	NA	NA	NA	2.05283	2.91351	2.39837	2.11497	1.61621	2.3455	NA	NA	NA	NA	NA	NA	NA	NA	NA	NA	NA	NA	NA
Zm00001d000142	NA	NA	NA	NA	NA	NA	NA	NA	NA	NA	NA	NA	NA	NA	NA	NA	NA	NA	NA	NA	NA	NA	NA	NA	NA	NA	NA	NA	NA	NA	NA	NA	NA	NA	NA	NA	NA	NA	NA	NA	NA	NA	NA	NA	NA	NA	NA	NA	NA
Zm00001d000143	NA	NA	NA	1.74025	2.86332	2.13086	NA	NA	NA	21.5902	24.7323	24.8726	3.94304	4.05056	3.80335	1.50219	1.74483	1.99151	12.0069	10.4506	10.2784	4.49687	3.63593	3.27529	9.61897	6.96803	6.09201	5.19428	6.69089	8.99905	37.3348	35.3011	34.2154	45.6967	54.5762	39.3993	6.13089	6.41175	8.20465	6.59296	6.4315	7.44599	6.99022	6.53173	7.61713	7.70533	8.73212	7.32673	6.74338
Zm00001d000145	NA	NA	NA	NA	NA	NA	NA	NA	NA	NA	NA	NA	NA	NA	NA	NA	NA	NA	NA	NA	NA	NA	NA	NA	NA	NA	NA	NA	NA	NA	NA	NA	NA	NA	NA	NA	NA	NA	NA	NA	NA	NA	NA	NA	NA	NA	NA	NA	NA
Zm00001d000147	NA	NA	NA	1.17645	1.18839	1.5966	1.18365	NA	NA	NA	NA	NA	3.33749	2.66566	2.97596	5.5025	4.28864	5.13564	NA	NA	NA	NA	NA	NA	NA	NA	NA	NA	NA	NA	NA	NA	NA	NA	NA	NA	NA	NA	NA	1.1205	1.10859	1.52395	NA	1.58782	13.7352	1.19241	1.42285	1.37658	1.28431
Zm00001d000149	NA	NA	NA	NA	NA	NA	NA	NA	NA	NA	NA	NA	NA	NA	NA	NA	NA	NA	NA	NA	NA	NA	NA	NA	NA	NA	NA	NA	NA	NA	NA	NA	NA	NA	NA	NA	NA	NA	NA	NA	NA	NA	NA	NA	NA	NA	NA	NA	NA
Zm00001d000150	6.55414	5.56404	6.98088	11.9929	12.7178	13.1311	4.28681	4.43131	4.09059	16.4486	17.6141	17.9697	12.115	14.424	13.6602	12.8854	16.1676	14.1484	19.06	23.7384	20.1289	21.5445	23.5037	19.9721	21.2627	19.5076	18.5649	19.0466	19.4014	19.0758	25.1171	23.8952	28.9655	29.7228	30.699	22.2286	11.7954	10.6341	14.4916	12.8375	14.2817	13.7674	12.2282	11.1966	11.6938	11.8337	14.8978	12.7447	13.1517
Zm00001d000151	NA	NA	NA	NA	NA	NA	NA	NA	NA	NA	NA	NA	NA	NA	NA	NA	NA	NA	NA	NA	NA	NA	NA	NA	NA	NA	NA	NA	NA	NA	NA	NA	NA	NA	NA	NA	NA	NA	NA	NA	NA	NA	NA	NA	NA	NA	NA	NA	NA
Zm00001d000152	1.10937	1.07228	NA	NA	1.08862	1.08711	NA	NA	NA	3.45005	2.92364	2.77436	3.01834	2.3149	1.99519	1.89614	1.45154	1.54755	1.00335	1.04479	NA	2.41384	1.76473	1.82495	1.21722	1.04152	1.47882	1.40333	1.1127	NA	2.58557	2.47681	2.02024	1.85944	2.33708	2.5805	1.35151	NA	NA	1.17582	NA	NA	1.55495	NA	NA	NA	NA	NA	NA
Zm00001d000153	31.6331	31.6256	24.5364	10.1132	9.48935	10.9142	4.46534	3.98224	5.27392	37.7118	32.4709	35.9772	44.2241	38.7253	39.4662	35.0855	37.6105	40.5033	23.4809	16.6066	20.4899	21.1818	23.2564	28.2964	23.2768	43.5279	46.5854	38.7059	25.9805	24.1973	28.4417	25.0549	22.4772	25.2787	34.1349	30.1322	84.4963	33.2807	8.3708	95.379	29.0615	7.32861	89.8464	38.1522	11.0613	45.9228	43.361	38.5464	47.017
Zm00001d000154	3.40701	3.55212	4.12728	2.06119	NA	2.33428	NA	NA	1.17687	NA	NA	NA	NA	NA	NA	NA	NA	1.26676	11.7232	9.52457	9.7529	NA	NA	NA	NA	NA	NA	NA	NA	NA	NA	1.05025	NA	NA	NA	NA	NA	NA	4.1262	NA	NA	3.61536	NA	NA	2.64814	1.03141	NA	NA	1.10389
Zm00001d000156	1.95397	1.78315	2.84351	1.18382	2.12053	2.47601	NA	NA	NA	5.0168	4.35938	4.13827	4.23883	5.42896	2.80725	4.91798	6.41485	5.45266	2.05438	3.03218	2.19963	3.63337	2.27887	2.85962	4.13318	4.15132	4.7582	NA	2.35041	1.53303	4.73964	3.51955	4.29098	3.79318	4.43367	4.08165	4.05573	4.99435	1.25422	4.1739	2.83473	1.12975	3.90941	5.58685	NA	3.55896	4.20463	3.15793	4.35566
Zm00001d000157	NA	NA	NA	NA	NA	NA	NA	NA	NA	NA	NA	NA	NA	NA	NA	NA	NA	NA	NA	NA	NA	NA	NA	NA	NA	NA	NA	NA	NA	NA	NA	NA	NA	NA	NA	NA	NA	NA	NA	NA	NA	NA	NA	NA	NA	NA	NA	NA	NA
Zm00001d000158	NA	NA	NA	NA	NA	NA	NA	NA	NA	NA	NA	NA	NA	NA	NA	2.89386	12.9715	9.39005	NA	NA	NA	NA	NA	NA	NA	NA	NA	4.38483	2.70867	4.61867	NA	NA	NA	NA	NA	NA	NA	NA	NA	NA	NA	NA	NA	NA	NA	NA	1.37645	1.55004	1.0747
Zm00001d000159	NA	NA	NA	NA	NA	NA	NA	NA	NA	NA	NA	NA	NA	NA	NA	NA	NA	NA	NA	NA	NA	NA	NA	NA	NA	NA	NA	NA	NA	NA	NA	NA	NA	NA	NA	NA	NA	NA	NA	NA	NA	NA	NA	NA	NA	NA	NA	NA	NA
Zm00001d000160	NA	NA	NA	NA	NA	NA	NA	NA	NA	NA	NA	NA	NA	NA	NA	NA	NA	NA	NA	NA	NA	NA	NA	NA	NA	NA	NA	NA	NA	NA	NA	NA	NA	NA	NA	NA	NA	NA	NA	NA	NA	NA	NA	NA	NA	NA	NA	NA	NA
Zm00001d000161	60.1539	NA	348.08	NA	NA	NA	NA	NA	NA	NA	NA	NA	NA	NA	NA	NA	NA	NA	NA	NA	NA	NA	NA	NA	NA	NA	NA	NA	NA	NA	NA	NA	NA	NA	NA	NA	NA	NA	NA	NA	NA	NA	NA	NA	NA	NA	NA	NA	NA
Zm00001d000162	NA	NA	NA	NA	NA	NA	NA	NA	NA	NA	NA	NA	NA	NA	NA	NA	NA	NA	NA	NA	NA	NA	NA	NA	NA	NA	NA	NA	NA	NA	NA	NA	NA	NA	NA	NA	NA	NA	NA	NA	NA	NA	NA	NA	NA	NA	NA	NA	NA
Zm00001d000163	NA	NA	NA	NA	NA	NA	NA	NA	NA	NA	NA	NA	NA	NA	NA	NA	NA	NA	NA	NA	NA	NA	NA	NA	NA	NA	NA	NA	NA	NA	NA	NA	NA	NA	NA	NA	NA	1.07836	2.49029	NA	1.05411	3.34754	NA	1.51707	2.20085	2.56228	2.66936	2.05973	3.09529
Zm00001d000164	NA	NA	NA	NA	NA	NA	NA	NA	NA	NA	NA	NA	NA	NA	NA	1.09999	NA	1.03208	NA	NA	NA	NA	NA	NA	NA	NA	NA	63.362	34.8491	28.354	NA	NA	NA	NA	NA	NA	NA	NA	NA	NA	NA	NA	NA	NA	NA	NA	NA	NA	NA
Zm00001d000165	2.14945	1.57116	1.49364	1.645	1.19503	1.24765	NA	NA	NA	12.9948	11.4785	13.1887	9.19884	8.59462	10.6622	5.46449	3.13841	3.01109	9.58788	8.94052	9.52278	6.78956	9.18209	5.51745	5.78085	3.12795	4.66456	2.33482	4.58115	2.89682	12.9894	11.3426	9.71585	10.5558	8.18379	13.026	4.92669	NA	NA	4.95047	NA	NA	5.1307	NA	NA	NA	NA	1.01754	1.47808
Zm00001d000166	3.61298	2.88177	3.80855	6.30165	6.62078	7.5903	3.28016	3.02039	3.55555	9.32312	9.48709	8.99208	8.59896	8.13754	7.64547	6.99345	8.25205	7.12714	3.37769	4.33105	3.99728	4.80117	5.31344	4.31829	6.45387	4.45703	4.69079	4.9853	5.82385	5.49903	9.2734	10.3041	8.8954	9.70768	8.76089	9.4752	2.42548	2.65132	4.05175	2.22969	2.50663	3.22096	2.06027	1.87794	4.19986	2.85876	2.97953	3.40313	2.73805
Zm00001d000168	38.0434	23.0825	27.3577	4.52286	1.84433	4.63163	2.15752	1.18516	NA	326.76	314.203	283.337	487.153	311.509	546.796	165.909	74.9331	87.0806	126.459	148.687	156.138	12.5937	15.3591	13.1306	35.5194	21.0809	35.3694	2.42929	5.48052	4.59966	326.998	336.698	309.314	289.707	237.777	318.209	191.89	4.78216	1.31361	159.247	8.53414	NA	184.225	17.27	2.70482	20.9781	18.6241	12.0471	19.1678
Zm00001d000169	11.6303	6.28859	16.6063	24.469	20.2513	25.6666	1.05512	1.21141	1.10823	44.0154	41.7999	41.2663	56.381	59.4086	50.0153	69.1573	81.3704	73.667	16.6139	17.1429	16.0185	34.3155	27.5756	25.048	31.9626	27.1626	29.6936	14.1702	19.6222	8.43901	40.3499	45.3763	44.6653	41.0974	40.2802	39.3198	25.6606	15.0141	21.2311	25.4723	14.3292	19.8257	24.9103	14.5192	20.6835	12.6317	14.7409	11.055	13.1483
Zm00001d000170	1.82626	1.49315	1.3653	1.15803	1.03289	1.6179	NA	NA	NA	1.19739	NA	NA	1.79848	2.20148	2.21198	1.51063	NA	1.06269	1.64742	NA	1.06036	2.29034	2.95793	3.1892	2.21432	3.30221	2.1825	1.14659	NA	NA	1.09841	NA	NA	1.19461	1.29411	1.23178	1.02705	1.01867	3.23087	1.18152	NA	4.00878	1.38679	NA	2.16886	2.82805	3.16307	3.40381	3.09192
Zm00001d000174	NA	NA	NA	NA	NA	NA	NA	NA	NA	NA	NA	NA	NA	NA	NA	NA	NA	NA	NA	NA	NA	NA	NA	NA	NA	NA	NA	NA	NA	NA	NA	NA	NA	NA	NA	NA	NA	NA	NA	NA	NA	NA	NA	NA	NA	NA	NA	NA	NA
Zm00001d000175	NA	NA	NA	2.05795	1.91769	NA	NA	NA	NA	NA	NA	NA	NA	NA	NA	NA	NA	NA	NA	NA	NA	NA	NA	NA	1.41205	NA	NA	6.73724	5.9202	5.72842	NA	NA	NA	1.08909	1.01887	1.3549	NA	NA	11.3635	NA	NA	7.28383	NA	NA	9.48406	4.98058	6.33008	3.22967	1.85832
Zm00001d000176	NA	NA	NA	NA	NA	NA	NA	NA	NA	NA	NA	NA	NA	NA	NA	NA	NA	NA	NA	NA	NA	NA	NA	NA	NA	NA	NA	1.47727	2.62132	5.31145	NA	NA	NA	NA	NA	NA	NA	NA	NA	NA	NA	NA	NA	NA	NA	NA	NA	NA	NA
Zm00001d000178	50.0104	45.8122	53.2237	43.2835	42.3103	48.1021	59.5176	35.1554	43.3584	25.3458	28.6369	26.9541	11.0477	25.7217	9.92047	17.0673	33.5529	28.0909	13.5268	23.5755	16.3679	8.05689	10.1685	11.2166	28.123	22.6647	20.8463	21.2966	15.8156	18.3593	26.2894	25.4831	29.8824	32.6239	29.0465	27.3948	10.4809	17.6881	55.6098	8.40984	19.8141	50.9589	9.63812	17.2109	53.3516	22.0924	25.6969	24.147	22.1632
Zm00001d000179	3.32509	4.22929	2.91149	3.45783	2.62663	4.37902	NA	NA	NA	NA	NA	NA	NA	1.07763	1.08863	1.46439	2.04393	2.5127	5.29414	7.25132	5.32323	NA	1.01903	2.89801	NA	NA	NA	NA	NA	NA	2.28247	1.82218	1.17333	1.69833	2.50294	2.38108	NA	3.08437	1.82158	NA	4.91543	1.5619	NA	1.26142	1.42321	1.35869	2.13501	2.03123	2.3113
Zm00001d000180	NA	NA	NA	NA	NA	NA	NA	NA	NA	NA	NA	NA	NA	NA	NA	NA	NA	NA	NA	NA	NA	NA	NA	NA	NA	NA	NA	NA	NA	NA	NA	NA	NA	NA	NA	NA	NA	NA	NA	NA	NA	NA	NA	NA	NA	NA	NA	NA	NA
Zm00001d000181	5.25564	10.6556	4.14841	6.27324	4.95268	3.60119	8.88804	5.1143	6.43654	NA	NA	NA	NA	NA	NA	NA	NA	NA	NA	NA	NA	NA	NA	NA	NA	NA	NA	NA	NA	NA	NA	NA	NA	NA	NA	NA	NA	NA	NA	NA	NA	NA	NA	NA	NA	NA	NA	NA	NA
Zm00001d000183	NA	NA	NA	5.52968	6.45239	7.59585	2.09436	NA	1.30879	NA	NA	NA	NA	NA	NA	NA	NA	NA	NA	NA	NA	NA	NA	NA	5.36122	1.97556	1.92653	12.0489	25.6823	26.4301	NA	NA	NA	NA	NA	NA	NA	NA	NA	NA	NA	NA	NA	NA	NA	NA	NA	NA	NA
Zm00001d000184	8.90541	6.81864	12.2104	8.27871	7.28233	9.468	5.97094	4.24735	4.21547	15.4389	15.9628	15.9685	10.7689	13.0627	9.80786	10.6437	11.4148	9.59739	33.8918	46.677	31.2142	9.83508	11.3194	12.205	20.5445	14.3766	16.2415	17.4407	17.4123	19.3071	68.0969	57.6804	61.8937	71.9612	90.0506	64.6235	12.23	8.5422	19.5933	12.1134	10.0547	18.7156	12.4826	9.59776	18.2804	14.46	16.5086	15.438	17.8273
Zm00001d000185	NA	NA	NA	NA	NA	NA	NA	NA	NA	NA	NA	NA	NA	NA	NA	NA	NA	NA	NA	NA	NA	NA	NA	NA	NA	NA	NA	NA	NA	NA	NA	NA	NA	NA	NA	NA	NA	NA	NA	NA	NA	NA	NA	NA	NA	NA	NA	NA	NA
Zm00001d000186	NA	NA	NA	NA	NA	NA	NA	NA	NA	NA	NA	NA	NA	NA	NA	1.11793	NA	NA	NA	NA	NA	NA	NA	NA	NA	NA	NA	NA	NA	NA	NA	NA	NA	NA	NA	NA	NA	NA	NA	NA	NA	NA	NA	NA	NA	NA	NA	NA	NA
Zm00001d000188	NA	NA	NA	NA	NA	NA	NA	NA	NA	NA	NA	NA	NA	NA	NA	NA	NA	NA	NA	NA	NA	NA	NA	NA	NA	NA	NA	NA	NA	NA	NA	NA	NA	NA	NA	NA	NA	NA	NA	NA	NA	NA	NA	NA	NA	NA	NA	NA	NA
Zm00001d000189	NA	NA	NA	NA	NA	NA	NA	NA	NA	NA	NA	NA	NA	NA	NA	NA	NA	NA	NA	NA	NA	NA	NA	NA	NA	NA	NA	NA	NA	NA	NA	NA	NA	NA	NA	NA	NA	NA	NA	NA	NA	NA	NA	NA	NA	NA	NA	NA	NA
Zm00001d000191	12.5112	9.7192	14.5707	13.2217	15.9271	16.2499	4.43729	5.51187	6.2749	17.8701	18.9465	16.3152	13.0603	16.3643	13.9385	13.8995	16.2672	14.6353	9.72499	11.2774	9.8103	15.1023	14.3782	13.7683	19.8388	16.873	17.8319	10.7906	17.509	15.3482	20.24	18.528	19.4379	16.9633	17.7989	19.3948	8.0467	4.60267	4.73713	7.66449	3.89237	4.80876	8.0975	4.73316	4.59243	6.40905	6.05005	5.12748	6.19157
Zm00001d000193	NA	NA	NA	NA	NA	NA	NA	NA	NA	NA	NA	NA	NA	NA	NA	NA	NA	NA	NA	NA	NA	NA	NA	NA	NA	NA	NA	NA	NA	NA	NA	NA	NA	NA	NA	NA	NA	NA	27.6762	NA	NA	37.44	NA	NA	37.7132	14.3794	15.3475	16.9857	20.6031
Zm00001d000194	NA	NA	NA	NA	NA	NA	NA	1.48269	1.34566	NA	NA	NA	NA	NA	NA	NA	NA	NA	NA	NA	NA	NA	NA	NA	NA	NA	NA	NA	NA	NA	NA	NA	NA	NA	NA	NA	NA	NA	24.3405	NA	NA	26.6636	NA	NA	21.197	14.7285	13.8534	20.8455	32.4633
Zm00001d000195	NA	NA	NA	NA	NA	NA	NA	NA	NA	NA	NA	NA	NA	NA	NA	NA	NA	NA	NA	NA	NA	2.1815	1.87398	11.1398	37.0767	37.4021	31.519	NA	NA	NA	NA	NA	NA	NA	NA	NA	NA	NA	NA	NA	NA	NA	NA	NA	2.4048	NA	NA	NA	NA
Zm00001d000196	NA	NA	NA	NA	NA	NA	NA	NA	NA	NA	NA	NA	NA	NA	NA	NA	NA	NA	NA	NA	NA	NA	NA	NA	NA	1.21472	1.3386	4.79317	2.38432	1.32332	NA	NA	NA	NA	NA	NA	2.04867	NA	NA	2.16635	NA	1.39361	2.05927	NA	NA	1.0955	1.12626	NA	1.90152
Zm00001d000197	22.6951	25.4912	26.0181	9.87567	8.09647	6.20316	2.53912	3.38644	3.05391	29.1272	26.8439	30.5132	23.0667	25.1958	28.215	21.2096	22.6507	20.431	31.405	17.0553	24.4151	16.6122	30.5786	22.3919	26.5524	59.4272	50.6028	24.6405	17.7785	14.0269	31.5015	36.7666	17.9969	26.685	24.653	34.2218	36.3874	46.2879	114.789	28.9837	56.4259	112.127	39.9276	38.4692	89.6854	66.3533	68.84	78.1135	73.2392
Zm00001d000199	4.26415	3.07215	4.43333	6.17034	4.60373	5.86329	1.65291	1.06017	1.29717	16.0549	16.5894	16.4985	19.8317	15.6105	19.3442	16.973	16.0481	14.8111	20.4731	19.3343	20.2769	8.2743	7.85395	9.11261	18.7432	16.0481	18.5336	34.0082	20.7933	14.7897	17.397	17.6768	21.8277	17.9709	18.4237	16.8284	14.2022	10.0777	10.0358	14.2632	8.72637	10.3139	13.161	8.29333	10.3436	8.44465	8.76791	7.40421	8.5684
Zm00001d000200	NA	NA	NA	NA	NA	NA	NA	NA	NA	NA	NA	NA	NA	NA	NA	NA	NA	NA	NA	NA	NA	NA	NA	NA	NA	NA	NA	NA	NA	NA	NA	NA	NA	NA	NA	NA	NA	NA	NA	NA	NA	NA	NA	NA	NA	NA	NA	NA	NA
Zm00001d000202	50.0012	31.1935	45.8098	3.98872	11.0571	9.74784	3.37133	6.89208	4.44799	96.3932	101.179	101.692	74.3285	102.604	86.5244	54.1447	62.1332	70.6109	81.8716	105.331	78.7422	29.0202	26.1738	19.5847	16.7901	12.6705	12.763	NA	1.05941	NA	123.236	122.012	134.175	144.878	121.359	118.715	41.2638	7.54527	3.58967	37.2552	9.95666	3.08137	36.9221	11.6642	3.75359	9.37448	10.2767	10.3566	12.1651
Zm00001d000203	NA	NA	NA	NA	NA	NA	NA	NA	NA	NA	NA	NA	1.37525	1.35229	NA	5.1042	NA	3.74172	10.9927	7.95032	11.3745	NA	NA	NA	NA	NA	NA	NA	NA	NA	5.61697	5.27841	5.9245	10.1073	7.71166	7.6155	1.19858	3.42017	10.0546	NA	4.54681	12.626	1.07755	3.63394	7.86449	6.62991	7.41467	4.83133	7.24322
Zm00001d000204	113.14	152.992	91.4203	62.5501	23.517	27.4934	45.2717	9.21312	9.40013	4.14759	3.98264	3.94695	1.90416	2.91015	1.89658	10.9798	14.361	17.1679	183.713	92.3474	122.971	66.721	41.5762	47.9705	8.69453	10.7818	9.85046	4.09622	4.08727	1.60833	11.7419	8.36041	9.38945	4.49906	7.33952	6.36295	4.76866	3.5002	1.19038	4.44421	1.66171	1.47063	4.93378	4.10669	2.72957	16.8276	16.0717	13.7317	21.2776
Zm00001d000205	3.9943	3.3335	4.31955	5.02996	3.733	4.36646	NA	NA	NA	9.82905	10.1699	9.36734	11.5528	8.18292	13.7247	9.49724	6.74632	6.16597	8.66878	8.10429	9.08716	6.10384	5.05935	4.6079	8.4773	6.93381	7.23499	2.79594	6.33065	4.63536	10.6853	9.83519	11.6174	10.8868	10.3126	9.22793	4.84429	2.67108	1.51569	4.84815	2.49299	1.32376	4.43083	3.62778	2.12102	2.43409	2.7328	1.99938	2.54429
Zm00001d000206	NA	NA	NA	NA	NA	NA	NA	NA	NA	NA	NA	NA	NA	NA	NA	NA	NA	NA	NA	NA	NA	NA	NA	NA	NA	NA	NA	NA	NA	NA	NA	NA	NA	NA	NA	NA	NA	NA	NA	NA	NA	NA	NA	NA	NA	NA	NA	NA	NA
Zm00001d000208	NA	NA	NA	NA	NA	NA	NA	NA	NA	NA	NA	NA	NA	NA	NA	NA	NA	NA	NA	NA	NA	NA	NA	NA	NA	NA	NA	NA	NA	NA	NA	NA	NA	NA	NA	NA	NA	NA	NA	NA	NA	NA	NA	NA	NA	NA	NA	NA	NA
Zm00001d000209	NA	NA	NA	NA	NA	NA	NA	NA	NA	NA	NA	NA	NA	NA	NA	NA	NA	NA	NA	NA	NA	NA	NA	NA	NA	NA	NA	NA	NA	NA	NA	NA	NA	NA	NA	NA	NA	NA	NA	NA	NA	NA	NA	NA	NA	NA	NA	NA	NA
Zm00001d000211	NA	NA	NA	NA	NA	NA	NA	NA	NA	NA	NA	NA	NA	NA	NA	NA	NA	NA	NA	NA	NA	NA	NA	NA	NA	NA	NA	NA	NA	NA	NA	NA	NA	NA	NA	NA	NA	NA	NA	NA	NA	NA	NA	NA	NA	NA	NA	NA	NA
Zm00001d000213	7.85109	5.90793	6.78398	1.85584	2.02628	2.34027	NA	NA	NA	11.8676	10.9704	12.5055	10.8741	9.28321	10.9759	7.54062	6.74273	6.84431	6.94203	7.75912	8.44573	7.32298	5.13325	5.35417	6.85104	5.71321	6.76336	6.25005	7.10677	5.07525	10.2909	11.1634	9.8254	11.7314	10.333	10.5265	11.6529	1.42851	NA	11.4491	1.58424	NA	10.6753	2.09614	1.06025	2.86281	3.31593	2.25352	3.25155
Zm00001d000214	NA	NA	NA	NA	NA	NA	NA	NA	NA	NA	NA	NA	NA	NA	NA	NA	NA	NA	NA	NA	NA	NA	NA	NA	NA	NA	NA	NA	NA	NA	NA	NA	NA	NA	NA	NA	NA	NA	NA	NA	NA	NA	NA	NA	NA	NA	NA	NA	NA
Zm00001d000216	NA	NA	NA	NA	NA	NA	NA	NA	NA	NA	NA	NA	NA	NA	NA	NA	NA	NA	NA	NA	NA	NA	NA	NA	NA	NA	NA	NA	NA	NA	NA	NA	NA	NA	NA	NA	NA	NA	6.31107	1.53817	NA	9.25628	NA	2.88302	46.0214	NA	NA	1.11522	NA
Zm00001d000217	NA	NA	NA	NA	NA	NA	NA	NA	NA	NA	NA	NA	NA	NA	NA	NA	NA	NA	NA	NA	NA	NA	NA	NA	NA	NA	NA	NA	NA	NA	NA	NA	NA	NA	NA	NA	NA	NA	NA	NA	NA	NA	NA	NA	NA	NA	NA	NA	NA
Zm00001d000218	NA	NA	NA	NA	NA	NA	NA	NA	NA	NA	NA	NA	NA	NA	NA	NA	NA	NA	NA	NA	NA	NA	NA	NA	NA	NA	NA	NA	NA	NA	NA	NA	NA	NA	NA	NA	NA	NA	NA	NA	NA	NA	NA	NA	NA	NA	NA	NA	NA
Zm00001d000219	NA	NA	NA	NA	NA	NA	NA	NA	NA	NA	NA	NA	NA	NA	NA	NA	NA	NA	NA	NA	NA	NA	NA	NA	NA	NA	NA	NA	NA	NA	NA	NA	NA	NA	NA	NA	NA	NA	NA	NA	NA	NA	NA	NA	NA	NA	NA	NA	NA
Zm00001d000220	3.4782	2.97045	2.80313	1.33143	NA	1.37128	NA	NA	NA	2.49036	2.24873	3.50277	1.12533	1.86722	1.42648	1.28289	1.98462	1.9921	3.04874	1.5755	2.07424	1.98341	2.09284	2.05923	1.37903	2.97996	2.98728	1.28166	1.97933	1.84572	3.42708	2.72878	3.30656	2.75875	2.59516	3.51511	4.00399	NA	NA	2.94328	NA	NA	3.70141	1.18054	NA	1.78655	1.89795	1.73535	1.77135
Zm00001d000221	NA	NA	NA	NA	NA	NA	NA	NA	NA	NA	NA	NA	NA	NA	NA	NA	NA	NA	NA	NA	NA	NA	NA	NA	NA	NA	NA	NA	NA	NA	NA	NA	NA	NA	NA	NA	NA	NA	NA	NA	NA	NA	NA	NA	NA	NA	NA	NA	NA
Zm00001d000222	1.06507	NA	3.93821	25.7617	10.5545	11.4403	NA	NA	NA	26.9706	23.3138	23.6377	20.2827	19.982	21.8796	50.3136	47.7709	52.956	39.4035	23.3316	41.13	11.655	11.3647	18.7143	19.2764	34.3585	30.4418	16.6526	20.7046	10.5635	37.2936	35.1598	26.3105	31.673	27.9688	35.5696	1.27964	47.8729	84.8505	NA	36.6063	101.876	NA	30.693	69.1463	53.5688	66.4137	63.0202	39.4298
Zm00001d000223	NA	NA	1.33434	2.37658	2.71021	2.201	NA	1.05339	NA	1.12858	1.2384	1.09659	2.69262	2.15106	2.25684	3.92699	3.23997	3.54081	3.39976	4.61376	3.21861	2.78722	2.17588	2.61114	4.09728	3.33787	3.16233	2.53471	4.76706	5.97495	3.15453	3.39367	3.62758	2.12263	2.34583	2.67689	NA	NA	3.42971	1.01708	NA	2.72671	NA	NA	3.38756	2.25947	2.90888	2.00449	1.85817
Zm00001d000224	93.5599	97.4644	102.802	16.063	22.597	17.8331	26.5067	55.9881	39.2576	43.2775	47.1714	58.6761	8.30788	8.97187	7.97619	6.85778	9.09596	8.99887	53.9334	54.4449	51.2458	47.929	47.1128	60.8082	43.0864	19.9933	16.6466	23.5429	29.7041	33.0154	145.152	117.093	120.554	75.3514	83.5316	108.416	6.4841	6.2065	22.5404	5.47573	7.97609	25.2802	6.43698	5.8691	16.5503	7.98235	8.80681	9.7945	11.4136
Zm00001d000226	6.73921	4.58732	7.22907	3.23899	4.34544	3.24938	NA	NA	NA	20.5382	19.2941	19.3831	17.2152	15.745	15.0634	14.9857	11.8088	11.7237	11.4378	16.9646	13.1812	6.25464	4.07402	4.83537	10.4382	5.25793	7.09798	4.95473	7.54288	5.66781	19.2628	19.1015	23.0406	21.1055	18.9379	18.7306	5.36259	2.07892	1.46455	5.46453	2.23829	1.67189	5.98895	2.25107	1.76571	2.36291	2.47794	1.61079	2.16401
Zm00001d000227	218.913	224.107	197.012	32.8715	41.7478	45.6569	13.9851	19.8134	19.2749	91.9132	86.3388	88.5824	79.5269	96.7767	70.5561	99.3055	136.894	135.61	429.882	273.962	389.041	142.64	142.138	151.045	78.9608	116.177	115.182	57.9022	76.3582	40.8325	72.7134	77.5717	66.5125	88.4555	70.3338	69.9807	196.534	220.751	51.3362	187.254	191.223	54.821	183.941	237.893	70.1254	187.692	201.037	192.248	194.359
Zm00001d000228	37.5047	25.2459	48.253	44.6859	40.6256	43.3743	9.53526	8.78135	10.6514	123.877	135.318	111.83	126.417	110.936	145.009	116.361	68.631	66.8617	72.2177	114.874	86.8307	64.8012	54.5823	51.5002	82.891	24.9862	36.0281	102.089	96.0901	86.1066	101.413	102.465	127.136	91.9533	71.5188	94.5653	11.175	3.26017	5.67742	10.8707	4.23443	4.94367	12.1545	4.7234	2.81631	3.17437	3.02391	1.33647	3.02274
Zm00001d000229	NA	NA	NA	NA	NA	NA	NA	NA	NA	NA	NA	NA	NA	NA	NA	NA	NA	NA	NA	NA	NA	NA	NA	NA	17.9669	8.10111	7.11565	NA	4.19121	5.2363	NA	NA	NA	NA	NA	NA	1.72428	1.53075	3.31481	1.84916	NA	6.49026	1.47352	1.79984	4.39984	1.70222	1.75002	2.15389	4.26782
Zm00001d000230	4.15202	2.70921	3.59646	NA	1.13158	NA	NA	NA	NA	4.69941	4.9501	5.59778	2.91612	3.84144	2.55079	3.55132	3.8044	3.94811	5.72261	5.10904	5.14453	1.94667	1.91015	1.14328	2.54487	1.3815	1.6067	32.9212	23.7949	20.1855	4.79215	4.70188	4.50925	5.66103	4.10546	4.91277	NA	NA	NA	NA	NA	NA	NA	NA	1.01693	NA	NA	NA	NA
Zm00001d000231	1.33191	1.97701	1.24499	5.8417	5.34553	6.08169	3.00689	2.28629	2.91347	NA	1.03428	1.02659	NA	1.414	1.00203	2.58577	3.75575	4.49348	NA	1.01378	1.00252	2.11529	2.59239	2.36474	1.1266	1.31984	1.18505	1.12538	2.44464	2.48008	NA	NA	1.10364	NA	NA	NA	NA	1.32222	3.17602	NA	1.15244	3.91116	NA	1.11123	3.52898	3.52238	3.63255	3.46133	3.68995
Zm00001d000232	NA	NA	NA	NA	NA	NA	NA	NA	NA	NA	NA	NA	NA	NA	NA	NA	NA	NA	NA	NA	NA	NA	NA	NA	NA	NA	NA	NA	NA	NA	NA	NA	NA	NA	NA	NA	NA	NA	NA	NA	NA	NA	NA	NA	NA	NA	NA	NA	NA
Zm00001d000233	NA	NA	NA	NA	NA	NA	NA	NA	NA	NA	NA	NA	NA	NA	NA	NA	NA	NA	NA	NA	NA	NA	NA	NA	NA	NA	NA	NA	NA	NA	NA	NA	NA	NA	NA	NA	NA	NA	3.5868	NA	NA	3.74334	NA	NA	2.91371	3.87329	3.40716	4.36302	4.14145
Zm00001d000235	NA	NA	NA	NA	NA	NA	NA	NA	NA	NA	NA	NA	NA	NA	NA	NA	NA	NA	NA	NA	NA	NA	NA	NA	NA	NA	NA	NA	NA	NA	NA	NA	NA	NA	NA	NA	NA	NA	NA	NA	NA	NA	NA	NA	NA	NA	NA	NA	NA
Zm00001d000236	NA	NA	NA	NA	NA	NA	NA	NA	NA	2.27234	2.83639	5.08829	NA	NA	NA	NA	NA	NA	NA	NA	NA	NA	NA	NA	NA	NA	NA	NA	NA	NA	NA	NA	NA	NA	NA	NA	NA	NA	NA	NA	NA	NA	NA	NA	NA	NA	NA	NA	NA
Zm00001d000237	2.87748	4.62828	4.2666	2.37489	2.32193	1.55264	NA	NA	NA	NA	NA	NA	NA	NA	NA	NA	NA	NA	1.41158	NA	NA	6.43582	8.22816	22.376	67.8832	57.5831	44.8926	1.07773	NA	1.40248	NA	NA	NA	NA	NA	NA	NA	1.37338	11.5953	NA	1.51268	12.312	NA	1.31399	11.2908	4.68442	5.32377	6.05193	6.78215
Zm00001d000238	NA	NA	NA	NA	NA	NA	NA	NA	NA	7.50333	7.93434	10.0258	2.34925	3.96918	1.91737	NA	NA	NA	6.65256	5.629	6.07398	6.59117	7.87653	7.34379	5.45625	4.08458	4.65523	NA	NA	NA	15.0054	19.7982	14.5636	14.6767	12.4666	17.3276	2.84145	NA	NA	3.68225	NA	NA	3.39334	NA	NA	NA	NA	NA	1.954
Zm00001d000240	26.3682	25.6101	28.8935	23.0148	18.4902	17.1369	13.5692	18.7141	16.1127	23.5761	22.5249	22.8111	31.2538	19.0901	35.483	32.6353	29.3316	33.8613	25.7531	22.2385	24.6224	20.2826	17.339	20.8028	32.6499	38.0839	33.698	24.0811	14.8334	23.3943	20.6543	20.4068	20.6181	23.801	23.7995	19.7436	32.7679	24.7499	22.1154	34.6839	30.6905	21.7979	34.2687	28.6819	15.7475	24.5825	22.4203	22.3638	23.379
Zm00001d000241	26.1275	26.5725	25.3113	10.3763	8.09147	7.62717	3.97036	4.68828	3.38273	43.1679	40.2812	46.9395	33.2283	36.0773	40.6676	20.5137	21.1751	24.2761	42.6376	33.5404	35.5426	32.4093	26.6555	26.6587	24.3785	37.0093	33.5525	29.3798	23.5204	16.7876	31.1709	29.5708	35.338	38.4285	35.5705	32.8562	56.8878	8.43206	2.76969	54.5024	10.6977	1.948	56.272	11.9786	3.90691	19.5573	21.4603	18.6131	22.7957
Zm00001d000242	NA	NA	2.26928	NA	NA	NA	NA	NA	NA	2.72244	1.89632	1.5913	2.98926	2.52319	1.48587	2.39849	3.59969	2.1519	NA	NA	NA	NA	NA	NA	NA	NA	NA	NA	NA	NA	1.96759	2.57921	5.82358	1.42554	2.10092	2.16518	NA	NA	NA	NA	NA	NA	NA	NA	NA	NA	NA	NA	NA
Zm00001d000243	4.4603	3.04231	6.34444	1.06106	NA	NA	NA	NA	NA	NA	NA	NA	3.16953	3.17689	1.97623	3.3136	1.01148	1.90468	2.46604	NA	1.40183	NA	1.6675	1.4517	3.85088	3.54264	3.3981	1.93775	NA	NA	2.69985	3.97567	1.63637	3.79738	2.52997	3.7045	1.78437	1.17264	1.88323	1.18201	2.19558	2.79965	1.37166	NA	1.85584	1.07776	1.14984	1.91053	1.50173
Zm00001d000247	4.32702	3.43145	3.54579	13.2113	13.7192	16.3056	NA	NA	NA	23.7864	26.6629	20.3971	25.7625	33.5072	22.5355	22.1241	27.4509	27.31	8.8034	4.79474	5.87716	5.90052	5.29115	4.9194	4.48088	6.07687	6.85006	1.30168	3.02026	2.65102	15.4123	19.6933	13.9512	15.2374	18.5418	24.6986	NA	NA	NA	NA	NA	NA	NA	NA	NA	NA	NA	NA	NA
Zm00001d000250	NA	NA	NA	NA	NA	NA	NA	NA	NA	NA	NA	NA	NA	NA	NA	NA	NA	NA	NA	NA	NA	NA	NA	NA	NA	NA	NA	NA	NA	NA	NA	NA	NA	NA	NA	NA	NA	NA	NA	NA	NA	NA	NA	NA	NA	NA	NA	NA	NA
Zm00001d000254	5.7209	5.98188	6.43501	2.71231	5.26247	4.72675	3.86301	3.5024	4.44049	9.90718	11.2926	13.0608	12.1236	13.2613	14.6542	12.5113	12.53	10.7728	7.84717	8.77959	5.8222	6.9984	5.3968	5.18873	12.1902	6.4548	8.12212	11.5741	14.2779	14.9876	7.7828	7.94305	9.44444	10.9709	9.40398	8.68957	5.58645	3.12771	3.54897	5.01618	3.05611	2.66289	4.44619	3.63341	1.72884	2.93416	2.3176	2.91238	1.98187
Zm00001d000255	30.0581	25.1271	25.7739	17.4704	13.4442	15.4731	13.3565	13.6151	13.3112	32.6434	30.7201	37.5496	38.5468	29.8852	39.0088	31.8811	29.107	34.1829	34.4161	44.409	39.6171	24.219	18.5604	22.2556	26.0687	26.2435	27.7281	27.8995	21.8654	13.4745	42.3327	42.2132	50.2316	49.2866	52.235	33.1388	29.4612	15.1155	8.89505	32.7742	21.4073	8.39418	32.617	20.4424	9.8464	17	15.136	17.026	18.0766
Zm00001d000256	13.8538	20.0107	17.4643	5.63961	14.5781	11.3128	30.5451	37.9999	38.7989	NA	NA	NA	NA	NA	NA	NA	NA	NA	NA	NA	NA	NA	NA	NA	NA	NA	NA	NA	NA	NA	NA	NA	NA	NA	NA	NA	NA	NA	NA	NA	NA	NA	NA	NA	NA	NA	NA	NA	NA
Zm00001d000257	52.8251	34.5419	57.0212	28.0609	39.225	40.0944	10.3358	12.8822	11.2774	91.1223	104.181	106.77	61.4327	96.5851	51.4461	67.9054	110.645	102.242	58.3536	87.8373	63.5279	52.8907	54.0048	52.4783	67.034	49.1472	52.7236	29.6764	49.5692	41.469	94.3882	102.715	110.088	101.066	85.2574	98.1975	70.4484	65.8826	20.6143	76.308	53.3521	20.1806	69.8188	65.8645	20.455	49.3812	49.1751	48.1558	53.4499
Zm00001d000258	NA	NA	NA	NA	NA	NA	NA	NA	NA	NA	NA	NA	NA	NA	NA	NA	NA	NA	NA	NA	NA	NA	NA	NA	NA	NA	NA	NA	NA	NA	NA	NA	NA	NA	NA	NA	NA	NA	NA	NA	NA	NA	NA	NA	NA	NA	NA	NA	NA
Zm00001d000259	NA	NA	NA	NA	NA	NA	NA	NA	NA	NA	NA	NA	NA	NA	NA	16.1251	NA	NA	NA	NA	NA	NA	NA	NA	NA	NA	NA	21.9682	NA	NA	NA	NA	NA	NA	NA	NA	NA	NA	NA	NA	NA	NA	NA	NA	NA	NA	NA	NA	NA
Zm00001d000260	NA	NA	NA	NA	NA	NA	NA	NA	NA	NA	NA	NA	1.39675	1.21023	1.68677	1.51672	2.69867	2.61295	NA	NA	NA	NA	NA	NA	NA	NA	NA	61.2034	198.722	56.3401	NA	NA	NA	NA	NA	NA	NA	NA	NA	NA	NA	NA	NA	NA	NA	NA	NA	NA	NA
Zm00001d000261	NA	NA	NA	NA	NA	NA	NA	NA	NA	NA	NA	NA	NA	NA	NA	NA	NA	NA	NA	NA	NA	NA	NA	NA	NA	NA	NA	NA	NA	NA	NA	NA	NA	NA	NA	NA	NA	NA	NA	NA	NA	NA	NA	NA	NA	NA	NA	NA	NA
Zm00001d000263	NA	NA	NA	NA	NA	NA	NA	NA	NA	NA	NA	NA	NA	NA	NA	NA	NA	NA	NA	NA	NA	NA	NA	NA	NA	NA	NA	NA	NA	NA	NA	NA	NA	NA	NA	NA	NA	NA	NA	NA	NA	NA	NA	NA	NA	NA	NA	NA	NA
Zm00001d000264	NA	NA	NA	NA	NA	NA	NA	NA	NA	NA	NA	NA	NA	NA	NA	NA	NA	NA	NA	NA	NA	NA	NA	NA	NA	NA	NA	NA	NA	NA	NA	NA	NA	NA	NA	NA	NA	NA	NA	NA	NA	NA	NA	NA	NA	NA	NA	NA	NA
Zm00001d000265	NA	NA	NA	NA	NA	NA	NA	NA	NA	NA	NA	NA	NA	NA	NA	NA	NA	NA	NA	NA	NA	NA	NA	NA	NA	NA	NA	NA	NA	NA	NA	NA	NA	NA	NA	NA	NA	NA	NA	NA	NA	NA	NA	NA	NA	NA	NA	NA	NA
Zm00001d000266	NA	NA	NA	NA	NA	NA	NA	NA	NA	NA	NA	NA	NA	NA	NA	NA	NA	NA	NA	NA	NA	NA	NA	NA	NA	NA	NA	NA	NA	NA	NA	NA	NA	NA	NA	NA	NA	NA	NA	NA	NA	NA	NA	NA	NA	NA	NA	NA	NA
Zm00001d000267	NA	NA	NA	NA	NA	NA	NA	NA	NA	NA	NA	NA	NA	NA	NA	NA	NA	NA	NA	NA	NA	NA	NA	NA	NA	NA	NA	NA	NA	NA	NA	NA	NA	NA	NA	NA	NA	NA	NA	NA	NA	NA	NA	NA	NA	NA	NA	NA	NA
Zm00001d000268	NA	NA	NA	NA	NA	NA	NA	NA	NA	NA	NA	NA	NA	NA	NA	NA	NA	NA	NA	NA	NA	NA	NA	NA	NA	NA	NA	NA	NA	NA	NA	NA	NA	NA	NA	NA	NA	NA	NA	NA	NA	NA	NA	NA	NA	NA	NA	NA	NA
Zm00001d000269	NA	NA	NA	NA	NA	NA	NA	NA	NA	NA	NA	NA	NA	NA	NA	NA	NA	NA	NA	NA	NA	NA	NA	NA	NA	NA	NA	NA	NA	NA	NA	NA	NA	NA	NA	NA	NA	NA	NA	NA	NA	NA	NA	NA	NA	NA	NA	NA	NA
Zm00001d000270	NA	NA	NA	NA	1.57591	NA	NA	NA	NA	2.88971	3.02393	3.02862	16.1018	3.36352	19.778	11.9451	3.05787	3.41824	1.8204	2.85293	1.82538	4.30827	3.59421	4.88162	10.6878	8.00847	7.53236	74.0051	102.465	473.573	1.60494	1.4513	1.76389	1.44153	3.28441	2.41825	2.29936	2.36162	2.6136	1.56561	2.79709	1.91356	1.27953	1.81201	3.61859	NA	NA	1.48527	1.04757
Zm00001d000271	NA	NA	NA	NA	NA	NA	NA	NA	NA	NA	NA	NA	NA	NA	NA	NA	NA	NA	NA	NA	NA	NA	NA	NA	NA	NA	NA	NA	NA	NA	NA	NA	NA	NA	NA	NA	NA	NA	NA	NA	NA	NA	NA	NA	NA	NA	NA	NA	NA
Zm00001d000272	NA	NA	NA	NA	NA	NA	NA	NA	NA	NA	NA	NA	NA	NA	1.19029	NA	1.21112	1.0343	NA	NA	NA	NA	NA	NA	NA	NA	NA	28.2515	75.415	8.30128	NA	NA	NA	NA	NA	NA	NA	NA	NA	NA	NA	NA	NA	NA	NA	NA	NA	NA	NA
Zm00001d000274	NA	NA	NA	NA	NA	NA	NA	NA	NA	NA	NA	NA	NA	NA	NA	NA	NA	NA	NA	NA	NA	NA	NA	NA	NA	NA	NA	NA	NA	NA	NA	NA	NA	NA	NA	NA	NA	NA	NA	NA	NA	NA	NA	NA	NA	NA	NA	NA	NA
Zm00001d000275	NA	NA	NA	NA	NA	NA	NA	NA	NA	NA	NA	NA	NA	NA	NA	NA	NA	NA	NA	NA	NA	NA	NA	NA	NA	NA	NA	NA	NA	NA	NA	NA	NA	NA	NA	NA	NA	NA	NA	NA	NA	NA	NA	NA	NA	NA	NA	NA	NA
Zm00001d000276	NA	NA	NA	NA	NA	NA	NA	NA	NA	NA	NA	NA	NA	NA	NA	NA	NA	NA	NA	NA	NA	NA	NA	NA	NA	NA	NA	NA	NA	NA	NA	NA	NA	NA	NA	NA	NA	NA	NA	NA	NA	NA	NA	NA	NA	NA	NA	NA	NA
Zm00001d000277	NA	NA	NA	NA	NA	NA	NA	NA	NA	NA	NA	NA	NA	NA	NA	NA	NA	NA	NA	NA	NA	NA	NA	NA	NA	NA	NA	2.0744	6.55488	5.92702	NA	NA	NA	NA	NA	NA	NA	NA	NA	NA	NA	NA	NA	NA	NA	NA	NA	NA	NA
Zm00001d000278	NA	NA	NA	NA	NA	NA	NA	NA	NA	NA	NA	NA	NA	NA	NA	NA	NA	NA	NA	NA	NA	NA	NA	NA	NA	NA	NA	NA	NA	NA	NA	NA	NA	NA	NA	NA	NA	NA	NA	NA	NA	NA	NA	NA	NA	NA	NA	NA	NA
Zm00001d000279	NA	NA	NA	NA	NA	NA	NA	NA	NA	1.06451	1.14579	1.31168	1.30154	NA	1.4991	1.65995	1.11442	1.41682	NA	NA	NA	NA	NA	NA	NA	NA	NA	67.7778	258.754	241.06	NA	NA	1.34326	NA	1.13442	1.10626	NA	NA	NA	NA	NA	NA	NA	NA	NA	NA	NA	NA	NA
Zm00001d000281	NA	NA	NA	NA	NA	NA	NA	NA	NA	NA	NA	NA	NA	NA	NA	NA	NA	NA	NA	NA	NA	NA	NA	NA	NA	NA	NA	NA	NA	NA	NA	NA	NA	NA	NA	NA	NA	NA	NA	NA	NA	NA	NA	NA	NA	NA	NA	NA	NA
Zm00001d000282	NA	NA	NA	NA	NA	NA	NA	NA	NA	NA	NA	NA	NA	NA	NA	NA	NA	NA	NA	NA	NA	NA	NA	NA	NA	NA	NA	6.26512	31.8964	5.90848	NA	NA	NA	NA	NA	NA	NA	NA	NA	NA	NA	NA	NA	NA	NA	NA	NA	NA	NA
Zm00001d000283	NA	NA	NA	NA	NA	NA	NA	NA	NA	NA	NA	NA	NA	NA	NA	NA	NA	NA	NA	NA	NA	NA	NA	NA	NA	NA	NA	NA	NA	NA	NA	NA	NA	NA	NA	NA	NA	NA	NA	NA	NA	NA	NA	NA	NA	NA	NA	NA	NA
Zm00001d000284	NA	NA	NA	NA	NA	NA	NA	NA	NA	NA	NA	NA	NA	NA	NA	NA	NA	NA	NA	NA	NA	NA	NA	NA	NA	NA	NA	NA	NA	NA	NA	NA	NA	NA	NA	NA	NA	NA	NA	NA	NA	NA	NA	NA	NA	NA	NA	NA	NA
Zm00001d000285	NA	NA	NA	NA	NA	NA	NA	NA	NA	NA	NA	NA	NA	NA	NA	NA	NA	NA	NA	NA	NA	NA	NA	NA	NA	NA	NA	NA	NA	NA	NA	NA	NA	NA	NA	NA	NA	NA	NA	NA	NA	NA	NA	NA	NA	NA	NA	NA	NA
Zm00001d000286	NA	NA	NA	NA	NA	NA	NA	NA	NA	NA	NA	NA	NA	NA	NA	NA	NA	NA	NA	NA	NA	NA	NA	NA	NA	NA	NA	NA	NA	NA	NA	NA	NA	NA	NA	NA	NA	NA	NA	NA	NA	NA	NA	NA	NA	NA	NA	NA	NA
Zm00001d000287	NA	NA	NA	NA	NA	NA	NA	NA	NA	NA	NA	NA	NA	NA	NA	NA	NA	NA	NA	NA	NA	NA	NA	NA	NA	NA	NA	NA	NA	NA	NA	NA	NA	NA	NA	NA	NA	NA	NA	NA	NA	NA	NA	NA	NA	NA	NA	NA	NA
Zm00001d000288	11.0501	7.10289	21.4483	78.5121	42.6495	49.0435	9.95915	4.21455	3.70183	5.75944	3.38493	3.79983	3.44836	2.79614	3.14625	2.25221	2.70215	2.53293	5.18599	5.87097	5.40408	15.594	17.8298	27.0987	5.10632	5.65565	5.28426	1.49739	NA	1.31182	1.86897	2.39236	2.37975	4.5421	3.26547	3.85231	1.2858	NA	11.5347	1.58628	NA	8.19814	1.07744	NA	6.97277	4.48788	5.58166	4.48793	2.17107
Zm00001d000291	NA	NA	NA	NA	NA	1.01368	NA	NA	NA	12.8693	11.9912	11.1593	5.59928	6.84012	6.38124	5.41597	3.18054	6.41769	1.79399	1.33513	2.42435	NA	NA	1.42743	1.51931	1.74724	2.60203	8.85025	3.40619	2.94161	5.67453	6.9999	4.58802	6.35637	6.26985	7.47508	3.72455	6.21182	1.52901	3.93702	3.9202	NA	4.21846	4.94465	1.14226	3.11807	2.73843	3.26678	4.29132
Zm00001d000293	1.90993	1.57938	1.66515	4.60976	3.47139	6.82004	NA	NA	NA	1.49456	1.33508	1.17597	1.04661	1.08431	NA	1.23932	NA	1.07054	2.90763	3.40071	3.22105	4.45267	2.71861	3.72592	9.04433	1.69343	1.64617	3.28402	3.52798	2.65508	2.91364	1.87082	1.74524	1.00086	1.99626	1.48609	2.58646	NA	NA	2.73225	NA	NA	3.04993	1.0318	1.15756	1.80662	2.04388	1.2328	1.61683
Zm00001d000294	20.3896	49.5169	22.6095	128.895	94.1279	112.601	56.1309	11.8509	15.202	11.9259	6.53767	9.91165	23.0223	40.3843	21.2555	18.5444	20.5798	16.3351	60.3742	30.5357	45.1575	35.5646	82.2409	81.4798	27.3286	70.5297	57.6355	2.70862	3.95701	3.51023	12.1647	10.8796	4.65912	9.01386	11.937	19.2727	1.45288	3.7542	30.2581	2.63749	4.44962	38.2924	2.41487	3.74228	32.7012	8.58142	9.46519	10.9158	13.8513
Zm00001d000295	79.98	58.9187	63.1287	18.1081	22.7064	19.3068	5.65312	6.3214	6.85939	39.6131	36.6558	40.8977	35.2376	43.499	32.4066	27.5585	41.8822	50.8509	38.9964	33.0314	38.0022	58.5778	57.981	66.8451	47.6605	76.0651	80.4467	16.7203	26.9377	18.6294	32.6344	30.9479	28.0269	31.6499	31.9106	31.211	111.795	59.4613	9.37348	117.138	39.8054	8.54222	117.404	70.1561	14.7891	80.1052	75.7432	66.5797	74.7588
Zm00001d000296	NA	NA	NA	NA	NA	NA	NA	NA	NA	NA	NA	NA	NA	NA	NA	NA	NA	NA	NA	NA	NA	NA	NA	NA	NA	NA	NA	NA	NA	NA	NA	NA	NA	NA	NA	NA	NA	NA	NA	NA	NA	NA	NA	NA	NA	NA	NA	NA	NA
Zm00001d000297	NA	NA	NA	NA	NA	NA	NA	NA	NA	NA	NA	NA	NA	NA	NA	NA	NA	NA	NA	NA	NA	NA	NA	NA	NA	NA	NA	NA	NA	NA	NA	NA	NA	NA	NA	NA	NA	NA	1.06301	NA	NA	2.0688	NA	NA	8.65576	NA	NA	NA	NA
Zm00001d000298	NA	NA	NA	NA	1.10599	NA	NA	NA	NA	NA	NA	NA	NA	NA	NA	NA	NA	NA	NA	1.11203	NA	NA	NA	NA	NA	NA	NA	NA	NA	NA	NA	NA	NA	NA	NA	NA	2.03474	NA	1.78949	2.6287	NA	1.50021	2.75361	NA	1.86189	1.43993	2.07251	2.43077	1.8323
Zm00001d000299	NA	NA	NA	NA	NA	NA	NA	NA	NA	7.192	8.07476	8.39608	1.42864	2.58826	1.57436	4.01433	4.87572	4.49468	1.81704	2.87145	2.70199	8.05552	6.19835	4.59692	12.4762	9.70417	12.0342	5.25025	5.03877	2.68425	21.8459	26.0604	24.2519	25.5657	20.0249	18.9926	23.4595	23.9264	1.88319	20.5866	21.5335	1.33197	20.4674	22.062	2.71486	13.5718	15.2067	13.4706	19.1993
Zm00001d000300	118.388	119.072	103.347	100.448	97.3028	113.205	57.3213	61.9716	67.8984	102.337	107.648	99.4991	97.7352	114.998	88.5228	78.9428	98.5839	112.974	68.4044	50.9104	57.641	163.298	169.584	175.275	93.6614	162.646	147.891	156.631	173.029	109.103	90.1783	101.944	83.821	104.325	108.732	107.073	272.236	168.61	134.989	273.937	153.672	127.087	280.407	189.945	146.498	213.635	229.557	229.586	238.862
Zm00001d000301	4.93975	4.45479	5.78062	NA	NA	1.02075	NA	NA	NA	6.04015	7.57909	7.57835	5.0522	6.56328	3.48884	4.57881	6.23987	5.70074	4.36171	4.21548	4.42723	2.63864	2.82358	2.64535	1.10548	1.39663	1.2091	NA	1.17866	NA	7.89403	6.52244	6.02838	5.74557	6.16023	7.67907	2.09641	2.07189	NA	1.99823	1.44668	NA	2.11942	1.51143	NA	1.86179	2.18751	2.31621	2.00053
Zm00001d000302	90.3135	95.627	99.7935	60.4645	62.4346	62.0707	94.8811	133.844	126.885	56.0043	62.0156	55.9882	41.8272	71.2698	40.6579	44.4136	61.7085	46.766	50.3399	59.5486	50.4143	32.1413	34.965	36.8716	67.8339	66.1718	67.4146	39.6336	40.4445	39.4006	104.34	104.415	86.2563	90.0364	87.5942	101.744	56.8472	80.2532	55.7437	52.3465	76.0335	51.2938	55.8345	71.2044	80.2513	63.5726	70.2929	63.3448	66.2409
Zm00001d000303	NA	NA	NA	1.65695	3.59004	3.3734	NA	NA	NA	NA	NA	NA	NA	NA	NA	NA	NA	NA	1.22352	1.15466	NA	NA	NA	2.03603	NA	NA	1.62876	NA	NA	NA	1.27247	NA	NA	NA	NA	NA	NA	NA	NA	NA	NA	NA	NA	NA	NA	NA	NA	NA	NA
Zm00001d000304	NA	NA	NA	NA	NA	NA	NA	NA	NA	NA	NA	NA	NA	NA	NA	NA	NA	NA	NA	NA	NA	NA	NA	NA	NA	NA	NA	NA	NA	NA	NA	NA	NA	NA	NA	NA	NA	1.07462	23.2962	6.5143	4.73691	25.2511	5.44686	15.9413	169.161	4.45282	5.17042	3.84751	3.92389
Zm00001d000305	11.0839	9.23963	11.947	13.8504	15.9331	20.1089	NA	NA	1.06986	9.1766	8.85937	10.7505	5.49327	7.58084	6.77422	9.07452	17.8405	13.5253	22.8446	24.334	21.8694	31.7395	32.8222	31.3791	17.2676	26.7613	24.6718	5.51538	5.55782	6.60571	16.6036	12.9665	13.9209	10.5665	10.5954	13.1777	17.6794	39.2599	84.2155	19.4301	44.1851	69.3469	19.0995	37.8488	76.7284	43.8287	48.6732	50.2401	43.497
Zm00001d000306	NA	NA	NA	NA	NA	NA	NA	NA	NA	NA	NA	NA	NA	NA	NA	NA	NA	NA	NA	NA	NA	NA	NA	NA	NA	NA	NA	NA	NA	NA	NA	NA	NA	NA	NA	NA	NA	NA	NA	NA	NA	NA	NA	NA	NA	NA	NA	NA	NA
Zm00001d000307	NA	NA	NA	8.25286	5.25446	7.89132	1.92898	1.74824	1.27604	NA	NA	NA	NA	NA	NA	NA	NA	NA	NA	NA	NA	2.23436	2.4734	2.32378	2.94181	3.47836	3.91885	3.02927	4.54925	6.63091	NA	NA	NA	NA	NA	NA	NA	2.39241	35.9959	NA	3.67479	35.686	NA	3.21478	33.5514	13.0064	12.5612	12.8995	11.0881
Zm00001d000308	NA	NA	NA	NA	NA	NA	NA	NA	NA	NA	NA	NA	NA	1.11811	NA	2.05627	1.6601	NA	NA	NA	NA	NA	NA	NA	1.44806	2.53766	3.62206	2.07185	NA	NA	NA	NA	NA	NA	NA	NA	NA	1.09087	16.6432	1.04586	1.2186	14.6478	NA	NA	9.99225	3.53008	5.60879	5.73992	7.37312
Zm00001d000310	1.95168	1.93847	2.90386	NA	NA	NA	NA	NA	NA	NA	NA	NA	1.3241	NA	NA	1.41566	NA	1.07165	24.0195	17.4683	19.1834	NA	NA	NA	2.18726	1.68224	1.15504	4.0625	2.53941	5.75821	4.13721	2.85435	2.57793	2.60472	1.62856	1.78113	1.00396	2.91691	1.91409	1.65313	3.32619	2.88077	1.27625	NA	3.43963	2.32261	1.97614	1.69002	1.39649
Zm00001d000311	5.10558	3.44892	4.99204	4.95173	4.82908	4.45562	NA	NA	NA	16.4517	14.6222	17.9065	15.7217	11.3361	17.4126	13.8074	15.7537	14.8005	18.4588	19.3829	17.9119	4.87515	4.83569	5.06029	16.6858	13.2123	14.938	8.99616	10.9468	10.715	18.093	16.2457	17.2941	15.3105	14.5502	15.2868	8.69624	4.233	4.1368	7.90589	5.90016	3.77808	8.40253	4.25424	2.10666	4.13768	3.98518	2.81344	2.51925
Zm00001d000312	8.51869	7.14695	5.71667	2.88223	3.34797	4.38437	2.4985	2.60201	2.45827	5.52654	4.90808	5.14884	4.96886	7.37768	6.52228	5.4539	4.67614	6.82845	7.29319	4.41989	8.35805	5.29327	4.84052	5.31515	6.62417	4.61472	5.2754	1.18829	6.02277	4.39314	6.16585	6.33802	6.63325	6.19581	8.74969	6.38717	7.33597	1.8765	NA	5.78262	1.78337	NA	6.29351	1.97467	NA	2.74765	3.39716	2.97542	2.2019
Zm00001d000313	13.5185	12.628	12.4451	8.18757	7.39545	7.51196	4.38426	4.9768	5.77119	12.5868	12.0629	12.5667	12.2158	11.4621	11.4222	8.40544	10.4989	11.6768	11.8649	11.2819	10.9911	13.0194	8.83078	11.4984	10.7007	9.74729	10.7068	25.0634	20.0447	13.5619	12.8692	10.3181	11.9066	12.1991	13.6496	12.5074	11.6273	3.2776	3.14237	12.0353	5.03469	2.91373	12.4795	4.00365	4.7057	5.36454	5.94775	4.75629	4.85496
Zm00001d000314	9.71728	12.1744	8.31683	7.78635	7.27694	8.52784	3.87684	4.77622	5.69358	9.01697	9.11446	7.09542	9.91425	13.3251	9.43459	10.8803	10.5481	8.17774	6.88785	4.39407	5.00182	11.4796	11.9308	9.52451	4.30837	7.0249	8.38592	1.01213	2.34975	NA	9.65276	9.08581	6.94286	5.68497	7.13304	11.3818	11.1765	12.4727	6.43353	9.09656	10.6131	6.90739	8.99178	12.1497	5.41235	12.4618	13.6931	11.9224	11.002
Zm00001d000315	NA	NA	NA	NA	NA	NA	NA	NA	NA	NA	NA	NA	NA	NA	NA	NA	NA	NA	NA	NA	NA	NA	NA	NA	NA	NA	NA	NA	NA	NA	NA	NA	NA	NA	NA	NA	NA	NA	NA	NA	NA	NA	NA	NA	NA	NA	NA	NA	NA
Zm00001d000316	1.22185	1.05912	1.60266	1.60798	NA	1.49036	NA	NA	NA	4.28779	3.33815	3.63007	1.41444	2.61683	1.40434	NA	1.65346	1.21475	5.81942	6.79308	4.39446	6.79192	5.72258	4.29473	2.9862	3.00319	2.17913	1433.89	1196.88	846.168	10.9279	8.76127	12.9155	9.16395	10.6765	7.35508	4.62576	1.41088	NA	4.34836	NA	NA	4.0512	NA	NA	1.63225	1.4422	1.21276	2.03004
Zm00001d000317	NA	NA	NA	1.60538	NA	1.4782	NA	NA	NA	NA	NA	NA	NA	NA	NA	1.29159	NA	NA	1.38519	NA	1.0058	NA	NA	NA	NA	NA	NA	NA	NA	NA	NA	NA	NA	NA	NA	NA	NA	NA	NA	NA	NA	NA	NA	NA	NA	NA	NA	NA	NA
Zm00001d000318	NA	NA	NA	NA	NA	NA	NA	NA	NA	NA	NA	NA	NA	NA	NA	NA	NA	NA	NA	NA	NA	NA	NA	NA	NA	NA	NA	NA	NA	NA	NA	NA	NA	NA	NA	NA	NA	NA	NA	NA	NA	NA	NA	NA	NA	NA	NA	NA	NA
Zm00001d000319	NA	NA	NA	NA	NA	NA	NA	NA	NA	NA	NA	NA	NA	NA	NA	NA	NA	NA	NA	NA	NA	NA	NA	NA	NA	NA	NA	NA	NA	NA	NA	NA	NA	NA	NA	NA	NA	NA	NA	NA	NA	NA	NA	NA	NA	NA	NA	NA	NA
Zm00001d000320	1.81589	1.1044	1.17795	NA	NA	NA	NA	NA	NA	2.72629	2.15702	2.7252	2.62389	3.45431	1.91006	4.13125	3.52531	4.23124	6.24	2.82273	5.69047	NA	1.23677	1.16741	1.61351	3.01727	3.58058	NA	NA	NA	7.34939	8.58175	4.77733	5.22409	5.67208	6.95814	6.31909	5.66186	NA	6.70152	6.01389	NA	5.94992	5.47449	NA	2.95616	5.02124	5.57189	5.7377
Zm00001d000321	NA	NA	NA	NA	NA	NA	NA	NA	NA	NA	NA	NA	NA	NA	NA	NA	NA	NA	NA	NA	NA	NA	NA	NA	NA	NA	NA	NA	NA	NA	NA	NA	NA	NA	NA	NA	NA	NA	NA	NA	NA	NA	NA	NA	NA	NA	NA	NA	NA
Zm00001d000322	NA	NA	NA	4.56915	7.80718	6.0819	NA	NA	NA	3.4791	3.85284	4.404	2.00223	4.40884	1.90291	2.44693	5.06321	2.76755	1.04376	1.6861	1.40592	2.03711	2.8638	3.1803	1.48196	NA	1.0638	NA	NA	NA	6.42771	3.59905	5.46085	3.96854	4.01315	5.1363	1.02039	NA	NA	1.48564	NA	NA	1.40094	NA	NA	NA	NA	NA	NA
Zm00001d000324	NA	NA	NA	NA	NA	NA	NA	NA	NA	NA	NA	NA	NA	NA	NA	NA	NA	NA	NA	NA	NA	NA	NA	NA	NA	NA	NA	NA	NA	NA	NA	NA	NA	NA	NA	NA	NA	NA	NA	NA	NA	NA	NA	NA	NA	NA	NA	NA	NA
Zm00001d000325	NA	NA	NA	NA	NA	NA	NA	NA	NA	NA	NA	NA	NA	NA	NA	NA	NA	NA	NA	NA	NA	NA	NA	NA	NA	NA	NA	NA	NA	NA	NA	NA	NA	NA	NA	NA	NA	NA	NA	NA	NA	NA	NA	NA	NA	NA	NA	NA	NA
Zm00001d000326	NA	NA	NA	NA	NA	NA	NA	NA	NA	NA	NA	NA	NA	NA	NA	NA	NA	NA	NA	NA	NA	NA	NA	NA	NA	NA	NA	NA	NA	NA	NA	NA	NA	NA	NA	NA	NA	NA	NA	NA	NA	NA	NA	NA	NA	NA	NA	NA	NA
Zm00001d000327	NA	NA	NA	4.88961	3.1896	5.01212	NA	NA	NA	3.54992	3.46607	3.63801	2.56919	4.04049	2.26239	2.6237	4.24083	2.82178	NA	NA	NA	NA	NA	1.1195	20.9771	25.6767	29.3743	4.1229	32.4242	24.9165	3.49416	2.44869	1.85514	2.14413	2.52988	4.65653	3.20471	6.98487	6.76839	4.9672	4.16115	7.40736	3.92597	7.01561	6.34814	15.6442	14.1731	16.0493	13.5046
Zm00001d000328	5.10541	3.31448	5.42342	2.87073	3.21108	2.97207	1.00911	1.47984	1.72529	12.1106	11.214	11.0981	11.5396	8.37291	11.3591	9.06111	6.43483	6.43929	7.55322	7.24772	7.0441	8.73508	7.2509	6.95506	8.49363	4.7476	5.94033	6.89781	12.4355	11.8229	11.8452	11.536	11.7156	9.24456	9.18413	10.0924	3.2811	1.06071	1.96771	3.64961	1.16533	1.79187	3.7227	1.70674	1.94624	2.1299	2.65268	2.0041	2.24831
Zm00001d000329	11.4979	10.1457	11.6401	11.0452	11.2982	11.8075	3.83681	4.86818	6.30901	31.2705	33.0357	27.327	30.8859	26.3886	26.4862	21.3025	14.9273	13.5619	14.4435	20.5609	18.9154	20.1189	16.2618	18.2578	18.9089	11.8541	13.6309	22.6732	14.6141	11.242	21.3031	22.974	21.2827	20.6686	19.1833	21.4939	7.35043	2.01497	NA	7.22616	1.58536	NA	6.33695	2.24699	NA	1.41686	1.08208	NA	1.28716
Zm00001d000330	NA	NA	NA	NA	NA	NA	NA	NA	NA	NA	NA	NA	NA	NA	NA	NA	NA	NA	NA	NA	NA	NA	NA	NA	NA	NA	NA	NA	NA	NA	NA	NA	NA	NA	NA	NA	NA	NA	NA	NA	NA	NA	NA	NA	NA	NA	NA	NA	NA
Zm00001d000331	NA	NA	NA	NA	NA	NA	NA	NA	NA	NA	NA	NA	NA	NA	NA	NA	NA	NA	NA	NA	NA	NA	NA	NA	NA	NA	NA	NA	NA	NA	NA	NA	NA	NA	NA	NA	NA	NA	NA	NA	NA	NA	NA	NA	NA	NA	NA	NA	NA
Zm00001d000332	NA	NA	NA	NA	NA	NA	NA	NA	NA	1.28012	1.09866	1.07961	NA	NA	NA	NA	NA	NA	NA	NA	NA	NA	1.03598	NA	NA	NA	NA	NA	NA	NA	NA	NA	1.18112	NA	NA	NA	NA	NA	NA	NA	1.12356	NA	NA	NA	NA	NA	NA	NA	NA
Zm00001d000333	NA	NA	NA	NA	NA	NA	NA	NA	NA	NA	NA	NA	NA	NA	NA	NA	NA	NA	NA	NA	NA	NA	NA	NA	NA	NA	NA	NA	NA	NA	NA	NA	NA	NA	NA	NA	NA	NA	NA	NA	NA	NA	NA	NA	NA	NA	NA	NA	NA
Zm00001d000335	NA	NA	NA	NA	NA	NA	NA	NA	NA	NA	NA	NA	NA	NA	NA	NA	NA	NA	NA	NA	NA	NA	NA	NA	NA	NA	NA	NA	NA	NA	NA	NA	NA	NA	NA	NA	NA	NA	NA	NA	NA	NA	NA	NA	NA	NA	NA	NA	NA
Zm00001d000337	NA	NA	NA	NA	NA	NA	NA	NA	NA	NA	NA	NA	NA	NA	NA	NA	NA	NA	NA	NA	NA	NA	NA	NA	NA	NA	NA	NA	NA	NA	NA	NA	NA	NA	NA	NA	NA	NA	NA	NA	NA	NA	NA	NA	NA	NA	NA	NA	NA
Zm00001d000339	21.7751	30.6216	28.6643	40.0918	38.3682	58.9729	6.43564	7.38499	4.27761	3.04932	1.70135	3.00379	6.60399	6.34644	7.83001	11.8846	5.77567	10.0915	163.804	127.456	167.677	59.8978	227.143	163.95	32.9479	13.8721	10.4395	NA	NA	NA	30.7057	36.3407	21.2986	39.5473	29.8445	27.7875	7.7838	11.0908	45.9626	7.60591	19.6035	60.309	6.43984	11.24	27.5011	21.8146	20.8033	22.2632	23.338
Zm00001d000343	NA	NA	NA	NA	NA	NA	NA	NA	NA	NA	NA	NA	NA	NA	NA	NA	NA	NA	NA	NA	NA	NA	NA	NA	NA	NA	NA	NA	NA	NA	NA	NA	NA	NA	NA	NA	NA	NA	NA	NA	NA	NA	NA	NA	NA	NA	NA	NA	NA
Zm00001d000344	2.55007	4.39612	3.08761	1.36309	NA	NA	1.49779	1.59424	1.06	NA	NA	NA	NA	NA	NA	NA	NA	NA	1.73961	NA	NA	NA	NA	NA	NA	NA	NA	NA	NA	NA	NA	1.09705	NA	NA	NA	NA	NA	NA	NA	1.0721	NA	NA	1.08549	NA	NA	NA	NA	NA	NA
Zm00001d000345	22.783	18.5274	24.2427	4.51617	3.93281	4.66553	2.07599	1.51608	2.22395	9.37444	10.8515	10.0434	8.80607	7.90343	6.63477	8.23835	9.73683	7.89949	28.8361	33.5976	33.4569	7.00191	7.09779	10.1898	13.9457	14.9725	11.8068	5.30127	3.05103	6.58618	5.91349	9.68171	9.90142	11.9423	8.03293	9.88652	14.9781	16.7485	20.0501	12.6587	20.5727	19.1925	13.5664	15.2289	25.0209	12.3045	9.87087	11.6146	13.4809
Zm00001d000346	2.64257	1.92849	3.50968	4.10644	3.6002	3.67902	NA	NA	NA	6.28753	8.21636	6.0203	4.24876	6.11519	3.60679	3.3864	3.06468	2.18492	9.30533	10.1544	10.8226	17.1777	17.0808	14.4734	8.21291	4.77489	5.75888	5.17894	8.17091	3.91515	5.95967	5.79339	6.23089	3.46086	5.32747	4.09769	1.01561	1.09615	NA	NA	NA	NA	1.16331	1.10728	NA	1.27055	1.26552	NA	NA
Zm00001d000347	NA	NA	NA	NA	NA	NA	NA	NA	NA	NA	NA	NA	NA	NA	NA	NA	NA	NA	NA	NA	NA	NA	NA	NA	NA	NA	NA	NA	NA	NA	NA	NA	NA	NA	NA	NA	NA	NA	NA	NA	NA	NA	NA	NA	NA	NA	NA	NA	NA
Zm00001d000349	6.63842	5.86141	6.121	4.73766	3.25054	4.96967	1.24446	1.25316	1.87752	16.2152	18.795	18.4367	21.234	22.3582	21.8764	29.8957	33.6057	34.8326	11.0345	12.3811	8.7352	4.63324	5.58484	7.22558	7.18876	10.7712	10.2114	144.522	56.4687	97.4129	11.9606	15.2265	14.0303	13.8426	13.366	12.8945	9.17568	6.02668	10.7791	12.0351	6.39369	10.212	11.3198	7.68137	6.50001	7.26477	8.15342	8.57736	8.07226
Zm00001d000350	5.5828	5.58845	4.71579	2.92411	4.04898	2.82814	NA	1.772	2.09316	15.446	17.7334	15.6231	17.6418	20.8272	15.2911	19.5761	31.9775	31.5633	10.5056	11.018	11.47	5.27759	5.13937	5.63374	6.1501	9.0961	9.15191	8.2246	50.1655	39.0538	12.9559	14.775	12.8816	13.9637	12.6418	11.2039	9.56023	4.05308	3.06882	11.3447	4.01266	3.02604	9.68611	6.99187	3.90623	7.7472	7.3927	6.83844	7.55102
Zm00001d000351	NA	NA	NA	NA	NA	NA	NA	NA	NA	NA	NA	NA	NA	NA	NA	NA	NA	NA	NA	NA	NA	NA	NA	NA	NA	NA	NA	NA	NA	NA	NA	NA	NA	NA	NA	NA	NA	NA	NA	NA	NA	NA	NA	NA	NA	NA	NA	NA	NA
Zm00001d000352	NA	NA	NA	NA	NA	NA	NA	NA	NA	NA	NA	NA	NA	NA	NA	NA	NA	NA	NA	NA	NA	NA	NA	NA	NA	NA	NA	NA	NA	NA	NA	NA	NA	NA	NA	NA	NA	NA	NA	NA	NA	NA	NA	NA	NA	NA	NA	NA	NA
Zm00001d000355	NA	NA	NA	NA	NA	NA	NA	NA	NA	NA	NA	NA	NA	NA	NA	NA	NA	NA	NA	NA	NA	NA	NA	NA	NA	NA	NA	NA	NA	NA	NA	NA	NA	NA	NA	NA	NA	NA	3.95334	2.04937	1.27449	5.31767	1.33652	2.99594	28.386	NA	NA	NA	NA
Zm00001d000357	9.48441	10.1379	11.6642	9.373	11.9265	12.0064	12.4756	18.5747	19.1204	6.0212	7.28785	6.77023	4.84068	5.74328	5.53256	7.39817	10.9344	7.79907	29.4184	59.295	30.5736	5.18544	6.69931	5.04432	14.8711	5.37014	5.42947	8.20945	6.64442	6.10174	47.8082	30.1782	50.8318	37.1056	60.4913	35.9353	2.88634	4.60795	10.3903	3.27329	4.57271	8.52506	4.03042	6.41291	37.3422	3.41815	5.34678	2.80977	4.18857
Zm00001d000358	5.61841	4.3549	5.77734	2.66619	2.10083	2.28349	1.37879	2.95073	1.39013	1.38682	NA	NA	5.50638	3.55411	6.42738	18.3602	12.2789	12.1923	4.48155	4.13088	5.57321	6.04897	8.12833	6.84657	4.11264	3.81261	4.16769	5.18208	4.32187	6.57016	1.21588	NA	NA	NA	NA	NA	4.96893	4.29586	4.22845	4.46295	5.63242	6.19859	4.76647	4.41484	4.68156	4.97243	4.98275	4.17916	3.77563
Zm00001d000359	NA	NA	NA	NA	NA	NA	NA	NA	NA	NA	NA	NA	NA	NA	NA	NA	NA	NA	NA	NA	NA	NA	NA	NA	NA	NA	NA	NA	NA	NA	NA	NA	NA	NA	NA	NA	NA	NA	NA	NA	NA	NA	NA	NA	NA	NA	NA	NA	NA
Zm00001d000360	1.7272	1.72908	1.29285	5.46083	2.09906	2.9698	NA	NA	NA	NA	NA	NA	1.72042	1.59934	1.55885	NA	NA	NA	NA	NA	NA	NA	NA	NA	NA	NA	NA	NA	NA	NA	NA	NA	NA	NA	NA	NA	NA	NA	NA	NA	NA	NA	NA	NA	NA	NA	NA	NA	NA
Zm00001d000361	4.23761	3.03445	3.88981	2.27364	3.49914	3.08846	2.43097	3.92988	3.01157	1.19894	1.03085	1.23025	1.163	NA	1.06134	1.07635	NA	NA	1.33789	1.46433	1.29653	2.25043	2.00919	1.97049	2.4205	1.99522	2.05345	1.25943	1.73412	1.85162	1.20132	1.18777	1.05259	1.03347	NA	1.09308	NA	NA	NA	1.007	NA	NA	NA	NA	NA	NA	NA	NA	NA
Zm00001d000362	NA	NA	NA	NA	NA	NA	NA	NA	NA	NA	NA	NA	NA	NA	NA	NA	NA	NA	NA	NA	NA	NA	NA	NA	NA	NA	NA	NA	NA	NA	NA	NA	NA	NA	NA	NA	NA	NA	NA	NA	NA	NA	NA	NA	NA	NA	NA	NA	NA
Zm00001d000363	NA	NA	NA	NA	NA	NA	NA	NA	NA	NA	NA	NA	NA	NA	NA	NA	NA	NA	NA	NA	NA	NA	NA	NA	NA	NA	NA	NA	NA	NA	NA	NA	NA	NA	NA	NA	NA	NA	NA	NA	NA	NA	NA	NA	NA	NA	NA	NA	NA
Zm00001d000364	3.35046	2.41777	2.80877	4.69191	4.69603	4.82328	1.09194	1.86996	1.27925	3.32514	2.64722	5.90272	5.1395	2.88535	4.97934	3.91434	4.60669	6.06228	6.93423	5.5726	5.96948	10.5387	14.0839	21.0577	12.568	12.7364	11.0189	18.7026	10.0344	22.8927	4.24123	3.70703	4.87657	3.32941	5.13298	2.89813	13.4815	7.35089	15.6423	12.3844	10.1335	16.9102	13.209	9.02452	15.5305	4.95757	6.61618	5.78339	8.60354
Zm00001d000365	NA	NA	NA	NA	NA	NA	NA	NA	NA	NA	NA	NA	NA	NA	NA	NA	NA	NA	NA	NA	NA	NA	NA	NA	NA	NA	NA	NA	NA	NA	NA	NA	NA	NA	NA	NA	NA	NA	NA	NA	NA	NA	NA	NA	NA	NA	NA	NA	NA
Zm00001d000366	3.73304	3.10756	3.25983	4.25842	4.46944	4.43955	1.1551	1.52312	1.45987	4.09264	2.9914	4.41862	5.86895	3.56523	6.57436	4.93455	3.78059	5.67015	5.85636	4.6175	4.3978	10.2807	11.6754	17.4019	10.7663	11.4512	9.68365	12.0051	8.54805	19.4885	5.15664	4.16514	4.7873	3.92757	5.44037	3.4632	12.3945	6.64408	12.2813	11.9228	9.95046	11.6696	12.8593	8.64049	9.85788	5.85511	6.61618	5.98649	8.0267
Zm00001d000367	NA	NA	NA	NA	NA	NA	NA	NA	NA	NA	NA	NA	NA	NA	NA	NA	NA	NA	NA	NA	NA	NA	NA	NA	NA	NA	NA	NA	NA	NA	NA	1.21968	NA	NA	NA	NA	NA	NA	NA	NA	NA	NA	NA	NA	NA	NA	NA	NA	NA
Zm00001d000368	NA	NA	NA	NA	NA	NA	NA	NA	NA	NA	NA	NA	NA	NA	NA	NA	NA	NA	NA	NA	NA	NA	NA	NA	NA	NA	NA	NA	NA	NA	NA	NA	NA	NA	NA	NA	NA	NA	NA	NA	NA	NA	NA	NA	NA	NA	NA	NA	NA
Zm00001d000370	6.05715	4.03474	5.13539	2.86731	3.25285	3.12282	NA	NA	1.07175	22.4363	20.6259	18.252	26.125	16.6849	23.6404	23.0014	12.5411	11.5708	9.31742	9.16085	9.31974	11.0741	8.51349	7.57532	9.30202	3.8475	6.63179	4.72335	8.9206	6.7879	18.5765	17.4175	16.3067	14.3242	13.5456	16.8389	4.206	NA	NA	3.32715	NA	NA	4.31808	NA	NA	1.0661	NA	NA	1.19323
Zm00001d000371	NA	NA	NA	NA	NA	NA	NA	NA	NA	NA	NA	NA	NA	NA	NA	NA	NA	NA	NA	NA	NA	NA	NA	NA	NA	NA	NA	NA	NA	NA	NA	NA	NA	NA	NA	NA	NA	NA	NA	NA	NA	NA	NA	NA	NA	NA	NA	NA	NA
Zm00001d000372	NA	NA	NA	NA	NA	NA	NA	NA	NA	NA	NA	NA	NA	NA	NA	NA	NA	NA	NA	NA	NA	NA	NA	NA	NA	NA	NA	NA	NA	NA	NA	NA	NA	NA	NA	NA	NA	NA	NA	NA	NA	NA	NA	NA	NA	NA	NA	NA	NA
Zm00001d000373	NA	NA	NA	NA	NA	NA	NA	NA	NA	NA	NA	NA	NA	NA	NA	NA	NA	NA	NA	NA	NA	NA	NA	NA	NA	NA	NA	NA	NA	NA	NA	NA	NA	NA	NA	NA	NA	NA	NA	NA	NA	NA	NA	NA	NA	NA	NA	NA	NA
Zm00001d000375	NA	NA	NA	NA	NA	NA	NA	NA	NA	NA	NA	NA	NA	NA	NA	NA	NA	NA	NA	NA	NA	NA	NA	NA	NA	NA	NA	NA	NA	NA	NA	NA	NA	NA	NA	NA	NA	NA	NA	NA	NA	NA	NA	NA	NA	NA	NA	NA	NA
Zm00001d000377	NA	NA	NA	NA	NA	NA	NA	NA	NA	NA	NA	NA	NA	NA	NA	NA	NA	NA	NA	NA	NA	NA	NA	NA	NA	NA	NA	NA	NA	1.19724	NA	NA	NA	NA	NA	NA	NA	NA	NA	NA	NA	NA	NA	NA	NA	NA	NA	NA	NA
Zm00001d000379	63.4113	56.7951	64.0101	28.0911	26.4428	31.6274	25.4255	32.4339	31.6671	53.2199	54.4556	65.47	36.4892	54.1016	37.1242	49.62	61.968	55.6775	46.879	58.6522	47.9196	41.6495	45.825	49.6021	51.459	51.2848	43.9554	46.8226	34.9942	42.7113	47.5931	47.1017	55.5463	54.0493	46.1775	46.1197	22.4484	76.7446	56.0586	22.9878	99.3364	44.7303	23.3923	66.2733	50.8808	39.1632	41.1823	43.4255	46.8331
Zm00001d000380	1.07309	1.06601	NA	1.09405	NA	NA	NA	NA	NA	1.5727	1.10861	1.40412	1.14424	1.84118	1.26588	NA	1.05146	NA	1.02336	NA	1.37736	1.06106	2.90191	2.45618	1.20282	2.88389	2.45767	NA	NA	NA	2.23504	2.01798	1.77193	2.17029	3.62497	2.75008	1.65616	1.39008	8.52535	1.38733	1.6201	9.12204	2.01193	1.46674	9.45683	3.7874	4.16541	3.84995	2.75539
Zm00001d000381	8.71391	9.80663	6.53695	4.96179	3.11316	5.57838	5.40196	5.38848	4.66012	7.44213	6.81855	6.51096	7.55327	7.71133	6.2115	8.4394	9.49947	11.8265	12.2526	14.6575	13.1712	9.68455	7.20943	8.48209	3.32921	4.76264	4.95487	1.15824	NA	NA	8.17763	9.04554	9.24915	9.93033	12.4037	8.57369	7.76713	42.223	16.4357	7.11785	38.9671	13.1478	7.24175	32.621	17.9656	20.8152	20.5351	23.7856	19.0135
Zm00001d000382	2.17635	1.5456	1.78348	NA	1.91316	1.86219	1.29423	1.50395	1.52512	3.09965	4.11544	3.43477	1.97367	2.42986	1.98897	1.30029	NA	1.18821	1.03409	1.54807	1.17756	NA	NA	NA	1.7084	NA	1.00226	NA	1.32255	1.08092	3.70048	4.88283	5.00464	4.95572	4.03878	4.77351	NA	NA	NA	NA	NA	NA	NA	NA	NA	NA	NA	NA	NA
Zm00001d000383	NA	NA	NA	NA	NA	NA	NA	NA	NA	NA	NA	NA	NA	NA	NA	NA	NA	NA	NA	NA	NA	NA	NA	NA	NA	NA	NA	NA	NA	NA	NA	NA	NA	NA	NA	NA	NA	NA	NA	NA	NA	NA	NA	NA	NA	NA	NA	NA	NA
Zm00001d000384	NA	NA	NA	NA	NA	NA	NA	NA	NA	NA	NA	NA	NA	NA	NA	NA	NA	NA	NA	NA	NA	NA	NA	NA	NA	NA	NA	NA	NA	NA	NA	NA	NA	NA	NA	NA	NA	NA	NA	NA	NA	NA	NA	NA	NA	NA	NA	NA	NA
Zm00001d000385	NA	NA	NA	NA	NA	NA	NA	NA	NA	NA	NA	NA	NA	NA	NA	NA	NA	NA	NA	NA	NA	NA	NA	NA	NA	NA	NA	NA	NA	NA	NA	NA	NA	NA	NA	NA	NA	NA	NA	NA	NA	NA	NA	NA	NA	NA	NA	NA	NA
Zm00001d000387	NA	NA	NA	NA	NA	NA	NA	NA	NA	NA	NA	NA	NA	NA	NA	NA	NA	NA	NA	NA	NA	NA	NA	NA	NA	NA	NA	NA	NA	NA	NA	NA	NA	NA	NA	NA	NA	NA	NA	NA	NA	NA	NA	NA	NA	NA	NA	NA	NA
Zm00001d000388	NA	NA	NA	NA	NA	NA	NA	NA	NA	NA	NA	NA	NA	NA	NA	NA	NA	NA	NA	NA	NA	NA	NA	NA	NA	NA	NA	NA	NA	NA	NA	NA	NA	NA	NA	NA	NA	NA	NA	NA	NA	NA	NA	NA	NA	NA	NA	NA	NA
Zm00001d000389	NA	NA	NA	NA	NA	NA	NA	NA	NA	NA	NA	NA	NA	NA	NA	NA	NA	NA	NA	NA	NA	NA	NA	NA	NA	NA	NA	NA	NA	NA	NA	NA	NA	NA	NA	NA	NA	NA	NA	NA	NA	NA	NA	NA	NA	NA	NA	NA	NA
Zm00001d000390	1.61303	1.15549	1.67387	NA	NA	NA	NA	NA	NA	NA	NA	NA	NA	NA	NA	NA	NA	NA	1.52534	NA	NA	NA	NA	NA	NA	1.57573	1.64639	NA	NA	NA	NA	NA	NA	NA	NA	NA	NA	NA	5.06497	NA	1.51331	4.65239	NA	NA	2.81913	1.91299	1.92815	2.33684	1.69281
Zm00001d000391	6.29748	6.33843	5.92272	3.43729	2.52692	4.07107	1.1658	2.58863	3.83958	8.06714	6.51637	7.54416	9.00474	6.20579	7.88502	9.14047	7.0221	9.10147	4.47339	3.19022	3.43246	3.16168	3.42389	3.05535	5.93553	5.66884	6.1454	4.79081	5.50205	3.85094	8.87707	8.28123	5.99899	5.66549	9.43745	7.67953	9.07478	8.50191	6.02226	9.00565	8.59647	4.8334	8.82892	7.92664	6.21538	7.60312	8.13253	6.84686	6.57473
Zm00001d000392	NA	NA	NA	NA	NA	NA	NA	NA	NA	NA	NA	NA	NA	NA	NA	NA	NA	NA	NA	NA	NA	NA	NA	NA	NA	NA	NA	NA	NA	NA	NA	NA	NA	NA	NA	NA	NA	NA	NA	NA	NA	NA	NA	NA	NA	NA	NA	NA	NA
Zm00001d000394	NA	NA	NA	NA	NA	NA	NA	NA	NA	NA	NA	NA	NA	NA	NA	NA	NA	NA	NA	NA	NA	NA	NA	NA	NA	NA	NA	NA	NA	NA	NA	NA	NA	NA	NA	NA	NA	NA	NA	NA	NA	NA	NA	NA	NA	NA	NA	NA	NA
Zm00001d000395	NA	NA	NA	NA	NA	NA	NA	NA	NA	NA	NA	NA	NA	NA	NA	NA	NA	NA	NA	NA	NA	NA	NA	NA	NA	NA	NA	NA	NA	NA	NA	NA	NA	NA	NA	NA	NA	NA	NA	NA	NA	NA	NA	NA	NA	NA	NA	NA	NA
Zm00001d000396	7.65477	13.3428	8.31126	24.08	13.0225	16.7559	26.548	16.0977	17.7422	12.1847	12.0982	9.7372	9.68496	8.96428	10.2888	6.11876	5.74004	6.48578	7.42107	5.35961	9.05741	9.3388	8.44888	9.5082	11.1107	15.6638	14.0953	14.7592	7.41195	6.36969	12.7527	13.7782	13.7997	14.3736	18.0823	11.5069	7.18383	13.6321	59.8855	6.46726	14.8619	52.1344	6.50933	13.7043	51.7312	29.9733	33.7074	29.5535	24.8873
Zm00001d000397	NA	NA	NA	NA	NA	NA	NA	NA	NA	NA	NA	NA	NA	NA	NA	NA	NA	NA	NA	NA	NA	NA	NA	NA	NA	NA	NA	NA	NA	NA	NA	NA	NA	NA	NA	NA	NA	NA	NA	NA	NA	NA	NA	NA	NA	NA	NA	NA	NA
Zm00001d000398	NA	NA	NA	NA	NA	NA	NA	NA	NA	NA	NA	NA	NA	NA	NA	NA	NA	NA	NA	NA	NA	NA	NA	NA	NA	NA	NA	NA	NA	NA	NA	NA	NA	NA	NA	NA	NA	NA	NA	NA	NA	NA	NA	NA	NA	NA	NA	NA	NA
Zm00001d000399	15.9162	35.9895	21.1049	3.88744	3.3557	3.75661	2.20694	2.57223	3.50962	39.648	43.844	48.1581	47.1764	69.1925	37.6249	118.741	214.222	270.566	85.8323	109.918	88.615	16.8216	14.8216	18.1508	24.3099	15.8837	17.0006	180.336	170.908	137.432	45.0659	40.6013	48.6493	41.2285	42.0932	35.7295	2.09425	1.41977	1.17956	2.60748	NA	NA	2.40404	2.33082	NA	1.59661	1.69561	1.66289	2.18982
Zm00001d000400	1.49192	NA	4.48681	NA	NA	NA	NA	NA	NA	26.7221	20.743	18.6217	1.11751	NA	1.10091	14.5827	7.34234	20.1878	253.723	199.399	216.945	22.463	10.7382	17.7321	3.98894	3.6243	2.58097	NA	NA	NA	2.74415	3.4687	4.64478	3.96362	2.47403	3.88527	1.18615	2.12519	9.0458	1.54183	2.0212	10.7975	1.20638	2.77631	9.14361	2.41292	2.28611	2.09179	3.44541
Zm00001d000401	7.2013	7.00455	7.32289	7.43515	7.04896	8.36107	2.67498	3.53595	4.03104	32.9811	25.8093	29.4718	25.8913	18.9074	27.7566	21.6971	14.9539	11.9819	11.9955	13.513	12.2106	8.36425	6.44328	7.61137	18.6142	20.0952	22.9741	44.871	20.4498	19.2036	14.5693	14.2266	16.2873	13.4308	10.1934	13.4484	7.74967	2.40308	3.61631	6.50873	2.98691	3.67814	7.18555	3.09461	3.08162	2.32734	3.29209	1.66126	3.07668
Zm00001d000402	NA	NA	NA	1.9072	NA	NA	NA	NA	NA	NA	NA	NA	1.08111	NA	1.01045	1.85942	1.70376	1.09753	NA	NA	NA	2.34358	1.94574	1.581	10.1691	11.0547	11.0167	NA	NA	NA	NA	NA	NA	NA	NA	NA	3.53328	17.9241	5.71626	2.0528	15.8041	4.79785	1.7569	14.8449	3.64597	5.61043	4.52331	5.60787	5.63334
Zm00001d000403	3.43107	3.07356	2.98263	11.4826	9.33971	10.9464	4.18487	3.60386	3.16322	2.82494	2.78191	2.67974	1.87118	3.01918	1.61253	2.67348	3.96043	3.32181	2.41475	1.6266	1.93476	14.4018	12.3134	15.4648	6.89866	15.151	13.6132	5.91496	8.68278	6.66958	2.29309	2.38739	1.19551	1.17263	1.51181	2.54682	5.70739	9.54649	5.9362	5.29515	7.00421	6.96769	5.11778	9.72804	5.14052	12.7442	12.7501	12.6328	13.5357
Zm00001d000406	NA	NA	NA	NA	NA	NA	NA	NA	NA	NA	NA	NA	NA	NA	NA	NA	NA	NA	NA	NA	NA	NA	NA	NA	NA	NA	NA	NA	NA	NA	NA	NA	1.08179	NA	NA	NA	NA	NA	NA	NA	NA	NA	NA	NA	NA	NA	NA	NA	NA
Zm00001d000407	NA	NA	NA	NA	NA	NA	NA	NA	NA	NA	NA	NA	NA	NA	NA	NA	NA	NA	NA	NA	NA	NA	NA	NA	NA	NA	NA	9.8241	10.0004	6.79576	2.6711	2.46828	2.26092	1.14031	NA	1.01325	NA	NA	NA	NA	NA	NA	NA	NA	NA	NA	NA	NA	NA
Zm00001d000408	NA	NA	1.2459	9.458	5.13618	6.21354	2.77824	1.32192	1.31809	9.27568	9.17087	7.93238	8.38325	7.66402	7.30245	7.89344	8.90697	7.51295	5.03486	2.40088	3.69238	12.0579	10.6684	8.52021	8.45718	10.2503	10.0424	8.14333	8.076	6.09021	7.07144	8.30404	3.48272	3.98525	3.32433	11.0977	8.75793	13.5237	29.6625	8.24497	13.1647	31.1602	7.39163	11.741	27.7626	23.2405	24.7372	18.3721	18.3193
Zm00001d000409	NA	NA	NA	NA	NA	NA	NA	NA	NA	NA	NA	NA	NA	NA	NA	NA	NA	NA	NA	NA	NA	NA	NA	NA	NA	NA	NA	8.17818	5.97365	14.8706	NA	NA	NA	NA	NA	NA	NA	NA	NA	NA	NA	NA	NA	NA	NA	NA	NA	NA	NA
Zm00001d000410	NA	NA	NA	NA	NA	NA	NA	NA	NA	NA	NA	NA	NA	NA	NA	NA	NA	NA	NA	NA	NA	NA	NA	NA	NA	NA	NA	NA	NA	NA	NA	NA	NA	NA	NA	NA	NA	NA	NA	NA	NA	NA	NA	NA	NA	NA	NA	NA	NA
Zm00001d000411	1.11167	NA	1.08068	NA	NA	NA	NA	NA	NA	NA	NA	NA	NA	NA	NA	NA	NA	NA	4.07055	2.38898	2.20319	NA	NA	NA	NA	NA	NA	2.19909	1.58641	4.87704	NA	NA	NA	NA	NA	NA	NA	NA	NA	NA	NA	NA	NA	NA	NA	NA	NA	NA	NA
Zm00001d000412	NA	NA	NA	NA	NA	NA	NA	NA	NA	NA	NA	NA	NA	NA	NA	NA	NA	NA	NA	NA	NA	NA	NA	NA	NA	NA	NA	NA	NA	1.85278	NA	NA	NA	NA	NA	NA	NA	NA	NA	NA	NA	NA	NA	NA	NA	NA	NA	NA	NA
Zm00001d000413	NA	NA	NA	NA	NA	NA	NA	NA	NA	NA	NA	NA	NA	NA	NA	NA	NA	NA	NA	NA	NA	NA	NA	NA	NA	NA	NA	NA	NA	NA	NA	NA	NA	NA	NA	NA	NA	NA	NA	NA	NA	NA	NA	NA	NA	NA	NA	NA	NA
Zm00001d000414	NA	NA	NA	NA	NA	NA	NA	NA	NA	NA	NA	NA	NA	NA	NA	NA	NA	NA	NA	NA	NA	NA	NA	NA	NA	NA	NA	NA	NA	1.03066	NA	NA	NA	NA	NA	NA	NA	NA	NA	NA	NA	NA	NA	NA	NA	NA	NA	NA	NA
Zm00001d000415	NA	NA	NA	NA	NA	NA	NA	NA	NA	NA	NA	NA	NA	NA	NA	NA	NA	NA	NA	NA	NA	NA	NA	NA	NA	NA	NA	NA	NA	NA	NA	NA	NA	NA	NA	NA	NA	NA	NA	NA	NA	NA	NA	NA	NA	NA	NA	NA	NA
Zm00001d000416	NA	NA	NA	NA	NA	NA	NA	NA	NA	NA	NA	NA	NA	NA	NA	NA	NA	NA	NA	NA	NA	NA	NA	NA	NA	NA	NA	NA	NA	NA	NA	NA	NA	NA	NA	NA	NA	NA	NA	NA	NA	NA	NA	NA	NA	NA	NA	NA	NA
Zm00001d000417	NA	NA	NA	NA	1.33218	1.78844	NA	NA	NA	NA	1.24917	3.38255	7.56004	1.84415	47.139	17.4058	4.91191	4.94308	NA	1.02903	NA	NA	2.03459	1.10705	2.65171	2.78972	2.24034	603.58	2360.59	3049.78	1.43911	1.03587	6.54887	1.95636	3.86832	3.58691	1.69651	3.64476	1.60106	NA	NA	NA	NA	2.51847	13.4531	1.8857	1.55603	1.89481	NA
Zm00001d000418	222.033	208.5	169.518	34.2849	30.7931	31.6956	119.503	78.7311	113.932	NA	NA	NA	NA	NA	NA	NA	NA	NA	NA	NA	NA	1.38613	2.28081	NA	NA	NA	NA	NA	NA	NA	NA	NA	NA	NA	NA	NA	NA	NA	NA	NA	NA	NA	NA	NA	NA	NA	NA	NA	NA
Zm00001d000419	9.58971	7.28182	7.78787	5.02649	6.48357	6.58972	2.95753	4.06852	4.05446	13.5892	17.147	15.0076	7.00909	13.0333	7.08975	6.73545	12.0767	8.90399	10.4611	14.0435	10.2012	6.80563	5.60939	6.07852	10.0588	6.86635	7.78121	2.90284	15.3956	11.7719	15.9405	17.8555	17.1932	16.6975	13.2185	18.3227	4.7344	2.55456	3.61053	5.39219	2.62506	1.47226	5.33094	2.48157	3.76543	3.93868	5.04774	3.46978	3.26506
Zm00001d000422	NA	NA	NA	NA	NA	NA	NA	NA	NA	NA	NA	NA	NA	NA	NA	NA	NA	NA	NA	NA	NA	NA	NA	NA	NA	NA	NA	8.77167	1.46659	1.76849	NA	NA	NA	NA	NA	NA	NA	NA	NA	NA	NA	NA	NA	NA	NA	NA	NA	NA	NA
Zm00001d000424	4.512	5.24531	6.01634	4.97212	4.76934	4.9024	NA	1.89625	1.20522	3.87138	3.13882	3.24729	5.69143	4.37787	6.17069	5.75319	2.98984	2.83122	14.2801	10.6988	12.3484	1.6524	1.70724	2.73107	8.07638	4.27361	3.9112	5.4366	4.84902	11.9486	9.45972	7.32111	7.47437	6.16708	6.32267	8.61052	NA	4.01039	22.1754	1.0554	4.42749	30.3681	NA	3.1434	14.6044	8.51114	8.27069	6.56065	6.09883
Zm00001d000425	NA	NA	NA	NA	NA	NA	NA	NA	NA	NA	NA	NA	NA	NA	NA	NA	NA	NA	NA	NA	NA	NA	NA	NA	NA	NA	NA	NA	NA	NA	NA	NA	NA	NA	NA	NA	NA	NA	NA	NA	NA	NA	NA	NA	NA	NA	NA	NA	NA
Zm00001d000428	26.6267	26.0059	27.524	18.5645	15.5029	16.953	5.65236	10.347	12.2225	22.2061	21.0229	19.4224	11.2063	16.2162	8.20591	8.93139	11.3602	10.4917	11.1879	10.9431	11.6648	23.5805	24.8657	18.9629	14.9902	19.2906	20.3051	8.33071	6.47568	3.15523	19.3247	18.8271	16.2876	15.2731	18.258	20.0534	22.7909	11.7759	8.11663	23.6279	8.02799	9.08788	22.9855	13.1121	9.88927	20.4019	19.7688	17.5149	23.6932
Zm00001d000429	3.54835	10.845	5.15494	558.114	386.091	559.999	38.165	18.2589	31.0045	NA	NA	NA	NA	NA	NA	NA	1.22849	NA	86.0881	138.074	146.255	1142.87	1584.05	1494.56	13.1678	10.6806	2.32299	5.682	3.79776	10.692	1.11916	1.25747	NA	1.21436	1.19312	NA	NA	2.9984	NA	NA	1.46211	NA	NA	NA	NA	NA	NA	NA	NA
Zm00001d000430	4.30287	3.82902	4.85698	4.49429	3.17976	3.17949	3.10983	2.8814	2.02404	4.76572	3.82352	4.05629	3.53833	3.73299	2.61324	3.06728	3.42944	3.88954	5.38076	5.283	5.37893	1.89308	3.434	2.43489	6.10061	7.14311	6.642	26.0122	16.1618	15.5493	5.48099	5.83179	5.89538	5.64163	6.40633	4.00887	2.17938	2.65071	7.95993	2.27372	2.97679	7.59936	1.85913	2.54777	7.16905	4.07302	3.83631	4.0606	4.27726
Zm00001d000431	NA	NA	NA	NA	NA	NA	NA	NA	NA	NA	NA	NA	NA	NA	NA	NA	NA	NA	NA	NA	NA	NA	NA	NA	NA	NA	NA	NA	NA	NA	NA	NA	NA	NA	NA	NA	NA	NA	NA	NA	NA	NA	NA	NA	NA	NA	NA	NA	NA
Zm00001d000432	135.052	100.671	119.084	13.623	22.1788	21.3503	10.2864	11.1717	11.1844	159.051	171.884	193.092	119.765	175.802	127.476	68.6882	100.638	99.68	63.0569	93.2962	64.6013	92.4164	83.4717	69.0454	64.0049	54.854	59.1977	45.9704	39.4135	37.2209	106.356	112.63	110.633	129.351	110.143	128.027	128.435	22.0341	10.2883	133.895	24.4527	8.0671	137.911	33.3186	9.00725	48.4744	48.652	41.5298	48.6594
Zm00001d000433	1.30552	NA	1.56171	1.85661	2.68699	1.86844	NA	1.24244	1.6714	3.81896	3.3768	4.00334	1.32249	7.10605	2.87547	8.14858	16.3008	13.3954	1.2882	NA	1.29344	1.52175	2.25584	3.07231	3.82304	2.07648	3.27849	NA	1.2898	1.73528	3.89231	3.80291	3.83176	4.78264	5.96412	5.78734	3.45799	5.27074	1.33885	1.82661	5.64765	NA	2.37943	3.25948	NA	4.90178	3.45561	4.92547	4.02212
Zm00001d000434	NA	NA	NA	20.0135	8.14553	24.7314	NA	NA	NA	NA	NA	NA	NA	NA	NA	NA	NA	NA	NA	NA	NA	NA	NA	NA	6.10039	9.26046	11.3002	1.20829	5.39707	4.80257	NA	NA	NA	NA	NA	NA	1.56748	2.62407	10.0297	1.8905	2.59842	10.4452	1.70002	2.58205	10.6995	6.68094	7.01286	8.88516	9.81807
Zm00001d000435	11.2308	9.61365	10.5984	18.3346	14.812	17.6969	4.7733	5.14173	6.70456	22.3808	19.9757	17.3641	35.3923	24.6976	33.0604	34.2123	17.1449	16.6914	8.52989	8.97634	10.1672	32.5504	26.2199	25.9188	12.7911	6.66148	9.04084	20.3786	12.0764	9.88702	21.4349	21.1474	15.2394	13.8895	13.593	21.295	8.31245	2.9079	1.41526	6.57641	1.41307	1.67825	6.58939	2.79122	NA	2.06691	2.3806	1.25873	2.18621
Zm00001d000436	17.7053	12.6263	18.4498	9.65965	9.37734	10.2625	3.26158	4.36282	4.86428	23.6224	22.8988	24.2219	20.8998	24.1302	18.7028	17.7085	21.5778	19.9313	17.7473	17.1778	17.0669	11.4132	10.68	11.4879	18.7251	16.1842	16.6641	18.8049	15.7309	12.4085	27.4454	26.1041	27.0845	23.7396	23.4409	22.7311	14.4402	8.44335	12.0755	14.4993	7.71695	11.0904	13.3026	9.26547	11.4248	9.91402	10.9609	10.2443	10.93
Zm00001d000437	NA	NA	NA	NA	NA	NA	NA	NA	NA	NA	NA	NA	NA	NA	NA	NA	NA	NA	NA	NA	NA	NA	NA	NA	NA	NA	NA	NA	NA	NA	NA	NA	NA	NA	NA	NA	NA	NA	NA	NA	NA	NA	NA	NA	NA	NA	NA	NA	NA
Zm00001d000438	8.03989	9.67447	7.1804	16.8154	9.62622	14.0714	1.05296	NA	NA	NA	NA	NA	NA	NA	NA	NA	NA	NA	3.32771	1.82813	2.40336	4.3166	3.96886	5.81289	7.03472	18.3497	16.2331	NA	NA	NA	NA	NA	NA	NA	NA	NA	NA	NA	NA	NA	NA	NA	NA	NA	NA	NA	NA	NA	NA
Zm00001d000439	19.8453	25.777	23.576	37.4218	31.7729	27.1149	40.4814	41.8365	39.7968	8.33085	10.2754	11.5151	43.0496	36.1206	38.8454	130.829	129.71	109.101	10.8049	11.8806	9.6034	9.19617	8.98832	8.02656	36.2267	23.7106	24.4752	17.3964	17.9884	24.8294	21.2643	19.5112	20.2009	16.7934	14.7428	18.1653	15.6724	22.076	31.2593	16.9093	31.2327	33.8532	15.0003	27.6597	60.8392	22.8458	22.4117	23.797	18.8223
Zm00001d000440	NA	NA	NA	NA	NA	NA	NA	NA	NA	NA	NA	NA	NA	NA	NA	NA	NA	NA	NA	NA	NA	NA	NA	NA	NA	NA	NA	NA	NA	NA	NA	NA	NA	NA	NA	NA	NA	NA	NA	NA	NA	NA	NA	NA	NA	NA	NA	NA	NA
Zm00001d000441	NA	NA	NA	NA	NA	NA	NA	NA	NA	NA	NA	NA	NA	NA	NA	NA	NA	NA	NA	NA	NA	NA	NA	NA	NA	NA	NA	NA	NA	NA	NA	NA	NA	NA	NA	NA	NA	NA	NA	NA	NA	NA	NA	NA	NA	NA	NA	NA	NA
Zm00001d000442	NA	NA	NA	NA	NA	NA	NA	NA	NA	NA	NA	NA	NA	NA	NA	NA	NA	NA	NA	NA	NA	NA	NA	NA	NA	NA	NA	NA	NA	NA	NA	NA	NA	NA	NA	NA	NA	NA	NA	NA	NA	NA	NA	NA	NA	NA	NA	NA	NA
Zm00001d000443	9.30519	7.96808	10.7075	4.73144	4.90578	6.52418	1.75261	2.17828	2.2292	14.2784	13.8221	13.8701	14.9209	13.3441	11.815	14.8046	15.9495	17.4418	15.0886	13.2809	12.527	13.5118	9.60252	10.1032	15.4677	16.4528	16.232	3.1979	3.05662	3.58441	14.0797	13.1559	11.8569	12.1041	13.8325	13.0675	6.98105	8.88341	7.12217	6.54257	6.25131	7.03069	6.71819	7.67416	7.59475	13.1055	12.7342	11.8298	8.26414
Zm00001d000444	3.01276	2.60018	3.82932	NA	1.09417	1.00096	NA	NA	NA	NA	1.07254	1.41569	NA	NA	NA	1.07109	NA	1.06419	NA	NA	NA	1.03057	NA	NA	1.96982	1.68457	1.29186	1.64176	NA	NA	NA	NA	NA	NA	NA	NA	1.26887	1.90348	4.39892	1.75257	3.56718	4.3404	1.97161	1.87401	3.1717	NA	1.05906	1.29389	1.42173
Zm00001d000445	NA	NA	NA	NA	NA	NA	NA	NA	NA	NA	NA	NA	NA	NA	NA	NA	NA	NA	NA	NA	NA	NA	NA	NA	NA	NA	NA	NA	NA	NA	NA	NA	NA	NA	NA	NA	NA	NA	NA	NA	NA	NA	NA	NA	NA	NA	NA	NA	NA
Zm00001d000447	NA	NA	NA	2.04989	NA	3.13324	NA	NA	NA	NA	NA	NA	NA	NA	NA	NA	NA	NA	6.28109	10.4577	7.88731	NA	1.16657	2.34858	NA	NA	NA	NA	NA	NA	NA	NA	NA	NA	NA	NA	NA	NA	NA	NA	NA	NA	NA	NA	NA	NA	NA	NA	NA
Zm00001d000448	NA	NA	NA	NA	NA	NA	NA	NA	NA	NA	NA	NA	NA	NA	NA	NA	NA	NA	NA	NA	NA	NA	NA	NA	NA	NA	NA	NA	NA	NA	NA	NA	NA	NA	NA	NA	NA	NA	NA	NA	NA	NA	NA	NA	NA	NA	NA	NA	NA
Zm00001d000449	2.27843	1.98048	2.4207	NA	NA	1.22996	NA	NA	NA	2.08133	2.43492	2.47395	2.168	1.86678	1.9947	1.28636	1.76951	1.27448	2.05941	1.99233	2.21875	NA	1.22386	1.21915	2.06964	1.5799	1.56775	1.58116	1.16905	NA	1.84509	2.32043	1.93147	2.22467	2.09585	1.71697	1.93749	NA	1.50239	1.14858	1.03412	1.35563	1.54054	NA	1.18883	NA	NA	NA	NA
Zm00001d000452	33.4959	21.7126	31.3878	18.1351	17.7562	22.3386	3.79158	5.28872	7.63204	62.1421	68.2864	63.8412	75.7848	53.7767	90.27	57.7252	33.9576	33.9477	50.6137	83.3982	69.2088	36.4973	26.3865	26.2093	52.3776	19.3497	26.5498	17.4529	40.9572	41.9085	55.9424	55.1189	69.7863	50.929	44.0715	53.3136	12.4121	4.3702	1.70936	12.8673	5.03488	1.21206	13.4563	5.56184	2.30118	2.94353	2.46069	NA	1.8922
Zm00001d000455	NA	NA	NA	NA	NA	NA	NA	NA	NA	NA	NA	NA	NA	NA	NA	NA	NA	NA	NA	NA	NA	NA	NA	NA	NA	NA	NA	NA	NA	NA	NA	NA	NA	NA	NA	NA	NA	NA	NA	NA	NA	NA	NA	NA	NA	NA	NA	NA	NA
Zm00001d000458	NA	NA	NA	NA	NA	NA	NA	NA	NA	NA	NA	NA	NA	NA	NA	NA	NA	NA	2.70325	1.65227	2.55472	NA	NA	NA	NA	NA	NA	NA	NA	NA	3.83903	4.77097	2.789	6.95824	6.89871	5.05092	NA	NA	NA	NA	NA	NA	NA	NA	NA	NA	NA	NA	NA
Zm00001d000460	NA	NA	NA	NA	NA	NA	NA	NA	NA	NA	NA	NA	NA	NA	NA	1.68823	NA	NA	NA	NA	NA	NA	NA	NA	NA	NA	NA	NA	NA	NA	NA	NA	NA	NA	NA	NA	NA	NA	NA	NA	NA	NA	NA	NA	NA	NA	NA	NA	NA
Zm00001d000462	NA	NA	NA	NA	NA	NA	NA	NA	NA	NA	NA	NA	NA	NA	NA	NA	NA	NA	NA	NA	NA	NA	NA	NA	NA	NA	NA	NA	NA	NA	NA	NA	NA	NA	NA	NA	NA	NA	NA	NA	NA	NA	NA	NA	NA	NA	NA	NA	NA
Zm00001d000463	NA	NA	NA	NA	1.11041	1.39053	2.38064	2.82463	3.31541	NA	NA	NA	NA	NA	NA	NA	NA	NA	NA	NA	NA	NA	NA	NA	NA	NA	NA	NA	NA	NA	NA	NA	NA	NA	NA	NA	NA	NA	NA	NA	NA	NA	NA	NA	NA	NA	NA	NA	NA
Zm00001d000464	NA	NA	NA	NA	NA	NA	NA	NA	NA	NA	NA	NA	NA	NA	NA	NA	NA	NA	NA	NA	NA	NA	NA	NA	NA	NA	NA	NA	NA	NA	NA	NA	NA	NA	NA	NA	NA	NA	NA	NA	NA	NA	NA	NA	NA	NA	NA	NA	NA
Zm00001d000465	NA	NA	NA	NA	NA	NA	NA	NA	NA	1.20397	1.00752	1.29093	4.91587	2.10772	5.25996	2.24059	NA	NA	1.39527	2.74822	1.74488	NA	NA	NA	NA	NA	NA	NA	NA	NA	NA	NA	NA	NA	NA	NA	1.21645	NA	NA	2.20346	NA	NA	1.13393	NA	NA	1.1742	NA	1.39439	NA
Zm00001d000466	NA	NA	NA	NA	NA	NA	NA	NA	NA	NA	NA	NA	NA	NA	NA	NA	NA	NA	NA	NA	NA	NA	NA	NA	NA	NA	NA	NA	NA	NA	NA	NA	NA	NA	NA	NA	NA	NA	NA	NA	NA	NA	NA	NA	NA	NA	NA	NA	NA
Zm00001d000467	NA	NA	NA	NA	NA	NA	NA	NA	NA	NA	NA	NA	NA	NA	NA	NA	NA	NA	NA	NA	NA	NA	NA	NA	NA	NA	NA	NA	NA	NA	NA	NA	NA	NA	NA	NA	NA	NA	NA	NA	NA	NA	NA	NA	NA	NA	NA	NA	NA
Zm00001d000468	NA	NA	NA	NA	NA	NA	NA	NA	NA	NA	NA	NA	NA	NA	NA	NA	NA	NA	NA	NA	NA	NA	NA	NA	NA	NA	NA	NA	NA	NA	NA	NA	NA	NA	NA	NA	NA	NA	NA	NA	NA	NA	NA	NA	NA	NA	NA	NA	NA
Zm00001d000469	NA	NA	NA	NA	NA	NA	NA	NA	NA	NA	NA	NA	NA	NA	NA	NA	NA	NA	NA	NA	NA	NA	NA	NA	NA	NA	NA	NA	NA	NA	NA	NA	NA	NA	NA	NA	NA	NA	NA	NA	NA	NA	NA	NA	NA	NA	NA	NA	NA
Zm00001d000470	NA	NA	NA	NA	NA	NA	NA	NA	NA	NA	NA	NA	NA	NA	NA	NA	NA	NA	NA	NA	NA	NA	NA	NA	NA	NA	NA	NA	NA	NA	NA	NA	NA	NA	NA	NA	NA	NA	NA	NA	NA	NA	NA	NA	NA	NA	NA	NA	NA
Zm00001d000471	NA	NA	NA	NA	NA	NA	NA	NA	NA	NA	NA	NA	NA	NA	NA	NA	NA	NA	NA	NA	NA	NA	NA	NA	NA	NA	NA	NA	NA	NA	NA	NA	NA	NA	NA	NA	NA	NA	NA	NA	NA	NA	NA	NA	NA	NA	NA	NA	NA
Zm00001d000472	NA	NA	NA	NA	NA	NA	NA	NA	NA	NA	NA	NA	NA	NA	NA	NA	NA	NA	NA	NA	NA	NA	NA	NA	NA	NA	NA	NA	NA	NA	NA	NA	NA	NA	NA	NA	NA	NA	NA	NA	NA	NA	NA	NA	NA	NA	NA	NA	NA
Zm00001d000473	NA	NA	NA	NA	NA	NA	NA	NA	NA	NA	NA	NA	NA	NA	NA	NA	NA	NA	NA	NA	NA	NA	NA	NA	NA	NA	NA	NA	NA	NA	NA	NA	NA	NA	NA	NA	NA	NA	NA	NA	NA	NA	NA	NA	NA	NA	NA	NA	NA
Zm00001d000474	NA	NA	NA	NA	NA	NA	NA	NA	NA	NA	NA	NA	NA	NA	NA	NA	NA	NA	NA	NA	NA	NA	NA	NA	NA	NA	NA	NA	NA	NA	NA	NA	NA	NA	NA	NA	NA	NA	NA	NA	NA	NA	NA	NA	NA	NA	NA	NA	NA
Zm00001d000475	NA	NA	NA	NA	NA	NA	NA	NA	NA	NA	NA	NA	NA	NA	NA	NA	NA	NA	NA	NA	NA	NA	NA	NA	NA	NA	NA	NA	NA	NA	NA	NA	NA	NA	NA	NA	NA	NA	NA	NA	NA	NA	NA	NA	NA	NA	NA	NA	NA
Zm00001d000476	NA	NA	NA	NA	NA	NA	NA	NA	NA	NA	NA	NA	NA	NA	NA	NA	NA	NA	NA	NA	NA	NA	NA	NA	NA	NA	NA	NA	NA	NA	NA	NA	NA	NA	NA	NA	NA	NA	NA	NA	NA	NA	NA	NA	NA	NA	NA	NA	NA
Zm00001d000477	NA	NA	NA	NA	NA	NA	NA	NA	NA	NA	NA	NA	NA	NA	NA	NA	NA	NA	NA	NA	NA	NA	NA	NA	NA	NA	NA	NA	NA	NA	NA	NA	NA	NA	NA	NA	NA	NA	NA	NA	NA	NA	NA	NA	NA	NA	NA	NA	NA
Zm00001d000478	NA	NA	NA	NA	NA	NA	NA	NA	NA	NA	NA	NA	NA	NA	NA	NA	NA	NA	NA	NA	NA	NA	NA	NA	NA	NA	NA	NA	NA	NA	NA	NA	NA	NA	NA	NA	NA	NA	NA	NA	NA	NA	NA	NA	NA	NA	NA	NA	NA
Zm00001d000479	NA	NA	NA	NA	NA	NA	NA	NA	NA	NA	NA	NA	NA	NA	NA	NA	NA	NA	NA	NA	NA	NA	NA	NA	NA	NA	NA	NA	NA	NA	NA	NA	NA	NA	NA	NA	NA	NA	NA	NA	NA	NA	NA	NA	NA	NA	NA	NA	NA
Zm00001d000480	NA	NA	NA	NA	NA	NA	NA	NA	NA	NA	NA	NA	NA	NA	NA	NA	NA	NA	NA	NA	NA	NA	NA	NA	NA	NA	NA	NA	NA	NA	NA	NA	NA	NA	NA	NA	NA	NA	NA	NA	NA	NA	NA	NA	NA	NA	NA	NA	NA
Zm00001d000481	NA	NA	NA	NA	NA	NA	NA	NA	NA	NA	NA	NA	NA	NA	NA	NA	NA	NA	NA	NA	NA	NA	NA	NA	NA	NA	NA	NA	NA	NA	NA	NA	NA	NA	NA	NA	NA	NA	NA	NA	NA	NA	NA	NA	NA	NA	NA	NA	NA
Zm00001d000482	NA	NA	NA	NA	NA	NA	NA	NA	NA	NA	NA	NA	NA	NA	NA	NA	NA	NA	NA	NA	NA	NA	NA	NA	NA	NA	NA	NA	NA	NA	NA	NA	NA	NA	NA	NA	NA	NA	NA	NA	NA	NA	NA	NA	NA	NA	NA	NA	NA
Zm00001d000483	NA	NA	NA	NA	NA	NA	NA	NA	NA	NA	NA	NA	NA	NA	NA	NA	NA	NA	NA	1.01507	NA	NA	NA	NA	NA	NA	NA	NA	NA	NA	NA	NA	NA	NA	NA	NA	NA	NA	NA	NA	NA	NA	NA	NA	NA	NA	NA	NA	NA
Zm00001d000484	NA	NA	NA	NA	NA	NA	NA	NA	NA	NA	NA	NA	NA	NA	NA	NA	NA	NA	NA	NA	NA	NA	NA	NA	NA	NA	NA	NA	NA	NA	NA	NA	NA	NA	NA	NA	NA	NA	NA	NA	NA	NA	NA	NA	NA	NA	NA	NA	NA
Zm00001d000485	NA	1.45021	1.25333	NA	NA	NA	NA	NA	NA	NA	NA	NA	NA	NA	NA	NA	NA	NA	NA	NA	NA	NA	NA	NA	NA	NA	NA	NA	NA	NA	NA	NA	NA	NA	NA	NA	NA	NA	NA	NA	NA	NA	NA	NA	NA	NA	NA	NA	NA
Zm00001d000486	NA	NA	NA	NA	NA	NA	NA	NA	NA	NA	NA	NA	NA	NA	NA	NA	NA	NA	NA	NA	NA	NA	NA	NA	NA	NA	NA	NA	NA	NA	NA	NA	NA	NA	NA	NA	NA	NA	NA	NA	NA	NA	NA	NA	NA	NA	NA	NA	NA
Zm00001d000487	NA	NA	NA	NA	NA	NA	NA	NA	NA	NA	NA	NA	NA	NA	NA	NA	NA	NA	NA	NA	NA	NA	NA	NA	NA	NA	NA	NA	NA	NA	NA	NA	NA	NA	NA	NA	NA	NA	NA	NA	NA	NA	NA	NA	NA	NA	NA	NA	NA
Zm00001d000488	NA	NA	NA	NA	NA	NA	NA	NA	NA	NA	NA	NA	NA	NA	NA	NA	NA	NA	NA	NA	NA	NA	NA	NA	NA	NA	NA	NA	NA	NA	NA	NA	NA	NA	NA	NA	NA	NA	NA	NA	NA	NA	NA	NA	NA	NA	NA	NA	NA
Zm00001d000489	NA	NA	NA	NA	NA	NA	NA	NA	NA	NA	NA	NA	NA	NA	NA	NA	NA	NA	NA	NA	NA	NA	NA	NA	NA	NA	NA	NA	NA	NA	NA	NA	NA	NA	NA	NA	NA	NA	NA	NA	NA	NA	NA	NA	NA	NA	NA	NA	NA
Zm00001d000490	NA	NA	NA	NA	NA	NA	NA	NA	NA	NA	NA	NA	NA	NA	NA	NA	NA	NA	NA	NA	NA	NA	NA	NA	NA	NA	NA	NA	NA	NA	NA	NA	NA	NA	NA	NA	NA	NA	NA	NA	NA	NA	NA	NA	NA	NA	NA	NA	NA
Zm00001d000491	NA	NA	NA	NA	NA	NA	NA	NA	NA	NA	NA	NA	NA	NA	NA	NA	NA	NA	NA	NA	NA	NA	NA	NA	NA	NA	NA	NA	NA	NA	NA	NA	NA	NA	NA	NA	NA	NA	NA	NA	NA	NA	NA	NA	NA	NA	NA	NA	NA
Zm00001d000492	NA	NA	NA	NA	NA	NA	NA	NA	NA	NA	NA	NA	NA	NA	NA	NA	NA	NA	10.4062	8.57336	10.0211	2.3127	82.1623	43.3116	5.43771	2.70601	2.33442	NA	NA	NA	NA	NA	NA	NA	1.43678	NA	NA	NA	NA	NA	NA	1.316	NA	NA	NA	NA	NA	NA	NA
Zm00001d000493	NA	NA	NA	NA	NA	NA	NA	NA	NA	NA	NA	NA	NA	NA	NA	NA	NA	NA	NA	NA	NA	NA	1.04146	NA	NA	NA	NA	NA	NA	NA	NA	NA	NA	NA	NA	NA	NA	NA	NA	NA	NA	NA	NA	NA	NA	NA	NA	NA	NA
Zm00001d000494	NA	NA	NA	NA	NA	NA	NA	NA	NA	NA	NA	NA	NA	NA	NA	NA	NA	NA	NA	NA	NA	NA	NA	NA	NA	NA	NA	NA	NA	NA	NA	NA	NA	NA	NA	NA	NA	NA	NA	NA	NA	NA	NA	NA	NA	NA	NA	NA	NA
Zm00001d000495	NA	NA	NA	5.45737	NA	2.36216	NA	1.55004	17.5989	19.0186	20.4386	3.60042	8.7529	4.62913	7.00163	NA	NA	NA	1.47822	233.123	33.8356	1706.85	1257.8	1027.9	58.0031	84.0067	66.3117	4.74251	NA	1.79492	12.7053	3.51809	16.2508	NA	5.98612	NA	NA	1.2778	28.5137	NA	NA	31.7577	NA	NA	13.7331	1.06213	NA	NA	1.86372
Zm00001d000496	NA	NA	NA	NA	NA	NA	NA	NA	NA	NA	NA	NA	NA	NA	NA	NA	NA	NA	NA	NA	NA	NA	NA	NA	NA	NA	NA	NA	1.49531	NA	NA	NA	NA	NA	NA	NA	NA	NA	NA	NA	NA	NA	NA	NA	NA	NA	NA	NA	NA
Zm00001d000497	1.22682	NA	NA	3.49064	2.25693	2.71901	NA	NA	NA	9.1144	5.63992	4.63238	4.92473	4.60746	5.15187	5.53909	3.49777	1.5615	4.99704	5.65344	5.63968	7.41115	7.75696	7.32864	2.56631	1.42062	2.79805	NA	2.39875	1.0568	12.1694	12.8445	15.893	11.6457	14.1965	11.0374	2.72252	NA	NA	2.72482	NA	NA	1.59283	1.28988	NA	NA	NA	NA	NA
Zm00001d000498	NA	NA	NA	NA	NA	2.02519	NA	NA	NA	1.38711	3.32796	3.12977	NA	NA	1.06046	1.56124	1.10358	2.52049	NA	1.69802	1.20296	NA	NA	NA	2.0761	NA	NA	NA	NA	NA	3.32382	2.24873	1.00683	4.31817	3.66276	3.61255	NA	NA	NA	NA	NA	NA	NA	NA	NA	NA	NA	NA	NA
Zm00001d000499	3.70639	4.09363	4.80359	6.6436	8.373	10.2814	NA	2.02609	1.62127	11.0768	14.112	13.3273	7.18394	7.34766	5.97118	4.87688	6.05707	6.53964	10.7138	14.4935	12.1458	10.4532	14.9484	13.1725	10.1384	7.40728	8.22635	5.24273	3.30717	4.4111	16.9276	16.6743	14.1533	26.3853	20.9223	20.5677	7.01427	3.69478	7.69242	8.83438	3.79758	6.96859	6.48261	3.01959	4.48975	3.14015	2.91782	3.32407	3.37907
Zm00001d000500	NA	NA	NA	NA	NA	NA	NA	NA	NA	1.03166	1.17152	1.03186	NA	NA	1.2262	NA	NA	NA	1.12702	1.68429	1.00904	1.28406	1.66046	1.24744	1.7737	NA	NA	1.03182	NA	NA	1.62946	1.62418	2.28684	2.40154	2.10029	2.00796	NA	NA	NA	NA	NA	NA	NA	NA	NA	NA	NA	NA	NA
Zm00001d000501	NA	NA	NA	NA	NA	NA	NA	NA	NA	NA	NA	NA	NA	NA	NA	NA	NA	NA	NA	NA	NA	NA	NA	NA	NA	NA	NA	NA	NA	NA	NA	NA	NA	NA	NA	NA	3.91248	NA	NA	4.62554	NA	NA	5.54317	NA	2.21172	1.09864	1.27068	NA	3.38055
Zm00001d000502	NA	NA	NA	NA	NA	NA	NA	NA	NA	NA	NA	NA	NA	NA	NA	NA	NA	NA	NA	NA	NA	NA	NA	NA	NA	NA	NA	1.2077	3.83966	12.0122	NA	NA	NA	NA	NA	NA	NA	NA	8.24149	NA	NA	7.36319	NA	NA	4.21803	NA	1.07704	NA	1.16407
Zm00001d000503	NA	NA	NA	NA	NA	NA	NA	NA	NA	NA	NA	NA	NA	NA	NA	NA	NA	NA	NA	NA	NA	NA	NA	NA	NA	NA	NA	NA	NA	NA	NA	NA	NA	NA	NA	NA	NA	NA	NA	NA	NA	NA	NA	NA	NA	NA	NA	NA	NA
Zm00001d000504	NA	NA	NA	NA	NA	1.38081	NA	NA	NA	NA	NA	NA	NA	NA	NA	NA	NA	NA	NA	NA	NA	NA	NA	NA	NA	NA	NA	NA	NA	NA	NA	NA	NA	NA	NA	NA	NA	NA	1.50389	NA	NA	1.17107	NA	NA	1.12637	NA	NA	NA	NA
Zm00001d000505	NA	NA	NA	NA	NA	NA	NA	NA	NA	NA	NA	NA	NA	NA	NA	NA	NA	NA	NA	NA	NA	NA	NA	NA	NA	NA	NA	NA	NA	NA	NA	NA	NA	NA	NA	NA	NA	NA	NA	NA	NA	NA	NA	NA	NA	NA	NA	NA	NA
Zm00001d000506	4.0653	NA	11.1917	15.1487	10.2615	37.2546	24.0167	18.8287	19.2766	1381.81	1575.11	1604.73	1933.51	2551.28	1281.8	2209.1	2651.71	2411.67	674.188	602.451	513.303	38.523	30.713	18.9794	58.1927	33.0237	39.8579	3.28958	3.8311	4.77522	873.618	926.412	931.343	802.229	739.356	733.833	3.53655	4.15729	2.55753	NA	NA	1.72549	NA	NA	1.14897	2.14026	2.20036	2.47319	2.08545
Zm00001d000507	NA	NA	NA	NA	NA	NA	NA	NA	NA	NA	NA	NA	NA	NA	NA	NA	NA	NA	NA	NA	NA	NA	NA	NA	NA	NA	NA	NA	NA	NA	NA	NA	NA	NA	NA	NA	NA	NA	NA	NA	NA	NA	NA	NA	NA	NA	NA	NA	NA
Zm00001d000508	5.86064	3.80639	10.9241	15.4494	10.8921	12.5468	NA	1.73743	NA	11.9648	12.1183	14.534	10.0601	6.59664	9.38248	6.16627	7.30612	4.65877	9.59971	7.28304	6.50726	33.4468	22.6555	15.6743	102.317	118.57	79.6684	29.3498	9.16472	32.6515	16.8615	17.1007	9.61347	5.40414	9.86074	11.4745	32.1385	37.0908	69.507	40.6392	44.501	66.3152	32.3517	30.1325	73.5968	35.5463	32.5175	41.3267	26.6161
Zm00001d000509	1.83724	1.36317	1.07248	NA	NA	NA	NA	NA	NA	NA	NA	NA	NA	NA	NA	NA	NA	NA	NA	NA	NA	NA	NA	NA	NA	1.02937	NA	NA	NA	NA	NA	NA	NA	NA	NA	NA	1.02245	NA	NA	1.11391	NA	NA	NA	NA	NA	NA	NA	NA	NA
Zm00001d000510	NA	NA	NA	NA	NA	NA	NA	NA	NA	NA	NA	NA	NA	NA	NA	NA	NA	NA	NA	NA	NA	NA	NA	NA	NA	NA	NA	NA	NA	NA	NA	NA	1.73944	NA	NA	NA	NA	NA	NA	NA	NA	NA	NA	NA	NA	NA	NA	NA	NA
Zm00001d000511	NA	NA	NA	NA	NA	NA	NA	NA	NA	NA	NA	NA	NA	NA	NA	2.0065	1.29059	1.83235	NA	NA	NA	NA	NA	NA	NA	NA	NA	NA	NA	NA	NA	NA	NA	NA	NA	NA	NA	NA	NA	NA	NA	NA	NA	NA	NA	NA	NA	NA	NA
Zm00001d000512	2.09547	1.81323	1.56706	NA	1.15009	2.24981	3.08214	2.65929	1.34136	NA	NA	NA	1.06162	NA	1.53865	2.23532	1.78923	NA	2.28561	1.44744	NA	NA	1.31682	NA	NA	NA	NA	NA	NA	NA	NA	NA	NA	NA	NA	NA	1.02481	NA	NA	NA	NA	NA	NA	1.07012	NA	NA	NA	NA	NA
Zm00001d000513	NA	NA	NA	NA	NA	NA	NA	NA	NA	NA	NA	NA	NA	NA	NA	NA	NA	NA	NA	NA	NA	NA	NA	NA	NA	NA	NA	NA	NA	NA	NA	NA	NA	NA	NA	NA	NA	NA	NA	NA	NA	NA	NA	NA	NA	NA	NA	NA	NA
Zm00001d000514	NA	NA	NA	NA	NA	NA	NA	NA	NA	NA	NA	NA	NA	NA	NA	NA	NA	NA	NA	NA	NA	NA	NA	NA	NA	NA	NA	NA	NA	NA	NA	NA	NA	NA	NA	NA	NA	NA	3.50956	NA	NA	3.09845	NA	NA	2.35595	NA	NA	NA	NA
Zm00001d000515	NA	NA	NA	NA	NA	NA	NA	NA	NA	NA	NA	NA	NA	NA	NA	NA	NA	NA	NA	NA	NA	NA	NA	NA	NA	NA	NA	NA	NA	NA	NA	NA	NA	NA	NA	NA	NA	NA	NA	NA	NA	NA	NA	NA	NA	NA	NA	NA	NA
Zm00001d000516	NA	NA	NA	NA	NA	NA	NA	NA	NA	NA	NA	NA	NA	NA	NA	NA	NA	NA	NA	NA	NA	NA	NA	NA	NA	NA	NA	NA	NA	NA	NA	NA	NA	NA	NA	NA	NA	NA	NA	NA	NA	NA	NA	NA	NA	NA	NA	NA	NA
Zm00001d000517	1.0594	NA	1.03059	NA	NA	NA	NA	NA	NA	NA	NA	NA	NA	NA	NA	NA	NA	NA	3.5357	3.85498	1.73029	NA	1.14584	NA	NA	NA	NA	NA	NA	NA	2.52148	1.32801	1.95903	2.91334	1.76795	2.08231	NA	NA	NA	NA	NA	NA	NA	NA	NA	NA	NA	NA	NA
Zm00001d000518	NA	NA	NA	NA	NA	NA	NA	NA	NA	NA	NA	NA	NA	NA	NA	NA	NA	NA	NA	NA	NA	NA	NA	NA	NA	NA	NA	NA	NA	NA	NA	NA	NA	NA	NA	NA	NA	NA	NA	NA	NA	NA	NA	NA	NA	NA	NA	NA	NA
Zm00001d000519	NA	NA	NA	NA	NA	NA	NA	NA	NA	NA	NA	NA	NA	NA	NA	NA	NA	NA	NA	NA	NA	NA	NA	NA	NA	NA	NA	NA	NA	NA	NA	NA	NA	NA	NA	NA	NA	NA	NA	NA	NA	NA	NA	NA	NA	NA	NA	NA	NA
Zm00001d000520	NA	NA	NA	NA	NA	NA	NA	NA	NA	NA	NA	NA	NA	NA	NA	NA	NA	NA	NA	NA	NA	NA	NA	NA	NA	NA	NA	NA	NA	NA	NA	NA	NA	NA	NA	NA	NA	NA	NA	NA	NA	NA	NA	NA	NA	NA	NA	NA	NA
Zm00001d000521	NA	NA	NA	NA	NA	NA	NA	NA	NA	NA	NA	NA	NA	NA	NA	NA	NA	NA	NA	NA	NA	NA	NA	NA	NA	NA	NA	NA	NA	NA	NA	NA	NA	NA	NA	NA	NA	NA	NA	NA	NA	NA	NA	NA	NA	NA	NA	NA	NA
Zm00001d000522	157.948	133.115	188.724	100.903	107.37	97.7688	17.5365	30.1193	31.601	474.936	511.654	421.235	320.285	408.845	315.491	303.807	200.045	199.164	209.2	386.209	254.535	176.473	150.608	123.623	221.126	49.0525	71.0264	166.267	294.401	256.836	363.452	349.009	514.763	345.461	258.885	306.333	70.1944	43.1001	111.736	64.8636	67.0417	103.533	54.6524	40.5429	72.994	47.4511	56.9251	27.2473	37.7565
Zm00001d000523	12.1887	9.98251	16.3453	7.83436	8.22173	7.71627	2.15976	3.69254	3.76311	22.3107	25.9795	21.6738	17.6168	19.4393	19.4295	15.0171	10.2989	10.2381	8.91531	15.448	10.401	11.4283	9.11542	7.81069	27.9798	7.89291	12.8188	32.9063	35.2299	35.9386	18.9893	15.7676	18.4656	13.8478	10.4193	14.6923	4.58006	4.13707	10.3405	5.28497	6.30547	9.38342	4.18529	4.38833	7.61264	5.38634	5.84641	3.41106	3.31574
Zm00001d000524	65.0382	53.7874	90.1643	38.4623	42.5622	37.8032	14.9213	21.4242	20.6706	144.046	170.521	134.657	100.838	140.065	111.349	90.7366	72.1308	61.2878	57.9468	117.105	74.9391	63.769	53.7849	48.8072	67.4237	14.9382	24.6672	148.113	73.8308	64.1139	104.215	114.432	129.706	102.577	72.3171	96.3534	22.4445	17.8096	64.3454	25.7486	32.93	57.0602	17.0774	24.2144	33.7952	17.2046	19.8933	8.26476	14.8689
Zm00001d000525	NA	NA	NA	NA	NA	NA	NA	NA	NA	NA	NA	NA	NA	NA	NA	NA	NA	NA	NA	NA	NA	NA	NA	NA	NA	NA	NA	1.51116	NA	NA	NA	NA	NA	NA	NA	NA	NA	NA	NA	NA	NA	NA	NA	NA	NA	NA	NA	NA	NA
Zm00001d000526	52.0765	46.66	66.8014	21.066	29.5972	25.3747	8.36567	17.2424	16.0105	74.0278	92.0786	69.7689	45.8079	67.3116	46.9265	41.3915	32.5614	29.9527	42.4122	85.0763	57.7799	65.3818	44.9914	38.895	66.6742	19.8769	27.0507	67.4337	65.4596	47.4547	72.493	79.4992	107.086	80.6696	48.438	63.3526	10.3403	12.763	31.6387	10.4334	19.7013	29.3974	9.04068	15.6256	26.5872	13.4789	14.9302	7.25691	10.9661
Zm00001d000527	NA	NA	NA	NA	NA	NA	NA	NA	NA	NA	NA	1.14837	NA	NA	NA	NA	NA	NA	NA	1.2909	NA	4.36826	1.19353	NA	NA	NA	NA	NA	NA	NA	NA	NA	NA	NA	NA	NA	NA	NA	NA	NA	NA	NA	NA	NA	NA	NA	NA	NA	NA
Zm00001d000528	NA	NA	NA	NA	NA	NA	NA	NA	NA	NA	NA	NA	NA	NA	NA	NA	NA	NA	NA	NA	NA	NA	NA	NA	NA	NA	NA	NA	NA	NA	NA	NA	NA	NA	NA	NA	NA	NA	NA	NA	NA	NA	NA	NA	NA	NA	NA	NA	NA
Zm00001d000529	NA	NA	NA	NA	NA	NA	NA	NA	NA	NA	NA	NA	NA	NA	NA	NA	NA	NA	NA	NA	NA	NA	NA	NA	NA	NA	NA	NA	NA	NA	NA	NA	NA	NA	NA	NA	NA	NA	NA	NA	NA	NA	NA	NA	1.43539	NA	NA	NA	NA
Zm00001d000530	NA	NA	NA	NA	NA	NA	NA	NA	NA	NA	NA	NA	NA	NA	NA	NA	NA	NA	NA	NA	NA	NA	NA	NA	NA	NA	NA	NA	NA	NA	NA	NA	NA	NA	NA	NA	NA	NA	NA	NA	NA	NA	NA	NA	NA	NA	NA	NA	NA
Zm00001d000531	NA	NA	NA	NA	NA	NA	NA	NA	NA	NA	NA	NA	NA	NA	NA	NA	NA	NA	NA	NA	NA	NA	NA	NA	NA	NA	NA	1.83258	1.46438	2.06905	NA	NA	NA	NA	NA	NA	NA	NA	NA	NA	NA	NA	NA	NA	NA	NA	NA	NA	NA
Zm00001d000532	NA	NA	NA	NA	NA	NA	NA	NA	NA	NA	NA	NA	NA	NA	NA	NA	NA	NA	NA	NA	NA	NA	NA	NA	NA	NA	NA	NA	NA	NA	NA	NA	NA	NA	NA	NA	NA	NA	NA	NA	NA	NA	NA	NA	NA	NA	NA	NA	NA
Zm00001d000533	2.40677	2.56079	1.68539	NA	NA	NA	NA	NA	NA	NA	NA	NA	NA	NA	NA	NA	NA	NA	NA	NA	NA	NA	NA	NA	NA	NA	NA	NA	NA	1.16523	NA	NA	NA	NA	NA	NA	NA	NA	NA	NA	NA	NA	NA	NA	NA	NA	NA	NA	NA
Zm00001d000534	3.79707	2.48652	3.98898	45.0147	46.7338	58.3298	2.72267	1.09657	NA	NA	NA	NA	NA	NA	NA	NA	NA	NA	8.84778	15.836	13.9304	24.626	31.649	47.7452	2.76752	4.05809	1.79372	NA	1.08372	4.07115	NA	NA	NA	NA	NA	NA	NA	NA	NA	NA	NA	NA	NA	NA	NA	NA	NA	NA	NA
Zm00001d000535	NA	NA	NA	NA	NA	NA	NA	NA	NA	NA	NA	NA	NA	NA	NA	NA	NA	NA	NA	NA	NA	NA	NA	NA	NA	NA	NA	NA	NA	NA	NA	NA	NA	NA	NA	NA	NA	NA	NA	NA	NA	NA	NA	NA	1.28054	NA	NA	NA	NA
Zm00001d000536	NA	NA	NA	NA	NA	NA	NA	NA	NA	NA	NA	NA	2.41214	NA	NA	NA	NA	NA	NA	NA	NA	NA	NA	NA	NA	NA	NA	NA	NA	NA	NA	NA	NA	NA	NA	NA	NA	NA	NA	NA	NA	NA	NA	NA	NA	NA	NA	NA	NA
Zm00001d000537	NA	NA	NA	NA	NA	NA	NA	NA	NA	NA	NA	NA	NA	NA	NA	NA	NA	NA	NA	NA	NA	NA	NA	NA	1.43213	NA	NA	NA	NA	NA	NA	NA	NA	NA	NA	NA	NA	NA	1.37649	NA	NA	1.00852	NA	NA	NA	NA	NA	NA	NA
Zm00001d000538	NA	NA	NA	NA	NA	NA	NA	NA	NA	NA	NA	NA	NA	NA	NA	NA	NA	NA	NA	NA	NA	NA	NA	NA	NA	NA	NA	NA	NA	NA	NA	NA	NA	NA	NA	NA	NA	NA	NA	NA	NA	NA	NA	NA	NA	NA	NA	NA	NA
Zm00001d000539	NA	NA	NA	NA	NA	NA	NA	NA	NA	NA	NA	NA	NA	NA	NA	NA	NA	NA	NA	NA	NA	NA	NA	NA	NA	NA	NA	NA	NA	NA	NA	NA	NA	NA	NA	NA	NA	NA	NA	NA	NA	NA	NA	NA	NA	NA	NA	NA	NA
Zm00001d000540	NA	NA	NA	NA	NA	NA	NA	NA	NA	NA	NA	NA	NA	NA	NA	NA	NA	NA	NA	NA	NA	NA	NA	NA	NA	NA	NA	NA	NA	NA	NA	NA	NA	NA	NA	NA	NA	NA	NA	NA	NA	NA	NA	NA	NA	NA	NA	NA	NA
Zm00001d000541	NA	NA	NA	NA	NA	NA	NA	NA	NA	NA	NA	NA	NA	NA	NA	NA	NA	NA	NA	NA	NA	NA	NA	NA	NA	NA	NA	NA	NA	NA	NA	NA	NA	NA	NA	NA	NA	NA	NA	NA	NA	NA	NA	NA	NA	NA	NA	NA	NA
Zm00001d000542	NA	NA	NA	NA	NA	NA	NA	NA	NA	NA	NA	NA	NA	NA	NA	NA	NA	NA	NA	NA	NA	NA	NA	NA	NA	NA	NA	NA	NA	NA	NA	NA	NA	NA	NA	NA	NA	NA	NA	NA	NA	NA	NA	NA	NA	NA	NA	NA	NA
Zm00001d000543	NA	NA	NA	NA	NA	NA	NA	NA	NA	NA	NA	NA	NA	NA	NA	NA	NA	NA	NA	NA	NA	NA	NA	NA	NA	NA	NA	NA	NA	NA	NA	NA	NA	NA	NA	NA	NA	NA	NA	NA	NA	NA	NA	NA	NA	NA	NA	NA	NA
Zm00001d000544	NA	NA	NA	NA	NA	NA	NA	NA	NA	NA	NA	NA	NA	NA	NA	NA	NA	NA	NA	NA	NA	NA	NA	NA	NA	NA	NA	NA	NA	NA	NA	NA	NA	NA	NA	NA	NA	NA	NA	NA	NA	NA	NA	NA	NA	NA	NA	NA	NA
Zm00001d000545	4.12797	5.29683	5.60916	5.33757	3.74006	4.75858	4.22849	4.05501	2.83536	NA	NA	NA	NA	NA	NA	NA	NA	NA	3.12009	9.08724	5.19789	3.62777	5.88999	3.77296	NA	NA	NA	4.35596	2.89866	3.39957	1.57413	NA	NA	NA	NA	NA	NA	NA	5.46206	NA	NA	5.55599	NA	NA	2.9446	NA	1.22181	1.01046	NA
Zm00001d000546	NA	NA	NA	NA	NA	NA	NA	NA	NA	NA	NA	NA	NA	NA	NA	NA	NA	NA	NA	NA	NA	NA	NA	NA	NA	NA	NA	NA	NA	NA	NA	NA	NA	NA	NA	NA	NA	NA	NA	NA	NA	NA	NA	NA	NA	NA	NA	NA	NA
Zm00001d000547	NA	1.09005	1.6561	2.47421	1.84312	1.86246	2.49638	2.3805	1.4768	NA	NA	NA	NA	NA	NA	NA	NA	NA	3.06433	2.02955	2.15802	1.12498	1.865	NA	NA	NA	NA	NA	NA	NA	1.37162	NA	NA	1.07032	1.13521	1.61782	NA	NA	3.3924	NA	NA	2.12258	NA	NA	5.8447	NA	NA	NA	NA
Zm00001d000548	NA	NA	NA	1.43971	1.48181	NA	NA	NA	NA	NA	NA	NA	NA	NA	NA	NA	NA	NA	NA	1.13299	NA	1.33139	NA	NA	NA	NA	NA	NA	NA	NA	1.51801	1.289	2.04446	NA	NA	1.10372	NA	NA	NA	NA	NA	NA	NA	NA	NA	NA	NA	NA	NA
Zm00001d000549	NA	NA	NA	NA	NA	NA	NA	NA	NA	NA	NA	NA	NA	NA	NA	NA	NA	NA	NA	NA	NA	NA	NA	NA	NA	NA	NA	NA	NA	NA	NA	NA	NA	NA	NA	NA	NA	NA	NA	NA	NA	NA	NA	NA	NA	NA	NA	NA	NA
Zm00001d000550	NA	NA	NA	NA	NA	NA	NA	NA	NA	NA	NA	NA	NA	NA	NA	NA	NA	NA	NA	NA	NA	NA	NA	NA	NA	NA	NA	NA	NA	NA	NA	NA	NA	NA	NA	NA	NA	NA	4.20972	NA	NA	3.85108	NA	NA	5.12873	NA	NA	NA	NA
Zm00001d000551	NA	1.21152	1.43968	1.54128	NA	NA	NA	NA	NA	NA	NA	NA	NA	NA	NA	NA	NA	1.22883	NA	1.18302	NA	NA	NA	2.76584	1.47102	3.06365	2.5913	NA	NA	NA	NA	NA	NA	NA	NA	NA	NA	NA	NA	NA	NA	NA	NA	NA	2.21856	1.23979	NA	NA	NA
Zm00001d000552	NA	NA	NA	NA	NA	NA	NA	NA	NA	NA	NA	NA	NA	NA	NA	NA	NA	NA	NA	NA	NA	NA	NA	NA	NA	NA	NA	NA	NA	NA	NA	NA	NA	NA	NA	NA	NA	NA	NA	NA	NA	NA	NA	NA	NA	NA	NA	NA	NA
Zm00001d000553	NA	NA	NA	NA	NA	NA	NA	NA	NA	NA	NA	NA	NA	NA	NA	NA	NA	NA	NA	NA	NA	NA	NA	NA	NA	NA	NA	NA	NA	NA	NA	NA	NA	NA	NA	NA	NA	NA	NA	NA	NA	NA	NA	NA	NA	NA	NA	NA	NA
Zm00001d000554	NA	NA	NA	NA	NA	NA	NA	NA	NA	NA	NA	NA	NA	NA	NA	NA	NA	NA	NA	NA	NA	NA	NA	NA	NA	NA	NA	NA	NA	NA	NA	NA	NA	NA	NA	NA	NA	NA	NA	NA	NA	NA	NA	NA	NA	NA	NA	NA	NA
Zm00001d000555	NA	NA	NA	NA	1.02995	1.61277	NA	NA	NA	NA	NA	NA	NA	NA	NA	NA	NA	NA	NA	NA	NA	NA	NA	NA	NA	NA	NA	NA	NA	NA	NA	NA	NA	NA	NA	NA	NA	NA	NA	NA	NA	NA	NA	NA	NA	NA	NA	NA	NA
Zm00001d000556	NA	NA	NA	NA	NA	NA	NA	NA	NA	NA	NA	NA	NA	NA	NA	NA	NA	NA	NA	NA	NA	NA	NA	NA	NA	NA	NA	1.63202	2.01629	2.41295	NA	NA	NA	NA	NA	NA	NA	NA	NA	NA	NA	NA	NA	NA	NA	NA	NA	NA	NA
Zm00001d000557	NA	NA	NA	NA	NA	NA	NA	NA	NA	NA	NA	NA	NA	NA	NA	NA	NA	NA	NA	NA	NA	NA	NA	NA	NA	NA	NA	NA	NA	NA	NA	NA	NA	NA	NA	NA	NA	NA	NA	NA	NA	NA	NA	NA	NA	NA	NA	NA	NA
Zm00001d000558	NA	NA	NA	NA	NA	NA	NA	NA	NA	NA	NA	NA	NA	NA	NA	NA	NA	NA	NA	NA	NA	NA	NA	NA	NA	NA	NA	NA	3.09317	3.91941	NA	NA	NA	NA	NA	NA	NA	NA	NA	NA	NA	NA	NA	NA	NA	NA	NA	NA	NA
Zm00001d000559	NA	NA	NA	NA	NA	NA	NA	NA	NA	NA	NA	NA	NA	NA	NA	NA	NA	NA	NA	NA	NA	NA	NA	NA	NA	NA	NA	NA	NA	NA	NA	NA	NA	NA	NA	NA	NA	NA	NA	NA	NA	NA	NA	NA	NA	NA	NA	NA	NA
Zm00001d000560	NA	NA	NA	NA	NA	NA	NA	NA	NA	NA	NA	NA	NA	NA	NA	NA	NA	NA	NA	NA	NA	NA	NA	NA	NA	NA	NA	NA	NA	NA	NA	NA	NA	NA	NA	NA	NA	NA	NA	NA	NA	NA	NA	NA	NA	NA	NA	NA	NA
Zm00001d000561	6.04713	6.71407	6.89637	5.64557	5.51431	5.68782	2.12658	3.54678	2.93649	16.9074	16.7738	15.1066	18.7625	11.0209	21.9759	14.9473	8.05915	9.51038	8.72496	10.8483	10.8588	14.0165	11.4929	12.2755	11.5942	7.30563	7.26999	23.9689	13.2994	13.0431	15.1414	15.0843	15.6119	13.211	10.0457	12.906	4.2923	1.37946	NA	4.45721	2.04759	1.07006	3.17456	1.73533	1.01666	NA	NA	NA	NA
Zm00001d000562	NA	NA	NA	NA	NA	NA	NA	NA	NA	NA	NA	NA	NA	NA	NA	NA	NA	NA	NA	NA	NA	NA	NA	NA	NA	NA	NA	NA	NA	NA	NA	NA	NA	NA	NA	NA	NA	NA	NA	NA	NA	NA	NA	NA	NA	NA	NA	NA	NA
Zm00001d000563	NA	NA	NA	NA	NA	NA	NA	NA	NA	NA	NA	NA	NA	NA	NA	NA	NA	NA	NA	NA	NA	NA	NA	NA	NA	NA	NA	NA	NA	NA	NA	NA	NA	NA	NA	NA	NA	NA	NA	NA	NA	NA	NA	NA	NA	NA	NA	NA	NA
Zm00001d000564	NA	NA	NA	NA	NA	NA	NA	NA	NA	NA	NA	NA	NA	NA	NA	NA	NA	NA	NA	NA	NA	NA	NA	NA	NA	NA	NA	NA	NA	NA	NA	NA	NA	NA	NA	NA	NA	NA	NA	NA	NA	NA	NA	NA	NA	NA	NA	NA	NA
Zm00001d000565	NA	NA	NA	NA	NA	NA	NA	NA	NA	NA	NA	NA	NA	NA	NA	NA	NA	NA	NA	NA	NA	NA	NA	NA	NA	NA	NA	NA	NA	NA	NA	NA	NA	NA	NA	NA	NA	NA	NA	NA	NA	NA	NA	NA	NA	NA	NA	NA	NA
Zm00001d000566	NA	NA	NA	NA	NA	NA	NA	NA	NA	NA	NA	NA	NA	NA	NA	NA	NA	NA	NA	NA	NA	NA	NA	NA	NA	NA	NA	NA	NA	NA	NA	NA	NA	NA	NA	NA	NA	NA	NA	NA	NA	NA	NA	NA	NA	NA	NA	NA	NA
Zm00001d000567	NA	NA	NA	NA	NA	NA	NA	NA	NA	NA	NA	NA	NA	NA	NA	NA	NA	NA	NA	NA	NA	NA	NA	NA	NA	NA	NA	NA	NA	NA	NA	NA	NA	NA	NA	NA	NA	NA	NA	NA	NA	NA	NA	NA	3.00524	NA	NA	NA	NA
Zm00001d000568	NA	NA	NA	NA	NA	NA	NA	NA	NA	NA	NA	NA	NA	NA	NA	NA	1.31129	NA	1.34006	NA	NA	NA	2.31617	1.32328	NA	NA	NA	NA	NA	NA	NA	NA	NA	NA	NA	1.46553	2.10297	NA	NA	1.8618	1.40751	NA	NA	1.04547	NA	1.18632	NA	NA	1.75758
Zm00001d000570	NA	NA	1.1178	1.28125	NA	NA	NA	NA	NA	2.01008	2.24061	1.29168	2.57956	NA	1.48117	1.16914	2.11343	1.11241	NA	1.89529	1.63715	3.11832	1.29101	2.13405	1.27239	NA	NA	4.21402	2.35324	1.55455	2.36576	1.32743	1.62039	NA	NA	NA	NA	NA	NA	NA	NA	NA	NA	NA	NA	NA	NA	NA	NA
Zm00001d000571	NA	NA	NA	NA	NA	NA	NA	NA	NA	NA	NA	NA	NA	NA	NA	NA	NA	NA	NA	NA	NA	NA	NA	NA	NA	NA	NA	NA	NA	NA	NA	NA	NA	NA	NA	NA	NA	NA	NA	NA	NA	NA	NA	NA	NA	NA	NA	NA	NA
Zm00001d000572	NA	NA	NA	NA	NA	NA	NA	NA	NA	NA	NA	NA	NA	NA	NA	NA	NA	NA	NA	NA	NA	NA	NA	NA	NA	NA	NA	NA	NA	NA	NA	NA	NA	NA	NA	NA	NA	NA	NA	NA	NA	NA	NA	NA	NA	NA	NA	NA	NA
Zm00001d000573	NA	NA	NA	NA	NA	NA	NA	NA	NA	NA	NA	NA	NA	NA	NA	NA	NA	NA	NA	NA	NA	NA	NA	NA	NA	NA	NA	NA	NA	NA	NA	NA	NA	NA	NA	NA	NA	NA	NA	NA	NA	NA	NA	NA	NA	NA	NA	NA	NA
Zm00001d000574	5.89512	4.10766	5.98767	NA	NA	NA	1.28093	2.76205	NA	NA	NA	NA	NA	NA	NA	NA	NA	NA	NA	NA	NA	NA	NA	NA	NA	NA	NA	NA	NA	NA	NA	NA	NA	NA	NA	NA	NA	NA	NA	NA	NA	NA	NA	NA	NA	NA	NA	NA	NA
Zm00001d000575	NA	NA	NA	NA	NA	NA	NA	NA	NA	NA	NA	NA	NA	NA	NA	NA	NA	NA	NA	NA	NA	NA	NA	NA	NA	NA	NA	NA	NA	NA	NA	NA	NA	NA	NA	NA	NA	NA	NA	NA	NA	NA	NA	NA	NA	NA	NA	NA	NA
Zm00001d000576	NA	NA	NA	NA	NA	NA	NA	NA	NA	1.82729	1.46418	1.47993	1.67805	NA	1.56955	1.12909	NA	NA	NA	NA	NA	NA	NA	NA	NA	NA	NA	NA	1.07077	NA	1.42325	1.11686	1.4844	NA	NA	1.02353	NA	NA	NA	NA	NA	NA	NA	NA	NA	NA	NA	NA	NA
Zm00001d000579	NA	NA	NA	NA	NA	NA	NA	NA	NA	NA	NA	NA	NA	NA	NA	NA	NA	NA	NA	NA	NA	NA	NA	NA	NA	NA	NA	NA	NA	NA	NA	NA	NA	NA	NA	NA	NA	NA	NA	NA	NA	NA	NA	NA	NA	NA	NA	NA	NA
Zm00001d000580	NA	NA	NA	1.05604	1.08684	NA	NA	NA	NA	NA	NA	NA	NA	NA	NA	NA	NA	NA	NA	NA	NA	NA	NA	NA	1.23366	NA	NA	NA	5.89331	5.1516	NA	NA	NA	NA	NA	NA	NA	NA	1.35443	NA	NA	1.17153	NA	NA	NA	1.22791	1.4566	NA	1.25944
Zm00001d000581	NA	NA	NA	NA	NA	NA	NA	NA	NA	NA	NA	NA	NA	NA	NA	NA	NA	NA	NA	NA	NA	NA	NA	NA	NA	NA	NA	NA	NA	NA	NA	NA	NA	NA	NA	NA	NA	NA	NA	NA	NA	NA	NA	NA	NA	NA	NA	NA	NA
Zm00001d000582	NA	NA	NA	NA	NA	NA	NA	NA	NA	NA	NA	NA	NA	NA	NA	NA	NA	NA	NA	NA	1.16202	NA	NA	NA	NA	1.34805	NA	2.51303	NA	NA	NA	NA	NA	NA	NA	NA	NA	NA	NA	NA	NA	NA	NA	NA	NA	NA	NA	NA	NA
Zm00001d000583	NA	NA	NA	NA	NA	NA	NA	NA	NA	NA	NA	NA	NA	NA	NA	NA	NA	NA	NA	NA	NA	NA	NA	NA	NA	NA	NA	NA	NA	NA	NA	NA	NA	NA	NA	NA	NA	NA	NA	NA	NA	NA	NA	NA	NA	NA	NA	NA	NA
Zm00001d000584	NA	NA	NA	NA	NA	NA	NA	NA	NA	NA	NA	NA	NA	NA	NA	NA	NA	NA	NA	NA	NA	NA	NA	NA	NA	NA	NA	NA	NA	NA	NA	NA	NA	NA	NA	NA	NA	NA	NA	NA	NA	NA	NA	NA	NA	NA	NA	NA	NA
Zm00001d000585	NA	NA	NA	NA	NA	NA	NA	NA	NA	NA	NA	NA	NA	NA	NA	NA	NA	NA	NA	NA	NA	NA	NA	NA	NA	NA	NA	NA	NA	NA	NA	NA	NA	NA	NA	NA	NA	NA	NA	NA	NA	NA	NA	NA	NA	NA	NA	NA	NA
Zm00001d000586	NA	NA	19.5054	NA	NA	NA	NA	NA	NA	NA	NA	NA	NA	NA	NA	NA	NA	NA	NA	NA	NA	NA	NA	NA	NA	NA	NA	NA	NA	NA	NA	NA	NA	NA	NA	NA	NA	NA	NA	NA	NA	NA	NA	NA	NA	NA	NA	NA	NA
Zm00001d000587	NA	NA	NA	NA	NA	NA	NA	NA	NA	NA	NA	NA	NA	NA	NA	NA	NA	NA	NA	NA	NA	NA	NA	NA	NA	NA	NA	NA	NA	NA	NA	NA	NA	NA	NA	NA	NA	NA	NA	NA	NA	NA	NA	NA	NA	NA	NA	NA	NA
Zm00001d000588	NA	NA	NA	NA	NA	NA	NA	NA	NA	NA	NA	NA	NA	NA	NA	NA	NA	NA	NA	NA	NA	NA	NA	NA	NA	NA	NA	NA	NA	NA	NA	NA	NA	NA	NA	NA	NA	NA	NA	NA	NA	NA	NA	NA	NA	NA	NA	NA	NA
Zm00001d000589	NA	NA	NA	NA	NA	NA	NA	NA	NA	NA	NA	NA	NA	1.44885	1.94045	2.43497	NA	NA	NA	NA	NA	NA	NA	NA	3.34972	NA	1.39064	NA	1.47132	1.51856	NA	NA	1.17895	NA	NA	NA	1.24977	1.43645	NA	1.28175	1.44813	NA	1.94165	2.21244	NA	1.36754	1.04322	NA	NA
Zm00001d000590	NA	NA	NA	NA	NA	NA	NA	NA	NA	NA	NA	NA	NA	NA	NA	NA	NA	NA	NA	NA	NA	NA	NA	NA	NA	NA	NA	NA	NA	NA	NA	NA	NA	NA	NA	NA	NA	NA	NA	NA	NA	NA	NA	NA	NA	NA	NA	NA	NA
Zm00001d000591	NA	NA	NA	NA	NA	NA	NA	NA	NA	NA	NA	NA	NA	NA	NA	NA	NA	NA	NA	NA	NA	NA	NA	NA	NA	NA	NA	NA	NA	NA	NA	NA	NA	NA	NA	NA	NA	NA	NA	NA	NA	NA	NA	NA	NA	NA	NA	NA	NA
Zm00001d000592	NA	NA	NA	NA	NA	NA	NA	NA	NA	NA	NA	NA	NA	NA	NA	NA	NA	NA	NA	NA	NA	NA	NA	NA	NA	NA	NA	NA	NA	NA	NA	NA	NA	NA	NA	NA	NA	NA	NA	NA	NA	NA	NA	NA	NA	NA	NA	NA	NA
Zm00001d000593	NA	NA	NA	NA	NA	NA	NA	NA	NA	NA	NA	NA	NA	NA	NA	NA	NA	NA	NA	NA	NA	NA	NA	NA	NA	NA	NA	NA	NA	NA	NA	NA	NA	NA	NA	NA	NA	NA	NA	NA	NA	NA	NA	NA	NA	NA	NA	NA	NA
Zm00001d000594	NA	NA	NA	NA	NA	NA	NA	NA	NA	NA	NA	NA	NA	NA	NA	NA	NA	NA	NA	NA	NA	NA	NA	NA	NA	NA	NA	NA	NA	NA	NA	NA	NA	NA	NA	NA	NA	NA	NA	NA	NA	NA	NA	NA	NA	NA	NA	NA	NA
Zm00001d000595	NA	NA	NA	NA	NA	NA	NA	NA	NA	NA	NA	NA	NA	NA	NA	NA	NA	NA	NA	NA	NA	NA	NA	NA	NA	NA	NA	NA	NA	NA	NA	NA	NA	NA	NA	NA	NA	NA	NA	NA	NA	NA	NA	NA	NA	NA	NA	NA	NA
Zm00001d000596	NA	NA	NA	NA	2.19183	1.71573	NA	NA	NA	NA	NA	NA	NA	NA	NA	NA	NA	NA	1.03732	1.22601	NA	1.82209	1.04586	NA	1.01756	NA	NA	NA	1.75353	2.30165	NA	NA	NA	NA	NA	NA	NA	NA	17.7527	NA	NA	15.4145	NA	NA	26.8403	1.28564	1.02802	1.57893	1.17213
Zm00001d000597	NA	NA	NA	NA	NA	NA	NA	NA	NA	NA	NA	NA	NA	NA	NA	NA	NA	NA	NA	NA	NA	NA	NA	NA	NA	NA	NA	NA	NA	NA	NA	NA	NA	NA	NA	NA	NA	NA	NA	NA	NA	NA	NA	NA	NA	NA	NA	NA	NA
Zm00001d000598	NA	NA	NA	NA	NA	NA	NA	NA	NA	NA	NA	NA	NA	NA	NA	NA	NA	NA	NA	NA	NA	NA	NA	NA	NA	NA	NA	NA	NA	NA	NA	NA	NA	NA	NA	NA	NA	NA	NA	NA	NA	NA	NA	NA	NA	NA	NA	NA	NA
Zm00001d000599	NA	NA	NA	NA	NA	NA	NA	NA	NA	1.01458	NA	NA	1.14187	NA	NA	1.13931	NA	NA	NA	NA	NA	NA	NA	NA	NA	NA	NA	NA	NA	NA	NA	NA	NA	NA	NA	NA	NA	NA	NA	NA	NA	NA	NA	NA	NA	NA	NA	NA	NA
Zm00001d000600	NA	NA	NA	NA	NA	NA	NA	NA	NA	NA	NA	NA	NA	NA	NA	NA	NA	NA	NA	NA	NA	NA	NA	NA	NA	NA	NA	NA	NA	NA	NA	NA	NA	NA	NA	NA	NA	NA	NA	NA	NA	NA	NA	NA	NA	NA	NA	NA	NA
Zm00001d000601	NA	NA	NA	NA	NA	NA	NA	NA	NA	NA	NA	NA	NA	NA	NA	NA	NA	NA	NA	NA	NA	NA	NA	NA	NA	NA	NA	NA	NA	NA	NA	NA	NA	NA	NA	NA	NA	NA	NA	NA	NA	NA	NA	NA	NA	NA	NA	NA	NA
Zm00001d000602	NA	NA	NA	NA	NA	NA	NA	NA	NA	NA	NA	NA	NA	NA	NA	NA	NA	NA	NA	NA	NA	NA	NA	NA	NA	NA	NA	NA	NA	NA	NA	NA	NA	NA	NA	NA	NA	NA	NA	NA	NA	NA	NA	NA	NA	NA	NA	NA	NA
Zm00001d000603	NA	NA	NA	NA	NA	NA	NA	NA	NA	2.80632	3.1309	2.99698	1.30282	1.20623	1.42142	1.29064	1.29134	NA	NA	1.29973	NA	NA	NA	NA	2.5429	NA	1.05812	3.19207	2.52289	9.41215	1.7646	2.77576	3.76042	1.40706	NA	1.99834	1.03549	1.4183	NA	1.12828	1.69413	NA	NA	1.23547	NA	NA	NA	NA	NA
Zm00001d000604	NA	NA	NA	NA	NA	NA	NA	NA	NA	NA	NA	NA	NA	NA	NA	NA	NA	NA	NA	NA	NA	NA	NA	NA	NA	NA	NA	NA	NA	NA	NA	NA	NA	NA	NA	NA	NA	NA	NA	NA	NA	NA	NA	NA	NA	NA	NA	NA	NA
Zm00001d000605	NA	NA	NA	NA	NA	NA	NA	NA	NA	NA	NA	NA	NA	NA	NA	NA	NA	NA	NA	NA	NA	NA	NA	NA	NA	NA	NA	NA	NA	NA	NA	NA	NA	NA	NA	NA	NA	NA	NA	NA	NA	NA	NA	NA	NA	NA	NA	NA	NA
Zm00001d000606	NA	NA	NA	NA	NA	NA	NA	NA	NA	NA	NA	NA	NA	NA	NA	NA	NA	NA	NA	NA	NA	NA	NA	NA	NA	NA	NA	NA	NA	NA	NA	NA	NA	NA	NA	NA	NA	NA	NA	NA	NA	NA	NA	NA	NA	NA	NA	NA	NA
Zm00001d000607	NA	NA	NA	NA	NA	NA	NA	NA	NA	NA	NA	NA	NA	NA	NA	NA	NA	NA	NA	NA	NA	NA	NA	NA	NA	NA	NA	NA	NA	NA	NA	NA	NA	NA	NA	NA	NA	NA	NA	NA	NA	NA	NA	NA	NA	NA	NA	NA	NA
Zm00001d000608	1.04837	NA	NA	NA	NA	1.1449	NA	NA	NA	1.01487	1.00606	NA	1.19923	NA	1.47349	1.52209	1.47737	NA	4.33746	3.46377	5.05563	11.097	10.999	10.0792	6.30665	6.49852	7.09923	5.26571	3.37294	2.84074	1.85192	2.30176	1.24948	1.98519	3.65507	3.03378	3.50979	NA	7.61369	3.33606	NA	6.26798	3.68808	NA	7.37871	2.45243	1.35974	2.43789	NA
Zm00001d000609	NA	NA	NA	NA	NA	NA	NA	NA	NA	NA	NA	NA	NA	NA	NA	NA	NA	NA	1.27349	1.46265	NA	1.67459	1.29649	1.2731	NA	NA	NA	NA	1.24482	NA	NA	NA	NA	1.08191	NA	NA	NA	NA	NA	NA	NA	NA	NA	NA	NA	NA	NA	NA	NA
Zm00001d000610	NA	NA	NA	NA	NA	NA	NA	NA	NA	NA	NA	NA	NA	NA	NA	NA	NA	NA	NA	NA	NA	1.43894	1.19944	1.16052	1.68448	1.60646	1.53595	1.48563	NA	NA	NA	NA	NA	NA	NA	NA	NA	NA	NA	NA	NA	NA	NA	NA	NA	NA	NA	NA	NA
Zm00001d000611	NA	NA	NA	NA	NA	NA	NA	NA	NA	NA	NA	NA	NA	NA	NA	NA	NA	NA	NA	NA	NA	NA	NA	NA	NA	NA	NA	NA	NA	NA	NA	NA	NA	NA	NA	NA	NA	NA	NA	NA	NA	NA	NA	NA	NA	NA	NA	NA	NA
Zm00001d000612	NA	NA	NA	NA	NA	NA	NA	NA	NA	NA	NA	NA	NA	NA	NA	NA	NA	NA	NA	NA	NA	NA	NA	NA	NA	NA	NA	NA	NA	NA	NA	NA	NA	NA	NA	NA	NA	NA	NA	NA	NA	NA	NA	NA	NA	NA	NA	NA	NA
Zm00001d000613	NA	NA	NA	NA	NA	NA	NA	NA	NA	NA	NA	NA	NA	NA	NA	NA	NA	NA	NA	NA	NA	NA	NA	NA	NA	NA	NA	NA	NA	NA	NA	NA	NA	NA	NA	NA	NA	NA	NA	NA	NA	NA	NA	NA	NA	NA	NA	NA	NA
Zm00001d000614	NA	NA	NA	NA	NA	NA	NA	NA	NA	NA	NA	NA	NA	NA	NA	NA	NA	NA	NA	NA	NA	NA	NA	NA	NA	NA	NA	NA	NA	NA	NA	NA	NA	NA	NA	NA	NA	NA	NA	NA	NA	NA	NA	NA	NA	NA	NA	NA	NA
Zm00001d000615	NA	NA	NA	NA	NA	NA	NA	NA	NA	NA	NA	NA	NA	NA	NA	NA	NA	NA	NA	NA	NA	NA	NA	NA	NA	NA	NA	NA	NA	NA	NA	NA	NA	NA	NA	NA	NA	NA	NA	NA	NA	NA	NA	NA	NA	NA	NA	NA	NA
Zm00001d000616	NA	NA	NA	NA	NA	NA	NA	NA	NA	NA	NA	NA	NA	NA	NA	NA	NA	NA	NA	NA	NA	NA	NA	NA	NA	NA	NA	NA	NA	NA	NA	NA	NA	NA	NA	NA	NA	NA	NA	NA	NA	NA	NA	NA	NA	NA	NA	NA	NA
Zm00001d000617	NA	NA	NA	NA	NA	1.46794	NA	NA	NA	1.38203	NA	2.42161	2.59754	1.70784	2.00994	7.3	5.11277	5.45788	1.59948	1.57733	1.56338	4.16227	3.22531	1.63794	7.83541	11.793	10.5886	18.0321	5.26403	5.45329	18.6309	15.7	18.9061	19.51	15.6191	23.8316	NA	NA	NA	NA	NA	NA	NA	1.16615	NA	NA	NA	NA	NA
Zm00001d000618	NA	NA	NA	NA	NA	NA	NA	NA	NA	NA	NA	NA	1.15227	NA	NA	NA	NA	NA	3.78108	4.65705	4.39226	5.53466	1.42959	1.815	2.31719	1.20626	1.83651	9.99882	15.986	15.724	NA	NA	NA	NA	NA	NA	NA	NA	NA	NA	NA	NA	NA	NA	NA	NA	NA	NA	NA
Zm00001d000619	NA	NA	NA	1.08954	1.2676	1.34679	NA	NA	NA	4.47605	4.42522	3.54225	8.21633	4.37509	8.41299	9.96493	4.57203	3.8701	1.26722	1.69104	1.48806	2.10818	1.40023	1.69107	3.04608	1.23827	2.25991	NA	2.80521	2.51102	3.028	3.19428	2.18239	2.59698	2.69954	3.24996	NA	NA	NA	NA	NA	NA	NA	NA	NA	NA	NA	NA	NA
Zm00001d000620	1.68864	NA	1.28323	3.26362	2.21565	NA	1.25305	NA	NA	3.65129	NA	2.89314	1.75001	3.05129	5.26698	7.65316	4.32824	5.38416	2.12075	3.73211	1.06265	5.61208	3.93119	2.64928	6.18902	2.34163	NA	2.77345	2.4315	5.82662	2.01064	2.7482	5.5786	3.47394	3.2604	2.33377	NA	NA	1.31581	NA	1.1584	NA	NA	1.33883	NA	NA	1.52989	NA	NA
Zm00001d000621	NA	NA	NA	NA	NA	NA	NA	NA	NA	NA	NA	NA	NA	NA	NA	NA	NA	NA	NA	NA	NA	NA	NA	NA	NA	NA	NA	NA	NA	NA	NA	NA	NA	NA	NA	NA	NA	NA	10.3668	2.85928	1.85056	16.8053	2.69228	4.63837	66.4577	1.26719	1.5032	NA	1.09977
Zm00001d000622	NA	NA	NA	NA	NA	NA	NA	NA	NA	NA	NA	NA	NA	NA	NA	NA	NA	NA	NA	NA	NA	NA	NA	NA	NA	NA	NA	NA	NA	NA	NA	NA	NA	NA	NA	NA	NA	NA	NA	NA	NA	NA	NA	NA	NA	NA	NA	NA	NA
Zm00001d000623	30.3893	29.3888	64.67	12.3041	12.8998	12.1154	12.2206	15.3815	13.0726	37.3463	33.8681	20.301	30.7593	10.215	41.8041	18.7039	17.4422	12.8163	20.1408	26.3699	26.6628	26.8927	25.6832	25.4058	13.2144	18.919	9.75579	75.7379	16.6757	27.627	28.2088	20.3827	25.8341	14.987	17.0701	30.2878	13.5929	21.9055	17.4973	17.314	20.4044	27.6192	19.1412	16.0246	19.6272	15.7372	4.80957	7.02149	12.6233
Zm00001d000624	NA	NA	NA	NA	NA	NA	NA	NA	NA	NA	NA	NA	NA	NA	NA	NA	NA	NA	NA	NA	NA	NA	NA	NA	NA	NA	NA	NA	NA	NA	NA	NA	NA	NA	NA	NA	NA	NA	NA	NA	NA	NA	NA	NA	NA	NA	NA	NA	NA
Zm00001d000625	1.25048	NA	NA	NA	NA	NA	NA	NA	NA	NA	NA	NA	NA	NA	NA	NA	NA	NA	NA	NA	NA	NA	NA	NA	NA	NA	NA	NA	NA	NA	NA	NA	NA	NA	NA	NA	NA	NA	NA	NA	NA	NA	NA	NA	NA	NA	NA	NA	NA
Zm00001d000626	NA	NA	NA	NA	NA	NA	NA	NA	NA	NA	NA	NA	NA	NA	NA	NA	NA	NA	NA	NA	NA	NA	NA	NA	NA	NA	NA	NA	NA	NA	NA	NA	NA	NA	NA	NA	NA	NA	NA	NA	NA	NA	NA	NA	NA	NA	NA	NA	NA
Zm00001d000627	NA	NA	NA	NA	NA	NA	NA	NA	NA	NA	NA	NA	NA	NA	NA	NA	NA	NA	NA	NA	NA	NA	NA	NA	NA	NA	NA	NA	NA	NA	NA	NA	NA	NA	NA	NA	NA	NA	NA	NA	NA	NA	NA	NA	NA	NA	NA	NA	NA
Zm00001d000628	NA	NA	NA	NA	NA	NA	NA	NA	NA	NA	NA	NA	NA	NA	NA	NA	NA	NA	NA	NA	NA	NA	NA	NA	NA	NA	NA	NA	NA	NA	NA	NA	NA	NA	NA	NA	NA	NA	NA	NA	NA	NA	NA	NA	NA	NA	NA	NA	NA
Zm00001d000629	NA	NA	NA	NA	NA	NA	NA	NA	NA	NA	NA	NA	NA	NA	NA	NA	NA	NA	NA	NA	NA	NA	NA	NA	NA	NA	NA	NA	NA	NA	NA	NA	NA	NA	NA	NA	NA	NA	NA	NA	NA	NA	NA	NA	NA	NA	NA	NA	NA
Zm00001d000630	NA	NA	NA	NA	NA	NA	NA	NA	NA	NA	NA	NA	NA	NA	NA	NA	NA	NA	NA	NA	NA	NA	NA	NA	NA	NA	NA	NA	NA	NA	NA	NA	NA	NA	NA	NA	NA	NA	NA	NA	NA	NA	NA	NA	NA	NA	NA	NA	NA
Zm00001d000631	NA	NA	NA	NA	NA	NA	NA	NA	NA	NA	NA	NA	NA	NA	NA	NA	NA	NA	NA	NA	NA	NA	NA	NA	NA	NA	NA	NA	NA	NA	NA	NA	NA	NA	NA	NA	NA	NA	NA	NA	NA	NA	NA	NA	NA	NA	NA	NA	NA
Zm00001d000632	NA	NA	NA	NA	NA	NA	NA	NA	NA	NA	NA	NA	NA	NA	NA	NA	NA	NA	NA	NA	NA	NA	NA	NA	NA	NA	NA	NA	NA	NA	NA	NA	NA	NA	NA	NA	NA	NA	NA	NA	NA	NA	NA	NA	NA	NA	NA	NA	NA
Zm00001d000633	1.32294	NA	NA	1.14646	NA	NA	4.74305	5.91001	4.77058	NA	NA	NA	NA	NA	NA	NA	NA	NA	1.11638	1.09997	NA	NA	NA	NA	NA	NA	NA	NA	NA	NA	NA	NA	NA	NA	NA	NA	NA	NA	NA	NA	NA	NA	NA	NA	NA	NA	NA	NA	NA
Zm00001d000634	NA	NA	NA	1.06709	NA	NA	NA	NA	NA	NA	NA	NA	NA	NA	NA	1.18136	NA	NA	NA	NA	NA	NA	NA	NA	2.34447	1.29866	1.46713	1.68609	2.24947	2.24359	NA	NA	NA	NA	NA	NA	NA	NA	1.5072	NA	NA	NA	NA	NA	1.27571	NA	NA	NA	NA
Zm00001d000635	NA	NA	NA	NA	NA	NA	NA	NA	NA	NA	NA	NA	NA	NA	NA	NA	NA	NA	NA	NA	NA	NA	NA	NA	NA	NA	NA	NA	NA	NA	NA	NA	NA	NA	NA	NA	NA	NA	NA	NA	NA	NA	NA	NA	NA	NA	NA	NA	NA
Zm00001d000636	NA	NA	NA	40.4669	15.402	22.3815	NA	NA	NA	NA	NA	NA	NA	NA	NA	NA	NA	NA	NA	NA	NA	104.081	70.702	53.428	2.28861	2.9769	2.11506	45.7728	57.963	113.967	NA	NA	NA	NA	NA	NA	NA	NA	NA	NA	NA	NA	NA	NA	NA	NA	NA	NA	NA
Zm00001d000637	NA	NA	NA	NA	NA	NA	NA	NA	NA	NA	NA	NA	NA	NA	NA	NA	NA	NA	NA	NA	NA	NA	NA	NA	NA	NA	NA	NA	NA	NA	NA	NA	NA	NA	NA	NA	NA	NA	NA	NA	NA	NA	NA	NA	NA	NA	NA	NA	NA
Zm00001d000638	NA	NA	NA	NA	NA	NA	NA	NA	NA	NA	NA	NA	NA	NA	NA	NA	NA	NA	NA	NA	NA	NA	NA	NA	NA	NA	NA	NA	NA	NA	NA	NA	NA	NA	NA	NA	NA	NA	NA	NA	NA	NA	NA	NA	NA	NA	NA	NA	NA
Zm00001d000639	NA	NA	NA	NA	NA	NA	NA	NA	NA	NA	NA	NA	NA	NA	NA	NA	NA	NA	NA	NA	NA	NA	NA	NA	NA	NA	NA	NA	NA	NA	NA	NA	NA	NA	NA	NA	NA	NA	NA	NA	NA	NA	NA	NA	NA	NA	NA	NA	NA
Zm00001d000640	18.3007	46.1968	32.7835	19.8688	7.38405	5.32832	25.8775	3.28182	2.64988	1.25269	NA	NA	2.09522	2.58003	1.82289	4.90418	20.3143	2.63998	20.3088	22.2402	11.98	4.40408	5.20027	7.92273	12.6404	4.93639	1.94848	31.3628	17.268	67.0806	8.44853	10.3967	5.00113	10.0543	9.87847	10.2439	4.55298	1.07786	229.694	8.6879	14.7372	243.918	3.29853	10.5703	140.605	28.411	35.1419	76.2775	38.7023
Zm00001d000641	NA	NA	NA	NA	NA	NA	NA	NA	NA	NA	NA	NA	NA	NA	NA	NA	NA	NA	NA	NA	NA	NA	NA	NA	NA	NA	NA	NA	NA	NA	NA	NA	NA	NA	NA	NA	NA	NA	NA	NA	NA	NA	NA	NA	NA	NA	NA	NA	NA
Zm00001d000642	NA	NA	NA	NA	NA	NA	NA	NA	NA	NA	NA	NA	NA	NA	NA	NA	NA	NA	NA	NA	NA	NA	NA	NA	NA	NA	NA	NA	NA	NA	NA	NA	NA	NA	NA	NA	NA	NA	NA	NA	NA	NA	NA	NA	NA	NA	NA	NA	NA
Zm00001d000643	NA	NA	NA	NA	NA	NA	NA	NA	NA	NA	NA	NA	NA	NA	NA	NA	NA	NA	NA	NA	NA	NA	NA	NA	NA	NA	NA	NA	NA	NA	NA	NA	NA	NA	NA	NA	NA	NA	NA	NA	NA	NA	NA	NA	NA	NA	NA	NA	NA
Zm00001d000644	NA	NA	NA	NA	NA	NA	NA	NA	NA	NA	NA	NA	NA	NA	NA	NA	NA	NA	NA	NA	NA	NA	NA	NA	NA	NA	NA	NA	NA	NA	NA	NA	NA	NA	NA	NA	NA	NA	NA	NA	NA	NA	NA	NA	NA	NA	NA	NA	NA
Zm00001d000646	NA	NA	NA	NA	NA	NA	NA	NA	NA	NA	NA	NA	NA	NA	NA	NA	NA	NA	NA	NA	NA	NA	NA	NA	NA	NA	NA	NA	NA	NA	NA	NA	NA	NA	NA	NA	NA	NA	NA	NA	NA	NA	NA	NA	NA	NA	NA	NA	NA
Zm00001d000647	NA	NA	NA	NA	NA	NA	NA	NA	NA	NA	NA	NA	NA	NA	NA	NA	NA	NA	NA	NA	NA	NA	NA	NA	NA	NA	NA	NA	NA	NA	NA	NA	NA	NA	NA	NA	NA	NA	NA	NA	NA	NA	NA	NA	NA	NA	NA	NA	NA
Zm00001d000648	NA	NA	NA	NA	NA	NA	NA	NA	NA	NA	NA	NA	NA	NA	NA	1.45786	NA	NA	NA	NA	NA	NA	1.28824	NA	1.56568	NA	NA	NA	NA	NA	NA	NA	NA	NA	NA	NA	NA	NA	NA	NA	NA	NA	NA	NA	NA	NA	NA	NA	NA
Zm00001d000649	NA	NA	NA	NA	NA	NA	NA	NA	NA	NA	NA	NA	NA	NA	NA	NA	NA	NA	NA	NA	NA	NA	NA	NA	NA	NA	NA	NA	NA	NA	NA	NA	NA	NA	NA	NA	NA	NA	NA	NA	NA	NA	NA	NA	NA	NA	NA	NA	NA
Zm00001d000650	NA	NA	NA	NA	NA	NA	NA	NA	NA	NA	NA	NA	NA	NA	NA	NA	NA	NA	NA	NA	NA	NA	NA	NA	NA	NA	NA	NA	NA	NA	NA	NA	NA	NA	NA	NA	NA	NA	NA	NA	NA	NA	NA	NA	NA	NA	NA	NA	NA
Zm00001d000651	NA	NA	NA	NA	NA	NA	NA	NA	NA	NA	NA	NA	NA	NA	NA	NA	NA	NA	NA	NA	NA	NA	NA	NA	NA	NA	NA	NA	NA	NA	NA	NA	NA	NA	NA	NA	NA	NA	NA	NA	NA	NA	NA	NA	NA	NA	NA	NA	NA
Zm00001d000652	NA	NA	NA	NA	NA	NA	NA	NA	NA	NA	NA	NA	1.87599	NA	2.1741	1.76843	NA	1.56816	NA	NA	NA	NA	NA	NA	NA	NA	NA	NA	NA	NA	NA	NA	NA	NA	NA	NA	NA	NA	NA	NA	NA	NA	NA	NA	NA	NA	NA	NA	NA
Zm00001d000653	NA	NA	NA	NA	NA	NA	NA	NA	NA	NA	NA	NA	NA	NA	NA	NA	NA	NA	NA	NA	NA	NA	NA	NA	NA	NA	NA	NA	NA	NA	NA	NA	NA	NA	NA	NA	NA	NA	NA	NA	NA	NA	NA	NA	NA	NA	NA	NA	NA
Zm00001d000654	NA	NA	NA	NA	NA	NA	NA	NA	NA	NA	NA	NA	NA	NA	NA	NA	NA	NA	NA	NA	NA	NA	NA	NA	NA	NA	NA	NA	NA	NA	NA	NA	NA	NA	NA	NA	NA	NA	NA	NA	NA	NA	NA	NA	NA	NA	NA	NA	NA
Zm00001d000655	NA	NA	NA	NA	NA	NA	NA	NA	NA	NA	NA	NA	NA	NA	NA	NA	NA	NA	NA	NA	NA	NA	NA	NA	NA	NA	NA	NA	NA	NA	NA	NA	NA	NA	NA	NA	NA	NA	NA	NA	NA	NA	NA	NA	NA	NA	NA	NA	NA
Zm00001d000656	NA	NA	NA	NA	NA	NA	NA	NA	NA	NA	NA	NA	NA	NA	NA	NA	NA	NA	NA	NA	NA	NA	NA	NA	NA	NA	NA	NA	NA	NA	NA	NA	NA	NA	NA	NA	NA	NA	NA	NA	NA	NA	NA	NA	NA	NA	NA	NA	NA
Zm00001d000657	NA	NA	NA	NA	NA	NA	NA	NA	NA	NA	NA	NA	NA	NA	NA	NA	NA	NA	NA	NA	NA	NA	NA	NA	NA	NA	NA	NA	NA	NA	NA	NA	NA	NA	NA	NA	NA	NA	NA	NA	NA	NA	NA	NA	NA	NA	NA	NA	NA
Zm00001d000658	NA	NA	NA	NA	NA	NA	NA	NA	NA	NA	NA	NA	NA	NA	NA	NA	NA	NA	NA	NA	NA	NA	NA	NA	NA	NA	NA	NA	NA	NA	NA	NA	NA	NA	NA	NA	NA	NA	NA	NA	NA	NA	NA	NA	NA	NA	NA	NA	NA
Zm00001d000659	2.17313	1.63861	2.50356	NA	NA	NA	NA	NA	NA	1.49982	1.84104	1.84218	1.22492	NA	1.74744	NA	NA	NA	2.43353	2.51059	1.36106	NA	NA	NA	1.13691	NA	NA	NA	NA	1.87926	2.09702	1.78745	3.08194	1.57271	1.69973	1.56972	NA	NA	NA	NA	1.3255	NA	NA	NA	NA	NA	NA	NA	NA
Zm00001d000660	NA	NA	NA	NA	NA	NA	NA	NA	NA	NA	NA	NA	NA	NA	NA	NA	NA	NA	NA	NA	NA	NA	NA	NA	NA	NA	NA	NA	NA	NA	NA	NA	NA	NA	NA	NA	NA	NA	NA	NA	NA	1.03417	NA	NA	NA	NA	NA	NA	NA
Zm00001d000661	NA	NA	NA	NA	NA	NA	NA	NA	NA	NA	NA	NA	NA	NA	NA	NA	NA	NA	NA	NA	NA	NA	NA	NA	NA	NA	NA	NA	NA	NA	NA	NA	NA	NA	NA	NA	NA	NA	NA	NA	NA	NA	NA	NA	NA	NA	NA	NA	NA
Zm00001d000662	NA	NA	NA	NA	NA	NA	NA	NA	NA	NA	NA	NA	NA	NA	NA	NA	NA	NA	NA	NA	NA	1.33091	2.06262	1.04748	NA	1.16027	1.76649	NA	NA	NA	NA	NA	NA	NA	NA	NA	NA	NA	NA	NA	NA	NA	NA	NA	NA	NA	NA	NA	NA
Zm00001d000663	NA	NA	NA	NA	NA	NA	NA	NA	NA	NA	NA	NA	NA	NA	NA	NA	NA	NA	NA	NA	NA	NA	NA	NA	NA	NA	NA	NA	NA	NA	NA	NA	NA	NA	NA	NA	NA	NA	NA	NA	NA	NA	NA	NA	NA	NA	NA	NA	NA
Zm00001d000664	NA	NA	NA	NA	NA	NA	NA	NA	NA	NA	NA	NA	NA	NA	NA	NA	NA	NA	NA	NA	NA	NA	NA	NA	NA	NA	NA	NA	NA	NA	NA	NA	NA	NA	NA	NA	NA	NA	NA	NA	NA	NA	NA	NA	NA	NA	NA	NA	NA
Zm00001d000665	NA	NA	NA	NA	NA	NA	NA	NA	NA	NA	NA	NA	NA	NA	NA	NA	NA	NA	NA	NA	NA	NA	NA	NA	NA	NA	NA	NA	NA	NA	NA	NA	NA	NA	NA	NA	NA	NA	NA	NA	NA	NA	NA	NA	NA	NA	NA	NA	NA
Zm00001d000666	NA	NA	NA	NA	NA	NA	NA	NA	NA	NA	NA	NA	NA	NA	NA	NA	NA	NA	NA	NA	NA	NA	NA	NA	NA	NA	NA	NA	NA	NA	NA	NA	NA	NA	NA	NA	NA	NA	NA	NA	NA	NA	NA	NA	NA	NA	NA	NA	NA
Zm00001d000667	NA	NA	NA	NA	NA	NA	NA	NA	NA	NA	NA	NA	NA	NA	NA	NA	NA	NA	NA	NA	NA	NA	NA	NA	NA	NA	NA	NA	NA	NA	NA	NA	NA	NA	NA	NA	NA	NA	NA	NA	NA	NA	NA	NA	NA	NA	NA	NA	NA
Zm00001d000668	NA	NA	NA	NA	NA	NA	NA	NA	NA	NA	NA	NA	NA	NA	NA	NA	NA	NA	NA	NA	NA	NA	NA	NA	NA	NA	NA	NA	NA	NA	NA	NA	NA	NA	NA	NA	NA	NA	NA	NA	NA	NA	NA	NA	NA	NA	NA	NA	NA
Zm00001d000669	NA	NA	NA	NA	NA	NA	NA	NA	NA	NA	NA	NA	NA	NA	NA	NA	NA	NA	NA	NA	NA	NA	NA	NA	NA	NA	NA	NA	NA	NA	NA	NA	NA	NA	NA	NA	NA	NA	NA	NA	NA	NA	NA	NA	NA	NA	NA	NA	NA
Zm00001d000670	NA	NA	NA	NA	NA	NA	NA	NA	NA	NA	NA	NA	NA	NA	NA	NA	NA	NA	NA	NA	NA	NA	NA	NA	NA	NA	NA	NA	NA	NA	NA	NA	NA	NA	NA	NA	NA	NA	NA	NA	NA	NA	NA	NA	NA	NA	NA	NA	NA
Zm00001d000671	NA	NA	NA	NA	NA	NA	NA	NA	NA	NA	NA	NA	NA	NA	NA	NA	NA	NA	NA	NA	NA	NA	NA	NA	NA	NA	NA	NA	NA	NA	NA	NA	NA	NA	NA	NA	NA	NA	NA	NA	NA	NA	NA	NA	NA	NA	NA	NA	NA
Zm00001d000673	NA	NA	NA	1.79961	1.38906	NA	NA	NA	NA	NA	NA	NA	NA	NA	NA	NA	NA	NA	NA	NA	NA	NA	NA	NA	12.8007	8.27646	5.0915	10.0158	6.87598	13.3432	NA	NA	1.0198	NA	NA	NA	NA	2.19789	6.16569	NA	3.75856	6.62426	NA	1.72331	5.10252	1.08626	1.55106	NA	NA
Zm00001d000674	NA	NA	NA	NA	NA	NA	NA	NA	NA	NA	NA	NA	NA	NA	NA	NA	NA	NA	NA	NA	NA	NA	NA	NA	NA	NA	NA	NA	NA	NA	NA	NA	NA	NA	NA	NA	NA	NA	NA	NA	NA	NA	NA	NA	NA	NA	NA	NA	NA
Zm00001d000675	NA	NA	NA	4.89453	2.89176	4.09044	2.37491	7.01251	4.35187	NA	NA	NA	NA	NA	NA	NA	NA	NA	1.96047	2.03495	1.50399	NA	NA	1.38363	NA	NA	NA	NA	NA	NA	1.71929	1.33738	NA	NA	1.48373	NA	NA	NA	NA	NA	NA	NA	NA	NA	NA	NA	NA	NA	NA
Zm00001d000676	NA	NA	NA	NA	NA	NA	NA	NA	NA	NA	NA	NA	NA	NA	NA	NA	NA	NA	NA	1.70226	1.295	1.5064	NA	NA	NA	NA	NA	NA	NA	NA	NA	NA	NA	NA	NA	NA	NA	NA	NA	NA	NA	NA	NA	NA	NA	NA	NA	NA	NA
Zm00001d000677	NA	NA	NA	NA	NA	NA	NA	NA	NA	NA	NA	NA	NA	NA	NA	NA	NA	NA	NA	NA	NA	NA	NA	NA	NA	NA	NA	NA	NA	NA	NA	NA	NA	NA	NA	NA	NA	NA	NA	NA	NA	NA	NA	NA	NA	NA	NA	NA	NA
Zm00001d000678	NA	NA	NA	NA	NA	NA	NA	NA	NA	NA	NA	NA	NA	NA	NA	NA	NA	NA	NA	NA	NA	NA	NA	NA	NA	NA	NA	NA	NA	NA	NA	NA	NA	NA	NA	NA	NA	NA	NA	NA	NA	NA	NA	NA	NA	NA	NA	NA	NA
Zm00001d000679	NA	NA	NA	NA	NA	NA	NA	NA	NA	NA	NA	NA	NA	NA	NA	NA	NA	NA	NA	NA	NA	NA	NA	NA	NA	NA	NA	NA	NA	NA	NA	NA	NA	NA	NA	NA	NA	NA	NA	NA	NA	NA	NA	NA	NA	NA	NA	NA	NA
Zm00001d000680	NA	NA	NA	NA	NA	NA	NA	NA	NA	NA	NA	NA	NA	NA	NA	NA	NA	NA	NA	NA	NA	NA	NA	NA	NA	NA	NA	NA	NA	NA	NA	NA	NA	NA	NA	NA	NA	NA	NA	NA	NA	NA	NA	NA	NA	NA	NA	NA	NA
Zm00001d000681	NA	NA	NA	NA	NA	NA	NA	NA	NA	NA	NA	1.84214	NA	NA	NA	NA	NA	NA	1.36883	1.79786	1.48819	2.37471	NA	NA	NA	NA	NA	10.9426	4.50001	12.1989	NA	NA	NA	NA	1.62195	NA	NA	NA	7.00782	NA	NA	7.01402	NA	NA	7.87067	NA	NA	NA	NA
Zm00001d000682	3.12173	2.71547	3.79631	3.60706	6.21801	5.66832	2.11407	3.75669	2.51119	6.95904	6.92849	8.06091	9.25859	4.1312	9.93645	6.09498	4.11635	4.74882	8.698	9.91513	6.6044	5.45287	3.61416	3.48189	6.80969	4.12589	2.59457	9.15001	6.16257	25.2868	3.94735	3.69599	5.72477	3.64876	4.077	3.66356	NA	NA	5.89878	NA	1.89509	4.592	NA	NA	2.33826	NA	NA	1.313	NA
Zm00001d000683	NA	NA	NA	NA	NA	NA	NA	NA	NA	NA	NA	NA	NA	NA	NA	NA	NA	NA	NA	NA	NA	NA	NA	NA	NA	NA	NA	NA	NA	NA	NA	NA	NA	NA	NA	NA	NA	NA	NA	NA	NA	NA	NA	NA	NA	NA	NA	NA	NA
Zm00001d000684	NA	NA	NA	NA	NA	NA	NA	NA	NA	NA	NA	NA	NA	NA	NA	NA	NA	NA	NA	NA	NA	NA	NA	NA	1.48394	NA	NA	NA	NA	NA	NA	NA	NA	NA	NA	NA	NA	NA	NA	NA	NA	1.03417	NA	NA	NA	NA	NA	NA	NA
Zm00001d000685	4.03241	3.39659	2.67059	19.6064	17.7184	25.1923	7.7338	4.8665	7.47683	30.0502	28.186	26.6604	32.3047	26.6209	32.3912	40.1516	15.8421	10.5356	14.0838	37.6314	30.4696	12.1975	9.29063	10.1186	50.055	15.6599	23.8985	NA	100.546	47.8954	47.949	47.9716	52.257	40.5537	35.8715	31.2321	1.56423	2.81868	1.12451	NA	NA	NA	1.67084	NA	NA	2.89817	NA	NA	NA
Zm00001d000686	NA	NA	NA	NA	NA	NA	NA	NA	NA	NA	NA	NA	NA	NA	NA	NA	NA	NA	NA	NA	NA	NA	NA	NA	NA	NA	NA	NA	NA	NA	NA	NA	NA	NA	NA	NA	NA	NA	NA	NA	NA	NA	NA	NA	NA	NA	NA	NA	NA
Zm00001d000687	NA	NA	NA	NA	NA	NA	NA	NA	NA	NA	NA	NA	NA	NA	NA	NA	NA	NA	NA	NA	NA	NA	NA	NA	NA	1.57522	NA	NA	NA	NA	NA	NA	NA	NA	NA	NA	NA	NA	NA	NA	NA	1.58129	NA	NA	NA	NA	NA	NA	NA
Zm00001d000688	NA	NA	NA	1.9142	1.85413	1.81467	NA	NA	NA	1.61863	1.61605	1.29548	3.31811	3.15825	2.97761	1.30175	1.26238	1.21283	NA	NA	NA	2.44078	2.65451	3.23536	25.184	29.0058	31.0888	NA	NA	NA	NA	NA	NA	NA	NA	NA	NA	NA	NA	NA	NA	NA	NA	NA	NA	NA	NA	NA	1.11562
Zm00001d000689	NA	NA	NA	NA	NA	NA	NA	NA	NA	NA	NA	NA	NA	NA	NA	NA	NA	NA	NA	NA	NA	NA	NA	NA	NA	NA	NA	NA	NA	NA	NA	NA	NA	NA	NA	NA	NA	NA	NA	NA	NA	NA	NA	NA	NA	NA	NA	NA	NA
Zm00001d000690	NA	NA	NA	NA	NA	NA	NA	NA	NA	NA	NA	NA	NA	NA	NA	NA	NA	NA	NA	NA	NA	NA	NA	NA	NA	NA	NA	NA	NA	NA	NA	NA	NA	NA	NA	NA	NA	NA	NA	NA	NA	NA	NA	NA	NA	NA	NA	NA	NA
Zm00001d000691	NA	NA	NA	NA	NA	NA	NA	NA	NA	1.12383	2.89966	NA	NA	NA	NA	NA	1.12557	NA	NA	NA	NA	1.21525	NA	1.39114	NA	NA	NA	NA	3.3802	NA	NA	NA	NA	NA	NA	NA	NA	NA	NA	NA	NA	NA	NA	NA	NA	NA	NA	NA	NA
Zm00001d000692	NA	NA	NA	NA	NA	NA	NA	NA	NA	NA	NA	NA	NA	NA	NA	NA	NA	NA	NA	NA	NA	NA	NA	NA	NA	NA	NA	NA	NA	NA	NA	NA	NA	NA	NA	NA	NA	NA	NA	NA	NA	NA	NA	NA	NA	NA	NA	NA	NA
Zm00001d000693	NA	NA	NA	NA	NA	NA	NA	NA	NA	NA	NA	NA	NA	NA	NA	NA	NA	NA	NA	NA	NA	NA	NA	NA	NA	NA	NA	NA	NA	NA	NA	NA	NA	NA	NA	NA	NA	NA	NA	NA	NA	NA	NA	NA	NA	NA	NA	NA	NA
Zm00001d000694	NA	NA	NA	NA	NA	NA	NA	NA	NA	NA	NA	NA	NA	NA	NA	NA	NA	NA	NA	NA	NA	NA	NA	NA	NA	NA	NA	NA	NA	NA	NA	NA	NA	NA	NA	NA	NA	NA	NA	NA	NA	NA	NA	NA	NA	NA	NA	NA	NA
Zm00001d000695	NA	NA	NA	NA	1.07626	NA	NA	NA	NA	6.11016	3.90835	1.04672	7.59557	4.23923	7.1474	3.60044	NA	NA	1.44049	1.15001	1.09852	1.19853	NA	NA	NA	NA	1.19868	NA	NA	1.10954	4.25976	4.78217	3.17021	1.38236	1.85937	3.64675	NA	1.09628	NA	NA	NA	NA	1.38771	1.51428	NA	NA	NA	NA	NA
Zm00001d000696	NA	NA	NA	NA	NA	NA	NA	NA	NA	NA	NA	NA	NA	NA	NA	NA	NA	NA	NA	NA	NA	NA	NA	NA	NA	NA	NA	NA	NA	NA	NA	NA	NA	NA	NA	NA	NA	NA	NA	NA	NA	NA	NA	NA	NA	NA	NA	NA	NA
Zm00001d000697	NA	NA	NA	1.51339	NA	NA	NA	NA	NA	NA	1.27212	NA	NA	NA	NA	1.34289	NA	NA	NA	NA	NA	NA	NA	NA	NA	1.5019	NA	NA	NA	NA	NA	NA	1.95634	1.19538	NA	NA	NA	NA	NA	1.3235	NA	NA	NA	NA	6.52567	NA	NA	NA	NA
Zm00001d000698	NA	NA	NA	NA	NA	NA	NA	NA	NA	NA	NA	NA	NA	NA	NA	NA	NA	NA	NA	NA	NA	NA	NA	NA	NA	NA	NA	NA	NA	NA	NA	NA	NA	NA	NA	NA	NA	NA	NA	NA	NA	NA	NA	NA	NA	NA	NA	NA	NA
Zm00001d000699	NA	NA	NA	NA	NA	NA	NA	NA	NA	NA	NA	NA	NA	NA	NA	NA	NA	NA	NA	NA	NA	NA	NA	NA	NA	NA	NA	NA	NA	NA	NA	NA	NA	NA	NA	NA	NA	NA	NA	NA	NA	NA	NA	NA	NA	NA	NA	NA	NA
Zm00001d000700	NA	NA	NA	NA	NA	NA	NA	NA	NA	NA	NA	NA	NA	NA	NA	NA	NA	NA	NA	NA	NA	NA	NA	NA	NA	NA	NA	NA	NA	NA	NA	NA	NA	NA	NA	NA	NA	NA	NA	NA	NA	NA	NA	NA	NA	NA	NA	NA	NA
Zm00001d000701	NA	NA	NA	NA	NA	NA	NA	NA	NA	NA	NA	NA	NA	NA	NA	NA	NA	NA	NA	NA	NA	NA	NA	NA	NA	NA	NA	NA	NA	NA	NA	NA	NA	NA	NA	NA	NA	NA	NA	NA	NA	NA	NA	NA	NA	NA	NA	NA	NA
Zm00001d000702	NA	NA	NA	NA	NA	NA	NA	NA	NA	NA	NA	NA	NA	NA	NA	NA	NA	NA	NA	NA	NA	NA	NA	NA	NA	NA	NA	NA	NA	NA	NA	NA	NA	NA	NA	NA	NA	NA	NA	NA	NA	NA	NA	NA	NA	NA	NA	NA	NA
Zm00001d000703	NA	NA	NA	NA	NA	NA	NA	NA	NA	NA	NA	NA	NA	NA	NA	NA	NA	NA	NA	NA	NA	NA	NA	NA	NA	NA	NA	NA	NA	NA	NA	NA	NA	NA	NA	NA	NA	NA	NA	NA	NA	NA	NA	NA	NA	NA	NA	NA	NA
Zm00001d000704	NA	NA	4.56	NA	NA	1.69094	NA	1.25074	NA	NA	NA	NA	NA	NA	NA	NA	NA	NA	NA	NA	NA	NA	NA	NA	NA	NA	NA	NA	NA	NA	NA	NA	NA	NA	NA	NA	NA	NA	NA	NA	NA	NA	NA	NA	NA	NA	NA	NA	NA
Zm00001d000705	NA	NA	1.01655	NA	NA	NA	NA	NA	NA	NA	NA	NA	NA	NA	NA	NA	NA	NA	NA	NA	NA	NA	NA	NA	NA	NA	NA	NA	NA	NA	NA	NA	NA	NA	NA	NA	NA	NA	NA	NA	NA	NA	NA	NA	NA	NA	NA	NA	NA
Zm00001d000706	NA	NA	NA	1.40986	NA	1.22348	NA	NA	1.17159	NA	NA	NA	NA	NA	NA	NA	NA	NA	NA	NA	NA	2.50553	NA	1.07119	NA	NA	NA	3.35473	2.67883	1.40683	NA	NA	NA	NA	NA	NA	1.09437	NA	NA	NA	NA	NA	NA	NA	NA	NA	NA	NA	NA
Zm00001d000707	2.78629	1.77497	3.23056	3.10816	1.61262	2.23621	NA	NA	1.50466	8.57063	7.98315	7.23049	7.66974	5.35563	7.02038	4.70656	2.18082	2.64429	4.20505	5.53046	5.01311	4.92421	4.36083	4.54455	3.61033	2.55527	3.64397	6.35869	6.53532	3.69216	6.09137	6.35983	6.39059	6.44157	5.52779	6.29841	1.1784	NA	NA	NA	NA	NA	NA	NA	NA	NA	NA	NA	NA
Zm00001d000708	NA	NA	NA	NA	NA	NA	NA	NA	NA	NA	NA	NA	NA	NA	NA	NA	NA	NA	NA	NA	NA	NA	NA	NA	NA	NA	NA	NA	NA	NA	NA	NA	NA	NA	NA	NA	NA	NA	NA	NA	NA	NA	NA	NA	NA	NA	NA	NA	NA
Zm00001d000709	4.4485	6.00035	5.7043	1.86913	3.24613	2.44746	2.8998	2.91985	4.82366	15.1137	13.3142	12.7166	10.8825	11.0313	11.8419	14.4404	18.055	18.7345	14.8183	27.9087	24.9964	52.2444	69.676	65.6638	9.60243	9.52747	8.01924	114.043	48.9584	55.9515	10.6529	11.6822	13.9237	10.3795	9.28744	7.3194	3.64358	2.73992	3.82065	4.39301	2.45478	3.03256	3.99591	2.53568	4.03865	1.31653	2.03025	1.13391	1.8326
Zm00001d000710	NA	NA	NA	10.1511	5.26674	7.43701	5.20616	NA	2.17511	NA	NA	NA	NA	NA	NA	NA	NA	NA	NA	NA	NA	NA	NA	NA	NA	NA	NA	NA	NA	NA	NA	NA	NA	NA	NA	NA	NA	NA	NA	NA	NA	NA	NA	NA	NA	NA	NA	NA	NA
Zm00001d000711	NA	NA	NA	NA	NA	NA	NA	NA	NA	NA	NA	NA	NA	NA	NA	NA	NA	NA	NA	NA	NA	NA	NA	NA	NA	NA	NA	NA	NA	NA	NA	NA	NA	NA	NA	NA	NA	NA	NA	NA	NA	NA	NA	NA	NA	NA	NA	NA	NA
Zm00001d000712	NA	NA	NA	NA	NA	NA	NA	NA	NA	NA	NA	NA	NA	NA	NA	NA	NA	NA	NA	NA	NA	NA	NA	NA	NA	NA	NA	NA	NA	NA	NA	NA	NA	NA	NA	NA	NA	NA	NA	NA	NA	NA	NA	NA	NA	NA	NA	NA	NA
Zm00001d000713	NA	NA	NA	NA	NA	NA	NA	NA	NA	NA	NA	NA	NA	NA	NA	NA	NA	NA	NA	NA	NA	NA	NA	NA	NA	NA	NA	NA	NA	NA	NA	NA	NA	NA	NA	NA	NA	NA	NA	NA	NA	NA	NA	NA	NA	NA	NA	NA	NA
Zm00001d000714	12.3481	8.55389	NA	NA	NA	NA	NA	NA	NA	NA	4.38734	NA	6.19909	4.80547	NA	2.52701	2.7873	6.46599	10.9483	8.16422	13.973	NA	NA	7.87211	NA	9.54696	3.53129	NA	NA	NA	3.52485	6.97671	2.70384	NA	4.4619	3.59672	NA	3.82786	NA	NA	2.67877	NA	6.27833	3.18357	NA	4.15894	20.4824	NA	NA
Zm00001d000715	NA	NA	NA	1.82549	1.31791	1.88874	NA	NA	NA	NA	NA	NA	NA	NA	NA	1.45403	NA	NA	NA	NA	NA	1.4612	NA	NA	3.7773	2.33088	3.52121	NA	NA	NA	NA	NA	NA	NA	NA	NA	NA	NA	NA	NA	NA	NA	NA	NA	NA	NA	NA	NA	NA
Zm00001d000716	NA	NA	NA	NA	NA	NA	NA	NA	NA	NA	NA	NA	NA	NA	NA	NA	NA	NA	NA	NA	NA	1.17952	NA	NA	NA	NA	1.20975	NA	NA	NA	NA	NA	NA	NA	NA	NA	NA	NA	NA	NA	NA	NA	NA	NA	NA	NA	NA	NA	NA
Zm00001d000717	NA	NA	NA	NA	NA	NA	NA	NA	NA	NA	NA	NA	NA	NA	NA	NA	NA	NA	NA	NA	NA	NA	NA	NA	NA	NA	NA	NA	NA	NA	NA	NA	NA	NA	NA	NA	NA	NA	NA	NA	NA	NA	NA	NA	NA	NA	NA	NA	NA
Zm00001d000718	NA	NA	NA	NA	NA	NA	NA	NA	NA	NA	NA	NA	NA	NA	NA	NA	NA	NA	NA	NA	NA	NA	NA	NA	NA	NA	NA	NA	NA	NA	NA	NA	NA	NA	NA	NA	NA	NA	NA	NA	NA	NA	NA	NA	NA	NA	NA	NA	NA
Zm00001d000719	NA	NA	NA	NA	2.36621	3.17657	NA	NA	NA	NA	NA	NA	NA	NA	NA	NA	NA	NA	1.95854	6.35304	3.30791	NA	1.47133	1.06181	1.31876	NA	NA	5.60924	52.0315	49.4319	NA	NA	NA	NA	NA	NA	NA	NA	NA	NA	NA	NA	NA	NA	NA	NA	NA	NA	NA
Zm00001d000720	NA	NA	NA	NA	NA	NA	NA	NA	NA	NA	NA	NA	NA	NA	NA	NA	NA	NA	NA	NA	NA	NA	NA	NA	NA	NA	NA	NA	NA	NA	NA	NA	NA	NA	NA	NA	NA	NA	NA	NA	NA	NA	NA	NA	NA	NA	NA	NA	NA
Zm00001d000721	NA	NA	1.65269	NA	NA	NA	NA	NA	NA	1.75502	2.21987	1.07004	3.86197	NA	2.89787	3.90993	2.45531	1.55116	1.30842	1.55145	NA	NA	NA	1.44228	2.31019	1.0209	NA	11.5227	1.74735	3.96335	1.81575	1.6279	2.05536	1.82997	2.29826	2.14824	NA	NA	NA	NA	NA	NA	NA	NA	NA	NA	NA	NA	NA
Zm00001d000722	NA	3.10988	NA	NA	NA	NA	NA	3.13876	NA	NA	NA	NA	NA	NA	NA	NA	NA	NA	NA	NA	NA	NA	NA	NA	NA	NA	NA	NA	NA	NA	NA	NA	NA	NA	NA	NA	NA	NA	NA	NA	NA	NA	NA	NA	NA	NA	NA	NA	NA
Zm00001d000723	NA	NA	NA	NA	NA	NA	NA	NA	NA	NA	NA	NA	NA	NA	NA	NA	NA	NA	NA	NA	NA	NA	NA	NA	NA	NA	NA	NA	NA	NA	NA	NA	NA	NA	NA	NA	NA	NA	NA	NA	NA	NA	NA	NA	NA	NA	NA	NA	NA
Zm00001d000724	NA	NA	NA	NA	NA	NA	NA	NA	NA	NA	NA	NA	NA	NA	NA	NA	NA	NA	NA	NA	NA	NA	NA	NA	NA	NA	NA	NA	NA	NA	NA	NA	NA	NA	NA	NA	NA	NA	NA	NA	NA	NA	NA	NA	NA	NA	NA	NA	NA
Zm00001d000725	NA	NA	NA	NA	NA	NA	NA	NA	NA	NA	NA	NA	1.5835	1.11299	NA	NA	NA	NA	NA	NA	NA	NA	NA	NA	NA	NA	NA	NA	NA	NA	1.21554	NA	NA	NA	NA	NA	NA	NA	NA	NA	NA	NA	NA	NA	NA	NA	NA	NA	NA
Zm00001d000726	NA	NA	NA	NA	NA	1.89651	NA	NA	NA	2.22964	1.98698	NA	1.11863	NA	1.29772	1.04739	1.41475	NA	NA	NA	NA	NA	NA	1.05754	1.68716	NA	NA	NA	NA	NA	NA	NA	1.52586	1.40034	NA	NA	NA	NA	NA	NA	NA	NA	NA	NA	NA	NA	NA	NA	NA
Zm00001d000727	NA	NA	NA	NA	NA	NA	NA	NA	NA	NA	1.19567	NA	NA	NA	NA	1.26205	NA	NA	NA	NA	NA	NA	NA	NA	NA	NA	NA	NA	NA	NA	NA	NA	NA	NA	NA	NA	NA	NA	NA	NA	NA	NA	NA	NA	NA	NA	NA	NA	NA
Zm00001d000728	NA	NA	NA	NA	NA	NA	NA	NA	NA	NA	NA	NA	NA	NA	NA	NA	NA	NA	NA	NA	NA	NA	NA	NA	NA	NA	NA	NA	NA	NA	NA	NA	NA	NA	NA	NA	NA	NA	NA	NA	NA	NA	NA	NA	NA	NA	NA	NA	NA
Zm00001d000729	1.02465	NA	2.2935	NA	NA	2.01227	NA	NA	NA	NA	NA	NA	3.0908	NA	3.91587	3.00832	1.25236	1.7086	NA	NA	1.12161	1.88716	2.27295	2.18901	2.77839	NA	2.37555	32.3127	4.18069	10.2863	1.70677	NA	NA	NA	1.70307	1.54775	1.12403	NA	2.52971	NA	1.0264	1.89825	NA	NA	4.00587	NA	NA	NA	NA
Zm00001d000730	NA	NA	NA	2.05277	2.11263	2.79883	NA	NA	NA	NA	NA	NA	NA	NA	NA	NA	NA	NA	16.9825	40.2692	36.9437	1.26094	NA	1.84306	1.05631	NA	NA	NA	NA	NA	3.4556	1.94133	3.68199	2.88069	4.43006	1.84797	NA	NA	NA	NA	NA	NA	NA	NA	2.04697	NA	NA	NA	NA
Zm00001d000731	NA	NA	NA	NA	NA	NA	NA	NA	NA	NA	NA	NA	NA	NA	NA	NA	NA	NA	NA	NA	NA	NA	NA	NA	NA	NA	NA	NA	NA	NA	NA	NA	NA	NA	NA	NA	NA	NA	NA	NA	NA	NA	NA	NA	NA	NA	NA	NA	NA
Zm00001d000732	NA	NA	NA	NA	NA	NA	NA	NA	NA	NA	NA	NA	NA	NA	NA	NA	NA	NA	NA	NA	NA	NA	NA	NA	NA	NA	NA	NA	NA	NA	NA	NA	NA	NA	NA	NA	NA	NA	NA	NA	NA	NA	NA	NA	NA	NA	NA	NA	NA
Zm00001d000733	NA	NA	NA	NA	NA	NA	NA	NA	NA	1.01308	NA	NA	NA	NA	NA	NA	NA	NA	NA	NA	NA	NA	NA	NA	NA	NA	NA	NA	NA	2.28458	NA	NA	NA	NA	NA	NA	NA	NA	NA	NA	NA	NA	NA	NA	NA	NA	NA	NA	NA
Zm00001d000734	4.70023	2.68794	3.26475	NA	NA	1.48913	1.04269	NA	NA	21.0203	20.746	17.2235	19.8273	15.3153	30.9895	8.02586	3.31157	NA	13.8998	12.8648	17.9284	6.49278	8.10853	14.0058	7.63202	10.9274	12.6092	11.8627	1.43884	3.302	2.73351	11.0051	4.87281	6.96791	9.12045	10.2982	4.689	NA	6.62603	NA	1.79617	2.72141	4.83865	2.50958	NA	NA	NA	NA	2.49428
Zm00001d000735	NA	NA	NA	NA	NA	NA	NA	NA	NA	NA	NA	NA	NA	NA	NA	NA	NA	NA	NA	NA	NA	NA	NA	NA	NA	NA	NA	NA	NA	NA	NA	NA	NA	NA	NA	NA	NA	NA	NA	NA	NA	NA	NA	NA	NA	NA	NA	NA	NA
Zm00001d000736	NA	NA	NA	NA	NA	NA	NA	NA	NA	NA	NA	NA	NA	NA	NA	NA	NA	NA	NA	NA	NA	NA	NA	NA	NA	NA	NA	NA	NA	NA	NA	NA	NA	NA	NA	NA	NA	NA	NA	NA	NA	NA	NA	NA	NA	NA	NA	NA	NA
Zm00001d000737	NA	NA	NA	NA	NA	NA	NA	NA	NA	NA	NA	NA	NA	NA	NA	NA	NA	NA	NA	NA	NA	NA	NA	NA	NA	NA	NA	NA	NA	NA	NA	NA	NA	NA	NA	NA	NA	NA	NA	NA	NA	NA	NA	NA	NA	NA	NA	NA	NA
Zm00001d000738	17.4077	18.357	23.0934	4.6777	10.3503	5.6514	3.22536	8.34928	7.63607	7.96288	6.71044	8.48471	8.00016	7.65345	9.01757	9.1496	7.8646	8.39546	11.6184	13.1947	10.2989	2.66772	2.48063	3.35937	11.6193	13.0238	8.14385	3.18182	6.35486	13.2965	11.5999	9.58343	11.5116	10.7567	6.5598	10.9455	6.64963	4.7988	19.1189	7.77249	7.8154	12.8406	5.59766	5.6739	14.1469	4.51753	4.8379	3.40452	3.66821
Zm00001d000739	5.0688	3.88718	1.40777	NA	NA	1.51584	NA	1.4932	NA	4.74769	2.6469	5.27395	4.17244	4.69357	3.8014	1.95244	2.7628	7.13192	5.1335	1.98683	2.87002	5.36736	8.13338	3.09785	2.39735	2.80752	3.95777	NA	NA	NA	3.20333	2.31379	4.06333	3.97957	4.15435	2.80631	4.02804	NA	NA	3.2927	2.99467	NA	4.28977	NA	NA	NA	1.03826	NA	NA
Zm00001d000740	NA	NA	NA	NA	NA	1.11305	NA	NA	NA	1.25419	1.74922	2.93406	1.18174	1.1624	1.82645	NA	1.54867	NA	2.42243	2.06763	1.65958	1.73355	1.46543	1.11631	NA	1.78607	1.18532	2.56363	2.04734	5.78887	1.51161	1.69843	NA	1.31496	NA	1.23638	NA	NA	NA	NA	NA	NA	NA	NA	NA	NA	NA	NA	NA
Zm00001d000741	NA	NA	1.63764	1.35109	NA	NA	NA	NA	NA	3.97332	3.02221	2.43383	1.68486	2.34207	3.4948	2.62104	1.56839	3.50234	1.79291	2.73734	1.07155	1.46647	2.23741	1.16795	1.14006	NA	NA	6.0638	1.69144	1.75481	4.00763	NA	5.21728	1.56259	1.15914	3.23836	NA	NA	NA	NA	NA	NA	NA	NA	NA	NA	NA	NA	NA
Zm00001d000742	NA	NA	NA	NA	NA	NA	NA	NA	NA	NA	NA	NA	NA	NA	NA	NA	NA	NA	NA	NA	NA	NA	NA	NA	NA	NA	NA	NA	NA	NA	NA	NA	NA	NA	NA	NA	NA	NA	NA	NA	NA	NA	NA	NA	NA	NA	NA	NA	NA
Zm00001d000743	NA	NA	NA	NA	NA	NA	NA	NA	NA	NA	NA	NA	NA	NA	NA	NA	NA	NA	NA	NA	NA	NA	NA	NA	NA	NA	NA	NA	NA	NA	NA	NA	NA	NA	NA	NA	NA	NA	NA	NA	NA	NA	NA	NA	NA	NA	NA	NA	NA
Zm00001d000744	NA	NA	NA	NA	NA	NA	NA	NA	NA	NA	NA	NA	NA	NA	NA	NA	NA	NA	NA	NA	NA	NA	NA	NA	NA	NA	NA	NA	2.52266	NA	NA	NA	NA	NA	NA	NA	NA	NA	NA	NA	NA	NA	NA	NA	NA	NA	NA	NA	NA
Zm00001d000745	NA	NA	NA	NA	NA	NA	NA	NA	NA	NA	NA	NA	NA	NA	NA	NA	NA	NA	NA	NA	NA	NA	NA	NA	NA	NA	NA	1.24593	1.03613	1.05503	NA	NA	NA	NA	NA	NA	NA	NA	NA	NA	NA	NA	NA	NA	NA	NA	NA	NA	NA
Zm00001d000746	NA	NA	NA	NA	NA	NA	NA	NA	NA	NA	NA	NA	NA	NA	NA	NA	NA	NA	NA	NA	NA	NA	NA	NA	NA	NA	NA	NA	NA	NA	NA	NA	NA	NA	NA	NA	NA	NA	NA	NA	NA	NA	NA	NA	NA	NA	NA	NA	NA
Zm00001d000747	NA	NA	NA	NA	NA	NA	NA	NA	NA	NA	NA	NA	NA	NA	NA	NA	NA	NA	NA	NA	NA	NA	NA	NA	NA	NA	NA	NA	NA	NA	NA	NA	NA	NA	NA	NA	NA	NA	NA	NA	NA	NA	NA	NA	NA	NA	NA	NA	NA
Zm00001d000748	NA	NA	NA	NA	NA	NA	NA	NA	NA	NA	NA	NA	NA	NA	NA	NA	NA	NA	NA	NA	NA	NA	NA	NA	NA	NA	NA	NA	NA	NA	NA	NA	NA	NA	NA	NA	NA	NA	NA	NA	NA	NA	NA	NA	NA	NA	NA	NA	NA
Zm00001d000749	NA	NA	NA	NA	NA	NA	NA	NA	NA	NA	NA	NA	NA	NA	NA	NA	NA	NA	NA	NA	NA	NA	NA	NA	NA	NA	NA	NA	NA	NA	NA	NA	NA	NA	NA	NA	NA	NA	NA	NA	NA	NA	NA	NA	NA	NA	NA	NA	NA
Zm00001d000750	NA	NA	1.02265	NA	NA	NA	NA	NA	NA	1.72389	1.9228	1.81448	NA	NA	1.00401	NA	NA	NA	6.25865	5.11552	4.82127	2.07915	1.61112	NA	NA	NA	1.14984	NA	NA	NA	NA	1.12036	3.2464	1.62613	1.59769	1.41134	NA	1.78099	3.06781	NA	1.5228	2.50191	NA	NA	2.95332	1.46702	NA	1.10558	NA
Zm00001d000751	NA	NA	NA	NA	NA	NA	NA	NA	NA	NA	NA	NA	NA	NA	NA	NA	NA	NA	NA	NA	NA	NA	NA	NA	NA	NA	NA	NA	NA	NA	NA	NA	NA	NA	NA	NA	NA	NA	NA	NA	NA	NA	NA	NA	NA	NA	NA	NA	NA
Zm00001d000752	NA	NA	NA	NA	NA	NA	NA	NA	NA	NA	NA	NA	NA	NA	NA	NA	NA	NA	NA	NA	NA	NA	NA	NA	NA	NA	NA	NA	NA	NA	NA	NA	NA	NA	NA	NA	NA	NA	NA	NA	NA	NA	NA	NA	NA	NA	NA	NA	NA
Zm00001d000753	NA	NA	NA	NA	NA	NA	NA	NA	NA	NA	NA	NA	NA	2.99334	NA	NA	NA	1.91354	NA	NA	NA	NA	NA	NA	NA	NA	NA	NA	NA	NA	NA	NA	NA	NA	NA	NA	NA	NA	NA	1.39995	NA	NA	NA	NA	NA	NA	NA	NA	NA
Zm00001d000754	NA	NA	NA	NA	NA	NA	NA	NA	NA	NA	NA	NA	NA	NA	NA	NA	NA	NA	NA	NA	NA	NA	NA	NA	NA	NA	NA	NA	NA	NA	NA	NA	NA	NA	NA	NA	NA	NA	NA	NA	NA	NA	NA	NA	NA	NA	NA	NA	NA
Zm00001d000755	NA	NA	NA	NA	NA	NA	NA	NA	NA	NA	NA	NA	NA	NA	NA	NA	NA	NA	NA	NA	NA	NA	NA	NA	NA	NA	NA	NA	NA	NA	NA	NA	NA	NA	NA	NA	NA	NA	NA	NA	NA	NA	NA	NA	NA	NA	NA	NA	NA
Zm00001d000756	NA	NA	NA	NA	NA	NA	NA	NA	NA	NA	NA	NA	NA	NA	NA	NA	NA	NA	NA	NA	NA	NA	NA	NA	NA	NA	NA	NA	NA	NA	NA	NA	NA	NA	NA	NA	NA	NA	NA	NA	NA	NA	NA	NA	NA	NA	NA	NA	NA
Zm00001d000757	NA	NA	NA	NA	NA	NA	NA	NA	NA	NA	NA	NA	NA	NA	NA	NA	NA	NA	NA	NA	NA	NA	NA	NA	NA	NA	NA	NA	NA	NA	NA	NA	NA	NA	NA	NA	NA	NA	NA	NA	NA	NA	NA	NA	NA	NA	NA	NA	NA
Zm00001d000758	NA	NA	NA	NA	NA	NA	NA	NA	NA	NA	NA	NA	NA	NA	NA	NA	NA	NA	NA	NA	NA	NA	NA	NA	NA	NA	NA	NA	NA	NA	NA	NA	NA	NA	NA	NA	NA	NA	NA	NA	NA	NA	NA	NA	NA	NA	NA	NA	NA
Zm00001d000759	NA	NA	NA	NA	NA	NA	NA	NA	NA	NA	NA	NA	NA	NA	NA	NA	NA	NA	NA	NA	NA	NA	NA	NA	NA	NA	NA	NA	NA	NA	NA	NA	NA	NA	NA	NA	NA	NA	NA	NA	NA	NA	NA	NA	NA	NA	NA	NA	NA
Zm00001d000760	NA	NA	NA	NA	NA	NA	NA	NA	NA	NA	NA	NA	NA	NA	NA	NA	NA	NA	NA	NA	NA	NA	NA	NA	NA	NA	NA	NA	NA	NA	NA	NA	NA	NA	NA	NA	NA	NA	NA	NA	NA	NA	NA	NA	NA	NA	NA	NA	NA
Zm00001d000761	NA	NA	NA	NA	NA	NA	NA	NA	NA	NA	NA	NA	NA	NA	NA	NA	NA	NA	NA	NA	NA	NA	NA	NA	NA	NA	NA	NA	NA	NA	NA	NA	NA	NA	NA	NA	NA	NA	NA	NA	NA	NA	NA	NA	NA	NA	NA	NA	NA
Zm00001d000762	NA	NA	NA	NA	NA	NA	NA	NA	NA	NA	NA	NA	NA	NA	NA	NA	NA	NA	NA	NA	NA	NA	NA	NA	NA	NA	NA	NA	NA	NA	NA	NA	NA	NA	NA	NA	NA	NA	NA	NA	NA	NA	NA	NA	NA	NA	NA	NA	NA
Zm00001d000763	NA	NA	NA	4.08529	2.23526	3.16766	2.28203	NA	1.68835	1.13462	1.48471	1.05275	2.06507	2.03064	3.76105	3.81743	2.11223	NA	NA	NA	NA	NA	NA	1.02165	1.18652	1.1831	1.20083	NA	1.95859	1.80643	4.11258	2.75555	4.48922	2.09272	2.05612	2.17243	NA	NA	NA	NA	NA	NA	NA	NA	NA	NA	NA	NA	NA
Zm00001d000764	3.44303	2.81833	4.46547	NA	NA	NA	NA	NA	NA	4.9162	5.37345	4.92902	1.90179	2.72764	3.65275	2.59436	2.97334	3.01533	3.41065	4.42769	2.65526	1.059	1.71937	NA	1.2674	NA	1.20479	2.95322	NA	NA	4.64349	5.21736	6.01283	4.94411	4.44423	3.65196	NA	NA	1.14801	NA	NA	NA	1.02054	NA	NA	NA	NA	NA	NA
Zm00001d000765	NA	NA	NA	NA	NA	NA	NA	NA	NA	NA	NA	NA	NA	NA	NA	NA	NA	NA	NA	NA	NA	NA	NA	NA	NA	NA	NA	NA	NA	NA	NA	NA	NA	NA	NA	NA	NA	NA	NA	NA	NA	NA	NA	NA	NA	NA	NA	NA	NA
Zm00001d000766	NA	NA	NA	NA	NA	NA	NA	NA	NA	NA	NA	NA	NA	NA	NA	NA	NA	NA	NA	NA	NA	NA	NA	NA	NA	NA	NA	NA	NA	NA	NA	NA	NA	NA	NA	NA	NA	NA	NA	NA	NA	NA	NA	NA	NA	NA	NA	NA	NA
Zm00001d000767	NA	NA	NA	NA	NA	NA	NA	NA	NA	NA	NA	NA	NA	NA	NA	NA	NA	NA	NA	NA	NA	NA	NA	NA	NA	NA	NA	NA	NA	NA	NA	NA	NA	NA	NA	NA	NA	NA	NA	NA	NA	NA	NA	NA	NA	NA	NA	NA	NA
Zm00001d000768	NA	NA	NA	NA	NA	NA	NA	NA	NA	NA	NA	NA	NA	NA	NA	NA	NA	NA	NA	NA	NA	NA	NA	NA	NA	NA	NA	NA	NA	NA	NA	NA	NA	NA	NA	NA	NA	NA	NA	NA	NA	NA	NA	NA	NA	NA	NA	NA	NA
Zm00001d000769	1.6924	NA	1.45921	NA	NA	NA	NA	NA	NA	2.99056	2.30469	2.25109	3.92189	2.16553	2.33489	10.9146	6.79706	7.64944	1.72133	1.56287	1.82042	2.52344	1.31258	1.45515	NA	1.15686	1.8024	5.06569	3.60187	1.96057	2.19666	1.96074	1.84652	1.50012	2.93185	1.84629	NA	NA	NA	NA	NA	NA	NA	NA	NA	NA	NA	NA	NA
Zm00001d000770	NA	NA	NA	NA	NA	NA	NA	NA	NA	NA	NA	NA	NA	NA	NA	NA	NA	NA	NA	NA	NA	NA	NA	NA	NA	NA	NA	NA	NA	NA	NA	NA	NA	NA	NA	NA	NA	NA	NA	NA	NA	NA	NA	NA	NA	NA	NA	NA	NA
Zm00001d000771	NA	NA	NA	NA	NA	NA	NA	NA	NA	NA	NA	NA	NA	NA	NA	NA	NA	NA	NA	NA	NA	NA	NA	NA	NA	NA	NA	NA	NA	NA	NA	NA	NA	NA	NA	NA	NA	NA	NA	NA	NA	NA	NA	NA	NA	NA	NA	NA	NA
Zm00001d000773	NA	NA	NA	NA	NA	NA	NA	NA	NA	NA	NA	NA	NA	NA	NA	1.54751	NA	NA	NA	NA	NA	NA	NA	NA	NA	NA	NA	NA	NA	NA	NA	NA	NA	NA	NA	NA	NA	NA	NA	NA	NA	NA	NA	NA	NA	NA	NA	NA	NA
Zm00001d000774	NA	NA	NA	NA	NA	NA	NA	NA	NA	NA	NA	NA	NA	NA	NA	NA	NA	NA	NA	NA	NA	NA	NA	NA	NA	NA	NA	NA	NA	NA	NA	NA	NA	NA	NA	NA	NA	NA	NA	NA	NA	NA	NA	NA	NA	NA	NA	NA	NA
Zm00001d000776	NA	NA	NA	NA	NA	NA	NA	NA	NA	NA	NA	NA	NA	NA	NA	NA	NA	NA	NA	NA	NA	NA	NA	NA	NA	NA	NA	NA	NA	NA	NA	NA	NA	NA	NA	NA	NA	NA	NA	NA	NA	NA	NA	NA	NA	NA	NA	NA	NA
Zm00001d000777	NA	NA	NA	NA	NA	NA	NA	NA	NA	NA	NA	NA	NA	NA	NA	NA	NA	NA	NA	NA	NA	NA	NA	NA	NA	NA	NA	10.6191	NA	NA	NA	NA	NA	NA	NA	NA	NA	NA	NA	NA	1.42491	NA	NA	NA	NA	NA	NA	NA	NA
Zm00001d000778	1.96357	NA	NA	1.63699	NA	NA	NA	NA	NA	3.94183	NA	NA	NA	NA	NA	NA	NA	NA	12.9601	5.97643	13.5009	5.1758	1.77047	NA	NA	2.20036	2.94144	NA	NA	1.92382	NA	NA	3.00071	2.69354	NA	1.06602	NA	2.70418	NA	NA	NA	NA	NA	NA	NA	NA	NA	NA	4.80256
Zm00001d000779	NA	NA	NA	NA	NA	NA	NA	NA	NA	NA	NA	NA	NA	NA	NA	NA	NA	NA	NA	NA	NA	NA	NA	NA	NA	NA	NA	NA	NA	NA	NA	NA	NA	NA	NA	NA	NA	NA	NA	NA	NA	NA	NA	NA	NA	NA	NA	NA	NA
Zm00001d000780	NA	NA	NA	NA	NA	NA	NA	NA	NA	NA	NA	NA	NA	NA	NA	NA	NA	NA	NA	NA	NA	NA	NA	NA	NA	NA	NA	NA	NA	NA	NA	NA	NA	NA	NA	NA	NA	NA	NA	NA	NA	NA	NA	NA	NA	NA	NA	NA	NA
Zm00001d000781	NA	NA	NA	NA	NA	NA	NA	NA	NA	NA	NA	NA	NA	NA	NA	NA	NA	NA	NA	NA	NA	NA	NA	NA	NA	NA	NA	NA	NA	NA	NA	NA	NA	NA	NA	NA	NA	NA	NA	NA	NA	NA	NA	NA	NA	NA	NA	NA	NA
Zm00001d000782	NA	NA	NA	NA	NA	NA	NA	NA	NA	NA	NA	2.0183	NA	NA	NA	NA	NA	NA	NA	NA	NA	NA	NA	NA	NA	NA	NA	NA	NA	1.1359	NA	NA	NA	NA	NA	NA	NA	NA	NA	NA	NA	NA	NA	NA	NA	NA	NA	NA	NA
Zm00001d000783	NA	NA	NA	NA	NA	NA	NA	NA	NA	NA	NA	NA	NA	NA	NA	NA	NA	NA	NA	NA	NA	NA	NA	NA	NA	NA	NA	NA	NA	NA	NA	NA	NA	NA	NA	NA	NA	NA	NA	NA	NA	NA	NA	NA	NA	NA	NA	NA	NA
Zm00001d000784	NA	NA	NA	NA	NA	NA	NA	NA	NA	NA	NA	NA	NA	NA	NA	NA	NA	NA	NA	NA	NA	1.49416	NA	NA	NA	NA	NA	NA	NA	NA	NA	NA	NA	NA	NA	NA	NA	NA	NA	NA	NA	NA	NA	NA	NA	NA	NA	NA	NA
Zm00001d000785	NA	NA	NA	NA	NA	NA	NA	NA	NA	NA	NA	NA	NA	NA	NA	NA	NA	NA	NA	NA	NA	NA	NA	NA	NA	NA	NA	NA	NA	NA	NA	NA	NA	NA	NA	NA	NA	NA	NA	NA	NA	NA	NA	NA	NA	NA	NA	NA	NA
Zm00001d000786	NA	NA	NA	NA	NA	NA	NA	NA	NA	NA	NA	NA	NA	NA	NA	NA	NA	NA	NA	NA	NA	NA	NA	NA	NA	NA	NA	NA	NA	NA	NA	NA	NA	NA	NA	NA	NA	NA	NA	NA	1.86553	NA	NA	NA	4.79357	NA	NA	NA	NA
Zm00001d000787	NA	NA	NA	NA	NA	NA	NA	NA	NA	NA	NA	NA	NA	NA	NA	NA	NA	NA	NA	NA	NA	NA	NA	NA	NA	NA	NA	NA	NA	NA	NA	NA	NA	NA	NA	NA	NA	NA	NA	NA	NA	NA	NA	NA	NA	NA	NA	NA	NA
Zm00001d000788	2.60277	2.32222	2.60521	2.50499	2.85406	3.35542	6.52431	6.41749	7.70051	NA	NA	NA	NA	NA	NA	NA	NA	NA	NA	NA	NA	NA	NA	NA	NA	NA	NA	NA	NA	NA	NA	NA	NA	NA	NA	NA	NA	NA	NA	NA	NA	NA	NA	NA	NA	NA	NA	NA	NA
Zm00001d000789	NA	NA	NA	NA	NA	NA	NA	NA	NA	NA	NA	NA	NA	NA	NA	NA	NA	NA	NA	NA	NA	NA	NA	NA	NA	NA	NA	NA	NA	NA	NA	NA	NA	NA	NA	NA	NA	NA	NA	NA	NA	NA	NA	NA	NA	NA	NA	NA	NA
Zm00001d000790	NA	NA	NA	NA	NA	NA	NA	NA	NA	1.96381	1.09575	NA	1.93879	NA	1.22575	2.30837	1.18781	NA	NA	NA	NA	NA	NA	NA	NA	NA	NA	NA	NA	NA	NA	1.29181	NA	NA	NA	1.21281	NA	NA	NA	NA	NA	NA	NA	NA	NA	NA	NA	NA	NA
Zm00001d000791	NA	NA	NA	16.3729	12.3957	16.6765	10.1215	7.83859	3.61431	NA	NA	NA	NA	NA	NA	NA	NA	NA	NA	1.08337	NA	NA	1.5526	3.04125	NA	NA	NA	11.4066	5.73321	9.01121	NA	NA	NA	NA	NA	NA	1.03569	NA	34.0286	NA	NA	30.2475	NA	NA	21.1421	2.72649	3.58168	3.65289	1.70897
Zm00001d000792	NA	NA	NA	NA	NA	NA	NA	NA	NA	NA	NA	NA	NA	NA	NA	NA	NA	NA	NA	NA	NA	NA	NA	NA	NA	NA	NA	NA	NA	NA	NA	NA	NA	NA	NA	NA	NA	NA	NA	NA	NA	NA	NA	NA	NA	NA	NA	NA	NA
Zm00001d000793	NA	NA	NA	NA	NA	NA	NA	NA	NA	NA	NA	NA	NA	NA	NA	NA	NA	NA	NA	NA	NA	NA	NA	NA	NA	NA	NA	NA	NA	NA	NA	NA	NA	NA	NA	NA	NA	NA	NA	NA	NA	NA	NA	NA	NA	NA	NA	NA	NA
Zm00001d000794	NA	NA	NA	NA	NA	NA	NA	NA	NA	NA	NA	NA	NA	NA	NA	NA	NA	NA	NA	NA	NA	NA	NA	NA	NA	NA	NA	NA	NA	NA	NA	NA	NA	NA	NA	NA	NA	NA	NA	NA	NA	NA	NA	NA	NA	NA	NA	NA	NA
Zm00001d000795	NA	NA	NA	NA	NA	NA	NA	NA	NA	NA	NA	NA	NA	NA	NA	NA	NA	NA	NA	NA	NA	NA	NA	NA	NA	NA	NA	NA	NA	NA	NA	NA	NA	NA	NA	NA	NA	NA	NA	NA	NA	NA	NA	NA	NA	NA	NA	NA	NA
Zm00001d000796	NA	NA	NA	NA	NA	NA	NA	NA	NA	NA	NA	NA	NA	NA	NA	NA	NA	NA	NA	NA	NA	NA	NA	NA	NA	NA	NA	NA	NA	NA	NA	NA	NA	NA	NA	NA	NA	NA	NA	NA	NA	NA	NA	NA	NA	NA	NA	NA	NA
Zm00001d000797	NA	NA	NA	NA	NA	NA	NA	NA	NA	NA	NA	NA	NA	NA	NA	NA	NA	NA	NA	NA	NA	NA	NA	NA	NA	NA	NA	NA	NA	NA	NA	NA	NA	NA	NA	NA	NA	NA	NA	NA	NA	NA	NA	NA	NA	NA	NA	NA	NA
Zm00001d000798	NA	NA	NA	NA	NA	NA	NA	NA	NA	NA	NA	NA	NA	NA	NA	NA	NA	NA	NA	NA	NA	NA	NA	NA	NA	NA	NA	NA	NA	NA	NA	NA	NA	NA	NA	NA	NA	NA	NA	NA	NA	NA	NA	NA	NA	NA	NA	NA	NA
Zm00001d000799	NA	NA	NA	NA	NA	NA	NA	NA	NA	NA	NA	NA	NA	NA	NA	NA	NA	NA	NA	NA	NA	NA	NA	NA	NA	NA	NA	NA	NA	NA	NA	NA	NA	NA	NA	NA	NA	NA	NA	NA	NA	NA	NA	NA	NA	NA	NA	NA	NA
Zm00001d000800	NA	NA	NA	NA	NA	NA	NA	NA	NA	NA	NA	NA	NA	NA	NA	NA	NA	NA	NA	NA	NA	NA	NA	NA	NA	NA	NA	NA	NA	NA	NA	1.13995	1.08813	NA	NA	NA	NA	NA	NA	NA	NA	NA	NA	NA	NA	NA	NA	NA	NA
Zm00001d000801	NA	NA	NA	NA	NA	NA	NA	NA	NA	NA	NA	NA	NA	NA	NA	NA	NA	NA	NA	NA	NA	NA	NA	NA	NA	NA	NA	NA	NA	NA	NA	NA	NA	NA	NA	NA	NA	NA	NA	NA	NA	NA	NA	NA	NA	NA	NA	NA	NA
Zm00001d000802	NA	NA	NA	NA	NA	NA	NA	NA	NA	NA	NA	NA	NA	NA	NA	NA	NA	NA	NA	NA	NA	NA	NA	NA	NA	NA	NA	NA	NA	NA	NA	NA	NA	NA	NA	NA	NA	NA	NA	NA	NA	NA	NA	NA	NA	NA	NA	NA	NA
Zm00001d000803	NA	NA	NA	NA	NA	NA	NA	NA	NA	NA	NA	NA	NA	NA	NA	NA	NA	NA	NA	NA	NA	NA	NA	NA	NA	NA	NA	NA	NA	NA	NA	NA	NA	NA	NA	NA	NA	NA	NA	NA	NA	NA	NA	NA	NA	NA	NA	NA	NA
Zm00001d000804	NA	NA	NA	NA	NA	1.06309	NA	NA	NA	NA	NA	NA	1.01137	NA	NA	NA	NA	NA	NA	NA	NA	NA	1.45469	1.57303	1.45759	1.03698	1.10264	12.506	4.63652	5.81069	NA	NA	NA	NA	NA	NA	NA	NA	NA	NA	NA	NA	NA	NA	NA	NA	NA	NA	NA
Zm00001d000805	NA	NA	NA	1.11109	1.14349	1.78478	NA	NA	NA	NA	NA	NA	NA	NA	NA	NA	1.77658	NA	NA	NA	NA	NA	NA	NA	1.05851	2.20651	2.23958	2.74051	NA	1.10505	NA	NA	NA	NA	NA	NA	NA	NA	5.33508	NA	NA	6.64508	NA	1.41865	4.79357	NA	NA	NA	NA
Zm00001d000806	NA	NA	NA	NA	NA	NA	NA	NA	NA	NA	NA	NA	NA	NA	NA	NA	NA	NA	NA	NA	NA	NA	NA	NA	NA	NA	NA	NA	NA	NA	NA	NA	NA	NA	NA	NA	NA	NA	NA	NA	NA	NA	NA	NA	NA	NA	NA	NA	NA
Zm00001d000807	NA	NA	NA	NA	NA	NA	NA	NA	NA	NA	NA	NA	NA	NA	NA	NA	NA	NA	NA	NA	NA	NA	NA	NA	NA	NA	NA	NA	NA	NA	NA	NA	NA	NA	NA	NA	NA	NA	NA	NA	NA	NA	NA	NA	NA	NA	NA	NA	NA
Zm00001d000808	NA	NA	NA	NA	NA	1.44428	NA	NA	NA	NA	NA	NA	NA	NA	NA	NA	NA	NA	NA	NA	NA	NA	NA	NA	NA	NA	NA	1.33061	NA	NA	NA	NA	NA	NA	NA	NA	NA	NA	NA	NA	NA	NA	NA	NA	NA	NA	NA	NA	NA
Zm00001d000809	10.698	11.7194	7.24178	NA	NA	2.1327	4.56603	1.96961	6.3589	NA	NA	NA	NA	NA	NA	NA	NA	NA	NA	1.33424	NA	NA	NA	NA	NA	NA	NA	NA	NA	NA	NA	NA	NA	NA	NA	NA	NA	NA	NA	NA	NA	NA	NA	NA	NA	NA	NA	NA	NA
Zm00001d000810	NA	NA	NA	NA	NA	NA	NA	NA	NA	NA	NA	NA	NA	NA	NA	NA	NA	NA	NA	NA	NA	NA	NA	NA	NA	NA	NA	NA	NA	NA	NA	NA	NA	NA	NA	NA	NA	NA	NA	NA	NA	NA	NA	NA	NA	NA	NA	NA	NA
Zm00001d000811	NA	NA	NA	NA	NA	NA	NA	NA	NA	NA	NA	NA	NA	NA	NA	NA	NA	NA	NA	NA	NA	NA	NA	NA	NA	NA	NA	NA	NA	NA	NA	NA	NA	NA	NA	NA	NA	NA	NA	NA	NA	NA	NA	NA	NA	NA	NA	NA	NA
Zm00001d000812	NA	NA	NA	NA	NA	NA	NA	NA	NA	NA	NA	NA	NA	NA	NA	NA	NA	NA	NA	NA	NA	NA	NA	NA	NA	NA	NA	NA	NA	NA	NA	NA	NA	NA	NA	NA	NA	NA	NA	NA	NA	NA	NA	NA	1.27349	NA	NA	NA	NA
Zm00001d000813	NA	NA	NA	NA	NA	NA	NA	NA	NA	NA	NA	NA	NA	NA	NA	NA	NA	NA	NA	NA	NA	NA	NA	NA	NA	NA	NA	NA	NA	NA	NA	NA	NA	NA	NA	NA	NA	NA	NA	NA	NA	NA	NA	NA	NA	NA	NA	NA	NA
Zm00001d000814	NA	NA	NA	NA	NA	NA	NA	NA	NA	NA	NA	NA	NA	NA	NA	NA	NA	NA	NA	NA	NA	NA	NA	NA	NA	NA	NA	NA	NA	NA	NA	NA	NA	NA	NA	NA	NA	NA	NA	NA	NA	NA	NA	NA	NA	NA	NA	NA	NA
Zm00001d000815	NA	NA	NA	NA	NA	NA	NA	NA	NA	NA	NA	NA	NA	NA	NA	NA	NA	NA	NA	NA	NA	NA	NA	NA	NA	NA	NA	NA	NA	NA	NA	NA	NA	NA	NA	NA	NA	NA	NA	NA	NA	NA	NA	NA	NA	NA	NA	NA	NA
Zm00001d000816	NA	NA	NA	NA	NA	NA	NA	NA	NA	NA	NA	NA	NA	NA	NA	NA	NA	NA	NA	NA	NA	NA	NA	NA	NA	NA	NA	NA	NA	NA	NA	NA	NA	NA	NA	NA	NA	NA	NA	NA	NA	NA	NA	NA	NA	NA	NA	NA	NA
Zm00001d000817	NA	NA	NA	NA	NA	NA	NA	NA	NA	NA	NA	NA	NA	NA	NA	NA	NA	NA	NA	NA	NA	NA	NA	NA	NA	NA	NA	NA	NA	NA	NA	NA	NA	NA	NA	NA	NA	NA	NA	NA	NA	NA	NA	NA	NA	NA	NA	NA	NA
Zm00001d000818	NA	NA	NA	NA	NA	NA	NA	NA	NA	NA	NA	NA	NA	NA	NA	NA	NA	NA	NA	NA	NA	NA	NA	NA	NA	NA	NA	NA	NA	NA	NA	NA	NA	NA	NA	NA	NA	NA	NA	NA	NA	NA	NA	NA	NA	NA	NA	NA	NA
Zm00001d000819	NA	NA	NA	NA	NA	NA	NA	NA	NA	NA	NA	NA	NA	NA	NA	NA	NA	NA	NA	NA	NA	NA	NA	NA	NA	NA	NA	NA	NA	NA	NA	NA	NA	NA	NA	NA	NA	NA	NA	NA	NA	NA	NA	NA	NA	NA	NA	NA	NA
Zm00001d000820	NA	NA	NA	NA	NA	NA	NA	NA	NA	NA	NA	NA	NA	NA	NA	NA	NA	NA	NA	NA	NA	NA	NA	NA	NA	NA	NA	NA	NA	NA	NA	NA	NA	NA	NA	NA	NA	NA	NA	NA	NA	NA	NA	NA	NA	NA	NA	NA	NA
Zm00001d000821	NA	NA	NA	NA	NA	NA	NA	NA	NA	NA	NA	NA	NA	NA	NA	NA	NA	NA	NA	NA	NA	NA	NA	NA	NA	NA	NA	NA	NA	NA	NA	NA	NA	NA	NA	NA	NA	NA	NA	NA	NA	NA	NA	NA	NA	NA	NA	NA	NA
Zm00001d000822	NA	NA	NA	NA	NA	NA	NA	NA	NA	NA	NA	NA	NA	NA	NA	NA	NA	NA	NA	NA	NA	NA	NA	NA	NA	NA	NA	NA	NA	NA	NA	NA	NA	NA	NA	NA	NA	NA	NA	NA	NA	NA	NA	NA	NA	NA	NA	NA	NA
Zm00001d000823	NA	NA	NA	NA	NA	NA	NA	NA	NA	NA	NA	NA	NA	NA	NA	NA	NA	NA	NA	NA	NA	NA	NA	NA	NA	NA	NA	NA	NA	NA	NA	NA	NA	NA	NA	NA	NA	NA	NA	NA	NA	NA	NA	NA	2.52065	NA	NA	NA	NA
Zm00001d000824	NA	NA	NA	NA	NA	NA	NA	NA	NA	NA	NA	NA	NA	NA	NA	NA	NA	NA	NA	NA	NA	NA	NA	NA	NA	NA	NA	NA	NA	NA	NA	NA	NA	NA	NA	NA	NA	NA	NA	NA	NA	NA	NA	NA	1.0923	NA	NA	NA	NA
Zm00001d000825	NA	NA	NA	NA	NA	NA	NA	NA	NA	NA	NA	NA	NA	NA	NA	NA	NA	NA	NA	NA	NA	NA	NA	NA	NA	NA	NA	NA	NA	NA	NA	NA	NA	NA	NA	NA	NA	NA	NA	NA	NA	NA	NA	NA	NA	NA	NA	NA	NA
Zm00001d000826	3.64331	2.12464	4.03963	NA	NA	5.79963	NA	NA	NA	NA	NA	NA	NA	NA	NA	NA	NA	NA	1.5798	2.0772	1.02945	4.11107	1.06188	1.61779	1.71981	NA	NA	NA	NA	1.79543	NA	NA	NA	NA	NA	NA	NA	NA	2.59968	1.5778	NA	2.69835	NA	NA	NA	NA	NA	NA	NA
Zm00001d000827	NA	NA	NA	NA	NA	NA	NA	NA	NA	NA	NA	NA	NA	NA	NA	NA	NA	NA	NA	NA	NA	NA	NA	NA	NA	NA	NA	21.3118	NA	3.08614	NA	NA	NA	NA	NA	NA	NA	NA	NA	NA	NA	NA	NA	NA	NA	NA	NA	NA	NA
Zm00001d000828	NA	NA	NA	NA	NA	NA	NA	NA	NA	NA	NA	NA	NA	NA	NA	NA	NA	NA	NA	NA	NA	NA	NA	NA	NA	NA	NA	NA	NA	NA	NA	NA	NA	NA	NA	NA	NA	NA	NA	NA	NA	NA	NA	NA	NA	NA	NA	NA	NA
Zm00001d000829	NA	NA	NA	NA	NA	NA	NA	NA	NA	NA	NA	NA	NA	NA	NA	NA	NA	NA	NA	NA	NA	NA	NA	NA	NA	NA	NA	NA	NA	1.24217	NA	NA	NA	NA	NA	NA	NA	NA	NA	NA	NA	NA	NA	NA	NA	NA	NA	NA	NA
Zm00001d000830	NA	NA	NA	NA	NA	NA	NA	NA	NA	NA	NA	NA	NA	NA	NA	NA	NA	NA	NA	NA	NA	NA	NA	NA	NA	NA	NA	2.07376	NA	1.06466	NA	NA	NA	NA	NA	NA	NA	NA	NA	NA	NA	NA	NA	NA	NA	NA	NA	NA	NA
Zm00001d000831	NA	NA	NA	NA	NA	NA	NA	NA	NA	NA	NA	NA	NA	NA	NA	NA	NA	NA	NA	NA	NA	NA	NA	NA	NA	NA	NA	NA	NA	NA	NA	NA	NA	NA	NA	NA	NA	NA	NA	NA	NA	NA	NA	NA	NA	NA	NA	NA	NA
Zm00001d000832	NA	NA	NA	NA	NA	NA	NA	NA	NA	NA	NA	NA	NA	NA	NA	NA	NA	NA	NA	NA	NA	NA	NA	NA	NA	NA	NA	NA	NA	NA	NA	NA	NA	NA	NA	NA	NA	NA	NA	NA	NA	NA	NA	NA	NA	NA	NA	NA	NA
Zm00001d000833	NA	NA	NA	NA	NA	NA	NA	NA	NA	1.88702	3.15933	2.39162	NA	NA	NA	NA	NA	NA	NA	NA	NA	NA	NA	NA	NA	NA	NA	NA	NA	NA	NA	1.70391	2.26218	1.05555	1.00469	1.00202	NA	NA	NA	NA	NA	NA	NA	NA	NA	NA	NA	NA	NA
Zm00001d000834	NA	NA	NA	NA	NA	NA	NA	NA	NA	NA	NA	NA	NA	NA	NA	NA	NA	NA	NA	NA	NA	NA	NA	NA	NA	NA	NA	2.96491	1.72757	1.19553	NA	NA	NA	NA	NA	NA	NA	NA	NA	NA	NA	NA	NA	NA	NA	NA	NA	NA	NA
Zm00001d000835	NA	NA	NA	NA	NA	NA	NA	NA	NA	NA	NA	NA	NA	NA	NA	NA	NA	NA	NA	NA	NA	NA	NA	NA	NA	NA	NA	NA	NA	NA	NA	NA	NA	NA	NA	NA	NA	NA	NA	NA	NA	NA	NA	NA	NA	NA	NA	NA	NA
Zm00001d000836	NA	NA	NA	NA	NA	NA	NA	NA	NA	NA	NA	NA	NA	NA	NA	NA	NA	NA	NA	NA	NA	NA	NA	NA	NA	NA	NA	NA	NA	NA	NA	NA	NA	NA	NA	NA	NA	NA	NA	NA	NA	NA	NA	NA	NA	NA	NA	NA	NA
Zm00001d000837	NA	NA	NA	NA	NA	NA	NA	NA	NA	NA	NA	NA	NA	NA	NA	NA	NA	NA	NA	NA	NA	NA	NA	NA	NA	NA	NA	NA	NA	NA	NA	NA	NA	NA	NA	NA	NA	NA	NA	NA	NA	NA	NA	NA	NA	NA	NA	NA	NA
Zm00001d000838	NA	NA	NA	NA	NA	NA	NA	NA	NA	NA	NA	NA	2.56153	NA	2.5011	5.80359	1.02249	1.52811	NA	NA	NA	NA	NA	NA	NA	NA	NA	16.3198	3.62229	20.0956	NA	NA	NA	NA	NA	NA	NA	NA	NA	NA	NA	NA	NA	NA	NA	NA	NA	NA	NA
Zm00001d000839	NA	NA	NA	NA	NA	NA	NA	NA	NA	NA	NA	NA	NA	NA	NA	NA	NA	NA	NA	NA	NA	NA	NA	NA	NA	NA	NA	NA	NA	NA	NA	NA	NA	NA	NA	NA	NA	NA	NA	NA	NA	NA	NA	NA	NA	NA	NA	NA	NA
Zm00001d000840	NA	NA	NA	NA	1.28269	NA	NA	NA	NA	NA	NA	NA	NA	NA	NA	1.55132	2.59433	NA	NA	NA	NA	13.9312	19.3873	21.2576	12.8591	3.71788	3.52203	23.4281	50.8991	99.1922	NA	NA	NA	NA	NA	NA	NA	NA	3.59575	NA	NA	5.97156	NA	NA	4.30771	NA	NA	NA	1.02878
Zm00001d000841	NA	NA	NA	NA	NA	NA	NA	NA	NA	NA	NA	NA	NA	NA	NA	NA	NA	NA	NA	NA	NA	NA	NA	NA	NA	NA	NA	NA	NA	NA	NA	NA	NA	NA	NA	NA	NA	NA	NA	NA	NA	NA	NA	NA	NA	NA	NA	NA	NA
Zm00001d000842	NA	NA	NA	NA	NA	NA	NA	NA	NA	13.5514	12.5684	15.9547	7.62857	7.0682	6.15129	5.79216	5.96088	9.32612	12.6457	11.9849	9.04971	8.49225	9.45957	10.1301	9.67146	8.32886	6.6925	5.18063	4.21358	8.00774	4.92125	6.29213	6.47924	5.90511	5.80184	7.68767	8.21541	10.6843	8.83841	10.2732	15.775	7.08362	9.44864	9.80118	8.54446	6.83464	6.44904	9.50184	6.81808
Zm00001d000843	5.16176	5.26903	5.04348	7.19208	5.42225	4.44598	8.41889	9.75413	7.22748	7.6428	6.84337	6.36544	8.81256	4.99649	8.15534	7.69781	6.56343	5.95549	4.6023	4.4122	4.63446	3.05328	4.14043	4.84367	3.75726	4.82453	5.95219	7.76143	6.26596	7.22101	7.74334	7.09526	6.47353	4.17361	5.21526	6.79526	4.37308	1.63462	7.24042	4.66796	3.75473	5.51117	3.92327	2.56267	3.9756	2.68603	2.76856	2.69355	2.41683
Zm00001d000844	NA	NA	NA	NA	NA	NA	NA	NA	NA	NA	NA	NA	NA	NA	NA	NA	NA	NA	NA	NA	NA	NA	NA	NA	NA	NA	NA	NA	NA	NA	NA	NA	NA	NA	NA	NA	NA	NA	NA	NA	NA	NA	NA	NA	NA	NA	NA	NA	NA
Zm00001d000845	NA	NA	NA	NA	NA	NA	NA	NA	NA	NA	NA	NA	NA	NA	NA	NA	NA	NA	NA	NA	NA	NA	NA	NA	NA	NA	NA	NA	NA	NA	NA	NA	NA	NA	NA	NA	NA	NA	NA	NA	NA	NA	NA	NA	NA	NA	NA	NA	NA
Zm00001d000846	NA	NA	NA	NA	NA	NA	NA	NA	NA	NA	NA	NA	NA	NA	NA	NA	NA	NA	NA	NA	NA	NA	NA	NA	NA	NA	NA	NA	NA	NA	NA	NA	NA	NA	NA	NA	NA	NA	NA	NA	NA	NA	NA	NA	NA	NA	NA	NA	NA
Zm00001d000847	1.46298	NA	1.32118	NA	NA	NA	NA	NA	NA	NA	NA	NA	NA	NA	NA	NA	NA	NA	NA	NA	NA	NA	NA	NA	NA	NA	NA	NA	NA	NA	NA	NA	NA	NA	NA	NA	NA	NA	NA	NA	NA	NA	NA	NA	NA	NA	NA	NA	NA
Zm00001d000848	NA	NA	NA	NA	NA	NA	NA	NA	NA	NA	NA	NA	NA	NA	NA	NA	NA	NA	NA	NA	NA	NA	NA	NA	NA	NA	NA	NA	NA	NA	NA	NA	NA	NA	NA	NA	NA	NA	NA	NA	NA	NA	NA	NA	1.62804	NA	NA	NA	NA
Zm00001d000849	NA	NA	NA	NA	NA	NA	NA	NA	NA	NA	NA	NA	NA	NA	NA	NA	NA	NA	NA	NA	NA	1.47592	NA	1.04545	7.66612	7.72015	6.66048	22.0887	6.9238	22.7187	NA	NA	NA	NA	NA	NA	1.06808	2.14925	6.96878	NA	4.32474	6.58745	NA	1.32147	4.47247	1.24967	NA	1.36035	1.38857
Zm00001d000850	NA	NA	NA	NA	NA	NA	NA	NA	NA	NA	NA	NA	NA	NA	NA	NA	NA	NA	NA	NA	NA	NA	NA	NA	NA	NA	NA	NA	NA	NA	NA	NA	NA	NA	NA	NA	NA	NA	NA	NA	NA	NA	NA	NA	NA	NA	NA	NA	NA
Zm00001d000851	NA	NA	NA	NA	NA	NA	NA	NA	NA	NA	NA	NA	NA	NA	NA	NA	NA	NA	NA	NA	NA	NA	NA	NA	NA	NA	NA	NA	NA	NA	NA	NA	NA	NA	NA	NA	NA	NA	NA	NA	NA	NA	NA	NA	NA	NA	NA	NA	NA
Zm00001d000852	NA	NA	NA	NA	NA	NA	NA	NA	NA	NA	NA	NA	NA	NA	NA	NA	NA	NA	NA	NA	NA	NA	NA	NA	NA	NA	NA	NA	NA	NA	NA	NA	NA	NA	NA	NA	NA	NA	NA	NA	NA	NA	NA	NA	NA	NA	NA	NA	NA
Zm00001d000853	12.3224	10.273	9.30106	5.52341	3.97913	3.11579	2.66594	2.52015	3.18234	29.6702	25.066	26.6423	25.9918	18.0743	30.5322	15.1867	8.18315	10.5771	16.79	18.018	16.4338	18.2751	11.8281	15.0859	20.4149	10.6213	15.0091	24.9466	15.3866	13.8715	18.402	19.2425	24.8077	23.1888	18.4419	17.4846	14.2723	2.42911	2.47955	14.0081	2.98983	1.19491	12.2029	3.05601	NA	1.63036	1.52376	NA	2.35631
Zm00001d000854	NA	NA	NA	NA	NA	NA	NA	NA	NA	NA	NA	NA	NA	NA	NA	NA	NA	NA	NA	NA	NA	NA	NA	NA	NA	NA	NA	NA	NA	NA	1.02317	NA	NA	NA	NA	NA	NA	NA	NA	NA	NA	NA	NA	NA	NA	NA	NA	NA	NA
Zm00001d000855	NA	NA	NA	NA	NA	NA	NA	NA	NA	NA	NA	NA	NA	NA	NA	NA	NA	NA	NA	NA	NA	NA	NA	NA	NA	NA	NA	NA	NA	NA	NA	NA	NA	NA	NA	NA	NA	NA	NA	NA	NA	NA	NA	NA	NA	NA	NA	NA	NA
Zm00001d000856	NA	NA	NA	NA	NA	NA	NA	NA	NA	NA	NA	NA	NA	NA	NA	NA	NA	NA	NA	NA	NA	NA	NA	NA	NA	NA	NA	NA	NA	NA	NA	NA	NA	NA	NA	NA	NA	NA	NA	NA	NA	NA	NA	NA	NA	NA	NA	NA	NA
Zm00001d000857	NA	NA	NA	NA	NA	NA	NA	NA	NA	NA	NA	NA	NA	NA	NA	NA	NA	NA	NA	NA	NA	NA	NA	NA	NA	NA	NA	NA	NA	NA	NA	NA	NA	NA	NA	NA	NA	NA	NA	NA	NA	NA	NA	NA	NA	NA	NA	NA	NA
Zm00001d000858	NA	NA	NA	NA	NA	NA	NA	NA	NA	NA	NA	NA	NA	NA	NA	NA	NA	NA	NA	NA	NA	NA	NA	NA	NA	NA	NA	NA	NA	NA	NA	NA	NA	NA	NA	NA	NA	NA	NA	NA	NA	NA	NA	NA	NA	NA	NA	NA	NA
Zm00001d000859	NA	NA	NA	NA	NA	NA	NA	NA	NA	NA	NA	NA	NA	NA	NA	NA	NA	NA	NA	NA	NA	NA	NA	NA	NA	NA	NA	NA	NA	NA	NA	NA	NA	NA	NA	NA	NA	NA	NA	NA	NA	NA	NA	NA	NA	NA	NA	NA	NA
Zm00001d000860	NA	NA	NA	NA	NA	NA	NA	NA	NA	NA	NA	NA	NA	NA	NA	NA	NA	NA	NA	NA	NA	NA	NA	NA	NA	NA	NA	NA	NA	NA	NA	NA	NA	NA	NA	NA	NA	NA	NA	NA	NA	NA	NA	NA	NA	NA	NA	NA	NA
Zm00001d000861	NA	NA	NA	NA	NA	NA	NA	NA	NA	NA	NA	NA	NA	NA	NA	NA	NA	NA	NA	NA	NA	NA	NA	NA	NA	NA	NA	NA	NA	NA	1.00858	NA	1.27936	NA	NA	NA	NA	NA	NA	NA	NA	NA	NA	NA	NA	NA	NA	NA	NA
Zm00001d000862	NA	NA	NA	NA	NA	NA	NA	NA	NA	NA	NA	NA	NA	NA	NA	NA	NA	NA	NA	NA	NA	NA	NA	NA	NA	NA	NA	NA	NA	NA	1.73516	NA	NA	NA	NA	NA	NA	NA	NA	NA	NA	NA	NA	NA	NA	NA	NA	NA	NA
Zm00001d000863	NA	NA	NA	NA	NA	NA	NA	NA	NA	NA	NA	NA	NA	NA	NA	NA	NA	NA	NA	NA	NA	NA	NA	NA	NA	NA	NA	NA	NA	NA	NA	NA	NA	NA	NA	NA	NA	NA	NA	NA	NA	NA	NA	NA	NA	NA	NA	NA	NA
Zm00001d000864	NA	NA	NA	NA	NA	NA	NA	NA	NA	NA	NA	NA	NA	NA	NA	NA	NA	NA	NA	NA	NA	NA	NA	NA	NA	NA	NA	NA	NA	NA	NA	NA	NA	NA	NA	NA	NA	NA	NA	NA	NA	NA	NA	NA	NA	NA	NA	NA	NA
Zm00001d000865	NA	NA	NA	NA	NA	NA	NA	NA	NA	NA	NA	NA	NA	NA	NA	NA	NA	NA	NA	NA	NA	NA	NA	NA	NA	NA	NA	NA	NA	NA	NA	NA	NA	NA	NA	NA	NA	NA	NA	NA	NA	NA	NA	NA	NA	NA	NA	NA	NA
Zm00001d000866	NA	NA	NA	NA	NA	NA	NA	NA	NA	NA	NA	NA	1.59063	NA	NA	2.12632	2.29768	2.86156	NA	NA	NA	NA	NA	NA	NA	NA	NA	NA	NA	NA	NA	NA	NA	NA	NA	NA	NA	NA	NA	NA	NA	NA	NA	NA	NA	NA	NA	NA	NA
Zm00001d000867	NA	NA	NA	NA	NA	NA	NA	NA	NA	NA	NA	NA	NA	NA	NA	NA	NA	NA	NA	NA	NA	NA	NA	NA	NA	NA	NA	NA	NA	NA	NA	NA	NA	NA	NA	NA	NA	NA	NA	NA	NA	NA	NA	NA	NA	NA	NA	NA	NA
Zm00001d000868	NA	NA	NA	NA	NA	NA	NA	NA	NA	NA	NA	NA	NA	NA	NA	NA	NA	NA	NA	NA	NA	NA	NA	NA	NA	NA	NA	NA	NA	NA	NA	NA	NA	NA	NA	NA	NA	NA	NA	NA	NA	NA	NA	NA	NA	NA	NA	NA	NA
Zm00001d000869	NA	NA	NA	NA	NA	NA	NA	NA	NA	NA	NA	NA	NA	NA	NA	NA	NA	NA	NA	NA	NA	NA	NA	NA	NA	NA	NA	NA	NA	NA	NA	NA	NA	NA	NA	NA	NA	NA	NA	NA	NA	NA	NA	NA	NA	NA	NA	NA	NA
Zm00001d000870	NA	NA	NA	NA	NA	NA	NA	NA	NA	NA	NA	NA	NA	NA	NA	NA	NA	NA	NA	NA	NA	NA	NA	NA	NA	NA	NA	NA	NA	NA	NA	NA	NA	NA	NA	NA	NA	NA	NA	NA	NA	NA	NA	NA	NA	NA	NA	NA	NA
Zm00001d000871	NA	NA	NA	NA	NA	2.51536	NA	NA	NA	NA	NA	NA	NA	NA	NA	NA	NA	NA	NA	NA	1.33945	NA	1.84186	4.9107	4.4754	6.21653	7.88712	NA	NA	NA	NA	NA	NA	NA	NA	1.07464	3.58355	2.29056	2.25462	7.52468	5.96319	1.56013	6.6735	7.98982	NA	1.25784	1.93975	2.52785	1.29014
Zm00001d000872	NA	NA	NA	NA	NA	NA	NA	NA	NA	NA	NA	NA	NA	NA	NA	NA	NA	NA	NA	NA	NA	NA	NA	NA	NA	NA	NA	NA	NA	NA	NA	NA	NA	NA	NA	NA	NA	NA	NA	NA	NA	NA	NA	NA	NA	NA	NA	NA	NA
Zm00001d000873	NA	NA	NA	NA	NA	NA	NA	NA	NA	NA	NA	NA	NA	NA	NA	NA	NA	NA	NA	NA	NA	NA	NA	NA	NA	NA	NA	NA	NA	NA	NA	NA	NA	NA	NA	NA	NA	NA	NA	NA	NA	NA	NA	NA	NA	NA	NA	NA	NA
Zm00001d000874	NA	NA	NA	NA	NA	NA	NA	NA	NA	NA	NA	NA	NA	NA	NA	NA	NA	NA	NA	NA	NA	NA	NA	NA	NA	NA	NA	6.8047	NA	1.82923	NA	NA	NA	NA	NA	NA	NA	NA	NA	NA	NA	NA	NA	NA	NA	NA	NA	NA	NA
Zm00001d000875	NA	NA	NA	NA	NA	NA	NA	NA	NA	NA	NA	NA	NA	NA	NA	NA	NA	NA	NA	NA	NA	NA	NA	NA	NA	NA	NA	NA	NA	NA	NA	NA	NA	NA	NA	NA	NA	NA	NA	NA	NA	NA	NA	NA	NA	NA	NA	NA	NA
Zm00001d000876	NA	NA	NA	NA	NA	NA	NA	NA	NA	NA	NA	NA	NA	NA	NA	NA	NA	NA	NA	NA	NA	NA	NA	NA	NA	NA	NA	NA	NA	NA	NA	NA	NA	NA	NA	NA	NA	NA	NA	NA	NA	NA	NA	NA	NA	NA	NA	NA	NA
Zm00001d000877	NA	NA	NA	NA	NA	NA	NA	NA	NA	NA	NA	NA	NA	NA	NA	NA	NA	NA	NA	NA	NA	NA	NA	NA	NA	NA	NA	NA	NA	NA	NA	NA	NA	NA	NA	NA	NA	NA	NA	NA	NA	NA	NA	NA	NA	NA	NA	NA	NA
Zm00001d000878	NA	NA	NA	NA	NA	NA	NA	NA	NA	NA	NA	NA	NA	NA	NA	NA	NA	NA	NA	NA	NA	NA	NA	NA	NA	NA	NA	NA	NA	NA	NA	NA	NA	NA	NA	NA	NA	NA	NA	NA	NA	NA	NA	NA	NA	NA	NA	NA	NA
Zm00001d000879	NA	NA	NA	NA	NA	NA	NA	NA	NA	NA	NA	NA	NA	NA	NA	NA	NA	NA	NA	NA	NA	NA	NA	NA	NA	NA	NA	NA	NA	NA	NA	NA	NA	NA	NA	NA	NA	NA	NA	NA	NA	NA	NA	NA	NA	NA	NA	NA	NA
Zm00001d000880	NA	NA	NA	NA	NA	NA	NA	NA	NA	NA	NA	NA	NA	NA	NA	NA	NA	NA	NA	NA	NA	NA	NA	NA	NA	NA	NA	NA	NA	NA	NA	NA	NA	NA	NA	NA	NA	NA	NA	NA	NA	NA	NA	NA	NA	NA	NA	NA	NA
Zm00001d000881	NA	NA	NA	NA	NA	NA	NA	NA	NA	NA	NA	NA	NA	NA	NA	NA	NA	NA	NA	NA	NA	NA	NA	NA	NA	NA	NA	NA	NA	NA	NA	NA	NA	NA	NA	NA	NA	NA	NA	NA	NA	NA	NA	NA	NA	NA	NA	NA	NA
Zm00001d000882	NA	NA	NA	NA	NA	NA	NA	NA	NA	NA	NA	NA	NA	NA	NA	NA	NA	NA	NA	NA	NA	NA	NA	NA	NA	NA	NA	NA	NA	NA	NA	NA	NA	NA	NA	NA	NA	NA	NA	NA	NA	NA	NA	NA	NA	NA	NA	NA	NA
Zm00001d000884	NA	NA	NA	NA	NA	NA	NA	NA	NA	NA	NA	NA	NA	NA	NA	NA	NA	NA	NA	NA	NA	NA	NA	NA	NA	NA	NA	NA	NA	NA	NA	NA	NA	NA	NA	NA	NA	NA	NA	NA	NA	NA	NA	NA	NA	NA	NA	NA	NA
Zm00001d000885	NA	NA	NA	NA	NA	NA	NA	NA	NA	NA	NA	NA	NA	NA	NA	NA	NA	NA	NA	NA	NA	NA	NA	NA	NA	NA	NA	NA	NA	NA	NA	NA	NA	NA	NA	NA	NA	NA	NA	NA	NA	NA	NA	NA	NA	NA	NA	NA	NA
Zm00001d000886	NA	NA	NA	NA	NA	NA	NA	NA	NA	NA	NA	NA	NA	NA	NA	NA	NA	NA	NA	NA	NA	NA	NA	NA	NA	NA	NA	NA	NA	NA	NA	NA	NA	NA	NA	NA	NA	NA	NA	NA	NA	NA	NA	NA	NA	NA	NA	NA	NA
Zm00001d000887	NA	NA	NA	NA	NA	NA	NA	NA	NA	NA	NA	NA	NA	NA	NA	NA	NA	NA	NA	NA	NA	NA	NA	NA	NA	NA	NA	NA	NA	NA	NA	NA	NA	NA	NA	NA	NA	NA	NA	NA	NA	NA	NA	NA	NA	NA	NA	NA	NA
Zm00001d000888	NA	NA	NA	NA	NA	NA	NA	NA	NA	NA	NA	NA	NA	NA	NA	NA	NA	NA	NA	NA	NA	NA	NA	NA	NA	NA	NA	14.1188	5.99499	7.26546	NA	NA	NA	NA	NA	NA	NA	NA	NA	NA	NA	NA	NA	NA	NA	NA	NA	NA	NA
Zm00001d000889	NA	NA	NA	NA	NA	NA	NA	NA	NA	NA	NA	NA	NA	NA	NA	NA	NA	NA	NA	NA	NA	NA	NA	NA	NA	NA	NA	NA	NA	NA	NA	NA	NA	NA	NA	NA	NA	NA	NA	NA	NA	NA	NA	NA	NA	NA	NA	NA	NA
Zm00001d000890	NA	NA	NA	NA	NA	NA	NA	NA	NA	NA	NA	NA	NA	NA	NA	NA	NA	NA	NA	NA	NA	NA	NA	NA	NA	NA	NA	NA	NA	NA	NA	NA	NA	NA	NA	NA	NA	NA	NA	NA	NA	NA	NA	NA	NA	NA	NA	NA	NA
Zm00001d000891	NA	NA	NA	NA	NA	NA	NA	NA	NA	NA	NA	NA	NA	NA	NA	NA	NA	NA	NA	NA	NA	NA	NA	NA	NA	NA	NA	NA	NA	NA	NA	NA	NA	NA	NA	NA	NA	NA	NA	NA	NA	NA	NA	NA	NA	NA	NA	NA	NA
Zm00001d000892	NA	NA	NA	1.71451	1.17633	1.65786	NA	NA	NA	NA	NA	NA	NA	NA	NA	NA	NA	NA	NA	NA	NA	NA	NA	NA	2.07572	2.27365	2.07695	NA	NA	NA	NA	NA	NA	NA	NA	NA	NA	NA	1.64922	NA	2.40185	1.25533	NA	1.02158	1.48183	NA	NA	NA	1.32121
Zm00001d000893	NA	NA	NA	NA	NA	NA	NA	NA	NA	NA	NA	NA	NA	NA	NA	NA	NA	NA	NA	NA	NA	NA	NA	NA	NA	NA	NA	NA	NA	NA	NA	NA	NA	NA	NA	NA	NA	NA	NA	NA	NA	NA	NA	NA	NA	NA	NA	NA	NA
Zm00001d000894	NA	NA	NA	NA	NA	NA	NA	NA	NA	NA	NA	NA	NA	NA	NA	NA	NA	NA	NA	NA	NA	NA	NA	NA	NA	NA	NA	NA	NA	NA	NA	NA	NA	NA	NA	NA	NA	NA	NA	NA	NA	NA	NA	NA	NA	NA	NA	NA	NA
Zm00001d000895	26.4679	31.503	23.4029	6.06415	8.20574	7.07945	13.6862	13.8156	13.5604	7.0732	6.54036	5.96255	10.2458	7.87453	7.42336	4.79312	5.39519	5.64418	5.21821	7.07883	8.3828	2.16178	2.58096	2.26855	5.95592	3.1829	2.89054	6.043	2.2191	3.19292	3.56338	2.89928	7.85551	4.14175	4.59439	4.23244	4.17175	NA	1.41766	3.42503	1.60862	1.42942	4.60861	1.50554	NA	NA	NA	NA	NA
Zm00001d000896	NA	NA	NA	NA	NA	NA	NA	NA	NA	NA	NA	NA	1.32592	NA	NA	1.24292	NA	NA	NA	NA	NA	NA	NA	NA	NA	NA	NA	NA	NA	NA	NA	NA	NA	NA	1.0872	NA	NA	NA	NA	NA	NA	NA	NA	NA	NA	NA	NA	NA	NA
Zm00001d000897	NA	NA	NA	NA	NA	NA	NA	NA	NA	NA	NA	NA	NA	NA	NA	NA	NA	NA	NA	NA	NA	NA	NA	NA	NA	NA	NA	NA	NA	NA	NA	NA	NA	NA	NA	NA	NA	NA	NA	NA	NA	NA	NA	NA	NA	NA	NA	NA	NA
Zm00001d000898	NA	NA	NA	NA	NA	NA	NA	NA	NA	NA	NA	NA	NA	NA	NA	NA	NA	NA	NA	NA	NA	NA	NA	NA	NA	NA	NA	NA	NA	NA	NA	NA	NA	NA	NA	NA	NA	NA	NA	NA	NA	NA	NA	NA	NA	NA	NA	NA	NA
Zm00001d000899	16.024	13.4631	18.9385	5.52228	10.2031	8.17999	NA	4.21076	3.23947	12.1185	9.5077	7.86434	8.68965	NA	3.74575	3.86222	4.95245	4.9247	6.56232	14.9251	8.84885	7.48502	2.99133	15.7622	5.80336	7.34643	5.69994	79.3942	9.52559	5.20107	8.33742	18.7957	5.92361	15.9105	3.70546	7.12254	4.78553	2.55	12.1232	3.07729	4.42824	2.38803	5.36604	4.03347	3.09651	2.88457	2.39717	1.35906	3.57985
Zm00001d000900	NA	NA	NA	NA	NA	NA	NA	NA	NA	NA	NA	NA	NA	NA	NA	NA	NA	NA	NA	NA	NA	NA	NA	NA	NA	NA	NA	NA	NA	NA	NA	NA	NA	NA	NA	NA	NA	NA	NA	NA	NA	NA	NA	NA	NA	NA	NA	NA	NA
Zm00001d000901	NA	NA	NA	NA	NA	NA	NA	NA	NA	NA	NA	NA	NA	NA	NA	NA	NA	NA	NA	NA	NA	NA	NA	NA	NA	NA	NA	NA	NA	NA	NA	NA	NA	NA	NA	NA	NA	NA	NA	NA	NA	NA	NA	NA	NA	NA	NA	NA	NA
Zm00001d000902	NA	NA	NA	NA	NA	NA	NA	NA	NA	NA	NA	NA	NA	NA	NA	NA	NA	NA	NA	NA	NA	NA	NA	NA	NA	NA	NA	NA	NA	NA	NA	NA	NA	NA	NA	NA	NA	NA	NA	NA	NA	NA	NA	NA	NA	NA	NA	NA	NA
Zm00001d000903	NA	NA	NA	NA	NA	NA	NA	NA	NA	2.06606	1.66014	2.12444	2.33662	1.66395	1.94332	1.67543	1.1079	1.2966	NA	1.225	NA	NA	NA	NA	1.13968	NA	NA	NA	1.13355	1.36478	1.91739	1.96106	2.65833	1.67807	1.5602	2.28064	NA	NA	NA	NA	NA	NA	NA	NA	NA	NA	NA	NA	NA
Zm00001d000904	NA	NA	NA	NA	NA	NA	NA	NA	NA	1.12211	1.447	1.44731	1.1628	1.30075	1.99589	1.65369	NA	NA	NA	NA	NA	NA	NA	NA	NA	NA	NA	NA	NA	NA	1.09176	1.36749	1.65703	1.03603	NA	NA	NA	NA	NA	NA	NA	NA	NA	NA	NA	NA	NA	NA	NA
Zm00001d000905	1.00796	NA	NA	NA	NA	NA	NA	NA	NA	2.11631	4.38414	1.48552	2.86001	2.76877	3.7868	3.38548	2.5316	1.87372	1.69919	2.96003	2.13991	2.7499	1.49111	1.39287	1.59712	NA	1.05279	1.28101	NA	1.44483	3.20102	3.33791	3.67434	2.53524	1.74326	2.00471	NA	NA	NA	NA	NA	NA	NA	NA	NA	NA	NA	NA	NA
Zm00001d000906	1.32548	NA	NA	NA	NA	NA	NA	NA	NA	NA	NA	NA	NA	NA	NA	NA	NA	NA	NA	1.02861	NA	NA	NA	NA	NA	NA	NA	NA	NA	NA	NA	NA	NA	NA	NA	NA	NA	NA	NA	NA	NA	NA	NA	NA	NA	NA	NA	NA	NA
Zm00001d000907	NA	NA	NA	NA	NA	NA	NA	NA	NA	NA	NA	NA	NA	NA	NA	NA	NA	NA	NA	NA	NA	NA	NA	NA	NA	NA	NA	NA	NA	NA	NA	NA	NA	NA	NA	NA	NA	NA	NA	NA	NA	NA	NA	NA	NA	NA	NA	NA	NA
Zm00001d000908	NA	NA	NA	NA	NA	NA	NA	NA	NA	NA	NA	NA	NA	NA	NA	NA	NA	NA	NA	NA	NA	NA	NA	NA	NA	NA	NA	NA	NA	NA	NA	NA	NA	NA	NA	NA	NA	NA	NA	NA	NA	NA	NA	NA	NA	NA	NA	NA	NA
Zm00001d000909	NA	NA	NA	9.72282	3.75238	5.34188	NA	NA	NA	NA	NA	NA	NA	NA	NA	NA	NA	NA	12.2712	8.65007	12.0737	36.0507	49.2288	51.0921	NA	NA	NA	1.50378	2.72911	6.72513	NA	NA	NA	NA	NA	NA	NA	NA	56.4348	1.15948	NA	52.1786	NA	1.55177	48.2239	5.87005	6.85784	8.66889	14.5046
Zm00001d000910	NA	NA	NA	NA	NA	NA	NA	NA	NA	NA	NA	NA	NA	NA	NA	NA	NA	NA	NA	NA	NA	NA	NA	NA	NA	NA	NA	NA	NA	NA	NA	NA	NA	NA	NA	NA	NA	NA	NA	NA	NA	NA	NA	NA	NA	NA	NA	NA	NA
Zm00001d000911	NA	NA	NA	NA	NA	NA	NA	NA	NA	NA	NA	NA	NA	NA	NA	NA	NA	NA	NA	NA	NA	NA	NA	1.52253	NA	NA	1.2838	NA	3.49474	4.22459	NA	NA	NA	NA	NA	NA	NA	NA	NA	NA	NA	NA	NA	NA	NA	NA	NA	NA	NA
Zm00001d000912	NA	NA	NA	NA	NA	NA	NA	NA	NA	NA	NA	NA	NA	NA	NA	NA	NA	NA	NA	NA	NA	NA	NA	NA	NA	NA	NA	NA	NA	NA	NA	NA	NA	NA	NA	NA	NA	NA	NA	NA	NA	NA	NA	NA	NA	NA	NA	NA	NA
Zm00001d000913	NA	NA	NA	NA	NA	NA	NA	NA	NA	NA	NA	NA	NA	NA	NA	NA	NA	NA	NA	NA	NA	NA	NA	NA	NA	NA	NA	NA	NA	NA	NA	NA	NA	NA	NA	NA	NA	NA	NA	NA	NA	NA	NA	NA	NA	NA	NA	NA	NA
Zm00001d000914	NA	NA	NA	NA	NA	NA	NA	NA	NA	NA	NA	NA	NA	NA	NA	NA	NA	NA	2.56369	6.37809	2.42618	NA	NA	NA	NA	NA	NA	NA	NA	NA	1.07717	NA	NA	NA	NA	NA	NA	NA	NA	NA	NA	NA	NA	NA	NA	NA	NA	NA	NA
Zm00001d000915	NA	NA	NA	NA	NA	NA	NA	NA	NA	NA	NA	NA	NA	NA	NA	NA	NA	NA	1.20397	4.20295	NA	NA	NA	NA	NA	NA	NA	NA	NA	NA	1.5368	NA	NA	NA	NA	NA	NA	NA	1.97154	NA	NA	1.7907	NA	NA	NA	NA	NA	NA	NA
Zm00001d000916	NA	NA	NA	NA	NA	NA	NA	NA	NA	NA	NA	NA	NA	NA	NA	NA	NA	NA	NA	NA	NA	NA	NA	NA	NA	NA	NA	NA	NA	NA	NA	NA	NA	NA	NA	NA	NA	NA	NA	NA	NA	NA	NA	NA	NA	NA	NA	NA	NA
Zm00001d000917	NA	NA	NA	NA	NA	NA	NA	NA	NA	NA	NA	NA	NA	NA	NA	NA	NA	NA	NA	NA	NA	NA	NA	NA	NA	NA	NA	NA	NA	NA	NA	NA	NA	NA	NA	NA	NA	NA	NA	NA	NA	NA	NA	NA	NA	NA	NA	NA	NA
Zm00001d000918	NA	NA	NA	NA	NA	NA	NA	NA	NA	NA	NA	NA	NA	NA	NA	NA	NA	NA	NA	NA	NA	NA	NA	NA	NA	NA	NA	NA	NA	NA	NA	NA	NA	NA	NA	NA	NA	NA	NA	NA	NA	NA	NA	NA	NA	NA	NA	NA	NA
Zm00001d000919	NA	NA	NA	1.0337	1.06384	2.49832	NA	NA	NA	NA	NA	NA	NA	NA	NA	NA	NA	NA	NA	1.48766	NA	NA	NA	NA	3.45728	2.56999	3.56497	5.96735	5.67404	8.12092	2.05263	1.55323	NA	NA	2.55083	NA	NA	NA	84.8408	NA	NA	54.3931	NA	1.09986	57.135	7.90415	7.98355	6.13094	7.53819
Zm00001d000920	NA	NA	NA	NA	NA	NA	NA	NA	NA	NA	NA	NA	NA	NA	NA	NA	NA	NA	NA	NA	NA	2.75623	3.10227	3.20228	NA	NA	NA	8.82537	8.66263	5.95603	NA	NA	NA	NA	NA	NA	NA	NA	NA	NA	NA	NA	NA	NA	NA	NA	NA	NA	NA
Zm00001d000921	NA	NA	NA	NA	NA	NA	NA	NA	NA	NA	NA	NA	NA	NA	NA	NA	NA	NA	NA	NA	NA	NA	NA	NA	NA	NA	NA	NA	2.29525	NA	NA	NA	NA	NA	NA	NA	NA	NA	NA	NA	NA	NA	NA	NA	NA	NA	NA	NA	NA
Zm00001d000922	NA	NA	NA	NA	NA	NA	NA	NA	NA	NA	NA	NA	NA	NA	NA	NA	NA	NA	NA	NA	NA	NA	NA	NA	NA	NA	NA	NA	NA	NA	NA	NA	NA	NA	NA	NA	NA	NA	NA	NA	NA	NA	NA	NA	NA	NA	NA	NA	NA
Zm00001d000923	NA	NA	NA	NA	NA	NA	NA	NA	NA	NA	NA	NA	NA	NA	NA	NA	NA	NA	NA	NA	NA	NA	NA	NA	NA	NA	NA	NA	NA	NA	NA	NA	NA	NA	NA	NA	NA	NA	NA	NA	NA	NA	NA	NA	NA	NA	NA	NA	NA
Zm00001d000924	NA	NA	NA	NA	NA	NA	NA	NA	NA	NA	NA	NA	NA	NA	NA	NA	NA	NA	NA	NA	NA	NA	NA	NA	NA	NA	NA	NA	NA	NA	NA	NA	NA	NA	NA	NA	NA	NA	NA	NA	NA	NA	NA	NA	NA	NA	NA	NA	NA
Zm00001d000925	NA	NA	NA	NA	NA	NA	NA	NA	NA	NA	NA	NA	NA	NA	NA	NA	NA	NA	NA	NA	NA	NA	NA	NA	NA	NA	NA	NA	NA	NA	NA	NA	NA	NA	NA	NA	NA	NA	NA	NA	NA	NA	NA	NA	1.05592	NA	NA	NA	NA
Zm00001d000926	NA	NA	NA	NA	NA	NA	NA	NA	NA	NA	NA	NA	NA	NA	NA	NA	NA	NA	NA	NA	NA	NA	NA	NA	NA	NA	NA	NA	NA	NA	NA	NA	NA	NA	NA	NA	NA	NA	NA	NA	NA	NA	NA	NA	NA	NA	NA	NA	NA
Zm00001d000927	NA	NA	NA	NA	NA	NA	NA	NA	NA	NA	NA	NA	NA	NA	NA	NA	NA	NA	NA	NA	NA	NA	NA	NA	NA	NA	NA	NA	NA	NA	NA	NA	NA	NA	NA	NA	NA	NA	NA	NA	NA	NA	NA	NA	NA	NA	NA	NA	NA
Zm00001d000928	NA	NA	NA	NA	NA	NA	NA	NA	NA	NA	NA	NA	NA	NA	NA	NA	NA	NA	NA	NA	NA	NA	NA	NA	NA	NA	NA	NA	NA	NA	NA	NA	NA	NA	NA	NA	NA	NA	NA	NA	NA	NA	NA	NA	NA	NA	NA	NA	NA
Zm00001d000929	NA	NA	NA	NA	NA	NA	NA	NA	NA	NA	NA	NA	NA	NA	NA	NA	NA	NA	NA	NA	NA	NA	NA	NA	NA	NA	NA	NA	NA	NA	NA	NA	NA	NA	NA	NA	NA	NA	NA	NA	NA	NA	NA	NA	NA	NA	NA	NA	NA
Zm00001d000930	NA	NA	NA	NA	NA	NA	NA	NA	NA	NA	NA	NA	NA	NA	NA	NA	1.38437	NA	NA	4.18156	1.77954	2.36672	1.63018	2.79406	1.3213	1.37551	NA	NA	3.13279	1.3794	NA	NA	NA	NA	NA	NA	NA	NA	NA	NA	NA	NA	NA	NA	NA	NA	NA	NA	NA
Zm00001d000931	NA	NA	NA	NA	NA	NA	NA	NA	NA	NA	NA	NA	NA	NA	NA	NA	NA	NA	NA	NA	NA	NA	NA	NA	NA	NA	NA	NA	NA	NA	NA	NA	NA	NA	NA	NA	NA	NA	NA	NA	NA	NA	NA	NA	NA	NA	NA	NA	NA
Zm00001d000932	NA	NA	NA	NA	NA	NA	NA	NA	NA	NA	NA	NA	NA	NA	NA	NA	NA	NA	NA	NA	NA	NA	NA	NA	NA	NA	NA	NA	NA	NA	NA	NA	NA	NA	NA	NA	NA	NA	NA	NA	NA	NA	NA	NA	NA	NA	NA	NA	NA
Zm00001d000933	NA	NA	NA	NA	NA	NA	NA	NA	NA	NA	NA	NA	NA	NA	NA	NA	NA	NA	NA	NA	NA	NA	NA	NA	NA	NA	NA	NA	NA	NA	NA	NA	NA	NA	NA	NA	NA	NA	NA	NA	NA	NA	NA	NA	NA	NA	NA	NA	NA
Zm00001d000934	NA	NA	NA	NA	NA	NA	NA	NA	NA	NA	NA	NA	NA	NA	NA	NA	NA	NA	NA	NA	NA	NA	NA	NA	NA	NA	NA	NA	NA	NA	NA	NA	NA	NA	NA	NA	NA	NA	NA	NA	NA	NA	NA	NA	NA	NA	NA	NA	NA
Zm00001d000935	NA	NA	NA	NA	NA	NA	NA	NA	NA	NA	NA	NA	NA	NA	NA	NA	NA	NA	NA	NA	NA	NA	NA	NA	NA	NA	NA	NA	NA	NA	NA	NA	NA	NA	NA	NA	NA	NA	NA	NA	NA	NA	NA	NA	NA	NA	NA	NA	NA
Zm00001d000936	NA	NA	NA	NA	NA	NA	NA	NA	NA	NA	NA	NA	NA	NA	NA	NA	NA	NA	NA	NA	NA	NA	NA	NA	NA	NA	NA	NA	NA	NA	NA	NA	NA	NA	NA	NA	NA	NA	NA	NA	NA	NA	NA	NA	NA	NA	NA	NA	NA
Zm00001d000937	NA	NA	NA	NA	NA	NA	NA	NA	NA	NA	NA	NA	NA	NA	NA	NA	NA	NA	NA	NA	NA	NA	NA	NA	NA	NA	NA	NA	NA	NA	NA	NA	NA	NA	NA	NA	NA	NA	NA	NA	NA	NA	NA	NA	NA	NA	NA	NA	NA
Zm00001d000938	NA	NA	NA	NA	NA	NA	NA	NA	NA	NA	NA	NA	NA	NA	NA	NA	NA	NA	NA	NA	NA	NA	NA	NA	NA	NA	NA	NA	NA	NA	NA	NA	NA	NA	NA	NA	NA	NA	NA	NA	NA	NA	NA	NA	NA	NA	NA	NA	NA
Zm00001d000939	NA	NA	NA	NA	NA	NA	NA	NA	NA	NA	NA	NA	NA	NA	NA	NA	NA	NA	NA	NA	NA	NA	NA	NA	NA	NA	NA	NA	NA	NA	NA	NA	NA	NA	NA	NA	NA	NA	NA	NA	NA	NA	NA	NA	NA	NA	NA	NA	NA
Zm00001d000940	NA	NA	NA	NA	NA	NA	NA	NA	NA	NA	NA	NA	NA	NA	NA	NA	NA	NA	NA	NA	NA	NA	NA	NA	NA	NA	NA	NA	NA	NA	NA	NA	NA	NA	NA	NA	NA	NA	NA	NA	NA	NA	NA	NA	NA	NA	NA	NA	NA
Zm00001d000941	NA	NA	NA	NA	NA	NA	NA	NA	NA	NA	NA	NA	NA	NA	NA	NA	NA	NA	NA	NA	NA	NA	NA	NA	NA	NA	NA	NA	NA	NA	NA	NA	NA	NA	NA	NA	NA	NA	NA	NA	NA	NA	NA	NA	NA	NA	NA	NA	NA
Zm00001d000942	2.03605	3.14207	2.38835	10.0658	7.53885	8.6724	3.05045	5.52917	4.24737	1.61451	1.64138	2.46878	2.54164	1.52212	2.22643	3.88547	2.78335	2.38564	3.89286	5.37266	4.45218	9.4513	8.149	13.0468	6.67501	5.06971	5.53139	35.2934	35.75	35.4604	1.58584	1.154	1.91304	1.19485	NA	1.43623	1.11706	NA	1.00731	1.39988	NA	1.07588	NA	NA	NA	NA	NA	NA	NA
Zm00001d000943	2.53002	4.9322	2.88808	6.84692	5.4306	6.23237	1.5724	3.25074	2.14446	2.19635	1.84056	1.43129	2.56319	1.48104	2.9004	3.10437	3.59318	3.24086	2.46408	3.14769	2.59113	4.25966	7.2766	9.54251	4.54526	6.57134	6.25704	24.051	16.8024	18.9098	1.73762	1.28311	2.00057	1.85051	NA	1.71202	2.14139	NA	NA	1.57771	NA	1.22246	2.00439	NA	1.87154	1.16665	NA	1.02242	NA
Zm00001d000944	NA	NA	NA	NA	NA	NA	NA	NA	NA	NA	NA	NA	NA	NA	NA	NA	NA	NA	NA	NA	NA	NA	NA	NA	NA	NA	NA	NA	NA	NA	NA	NA	NA	NA	NA	NA	NA	NA	NA	NA	NA	NA	NA	NA	NA	NA	NA	NA	NA
Zm00001d000945	NA	NA	NA	NA	NA	NA	NA	NA	NA	NA	NA	NA	NA	NA	NA	NA	NA	NA	NA	NA	NA	NA	NA	NA	NA	NA	NA	NA	NA	NA	NA	NA	NA	NA	NA	NA	NA	NA	NA	NA	NA	NA	NA	NA	NA	NA	NA	NA	NA
Zm00001d000946	NA	NA	NA	NA	NA	NA	NA	NA	NA	NA	NA	NA	NA	NA	NA	NA	NA	NA	NA	NA	NA	NA	NA	NA	NA	NA	NA	NA	NA	NA	NA	NA	NA	NA	NA	NA	NA	NA	NA	NA	NA	NA	NA	NA	NA	NA	NA	NA	NA
Zm00001d000947	NA	NA	NA	NA	NA	NA	NA	NA	NA	NA	NA	NA	NA	NA	NA	NA	NA	NA	NA	NA	NA	NA	NA	NA	NA	NA	NA	NA	NA	1.52206	NA	NA	NA	NA	NA	NA	NA	NA	NA	NA	NA	NA	NA	NA	NA	NA	NA	NA	NA
Zm00001d000948	NA	NA	NA	NA	NA	NA	NA	NA	NA	NA	NA	NA	NA	NA	NA	NA	NA	NA	NA	NA	NA	NA	NA	NA	NA	NA	NA	NA	NA	NA	NA	NA	NA	NA	NA	NA	NA	NA	NA	NA	NA	NA	NA	NA	NA	NA	NA	NA	NA
Zm00001d000949	NA	NA	NA	NA	NA	NA	NA	NA	NA	NA	NA	NA	NA	NA	NA	NA	NA	NA	NA	NA	NA	NA	NA	NA	NA	NA	NA	NA	NA	NA	NA	NA	NA	NA	NA	NA	NA	NA	NA	NA	NA	NA	NA	NA	NA	NA	NA	NA	NA
Zm00001d000950	NA	NA	NA	NA	NA	NA	NA	NA	NA	NA	NA	NA	NA	NA	NA	NA	NA	NA	NA	NA	NA	NA	NA	NA	NA	NA	NA	NA	NA	NA	NA	NA	NA	NA	NA	NA	NA	NA	NA	NA	NA	NA	NA	NA	NA	NA	NA	NA	NA
Zm00001d000951	NA	NA	NA	NA	NA	NA	NA	NA	NA	NA	NA	NA	NA	NA	NA	NA	NA	NA	NA	NA	NA	NA	NA	NA	NA	NA	NA	NA	NA	NA	NA	NA	NA	NA	NA	NA	NA	NA	NA	NA	NA	NA	NA	NA	NA	NA	NA	NA	NA
Zm00001d000952	6.38851	5.86364	5.21849	13.9195	16.6902	21.9758	18.7948	13.1664	14.9263	3.49372	4.60182	12.3159	18.4282	5.66694	14.2513	18.336	9.26137	7.6452	4.53837	6.55546	6.24571	5.17821	8.67931	1.32502	9.59259	12.2367	19.2467	32.5885	22.6063	15.6906	2.62607	1.81783	2.46543	2.03012	26.3106	11.9873	17.9524	32.9984	6.90973	3.16004	2.61975	2.66884	3.06316	44.4072	107.104	28.7051	14.0267	24.6655	2.04975
Zm00001d000953	NA	NA	NA	NA	NA	NA	NA	NA	NA	NA	NA	NA	NA	NA	NA	NA	NA	NA	NA	NA	NA	NA	NA	NA	NA	NA	NA	NA	NA	NA	NA	NA	NA	NA	NA	NA	NA	NA	NA	NA	NA	NA	NA	NA	NA	NA	NA	NA	NA
Zm00001d000954	NA	NA	NA	NA	NA	NA	NA	NA	NA	NA	NA	NA	NA	NA	NA	NA	NA	NA	NA	NA	NA	NA	NA	NA	NA	NA	NA	NA	NA	NA	NA	NA	NA	NA	NA	NA	NA	NA	NA	NA	NA	NA	NA	NA	NA	NA	NA	NA	NA
Zm00001d000955	NA	NA	NA	NA	NA	NA	NA	NA	NA	NA	NA	NA	NA	NA	NA	NA	NA	NA	NA	NA	NA	NA	NA	NA	NA	NA	NA	NA	NA	NA	NA	NA	NA	NA	NA	NA	NA	NA	NA	NA	NA	NA	NA	NA	NA	NA	NA	NA	NA
Zm00001d000956	NA	NA	NA	NA	NA	NA	NA	NA	NA	NA	NA	NA	NA	NA	NA	NA	NA	NA	NA	NA	NA	NA	NA	NA	NA	NA	NA	NA	NA	NA	NA	NA	NA	NA	NA	NA	NA	NA	NA	NA	NA	NA	NA	NA	NA	NA	NA	NA	NA
Zm00001d000957	NA	NA	NA	NA	NA	NA	NA	NA	NA	NA	NA	NA	NA	NA	NA	NA	NA	NA	NA	NA	NA	NA	NA	NA	NA	NA	NA	NA	NA	NA	NA	NA	NA	NA	NA	NA	NA	NA	NA	NA	NA	NA	NA	NA	NA	NA	NA	NA	NA
Zm00001d000958	NA	NA	NA	NA	NA	NA	NA	NA	NA	NA	NA	NA	NA	NA	NA	NA	NA	NA	NA	NA	NA	NA	NA	NA	NA	NA	NA	NA	NA	NA	NA	NA	NA	NA	NA	NA	NA	NA	NA	NA	NA	NA	NA	NA	NA	NA	NA	NA	NA
Zm00001d000959	NA	NA	NA	NA	NA	NA	NA	NA	NA	NA	NA	NA	NA	NA	NA	NA	NA	NA	NA	NA	NA	NA	NA	NA	NA	NA	NA	NA	NA	NA	NA	NA	NA	NA	NA	NA	NA	NA	NA	NA	NA	NA	NA	NA	NA	NA	NA	NA	NA
Zm00001d000960	NA	NA	NA	NA	NA	NA	NA	NA	1.11056	NA	NA	NA	NA	NA	NA	NA	NA	NA	1.01322	2.33021	1.32114	NA	NA	NA	NA	NA	NA	NA	NA	NA	NA	NA	NA	NA	NA	NA	NA	NA	NA	NA	NA	NA	NA	NA	NA	NA	NA	NA	NA
Zm00001d000961	NA	NA	NA	NA	NA	NA	NA	NA	NA	NA	NA	NA	NA	NA	NA	NA	NA	NA	NA	NA	NA	NA	NA	NA	NA	NA	NA	NA	NA	NA	NA	NA	NA	NA	NA	NA	NA	NA	NA	NA	NA	NA	NA	NA	NA	NA	NA	NA	NA
Zm00001d000962	NA	NA	NA	NA	NA	NA	NA	NA	NA	NA	NA	1.71394	NA	NA	NA	NA	NA	NA	2.49053	NA	NA	NA	NA	NA	NA	NA	NA	NA	NA	NA	1.13026	NA	1.00359	2.14981	2.7157	1.5993	NA	NA	NA	NA	NA	NA	NA	NA	NA	NA	NA	NA	NA
Zm00001d000963	NA	NA	NA	NA	NA	NA	NA	NA	NA	NA	NA	NA	NA	NA	NA	NA	NA	NA	NA	NA	NA	NA	NA	NA	NA	NA	NA	NA	NA	NA	NA	NA	NA	NA	NA	NA	NA	NA	NA	NA	NA	NA	NA	NA	NA	NA	NA	NA	NA
Zm00001d000964	NA	NA	NA	NA	NA	NA	NA	NA	NA	NA	NA	NA	NA	NA	NA	NA	NA	NA	NA	NA	NA	NA	NA	NA	NA	NA	NA	NA	NA	NA	NA	NA	NA	NA	NA	NA	NA	NA	NA	NA	NA	NA	NA	NA	NA	NA	NA	NA	NA
Zm00001d000965	NA	NA	NA	NA	NA	NA	NA	NA	NA	NA	NA	NA	NA	NA	NA	NA	NA	NA	NA	NA	NA	NA	NA	NA	NA	NA	NA	NA	NA	NA	NA	NA	NA	NA	NA	NA	NA	NA	NA	NA	NA	NA	NA	NA	NA	NA	NA	NA	NA
Zm00001d000966	NA	NA	NA	NA	NA	NA	NA	NA	NA	NA	NA	NA	NA	NA	NA	NA	NA	NA	NA	NA	NA	NA	NA	NA	NA	NA	NA	NA	NA	NA	NA	NA	NA	NA	NA	NA	NA	NA	NA	NA	NA	NA	NA	NA	NA	NA	NA	NA	NA
Zm00001d000967	NA	NA	1.20865	11.484	8.49479	9.83303	NA	2.13578	1.11999	2.44365	1.96951	1.90573	3.49699	3.35528	2.47149	1.83517	1.72439	1.07379	1.67832	1.39449	1.38604	7.57477	11.3162	9.587	2.74435	1.51704	1.22276	4.66279	1.2558	1.25344	1.83274	1.3238	NA	1.1389	NA	1.42091	NA	1.05219	10.5294	NA	NA	9.85401	NA	1.26009	9.30555	4.76685	5.7175	5.44305	3.2595
Zm00001d000968	NA	NA	NA	NA	NA	NA	NA	NA	NA	NA	NA	NA	NA	NA	NA	NA	NA	NA	NA	NA	NA	NA	NA	NA	NA	NA	NA	NA	NA	NA	NA	NA	NA	NA	NA	NA	NA	NA	NA	NA	NA	NA	NA	NA	NA	NA	NA	NA	NA
Zm00001d000969	NA	NA	NA	NA	NA	NA	NA	NA	NA	NA	NA	NA	NA	NA	NA	NA	NA	NA	NA	NA	NA	NA	NA	NA	NA	NA	NA	NA	NA	NA	NA	NA	NA	NA	NA	NA	NA	NA	NA	NA	NA	NA	NA	NA	NA	NA	NA	NA	NA
Zm00001d000970	NA	NA	NA	NA	NA	NA	NA	NA	NA	NA	NA	NA	NA	NA	NA	NA	NA	NA	NA	NA	NA	NA	NA	NA	NA	NA	NA	NA	NA	NA	NA	NA	NA	NA	NA	NA	NA	NA	NA	NA	NA	NA	NA	NA	NA	NA	NA	NA	NA
Zm00001d000971	NA	NA	NA	NA	NA	NA	NA	NA	NA	NA	NA	NA	NA	NA	NA	NA	NA	NA	NA	NA	NA	NA	NA	NA	NA	NA	NA	NA	NA	NA	NA	NA	NA	NA	NA	NA	NA	NA	NA	NA	NA	NA	NA	NA	NA	NA	NA	NA	NA
Zm00001d000972	2.71454	2.37277	2.80588	NA	NA	NA	NA	NA	NA	NA	NA	NA	NA	NA	NA	NA	NA	NA	NA	NA	NA	NA	NA	NA	NA	NA	NA	1.21285	NA	NA	NA	NA	NA	NA	NA	NA	NA	NA	NA	NA	NA	NA	NA	NA	NA	NA	NA	NA	NA
Zm00001d000973	NA	NA	NA	NA	NA	NA	NA	NA	NA	NA	NA	NA	NA	NA	NA	5.84328	4.02373	5.31961	NA	NA	NA	NA	NA	NA	NA	NA	NA	NA	NA	NA	NA	NA	NA	NA	NA	NA	NA	NA	NA	NA	NA	NA	NA	NA	NA	NA	NA	NA	NA
Zm00001d000974	NA	1.089	2.58817	4.62401	2.85531	2.97264	1.27534	2.19836	2.66415	2.09906	1.55722	2.45197	NA	1.72928	NA	4.1064	NA	NA	12.9562	10.1152	8.97005	6.32168	2.17716	1.65848	3.526	NA	3.26302	NA	NA	NA	3.36865	1.51399	1.19645	1.46328	2.87538	3.175	1.69436	16.2453	18.6554	NA	14.9754	17.5193	NA	7.08477	7.98186	4.46048	5.35003	5.97605	5.33752
Zm00001d000975	NA	NA	NA	NA	NA	NA	NA	NA	NA	NA	NA	NA	NA	NA	NA	NA	NA	NA	NA	NA	NA	NA	NA	NA	NA	NA	NA	NA	NA	NA	NA	NA	NA	NA	NA	NA	NA	NA	NA	NA	NA	NA	NA	NA	NA	NA	NA	NA	NA
Zm00001d000976	NA	NA	NA	NA	NA	NA	NA	NA	NA	NA	NA	NA	NA	NA	NA	NA	NA	NA	NA	NA	NA	NA	NA	NA	NA	NA	NA	NA	NA	NA	NA	NA	NA	NA	NA	NA	NA	NA	NA	NA	NA	NA	NA	NA	NA	NA	NA	NA	NA
Zm00001d000977	NA	NA	NA	NA	NA	NA	NA	NA	NA	NA	NA	NA	NA	NA	NA	NA	NA	NA	NA	NA	NA	NA	NA	NA	NA	NA	NA	NA	NA	NA	NA	NA	NA	NA	NA	NA	NA	NA	NA	NA	NA	NA	NA	NA	NA	NA	NA	NA	NA
Zm00001d000978	25.764	27.364	22.6976	8.36309	12.8315	10.6355	10.7924	11.9637	9.72529	12.8579	14.2524	13.1402	18.0901	12.697	21.3054	17.5027	14.6856	14.9685	8.27541	6.93444	8.56103	8.53515	9.08975	10.3691	9.02139	13.4698	10.612	15.2863	10.613	12.5957	8.31262	8.67955	9.44372	8.00514	8.07449	8.92907	15.6967	13.9849	17.5666	14.0236	23.4911	16.0499	14.1085	14.7436	15.9163	8.27678	9.08072	9.62015	8.55266
Zm00001d000979	NA	NA	NA	NA	NA	NA	NA	NA	NA	NA	NA	NA	NA	NA	NA	NA	NA	NA	NA	NA	NA	NA	NA	NA	NA	NA	NA	NA	NA	NA	NA	NA	NA	NA	NA	NA	NA	NA	NA	NA	NA	NA	NA	NA	NA	NA	NA	NA	NA
Zm00001d000980	NA	NA	NA	NA	NA	NA	NA	NA	NA	NA	NA	NA	NA	NA	NA	NA	NA	NA	NA	NA	NA	NA	NA	NA	NA	NA	NA	NA	NA	NA	NA	NA	NA	NA	NA	NA	NA	NA	NA	NA	NA	NA	NA	NA	NA	NA	NA	NA	NA
Zm00001d000981	NA	NA	NA	NA	NA	NA	NA	NA	NA	NA	NA	NA	NA	NA	NA	NA	NA	NA	NA	NA	NA	NA	NA	NA	NA	NA	NA	NA	NA	NA	NA	NA	NA	NA	NA	NA	NA	NA	NA	NA	NA	NA	NA	NA	NA	NA	NA	NA	NA
Zm00001d000982	NA	NA	NA	NA	NA	NA	NA	NA	NA	NA	NA	NA	NA	NA	NA	NA	NA	NA	NA	NA	NA	NA	NA	NA	NA	NA	NA	NA	NA	NA	NA	NA	NA	NA	NA	NA	NA	NA	NA	NA	NA	NA	NA	NA	NA	NA	NA	NA	NA
Zm00001d000983	NA	NA	NA	NA	NA	NA	NA	NA	NA	NA	NA	NA	NA	NA	NA	NA	NA	NA	NA	NA	NA	NA	NA	NA	NA	NA	NA	NA	NA	NA	NA	NA	NA	NA	NA	NA	NA	NA	NA	NA	NA	NA	NA	NA	NA	NA	NA	NA	NA
Zm00001d000984	NA	NA	NA	NA	NA	NA	NA	NA	NA	NA	NA	NA	NA	NA	NA	NA	NA	NA	NA	NA	NA	NA	NA	NA	NA	NA	NA	NA	NA	NA	NA	NA	NA	NA	NA	NA	NA	NA	NA	NA	NA	NA	NA	NA	NA	NA	NA	NA	NA
Zm00001d000985	NA	NA	NA	NA	NA	NA	NA	NA	NA	NA	NA	NA	NA	NA	NA	NA	NA	NA	NA	NA	NA	NA	NA	NA	NA	NA	NA	NA	NA	NA	NA	NA	NA	NA	NA	NA	NA	NA	NA	NA	NA	NA	NA	NA	NA	NA	NA	NA	NA
Zm00001d000986	27.967	47.331	20.0925	1.00984	NA	NA	NA	1.8016	NA	NA	1.70267	NA	3.83429	NA	1.11188	1.34611	NA	NA	3.53929	2.32534	2.30774	NA	NA	NA	NA	NA	NA	NA	NA	2.01244	1.47236	1.24074	1.30735	NA	NA	NA	NA	4.93085	1.94139	1.32471	11.0767	1.5113	NA	7.09158	NA	2.0308	4.59323	1.63249	2.49954
Zm00001d000987	NA	NA	NA	NA	NA	NA	NA	NA	NA	NA	NA	NA	NA	NA	NA	NA	NA	NA	NA	NA	NA	NA	NA	NA	NA	NA	NA	NA	NA	NA	NA	NA	NA	NA	NA	NA	NA	NA	NA	NA	NA	NA	NA	NA	NA	NA	NA	NA	NA
Zm00001d000988	NA	NA	NA	NA	NA	NA	NA	NA	NA	NA	NA	NA	NA	NA	NA	NA	NA	NA	NA	NA	NA	NA	NA	NA	NA	NA	NA	NA	NA	NA	NA	NA	NA	NA	NA	NA	NA	NA	NA	NA	NA	NA	NA	NA	NA	NA	NA	NA	NA
Zm00001d000989	NA	NA	NA	NA	NA	NA	NA	NA	NA	NA	NA	NA	NA	NA	NA	NA	NA	NA	NA	NA	NA	NA	NA	NA	NA	NA	NA	NA	NA	NA	NA	NA	NA	NA	NA	NA	NA	NA	NA	NA	NA	NA	NA	NA	NA	NA	NA	NA	NA
Zm00001d000990	NA	NA	NA	NA	NA	NA	NA	NA	NA	NA	NA	NA	NA	NA	NA	NA	NA	NA	NA	NA	NA	NA	NA	NA	NA	NA	NA	NA	NA	NA	NA	NA	NA	NA	NA	NA	NA	NA	NA	NA	NA	NA	NA	NA	NA	NA	NA	NA	NA
Zm00001d000991	NA	NA	NA	NA	NA	NA	NA	NA	NA	NA	NA	NA	NA	NA	NA	NA	NA	NA	NA	NA	NA	NA	NA	NA	NA	NA	NA	NA	NA	NA	NA	NA	NA	NA	NA	NA	NA	NA	NA	NA	NA	NA	NA	NA	NA	NA	NA	NA	NA
Zm00001d000992	NA	NA	NA	NA	NA	NA	NA	1.13997	NA	3.26093	2.72899	2.75487	NA	NA	NA	NA	NA	NA	NA	1.51627	NA	2.04883	1.41122	1.50501	1.83089	NA	NA	NA	NA	NA	NA	NA	NA	NA	NA	NA	NA	NA	NA	NA	NA	NA	1.33094	NA	NA	NA	NA	NA	NA
Zm00001d000993	NA	NA	NA	NA	NA	NA	NA	NA	NA	NA	NA	NA	NA	NA	NA	NA	NA	NA	NA	NA	NA	NA	NA	NA	NA	NA	NA	NA	NA	NA	NA	NA	NA	NA	NA	NA	NA	NA	NA	NA	NA	NA	NA	NA	NA	NA	NA	NA	NA
Zm00001d000994	NA	NA	NA	NA	NA	NA	NA	NA	NA	NA	NA	NA	NA	NA	NA	NA	NA	NA	NA	NA	NA	NA	NA	NA	NA	NA	NA	NA	NA	NA	NA	NA	NA	NA	NA	NA	NA	NA	NA	NA	NA	NA	NA	NA	NA	NA	NA	NA	NA
Zm00001d000995	NA	NA	NA	NA	NA	NA	NA	NA	NA	NA	NA	NA	NA	NA	NA	NA	NA	NA	NA	NA	NA	NA	NA	NA	NA	NA	NA	NA	NA	NA	NA	NA	NA	NA	NA	NA	NA	NA	NA	NA	NA	NA	NA	NA	NA	NA	NA	NA	NA
Zm00001d000996	NA	NA	NA	NA	NA	NA	NA	NA	NA	NA	NA	NA	NA	NA	NA	NA	NA	NA	NA	NA	NA	NA	NA	NA	NA	NA	NA	NA	NA	NA	NA	NA	NA	NA	NA	NA	NA	NA	NA	NA	NA	NA	NA	NA	NA	NA	NA	NA	NA
Zm00001d000997	NA	NA	NA	NA	NA	NA	NA	NA	NA	NA	NA	NA	NA	NA	NA	NA	NA	NA	NA	NA	NA	NA	NA	NA	NA	NA	NA	NA	NA	NA	NA	NA	NA	NA	NA	NA	NA	NA	NA	NA	NA	NA	NA	NA	NA	NA	NA	NA	NA
Zm00001d000998	NA	NA	NA	1.20967	NA	NA	NA	NA	NA	NA	1.492	1.16077	NA	NA	NA	NA	NA	NA	NA	NA	NA	NA	NA	1.16216	NA	NA	NA	NA	NA	NA	NA	1.59706	1.21921	NA	NA	1.08442	NA	NA	NA	NA	NA	NA	NA	NA	NA	NA	NA	NA	NA
Zm00001d000999	NA	NA	NA	NA	NA	NA	NA	NA	NA	1.77278	1.38394	1.2641	1.3853	NA	2.29619	1.64771	NA	NA	NA	NA	NA	1.26799	1.09129	NA	NA	NA	NA	NA	NA	NA	1.37179	NA	1.29265	1.10862	1.09569	NA	NA	NA	NA	NA	NA	NA	NA	NA	NA	NA	NA	NA	NA
Zm00001d001000	NA	NA	NA	NA	2.44716	1.05615	NA	NA	NA	1.11392	1.21913	NA	4.91006	1.92953	2.55335	1.2831	2.0158	1.82112	NA	1.06291	NA	10.8389	NA	4.98096	2.60391	NA	NA	NA	1.04321	NA	2.71173	4.19461	3.47928	2.72355	2.09978	1.63334	1.69133	NA	NA	NA	NA	NA	NA	NA	NA	NA	NA	NA	NA
Zm00001d001001	31.836	30.9951	16.6339	NA	3.4946	1.36463	14.0479	7.06354	4.0758	NA	NA	NA	NA	NA	NA	NA	NA	NA	NA	NA	NA	NA	NA	NA	NA	NA	NA	NA	NA	NA	NA	NA	NA	NA	NA	NA	NA	NA	NA	NA	NA	NA	NA	NA	NA	NA	NA	NA	NA
Zm00001d001002	NA	NA	NA	NA	NA	NA	NA	NA	NA	NA	NA	NA	NA	NA	NA	NA	NA	NA	NA	NA	NA	NA	NA	NA	NA	NA	NA	NA	NA	NA	NA	NA	NA	NA	NA	NA	NA	NA	NA	NA	NA	NA	NA	NA	NA	NA	NA	NA	NA
Zm00001d001003	NA	NA	NA	NA	NA	NA	NA	NA	NA	NA	NA	NA	NA	NA	NA	NA	NA	NA	NA	NA	NA	NA	NA	NA	NA	NA	NA	NA	NA	NA	NA	NA	NA	NA	NA	NA	NA	NA	NA	NA	NA	NA	NA	NA	NA	NA	NA	NA	NA
Zm00001d001004	NA	NA	NA	NA	NA	NA	NA	NA	NA	1.15053	1.12491	1.09061	1.37215	NA	1.70032	NA	NA	NA	NA	NA	NA	1.21592	NA	NA	NA	NA	NA	NA	NA	NA	NA	NA	NA	NA	NA	NA	NA	NA	NA	NA	NA	NA	NA	NA	NA	NA	NA	NA	NA
Zm00001d001005	NA	NA	NA	1.02752	1.05748	NA	NA	NA	NA	NA	1.73242	1.8174	NA	NA	1.69699	NA	NA	NA	NA	1.77453	NA	1.75711	1.21028	NA	NA	2.04243	1.03652	6.98228	1.26903	5.119	NA	1.68325	1.33021	2.44187	NA	NA	NA	1.00342	1.4815	NA	NA	1.53773	1.31611	NA	NA	NA	NA	NA	NA
Zm00001d001006	15.1533	12.3494	18.2147	4.79418	6.36412	5.7117	3.54522	4.13519	3.80302	8.14803	9.32823	11.3154	8.85179	8.6398	8.19225	8.58939	7.73464	10.0625	9.50473	10.1195	7.6336	7.92752	7.863	6.67605	11.2916	10.6431	9.7855	20.9799	7.20818	15.3938	10.6961	10.0814	9.09226	11.2463	8.28723	9.37804	8.8603	10.6613	31.7494	8.74987	13.8726	27.4042	9.38934	11.7989	28.5269	9.22935	10.0636	9.21775	10.3843
Zm00001d001007	NA	NA	NA	NA	NA	NA	NA	NA	NA	NA	NA	NA	NA	NA	NA	NA	NA	NA	NA	NA	NA	NA	NA	NA	NA	NA	NA	NA	NA	NA	NA	NA	NA	NA	NA	NA	NA	NA	NA	NA	NA	NA	NA	NA	NA	NA	NA	NA	NA
Zm00001d001008	NA	NA	NA	NA	NA	NA	NA	NA	NA	NA	NA	NA	NA	NA	NA	NA	NA	NA	NA	NA	NA	NA	NA	NA	NA	NA	NA	NA	NA	NA	1.16929	1.70793	1.03824	NA	NA	NA	NA	NA	NA	NA	NA	NA	NA	NA	NA	NA	NA	NA	NA
Zm00001d001009	NA	NA	NA	NA	NA	NA	NA	NA	NA	NA	NA	NA	NA	NA	NA	NA	NA	NA	NA	NA	NA	NA	NA	NA	NA	NA	NA	NA	NA	NA	NA	NA	NA	NA	NA	NA	NA	NA	NA	NA	NA	NA	NA	NA	NA	NA	NA	NA	NA
Zm00001d001010	NA	NA	NA	NA	NA	NA	NA	NA	NA	NA	NA	NA	NA	NA	NA	NA	NA	NA	NA	NA	NA	NA	NA	NA	NA	NA	NA	NA	NA	NA	NA	NA	NA	NA	NA	NA	NA	NA	NA	NA	NA	NA	NA	NA	NA	NA	NA	NA	NA
Zm00001d001011	5.13883	2.77542	3.45413	3.22143	2.61508	4.27469	2.03641	2.12091	2.97276	15.144	10.5467	17.1801	12.9058	11.8478	10.8896	12.8067	8.45422	16.8688	11.4695	13.5278	10.1824	5.56416	4.0149	3.61894	12.3594	5.08175	4.59933	8.33161	10.7367	7.99621	8.89204	11.6557	10.5525	11.0533	7.58194	9.22418	6.27866	NA	NA	1.78528	1.19233	NA	6.22147	3.04032	3.4702	NA	1.45197	NA	1.96419
Zm00001d001012	4.61991	4.2162	3.89195	1.66343	1.701	1.75262	1.44632	NA	1.51216	13.4452	10.3937	14.9891	15.7218	9.30673	18.468	11.4854	5.96594	9.01559	4.70789	5.84167	3.04694	5.65152	3.98397	3.33567	10.8945	3.33256	5.1406	6.76941	8.4179	7.10402	9.9287	10.7794	11.828	8.97344	7.75321	9.33325	6.71942	1.45245	NA	7.8682	1.98033	NA	5.76895	1.66289	NA	1.19631	1.21132	NA	NA
Zm00001d001013	NA	NA	NA	NA	NA	NA	NA	NA	NA	NA	NA	NA	NA	NA	NA	NA	NA	NA	NA	NA	NA	NA	NA	NA	NA	NA	NA	NA	NA	NA	NA	NA	NA	NA	NA	NA	NA	NA	NA	NA	NA	NA	NA	NA	NA	NA	NA	NA	NA
Zm00001d001014	NA	NA	NA	NA	NA	NA	NA	NA	NA	NA	NA	NA	NA	NA	NA	NA	NA	NA	NA	NA	NA	NA	NA	NA	NA	NA	NA	3.69237	NA	NA	NA	NA	NA	NA	NA	NA	NA	NA	NA	NA	NA	NA	NA	NA	NA	NA	NA	NA	NA
Zm00001d001015	NA	NA	NA	NA	NA	NA	NA	NA	NA	NA	NA	NA	NA	NA	NA	NA	NA	NA	NA	NA	NA	NA	NA	NA	NA	NA	NA	NA	NA	NA	NA	NA	NA	NA	NA	NA	NA	NA	NA	NA	NA	NA	NA	NA	NA	NA	NA	NA	NA
Zm00001d001016	NA	NA	NA	3.95058	4.6881	5.58913	NA	NA	NA	NA	NA	NA	NA	NA	NA	NA	NA	NA	2.65147	8.4007	5.34109	36.0402	28.3015	40.9639	5.95503	2.12537	2.77794	2.27025	1.70936	1.93146	NA	NA	NA	NA	NA	NA	NA	NA	NA	NA	NA	NA	NA	NA	NA	NA	NA	NA	NA
Zm00001d001017	NA	NA	NA	NA	NA	NA	NA	NA	NA	NA	NA	NA	NA	NA	NA	NA	NA	NA	NA	NA	NA	NA	NA	NA	NA	NA	NA	NA	NA	NA	NA	NA	NA	NA	NA	NA	NA	NA	NA	NA	NA	NA	NA	NA	NA	NA	NA	NA	NA
Zm00001d001018	NA	NA	NA	NA	NA	NA	NA	NA	NA	NA	NA	NA	NA	NA	NA	NA	NA	NA	NA	NA	NA	NA	NA	NA	NA	NA	NA	NA	NA	NA	NA	NA	NA	NA	NA	NA	NA	NA	NA	NA	NA	NA	NA	NA	NA	NA	NA	NA	NA
Zm00001d001019	NA	NA	NA	NA	NA	NA	NA	NA	NA	NA	NA	NA	NA	NA	NA	NA	NA	NA	NA	NA	NA	NA	NA	NA	NA	NA	NA	NA	NA	NA	NA	NA	NA	NA	NA	NA	NA	NA	NA	NA	NA	NA	NA	NA	NA	NA	NA	NA	NA
Zm00001d001020	NA	NA	NA	NA	NA	NA	NA	NA	NA	NA	NA	NA	NA	NA	NA	NA	NA	NA	NA	NA	NA	NA	NA	NA	NA	NA	NA	NA	NA	NA	NA	NA	NA	NA	NA	NA	NA	NA	NA	NA	NA	NA	NA	NA	NA	NA	NA	NA	NA
Zm00001d001021	NA	NA	NA	NA	NA	NA	NA	NA	NA	NA	NA	NA	NA	NA	NA	NA	NA	NA	NA	NA	NA	NA	NA	NA	NA	NA	NA	NA	NA	NA	NA	NA	NA	NA	NA	NA	NA	NA	NA	NA	NA	NA	NA	NA	NA	NA	NA	NA	NA
Zm00001d001022	1.30792	NA	1.54816	1.35546	1.39498	1.28086	NA	NA	NA	13.8444	15.847	13.8798	17.0432	10.4004	17.6409	16.1295	8.85314	9.37081	3.41566	4.38577	3.91855	4.21314	3.69175	3.58875	6.92622	2.67336	3.25611	11.8005	7.15798	9.72654	12.1745	11.1119	12.5664	9.79137	7.9439	10.3811	1.92969	1.14207	NA	2.35033	1.45129	NA	1.95899	NA	NA	NA	NA	NA	NA
Zm00001d001023	NA	NA	NA	2.12819	NA	1.78244	1.21316	NA	NA	1.04973	1.02417	1.07853	NA	NA	NA	NA	NA	NA	1.21577	1.06858	NA	NA	NA	NA	1.50781	NA	1.22732	1.88193	1.37029	1.10519	4.3891	3.11455	2.46703	2.78905	3.82646	3.7818	NA	NA	NA	NA	NA	NA	NA	NA	NA	NA	NA	NA	NA
Zm00001d001024	NA	NA	NA	NA	NA	NA	NA	NA	NA	NA	NA	NA	NA	NA	NA	NA	NA	NA	NA	NA	NA	NA	NA	NA	NA	NA	NA	NA	NA	NA	NA	NA	NA	NA	NA	NA	NA	NA	NA	NA	NA	NA	NA	NA	NA	NA	NA	NA	NA
Zm00001d001025	NA	NA	NA	NA	NA	NA	NA	NA	NA	NA	NA	NA	NA	NA	NA	NA	NA	NA	NA	NA	NA	NA	NA	NA	NA	NA	NA	NA	NA	NA	NA	NA	NA	NA	NA	NA	NA	NA	NA	NA	NA	NA	NA	NA	NA	NA	NA	NA	NA
Zm00001d001026	NA	NA	NA	NA	NA	NA	NA	NA	NA	NA	NA	NA	NA	NA	NA	NA	NA	NA	NA	NA	NA	NA	NA	NA	NA	NA	NA	NA	NA	NA	NA	NA	NA	NA	NA	NA	NA	NA	NA	NA	NA	NA	NA	NA	NA	NA	NA	NA	NA
Zm00001d001027	NA	NA	NA	NA	NA	NA	NA	NA	NA	NA	NA	NA	NA	NA	NA	NA	NA	NA	NA	NA	NA	NA	NA	NA	NA	NA	NA	NA	NA	NA	NA	NA	NA	NA	NA	NA	NA	NA	NA	NA	NA	NA	NA	NA	NA	NA	NA	NA	NA
Zm00001d001028	NA	NA	NA	NA	NA	NA	NA	NA	NA	NA	NA	NA	NA	NA	NA	NA	NA	NA	NA	NA	NA	NA	NA	NA	NA	NA	NA	NA	NA	NA	NA	NA	NA	NA	NA	NA	NA	NA	NA	NA	NA	NA	NA	NA	NA	NA	NA	NA	NA
Zm00001d001029	NA	NA	NA	NA	NA	NA	NA	NA	NA	NA	NA	NA	NA	NA	NA	NA	NA	NA	NA	NA	NA	NA	NA	NA	NA	NA	NA	NA	NA	NA	NA	NA	NA	NA	NA	NA	NA	NA	NA	NA	NA	NA	NA	NA	NA	NA	NA	NA	NA
Zm00001d001030	NA	NA	NA	NA	NA	NA	NA	NA	NA	NA	NA	NA	NA	NA	NA	NA	NA	NA	NA	NA	NA	NA	NA	NA	NA	NA	NA	NA	NA	NA	NA	NA	NA	NA	NA	NA	NA	NA	NA	NA	NA	NA	NA	NA	NA	NA	NA	NA	NA
Zm00001d001031	NA	NA	NA	NA	NA	NA	NA	NA	NA	NA	NA	NA	NA	NA	NA	NA	NA	NA	NA	NA	NA	NA	NA	NA	NA	1.18281	NA	NA	NA	NA	NA	NA	NA	NA	NA	NA	NA	NA	2.28791	NA	NA	NA	NA	NA	NA	NA	NA	NA	NA
Zm00001d001032	NA	NA	NA	NA	NA	NA	NA	NA	NA	NA	NA	NA	NA	NA	NA	NA	NA	NA	NA	NA	NA	NA	NA	NA	NA	NA	NA	NA	NA	NA	NA	NA	NA	NA	NA	NA	NA	NA	NA	NA	NA	NA	NA	NA	NA	NA	NA	NA	NA
Zm00001d001033	NA	NA	NA	NA	NA	NA	NA	NA	NA	NA	NA	NA	NA	NA	NA	NA	NA	NA	NA	NA	NA	NA	NA	NA	NA	NA	NA	NA	NA	NA	NA	NA	NA	NA	NA	NA	NA	NA	NA	NA	NA	NA	NA	NA	NA	NA	NA	NA	NA
Zm00001d001034	NA	NA	NA	NA	NA	NA	NA	NA	NA	NA	NA	NA	NA	NA	NA	NA	NA	NA	NA	NA	NA	NA	NA	NA	NA	NA	NA	NA	NA	NA	NA	NA	NA	NA	NA	NA	NA	NA	NA	NA	NA	NA	NA	NA	NA	NA	NA	NA	NA
Zm00001d001035	NA	NA	NA	NA	NA	NA	NA	NA	NA	NA	NA	NA	NA	NA	NA	NA	NA	NA	NA	NA	NA	NA	NA	NA	NA	NA	NA	NA	NA	NA	NA	NA	NA	NA	NA	NA	NA	NA	NA	NA	NA	NA	NA	NA	NA	NA	NA	NA	NA
Zm00001d001036	NA	NA	NA	NA	NA	NA	NA	NA	NA	NA	NA	NA	NA	NA	NA	NA	NA	NA	NA	NA	NA	NA	NA	NA	NA	NA	NA	NA	NA	NA	NA	NA	NA	NA	NA	NA	NA	NA	NA	NA	NA	NA	NA	NA	NA	NA	NA	NA	NA
Zm00001d001037	NA	NA	NA	NA	NA	NA	NA	NA	NA	NA	NA	NA	NA	NA	NA	NA	NA	NA	NA	NA	NA	NA	NA	NA	NA	NA	NA	NA	NA	NA	NA	NA	NA	NA	NA	NA	NA	NA	NA	NA	NA	NA	NA	NA	NA	NA	NA	NA	NA
Zm00001d001038	NA	NA	NA	NA	NA	NA	NA	NA	NA	NA	NA	NA	NA	NA	NA	NA	NA	NA	NA	NA	NA	NA	NA	NA	NA	NA	NA	NA	NA	NA	NA	NA	NA	NA	NA	NA	NA	NA	NA	NA	NA	NA	NA	NA	NA	NA	NA	NA	NA
Zm00001d001039	NA	NA	NA	NA	1.14492	1.12719	NA	NA	NA	NA	NA	NA	NA	NA	NA	NA	NA	NA	NA	NA	NA	NA	NA	NA	1.19554	1.04114	NA	1.8032	1.05511	NA	NA	NA	NA	NA	NA	NA	NA	NA	NA	NA	NA	NA	NA	NA	NA	NA	NA	NA	NA
Zm00001d001040	NA	NA	NA	NA	NA	NA	NA	NA	NA	NA	NA	NA	NA	NA	NA	NA	NA	NA	NA	NA	NA	NA	NA	NA	NA	NA	NA	NA	NA	NA	NA	NA	NA	NA	NA	NA	NA	NA	NA	NA	NA	NA	NA	NA	NA	NA	NA	NA	NA
Zm00001d001041	NA	NA	NA	NA	NA	NA	NA	NA	NA	NA	NA	NA	NA	NA	NA	NA	NA	NA	NA	NA	NA	NA	NA	NA	NA	NA	NA	NA	NA	NA	NA	NA	NA	NA	NA	NA	NA	NA	NA	NA	NA	NA	NA	NA	NA	NA	NA	NA	NA
Zm00001d001042	NA	NA	1.21777	NA	1.02956	NA	NA	NA	NA	NA	NA	NA	NA	NA	NA	NA	NA	NA	NA	NA	NA	NA	NA	NA	NA	NA	NA	NA	NA	NA	NA	NA	NA	NA	NA	NA	NA	NA	NA	NA	NA	NA	NA	NA	NA	NA	NA	NA	NA
Zm00001d001043	NA	NA	NA	NA	NA	NA	NA	NA	NA	NA	NA	NA	NA	NA	NA	NA	NA	NA	NA	NA	NA	NA	NA	NA	NA	NA	NA	NA	NA	NA	NA	NA	NA	NA	NA	NA	NA	NA	NA	NA	NA	NA	NA	NA	NA	NA	NA	NA	NA
Zm00001d001044	NA	NA	NA	NA	NA	NA	NA	NA	NA	NA	NA	NA	NA	NA	NA	NA	NA	NA	NA	NA	NA	NA	NA	NA	NA	NA	NA	NA	NA	NA	NA	NA	NA	NA	NA	NA	NA	NA	NA	NA	NA	NA	NA	NA	NA	NA	NA	NA	NA
Zm00001d001045	NA	NA	NA	NA	NA	NA	NA	NA	NA	NA	NA	NA	NA	NA	NA	NA	NA	NA	1.35401	NA	2.6423	13.2131	10.9213	2.07986	NA	NA	NA	NA	NA	NA	NA	NA	NA	NA	NA	NA	NA	NA	NA	NA	NA	NA	NA	NA	NA	NA	NA	NA	NA
Zm00001d001048	NA	NA	NA	NA	NA	NA	NA	NA	NA	NA	NA	NA	NA	NA	NA	NA	NA	NA	NA	NA	NA	NA	NA	NA	NA	NA	NA	NA	NA	NA	NA	NA	NA	NA	NA	NA	NA	NA	NA	NA	NA	NA	NA	NA	NA	NA	NA	NA	NA
Zm00001d001049	NA	NA	NA	NA	NA	NA	NA	NA	NA	NA	NA	NA	NA	NA	NA	NA	NA	NA	NA	NA	NA	NA	NA	NA	NA	NA	NA	NA	NA	NA	NA	NA	NA	NA	NA	NA	NA	NA	NA	NA	NA	NA	NA	NA	NA	NA	NA	NA	NA
Zm00001d001050	NA	NA	NA	NA	NA	NA	NA	NA	NA	NA	NA	NA	NA	NA	NA	NA	NA	NA	NA	NA	NA	NA	NA	NA	NA	NA	NA	NA	NA	NA	NA	NA	NA	NA	NA	NA	NA	NA	NA	NA	NA	NA	NA	NA	NA	NA	NA	NA	NA
Zm00001d001051	NA	NA	NA	NA	NA	NA	NA	NA	NA	NA	NA	NA	NA	NA	NA	NA	NA	NA	NA	NA	NA	NA	NA	NA	NA	NA	NA	NA	NA	NA	NA	NA	NA	NA	NA	NA	NA	NA	NA	NA	NA	NA	NA	NA	NA	NA	NA	NA	NA
Zm00001d001052	NA	NA	NA	NA	NA	NA	NA	NA	NA	NA	NA	NA	NA	NA	NA	NA	NA	NA	NA	NA	NA	NA	NA	NA	NA	NA	NA	NA	NA	NA	NA	NA	NA	NA	NA	NA	NA	NA	NA	NA	NA	NA	NA	NA	NA	NA	NA	NA	NA
Zm00001d001053	NA	NA	NA	NA	NA	NA	NA	NA	NA	NA	NA	NA	NA	NA	NA	NA	NA	NA	NA	NA	NA	NA	NA	NA	NA	NA	NA	NA	NA	NA	NA	NA	NA	NA	NA	NA	NA	NA	NA	NA	NA	NA	NA	NA	3.36995	NA	NA	NA	NA
Zm00001d001054	NA	NA	NA	NA	NA	NA	NA	NA	NA	NA	NA	NA	NA	NA	NA	NA	NA	NA	NA	NA	NA	NA	NA	NA	NA	NA	NA	NA	NA	NA	NA	NA	NA	NA	NA	NA	NA	NA	NA	NA	NA	NA	NA	NA	1.06564	NA	NA	NA	NA
Zm00001d001055	NA	NA	NA	NA	NA	NA	NA	NA	NA	NA	NA	NA	NA	NA	NA	NA	NA	NA	NA	NA	NA	NA	NA	NA	NA	NA	NA	NA	NA	NA	NA	NA	NA	NA	NA	NA	NA	NA	NA	NA	NA	NA	NA	NA	NA	NA	NA	NA	NA
Zm00001d001056	NA	NA	NA	NA	NA	NA	NA	NA	NA	NA	NA	NA	NA	NA	NA	NA	NA	NA	NA	NA	NA	NA	NA	NA	NA	NA	NA	NA	NA	NA	NA	NA	NA	NA	NA	NA	NA	NA	NA	NA	NA	NA	NA	NA	3.83053	NA	NA	NA	NA
Zm00001d001057	NA	NA	NA	NA	NA	NA	NA	NA	NA	NA	NA	NA	NA	NA	NA	NA	NA	NA	NA	NA	NA	NA	NA	NA	NA	NA	NA	NA	NA	NA	NA	NA	NA	NA	NA	NA	NA	NA	NA	NA	NA	NA	NA	NA	NA	NA	NA	NA	NA
Zm00001d001058	NA	NA	NA	NA	NA	NA	NA	NA	NA	NA	NA	NA	NA	NA	NA	NA	NA	NA	NA	NA	NA	NA	NA	NA	NA	NA	NA	NA	NA	NA	NA	NA	NA	NA	NA	NA	NA	NA	NA	NA	NA	NA	NA	NA	NA	NA	NA	NA	NA
Zm00001d001059	NA	NA	NA	NA	NA	NA	NA	NA	NA	NA	NA	NA	NA	NA	NA	NA	NA	NA	NA	NA	NA	NA	NA	NA	NA	NA	NA	NA	NA	NA	NA	NA	NA	NA	NA	NA	NA	NA	NA	NA	NA	NA	NA	NA	NA	NA	NA	NA	NA
Zm00001d001060	NA	NA	NA	NA	NA	NA	NA	NA	NA	NA	NA	NA	NA	NA	NA	NA	NA	NA	NA	NA	NA	NA	NA	NA	NA	NA	NA	NA	NA	NA	NA	NA	NA	NA	NA	NA	NA	NA	NA	NA	NA	NA	NA	NA	NA	NA	NA	NA	NA
Zm00001d001061	NA	NA	NA	NA	NA	NA	NA	NA	NA	NA	NA	NA	NA	NA	NA	NA	NA	NA	NA	NA	NA	NA	NA	NA	1.82257	1.15243	1.54137	NA	NA	NA	NA	NA	NA	NA	NA	NA	NA	NA	4.47119	NA	NA	4.16287	NA	NA	3.72587	4.36382	5.13191	2.63626	1.38901
Zm00001d001062	NA	NA	NA	5.08953	2.22216	3.23072	7.65671	8.25976	8.73785	NA	NA	NA	NA	NA	NA	NA	NA	NA	NA	NA	NA	NA	NA	NA	NA	NA	NA	NA	NA	NA	NA	NA	NA	NA	NA	NA	NA	NA	NA	NA	NA	NA	NA	NA	NA	NA	NA	NA	NA
Zm00001d001063	NA	NA	NA	NA	NA	NA	NA	NA	NA	NA	NA	NA	NA	NA	NA	NA	NA	NA	NA	NA	NA	NA	NA	NA	NA	1.24124	1.00787	3.0882	1.23307	4.23385	NA	NA	NA	NA	NA	NA	1.03035	NA	NA	1.85541	NA	NA	NA	NA	NA	NA	NA	NA	NA
Zm00001d001064	NA	NA	NA	NA	NA	NA	NA	NA	NA	NA	NA	NA	NA	NA	NA	NA	NA	NA	NA	NA	NA	NA	NA	NA	NA	NA	NA	NA	NA	NA	NA	NA	NA	NA	NA	NA	NA	NA	NA	NA	NA	NA	NA	NA	NA	NA	NA	NA	NA
Zm00001d001065	NA	NA	NA	NA	NA	NA	NA	NA	NA	NA	1.09535	1.31764	1.97178	NA	3.48776	1.62857	NA	NA	NA	NA	NA	NA	1.173	NA	1.44467	NA	1.15943	2.66777	1.20343	1.02459	1.28643	1.18689	1.27808	NA	NA	1.11619	NA	NA	NA	NA	NA	NA	NA	NA	NA	NA	NA	NA	NA
Zm00001d001066	NA	NA	NA	NA	NA	NA	NA	NA	NA	NA	NA	NA	NA	NA	NA	NA	NA	NA	NA	NA	1.51663	NA	NA	1.22039	NA	NA	NA	NA	NA	NA	NA	NA	NA	NA	NA	NA	NA	NA	NA	NA	NA	NA	NA	NA	NA	NA	NA	NA	NA
Zm00001d001067	4.70862	4.26512	4.26708	4.8566	3.33932	3.56464	2.31358	NA	NA	1.04456	2.0701	NA	2.43018	NA	3.54436	4.59835	2.57598	1.88641	10.4614	15.002	12.5221	2.64103	10.3761	3.57299	1.5047	6.42914	2.74719	1.94785	3.26464	7.2843	1.14989	1.21459	NA	1.22614	1.724	1.68828	1.08423	NA	NA	2.02702	3.06125	NA	2.06164	2.00563	NA	1.77274	1.30446	NA	2.07515
Zm00001d001068	2.83813	3.52524	2.81212	2.94459	2.54599	1.51586	1.66137	2.63196	3.13149	7.01153	8.77255	5.71022	8.36939	3.93671	8.63161	7.04292	4.33	5.08662	3.29827	5.17418	4.15953	1.8036	2.21838	1.84215	3.28058	2.16053	1.42272	18.4384	8.82253	7.79273	5.39725	5.60142	4.88356	4.61184	4.27377	4.33939	1.29013	NA	1.06092	NA	1.19676	NA	1.30473	NA	1.13286	NA	NA	NA	NA
Zm00001d001069	NA	NA	NA	NA	1.6735	NA	NA	NA	NA	2.98419	2.56491	1.61442	2.23754	3.01495	5.79849	3.15909	NA	1.22362	NA	NA	NA	1.03035	1.45728	NA	3.62821	1.46759	NA	NA	2.27546	NA	1.09509	NA	4.26286	NA	1.30939	1.96995	NA	NA	NA	NA	NA	NA	NA	NA	NA	NA	NA	NA	NA
Zm00001d001070	NA	NA	NA	NA	NA	NA	NA	NA	NA	NA	NA	NA	NA	NA	NA	NA	NA	NA	NA	NA	NA	NA	NA	NA	NA	NA	NA	NA	NA	NA	NA	NA	NA	NA	NA	NA	NA	NA	NA	NA	NA	NA	NA	NA	NA	NA	NA	NA	NA
Zm00001d001071	NA	NA	NA	NA	NA	NA	NA	NA	NA	NA	NA	NA	NA	NA	NA	NA	NA	NA	NA	NA	NA	NA	NA	NA	NA	NA	NA	NA	NA	NA	NA	NA	NA	NA	NA	NA	NA	NA	NA	NA	NA	NA	NA	NA	NA	NA	NA	NA	NA
Zm00001d001072	NA	NA	NA	NA	NA	NA	NA	NA	NA	NA	NA	NA	NA	NA	NA	NA	NA	NA	NA	NA	NA	NA	NA	NA	NA	NA	NA	NA	NA	NA	NA	NA	NA	NA	NA	NA	NA	NA	NA	NA	NA	NA	NA	NA	NA	NA	NA	NA	NA
Zm00001d001073	NA	NA	NA	NA	NA	NA	NA	NA	NA	NA	NA	NA	NA	NA	NA	NA	NA	NA	NA	NA	NA	NA	NA	NA	NA	NA	NA	NA	NA	NA	NA	NA	NA	NA	NA	NA	NA	NA	NA	NA	NA	NA	NA	NA	NA	NA	NA	NA	NA
Zm00001d001074	NA	NA	NA	78.6291	13.6726	57.1243	NA	NA	2.53427	5.23273	2.44321	1.88846	3.92288	3.86746	NA	7.71807	NA	NA	1.04513	NA	NA	NA	NA	NA	24.2278	90.4859	33.7909	NA	NA	NA	54.9788	15.6632	4.03775	1.5887	4.69221	34.3846	8.73666	5.62654	NA	8.91082	3.5836	NA	NA	4.74267	9.02437	2.91908	6.87262	NA	16.592
Zm00001d001075	NA	NA	NA	2.75962	8.00658	11.4562	4.19847	1.45718	NA	1.37008	NA	NA	2.95404	NA	4.87021	3.84941	5.12783	NA	NA	NA	NA	NA	NA	2.1479	65.5538	187.056	172.237	1.11608	NA	NA	7.31359	7.85559	NA	1.97593	2.84874	10.4472	1.88958	NA	13.0048	8.80275	12.5997	19.2281	6.90547	5.11409	21.7994	2.29875	2.39032	3.58858	14.8459
Zm00001d001076	NA	NA	NA	144.321	117.186	158.015	1.98988	NA	NA	5.17687	5.58528	3.16098	NA	6.71007	2.85107	6.73665	5.06462	7.58186	NA	3.48236	NA	NA	NA	NA	43.9243	257.789	212.721	NA	NA	NA	23.9503	4.90892	4.29636	NA	NA	10.7896	15.5954	NA	14.5408	11.7574	NA	13.4964	18.9163	NA	NA	8.34687	11.0127	12.2836	3.40425
Zm00001d001077	NA	NA	NA	NA	NA	NA	NA	NA	NA	NA	NA	NA	NA	NA	NA	NA	NA	NA	NA	NA	NA	NA	NA	NA	NA	NA	NA	NA	NA	NA	NA	NA	NA	NA	NA	NA	NA	NA	NA	NA	NA	NA	NA	NA	NA	NA	NA	NA	NA
Zm00001d001078	12.0369	8.71726	9.72544	2.80604	2.88787	2.7532	NA	1.01656	NA	17.9993	8.08699	16.9535	14.4995	4.44855	17.6788	7.59546	4.3969	8.68854	9.52169	5.1972	4.99171	12.6674	4.42253	8.70986	14.8707	22.9057	42.0637	4.68047	2.10948	2.06994	4.18359	5.55073	6.48101	10.0193	5.61158	4.66299	25.8835	7.8698	4.57736	20.9387	10.3733	2.92375	18.2091	7.86654	1.58183	3.97787	4.74593	4.12046	4.88595
Zm00001d001079	NA	NA	1.28166	NA	NA	1.03136	NA	NA	NA	2.37481	3.11876	1.72655	3.86918	1.3054	3.18392	4.38366	1.30857	2.24044	1.20668	1.62353	1.27661	NA	NA	NA	4.56517	NA	1.23133	1.28756	1.12613	1.41257	2.05876	1.28205	1.49866	1.49594	1.61463	1.40368	NA	NA	NA	NA	NA	NA	NA	NA	NA	NA	NA	NA	NA
Zm00001d001080	211.694	205.357	181.151	21.3023	22.1518	22.8874	22.6445	26.2787	16.4072	77.2268	56.2012	75.8043	109.792	61.9278	103.545	84.2618	65.9257	91.8867	167.912	146.006	146.951	46.4546	46.5578	51.8041	58.8559	80.6661	63.5064	43.9294	17.6308	52.0335	33.5905	41.9252	53.9023	63.197	56.6437	39.4183	222.693	161.339	35.2194	242.086	266.846	28.8018	235.774	168.435	37.8777	116.106	93.7489	110.116	94.8122
Zm00001d001081	NA	NA	NA	NA	NA	NA	NA	NA	NA	NA	NA	NA	NA	NA	NA	NA	NA	NA	NA	NA	NA	NA	NA	NA	NA	NA	NA	NA	NA	NA	NA	NA	NA	NA	NA	NA	NA	NA	NA	NA	NA	NA	NA	NA	NA	NA	NA	NA	NA
Zm00001d001082	24.7659	18.7016	34.3421	53.2964	44.0999	49.4031	5.65367	7.30808	10.8262	33.3441	29.3305	31.699	23.3118	25.8729	19.1688	22.7517	20.4876	24.495	50.2492	62.542	40.9227	103.909	91.6762	81.7809	44.9263	30.5348	16.0128	175.738	40.5066	42.8233	17.9176	23.4873	33.1449	22.5284	18.3183	27.4384	18.7754	3.00026	6.89075	15.2376	7.80802	6.13053	8.73808	10.4691	4.42239	5.76649	5.08151	3.94315	9.29431
Zm00001d001083	17.3147	20.9007	13.1743	5.23249	3.88042	4.58901	5.41185	4.2132	3.54674	15.1948	16.5028	15.8004	20.2642	15.3238	24.8437	13.7554	11.5854	12.7095	7.64718	5.71427	5.41572	10.6231	10.7035	10.0883	6.03173	13.3941	12.9346	14.0928	4.81508	6.22015	11.8455	11.9217	10.169	7.81471	12.8367	13.565	28.6608	9.32527	7.40237	34.1852	14.6281	7.14549	33.6954	13.2635	7.31614	16.3538	13.5651	15.9349	15.8207
Zm00001d001084	NA	NA	NA	NA	1.15372	1.22884	3.77208	3.78979	3.78919	NA	NA	NA	NA	NA	NA	NA	NA	NA	NA	NA	NA	NA	NA	NA	NA	NA	NA	NA	NA	NA	NA	NA	NA	NA	NA	NA	NA	NA	NA	NA	NA	NA	NA	NA	NA	NA	NA	NA	NA
Zm00001d001085	NA	NA	NA	NA	NA	NA	NA	NA	NA	NA	NA	NA	NA	NA	NA	NA	NA	NA	NA	NA	NA	NA	NA	NA	NA	NA	NA	NA	NA	NA	NA	NA	NA	NA	NA	NA	NA	NA	NA	NA	NA	NA	NA	NA	NA	NA	NA	NA	NA
Zm00001d001086	NA	NA	NA	NA	NA	NA	NA	NA	NA	NA	NA	NA	NA	NA	NA	NA	NA	NA	NA	NA	NA	NA	NA	NA	NA	NA	NA	NA	NA	NA	NA	NA	NA	NA	NA	NA	NA	NA	NA	NA	NA	NA	NA	NA	NA	NA	NA	NA	NA
Zm00001d001087	2.81041	2.58698	2.32272	2.67906	1.50392	1.56926	1.0076	NA	NA	1.65839	1.84963	3.44788	3.23963	2.04936	1.34144	2.59842	2.53484	3.20549	1.85033	NA	NA	3.3335	1.43505	1.53043	3.02475	2.66392	3.80997	3.01199	3.00795	1.45742	1.42106	1.99586	2.52361	2.31741	4.17428	1.67609	2.23365	NA	NA	4.89882	NA	1.45866	1.45719	NA	NA	NA	NA	NA	NA
Zm00001d001088	NA	NA	25.8042	NA	NA	NA	NA	NA	NA	NA	NA	NA	NA	NA	NA	NA	NA	NA	NA	NA	NA	NA	NA	NA	NA	NA	NA	62.8218	NA	NA	NA	NA	NA	NA	NA	NA	NA	NA	157.728	NA	NA	142.289	NA	NA	109.834	NA	NA	NA	NA
Zm00001d001089	NA	NA	NA	NA	NA	NA	1.29497	2.79391	2.40459	NA	NA	NA	NA	NA	NA	NA	NA	NA	NA	NA	NA	NA	NA	NA	NA	NA	NA	NA	NA	NA	NA	NA	NA	NA	NA	NA	NA	NA	NA	NA	NA	NA	NA	NA	NA	NA	NA	NA	NA
Zm00001d001090	NA	NA	NA	NA	NA	NA	NA	NA	NA	NA	NA	NA	NA	NA	NA	NA	NA	NA	NA	NA	NA	NA	NA	NA	NA	NA	NA	NA	NA	NA	NA	NA	NA	NA	NA	NA	NA	NA	NA	NA	NA	NA	NA	NA	NA	NA	NA	NA	NA
Zm00001d001091	NA	NA	NA	NA	NA	NA	NA	NA	NA	NA	NA	NA	NA	NA	NA	NA	NA	NA	NA	NA	NA	NA	NA	NA	NA	NA	NA	NA	NA	NA	NA	NA	NA	NA	NA	NA	NA	NA	NA	NA	NA	NA	NA	NA	NA	NA	NA	NA	NA
Zm00001d001092	NA	NA	NA	NA	NA	NA	NA	NA	NA	NA	NA	NA	NA	NA	NA	NA	NA	NA	NA	NA	NA	NA	NA	NA	NA	NA	NA	NA	NA	NA	NA	NA	NA	NA	NA	NA	NA	NA	NA	NA	NA	NA	NA	NA	NA	NA	NA	NA	NA
Zm00001d001093	NA	NA	NA	NA	NA	NA	NA	NA	NA	NA	NA	NA	NA	NA	NA	NA	NA	NA	NA	NA	NA	NA	NA	NA	NA	NA	NA	NA	NA	NA	NA	NA	NA	NA	NA	NA	NA	NA	NA	NA	NA	NA	NA	NA	NA	NA	NA	NA	NA
Zm00001d001094	NA	NA	NA	NA	NA	NA	NA	NA	NA	NA	NA	NA	NA	NA	NA	NA	NA	NA	NA	NA	NA	NA	NA	NA	NA	NA	NA	NA	NA	NA	NA	NA	NA	NA	NA	NA	NA	NA	NA	NA	NA	NA	NA	NA	NA	NA	NA	NA	NA
Zm00001d001095	NA	NA	NA	NA	NA	NA	NA	NA	NA	NA	NA	NA	NA	NA	NA	NA	NA	NA	NA	NA	NA	NA	NA	NA	NA	NA	NA	NA	NA	NA	NA	NA	NA	NA	NA	NA	NA	NA	NA	NA	NA	NA	NA	NA	NA	NA	NA	NA	NA
Zm00001d001096	NA	NA	NA	NA	NA	NA	NA	NA	NA	NA	NA	NA	NA	NA	NA	NA	NA	NA	NA	NA	NA	NA	NA	NA	NA	NA	NA	NA	NA	NA	NA	NA	NA	NA	NA	NA	NA	NA	NA	NA	NA	NA	NA	NA	NA	NA	NA	NA	NA
Zm00001d001097	NA	NA	NA	NA	NA	NA	NA	NA	NA	NA	NA	NA	NA	NA	NA	NA	NA	NA	NA	NA	NA	NA	NA	NA	NA	NA	NA	NA	NA	NA	NA	NA	NA	NA	NA	NA	NA	NA	NA	NA	NA	NA	NA	NA	NA	NA	NA	NA	NA
Zm00001d001098	NA	NA	NA	NA	NA	NA	NA	NA	NA	NA	NA	NA	NA	NA	NA	NA	NA	NA	NA	NA	NA	NA	NA	NA	NA	NA	NA	NA	NA	NA	NA	NA	NA	NA	NA	NA	NA	NA	NA	NA	NA	NA	NA	NA	NA	NA	NA	NA	NA
Zm00001d001099	NA	NA	NA	NA	NA	NA	NA	NA	NA	NA	NA	NA	NA	NA	NA	NA	NA	NA	NA	NA	NA	NA	NA	NA	NA	NA	NA	NA	NA	NA	NA	NA	NA	NA	NA	NA	NA	NA	NA	NA	NA	NA	NA	NA	NA	NA	NA	NA	NA
Zm00001d001100	NA	NA	NA	NA	NA	NA	NA	NA	NA	NA	NA	NA	NA	NA	NA	NA	NA	NA	NA	NA	NA	NA	NA	NA	NA	NA	NA	NA	NA	NA	NA	NA	NA	NA	NA	NA	NA	NA	NA	NA	NA	NA	NA	NA	NA	NA	NA	NA	NA
Zm00001d001101	NA	NA	NA	NA	NA	NA	NA	NA	NA	NA	NA	NA	NA	NA	NA	NA	NA	NA	NA	NA	NA	NA	NA	NA	NA	NA	NA	NA	NA	NA	NA	NA	NA	NA	NA	NA	NA	NA	NA	NA	NA	NA	NA	NA	NA	NA	NA	NA	NA
Zm00001d001102	NA	NA	NA	NA	NA	NA	NA	NA	NA	NA	NA	NA	NA	NA	NA	NA	NA	NA	NA	NA	NA	NA	NA	NA	NA	NA	NA	NA	NA	NA	NA	NA	NA	NA	NA	NA	NA	NA	NA	NA	NA	NA	NA	NA	NA	NA	NA	NA	NA
Zm00001d001103	NA	NA	NA	NA	NA	NA	NA	NA	NA	NA	NA	NA	NA	NA	NA	NA	NA	NA	NA	NA	NA	NA	NA	NA	NA	NA	NA	NA	NA	NA	NA	NA	NA	NA	NA	NA	NA	NA	NA	NA	NA	NA	NA	NA	NA	NA	NA	NA	NA
Zm00001d001104	NA	NA	NA	NA	NA	NA	NA	NA	NA	NA	NA	NA	NA	NA	NA	NA	NA	NA	NA	NA	NA	NA	NA	NA	NA	NA	NA	NA	NA	NA	NA	NA	NA	NA	NA	NA	NA	NA	NA	NA	NA	NA	NA	NA	NA	NA	NA	NA	NA
Zm00001d001105	NA	NA	NA	NA	NA	NA	NA	NA	NA	NA	NA	NA	NA	NA	NA	NA	NA	NA	NA	NA	NA	NA	NA	NA	NA	NA	NA	NA	NA	NA	NA	NA	NA	NA	NA	NA	NA	NA	NA	NA	NA	NA	NA	NA	NA	NA	NA	NA	NA
Zm00001d001106	NA	NA	NA	NA	NA	NA	NA	NA	NA	NA	NA	NA	NA	NA	NA	NA	NA	NA	NA	NA	NA	NA	NA	NA	NA	NA	NA	NA	NA	NA	NA	NA	NA	NA	NA	NA	NA	NA	4.0036	NA	NA	NA	NA	NA	2.56946	NA	NA	NA	NA
Zm00001d001108	NA	NA	NA	NA	NA	NA	NA	NA	NA	NA	NA	NA	NA	NA	NA	NA	NA	NA	NA	NA	NA	NA	NA	NA	NA	NA	NA	NA	NA	NA	NA	NA	NA	NA	NA	NA	NA	NA	NA	NA	NA	NA	NA	NA	NA	NA	NA	NA	NA
Zm00001d001109	NA	NA	NA	NA	NA	NA	NA	NA	NA	NA	NA	NA	NA	NA	NA	NA	NA	NA	NA	NA	NA	NA	NA	NA	NA	NA	NA	NA	NA	NA	NA	NA	1.3663	NA	NA	NA	NA	NA	NA	NA	NA	NA	NA	NA	NA	NA	NA	NA	NA
Zm00001d001110	NA	NA	NA	NA	NA	NA	NA	NA	NA	3.92871	2.40061	3.72019	2.58548	3.12101	3.81428	2.41883	3.16819	1.92353	2.38492	5.97855	2.61711	1.4105	2.04024	1.99822	2.48151	1.35262	1.06087	NA	NA	NA	3.96854	3.54693	4.00429	3.23658	4.23997	3.49005	NA	NA	NA	NA	NA	NA	NA	NA	1.06855	NA	NA	NA	NA
Zm00001d001111	NA	NA	NA	NA	NA	NA	NA	NA	NA	NA	NA	NA	NA	NA	NA	NA	NA	NA	NA	NA	NA	NA	NA	NA	NA	NA	NA	NA	NA	NA	NA	NA	NA	NA	NA	NA	NA	NA	NA	NA	NA	NA	NA	NA	NA	NA	NA	NA	NA
Zm00001d001112	NA	NA	NA	NA	NA	NA	NA	NA	NA	NA	NA	NA	NA	NA	NA	NA	NA	NA	NA	NA	NA	NA	NA	NA	NA	NA	NA	NA	NA	NA	NA	NA	NA	NA	NA	NA	NA	NA	NA	NA	NA	NA	NA	NA	NA	NA	NA	NA	NA
Zm00001d001113	NA	NA	NA	NA	NA	NA	NA	NA	NA	NA	NA	NA	NA	NA	NA	NA	NA	NA	NA	NA	NA	NA	NA	NA	NA	NA	NA	NA	NA	NA	NA	NA	NA	NA	NA	NA	NA	NA	NA	NA	NA	NA	NA	NA	NA	NA	NA	NA	NA
Zm00001d001114	NA	NA	NA	NA	NA	NA	NA	NA	NA	NA	NA	NA	NA	NA	NA	NA	NA	NA	NA	NA	NA	NA	NA	NA	NA	NA	NA	NA	NA	NA	NA	NA	NA	NA	NA	NA	NA	NA	NA	NA	NA	NA	NA	NA	NA	NA	NA	NA	NA
Zm00001d001115	6.3012	3.5783	5.89637	1.61796	3.74658	2.60472	2.23123	NA	1.55367	NA	NA	NA	NA	NA	NA	NA	NA	NA	NA	NA	NA	NA	NA	NA	NA	NA	NA	NA	NA	NA	NA	NA	NA	NA	NA	NA	NA	NA	NA	NA	NA	NA	NA	NA	NA	NA	NA	NA	NA
Zm00001d001116	NA	NA	NA	NA	NA	NA	NA	NA	NA	NA	NA	NA	NA	NA	NA	NA	NA	NA	NA	NA	NA	NA	NA	NA	NA	NA	NA	NA	NA	NA	NA	NA	NA	NA	NA	NA	NA	NA	NA	NA	NA	NA	NA	NA	NA	NA	NA	NA	NA
Zm00001d001117	NA	NA	NA	NA	NA	NA	NA	NA	NA	NA	NA	NA	NA	NA	NA	NA	NA	NA	NA	NA	NA	NA	NA	NA	NA	NA	NA	NA	NA	NA	NA	NA	NA	NA	NA	NA	NA	NA	NA	NA	NA	NA	NA	NA	NA	NA	NA	NA	NA
Zm00001d001118	NA	NA	NA	NA	NA	NA	NA	NA	NA	NA	NA	NA	NA	NA	NA	NA	NA	NA	NA	NA	NA	NA	NA	NA	NA	NA	NA	NA	NA	NA	NA	NA	NA	NA	NA	NA	NA	NA	NA	NA	NA	NA	NA	NA	NA	NA	NA	NA	NA
Zm00001d001119	NA	NA	NA	NA	NA	NA	NA	NA	NA	NA	NA	NA	NA	NA	NA	NA	NA	NA	NA	NA	NA	NA	NA	NA	NA	NA	NA	NA	NA	NA	NA	NA	NA	NA	NA	NA	NA	NA	NA	NA	NA	NA	NA	NA	NA	NA	NA	NA	NA
Zm00001d001120	2.99357	1.0202	1.55179	NA	NA	NA	NA	NA	NA	NA	NA	NA	NA	NA	NA	NA	NA	NA	NA	NA	NA	NA	NA	NA	2.31228	NA	NA	NA	NA	NA	NA	NA	NA	NA	NA	NA	NA	NA	NA	NA	NA	NA	NA	NA	NA	NA	NA	NA	NA
Zm00001d001121	NA	NA	NA	NA	NA	NA	NA	NA	NA	NA	NA	NA	NA	NA	NA	NA	NA	NA	NA	NA	NA	NA	NA	NA	NA	NA	NA	NA	NA	NA	NA	NA	NA	NA	NA	NA	NA	NA	NA	NA	NA	NA	NA	NA	NA	NA	NA	NA	NA
Zm00001d001122	NA	NA	NA	NA	NA	NA	NA	NA	NA	NA	NA	NA	NA	NA	NA	NA	NA	NA	NA	NA	NA	NA	NA	NA	NA	NA	NA	NA	NA	NA	NA	NA	NA	NA	NA	NA	NA	NA	NA	NA	NA	NA	NA	NA	NA	NA	NA	NA	NA
Zm00001d001123	NA	NA	NA	NA	NA	NA	NA	NA	NA	NA	NA	NA	NA	NA	NA	NA	NA	NA	NA	NA	NA	NA	NA	NA	NA	NA	NA	NA	NA	NA	NA	NA	NA	NA	NA	NA	NA	NA	NA	NA	NA	NA	NA	NA	NA	NA	NA	NA	NA
Zm00001d001124	NA	NA	NA	NA	NA	NA	NA	NA	NA	NA	NA	NA	NA	NA	NA	NA	NA	NA	NA	NA	NA	1.44644	2.49074	1.13841	NA	NA	NA	NA	NA	NA	NA	NA	NA	NA	NA	NA	NA	NA	NA	NA	NA	NA	NA	NA	NA	NA	NA	NA	NA
Zm00001d001125	NA	NA	NA	NA	NA	NA	NA	NA	NA	NA	NA	NA	NA	NA	NA	NA	NA	NA	NA	NA	NA	NA	NA	NA	NA	NA	NA	NA	NA	NA	NA	NA	NA	NA	NA	NA	NA	NA	NA	NA	NA	NA	NA	NA	NA	NA	NA	NA	NA
Zm00001d001126	NA	NA	NA	NA	NA	NA	NA	NA	NA	NA	NA	NA	NA	NA	NA	NA	NA	NA	NA	NA	NA	NA	NA	NA	NA	NA	NA	NA	NA	NA	NA	NA	NA	NA	NA	NA	NA	NA	NA	NA	NA	NA	NA	NA	NA	NA	NA	NA	NA
Zm00001d001127	NA	NA	NA	NA	NA	NA	NA	NA	NA	NA	NA	NA	NA	NA	NA	NA	NA	NA	NA	NA	NA	NA	NA	NA	NA	NA	NA	NA	NA	NA	NA	NA	NA	NA	NA	NA	NA	NA	NA	NA	NA	NA	NA	NA	NA	NA	NA	NA	NA
Zm00001d001128	NA	NA	NA	NA	NA	NA	NA	NA	NA	NA	NA	NA	NA	NA	NA	NA	NA	NA	NA	NA	NA	NA	NA	NA	NA	NA	NA	NA	NA	NA	NA	NA	NA	NA	NA	NA	NA	NA	NA	NA	NA	NA	NA	NA	NA	NA	NA	NA	NA
Zm00001d001129	NA	NA	NA	NA	NA	NA	NA	NA	NA	NA	NA	NA	NA	NA	NA	NA	NA	NA	NA	NA	NA	NA	NA	NA	NA	NA	NA	NA	NA	NA	NA	NA	NA	NA	NA	NA	NA	NA	NA	NA	NA	NA	NA	NA	NA	NA	NA	NA	NA
Zm00001d001130	NA	NA	NA	NA	NA	NA	NA	NA	NA	NA	NA	NA	NA	NA	NA	NA	NA	NA	NA	NA	NA	NA	NA	NA	NA	NA	NA	NA	NA	NA	NA	NA	NA	NA	NA	NA	NA	NA	NA	NA	NA	NA	NA	NA	NA	NA	NA	NA	NA
Zm00001d001131	NA	NA	NA	NA	NA	NA	NA	NA	NA	NA	NA	NA	NA	NA	NA	NA	NA	NA	NA	NA	NA	NA	NA	NA	NA	NA	NA	NA	NA	NA	NA	NA	NA	NA	NA	NA	NA	NA	NA	NA	NA	NA	NA	NA	NA	NA	NA	NA	NA
Zm00001d001132	NA	NA	NA	NA	NA	NA	NA	NA	NA	NA	NA	NA	NA	NA	NA	NA	NA	NA	NA	NA	NA	NA	NA	NA	NA	NA	NA	NA	NA	NA	NA	NA	NA	NA	NA	NA	NA	NA	NA	NA	NA	NA	NA	NA	NA	NA	NA	NA	NA
Zm00001d001133	NA	NA	NA	NA	NA	NA	NA	NA	NA	NA	NA	NA	NA	NA	NA	2.13344	NA	NA	NA	NA	NA	NA	NA	NA	NA	NA	NA	NA	NA	NA	NA	NA	NA	NA	NA	NA	NA	NA	NA	NA	NA	2.89354	NA	1.18635	16.7671	NA	NA	NA	NA
Zm00001d001134	NA	NA	NA	NA	NA	NA	NA	NA	NA	NA	NA	NA	NA	NA	NA	NA	NA	NA	NA	NA	NA	1.24835	NA	NA	1.04417	NA	NA	NA	NA	NA	NA	NA	NA	NA	NA	NA	NA	NA	NA	NA	NA	NA	NA	NA	NA	NA	NA	NA	NA
Zm00001d001135	NA	NA	NA	NA	NA	NA	NA	NA	NA	NA	NA	NA	NA	NA	NA	NA	NA	NA	NA	NA	NA	NA	NA	NA	NA	NA	NA	NA	NA	NA	NA	NA	NA	NA	NA	NA	NA	NA	NA	NA	NA	NA	NA	NA	NA	NA	NA	NA	NA
Zm00001d001136	NA	NA	NA	NA	NA	NA	NA	NA	NA	NA	NA	NA	NA	NA	NA	NA	NA	NA	NA	NA	NA	NA	NA	NA	NA	NA	NA	NA	NA	NA	NA	NA	NA	NA	NA	NA	NA	NA	NA	NA	NA	1.25169	NA	NA	NA	NA	NA	NA	NA
Zm00001d001137	NA	NA	NA	NA	NA	NA	NA	NA	NA	NA	NA	NA	NA	NA	NA	NA	NA	NA	NA	NA	NA	NA	NA	NA	NA	NA	NA	NA	NA	NA	NA	NA	NA	NA	NA	NA	NA	NA	NA	NA	NA	NA	NA	NA	NA	NA	NA	NA	NA
Zm00001d001138	NA	NA	NA	NA	NA	NA	NA	NA	NA	NA	NA	NA	NA	NA	NA	NA	NA	NA	NA	NA	NA	NA	NA	NA	NA	NA	NA	NA	NA	NA	NA	NA	NA	NA	NA	NA	NA	NA	NA	NA	NA	NA	NA	NA	NA	NA	NA	NA	NA
Zm00001d001139	3.18136	1.6493	2.58874	4.83307	3.77055	11.439	2.68269	1.42004	1.21629	32.1965	33.9777	50.834	57.1523	35.735	2881.68	86.6096	72.216	77.4908	20.4175	22.6013	30.2575	22.8021	42.0238	7.09737	20.5665	35.619	59.9652	2112.07	6847.59	2182.87	15.1468	10.4884	21.6667	7.84955	49.5587	30.2897	33.6048	55.4998	28.7085	1.83546	7.4765	5.84394	3.02193	65.5921	405.259	33.1487	22.3631	32.1619	1.81491
Zm00001d001140	6.97598	7.5251	6.32838	NA	1.093	1.0534	1.01394	NA	NA	3.83213	2.69014	3.47064	6.75699	4.2009	7.11155	3.19682	2.28987	2.15111	8.02327	2.86876	5.46918	5.68572	6.06702	6.67567	2.10852	4.14415	3.29903	1.92077	NA	NA	3.27811	3.48233	1.9052	4.2131	3.94837	3.20656	5.69593	1.27747	1.10024	4.42954	2.57534	1.30514	5.10045	1.77324	NA	2.1703	2.63692	2.64338	2.42839
Zm00001d001141	NA	NA	NA	NA	NA	NA	NA	NA	NA	NA	NA	NA	NA	NA	NA	NA	NA	NA	NA	NA	NA	NA	NA	NA	NA	NA	NA	NA	NA	NA	NA	NA	NA	NA	NA	NA	NA	NA	NA	NA	NA	NA	NA	NA	NA	NA	NA	NA	NA
Zm00001d001142	NA	NA	NA	NA	NA	NA	NA	NA	NA	NA	NA	NA	NA	NA	NA	NA	NA	NA	NA	NA	NA	NA	NA	NA	NA	NA	NA	NA	NA	NA	NA	NA	NA	NA	NA	NA	NA	NA	NA	NA	NA	NA	NA	NA	NA	NA	NA	NA	NA
Zm00001d001143	NA	NA	NA	NA	NA	NA	NA	NA	NA	NA	NA	NA	NA	NA	NA	NA	NA	NA	NA	NA	NA	NA	NA	NA	NA	NA	NA	NA	NA	NA	NA	NA	NA	NA	NA	NA	NA	NA	NA	NA	NA	NA	NA	NA	NA	NA	NA	NA	NA
Zm00001d001144	NA	NA	NA	NA	NA	NA	NA	NA	NA	NA	NA	NA	NA	NA	NA	NA	NA	NA	NA	NA	NA	NA	NA	NA	NA	NA	NA	NA	NA	NA	NA	NA	NA	NA	NA	NA	NA	NA	NA	NA	NA	NA	NA	NA	NA	NA	NA	NA	NA
Zm00001d001145	NA	NA	NA	NA	NA	NA	NA	NA	NA	NA	NA	NA	NA	NA	NA	NA	NA	NA	NA	NA	NA	NA	NA	NA	NA	NA	NA	NA	NA	NA	NA	NA	NA	NA	NA	NA	NA	NA	NA	NA	NA	NA	NA	NA	NA	NA	NA	NA	NA
Zm00001d001146	NA	NA	NA	NA	NA	NA	NA	NA	NA	NA	NA	NA	NA	NA	NA	NA	NA	NA	NA	NA	NA	NA	NA	NA	NA	NA	NA	NA	NA	NA	NA	NA	NA	NA	NA	NA	NA	NA	NA	NA	NA	NA	NA	NA	NA	NA	NA	NA	NA
Zm00001d001147	NA	NA	NA	NA	NA	NA	NA	NA	NA	NA	NA	NA	NA	NA	NA	NA	NA	NA	NA	NA	NA	NA	NA	NA	NA	NA	NA	NA	NA	NA	NA	NA	NA	NA	NA	NA	NA	NA	NA	NA	NA	NA	NA	NA	NA	NA	NA	NA	NA
Zm00001d001148	NA	NA	NA	NA	NA	NA	NA	NA	NA	NA	NA	NA	NA	NA	NA	NA	NA	NA	NA	NA	NA	NA	NA	NA	NA	NA	NA	NA	NA	NA	NA	NA	NA	NA	NA	NA	NA	NA	NA	NA	NA	NA	NA	NA	3.916	NA	NA	NA	NA
Zm00001d001149	NA	NA	NA	NA	NA	NA	NA	NA	NA	NA	NA	NA	NA	NA	NA	NA	NA	NA	NA	NA	NA	NA	NA	NA	NA	NA	NA	NA	NA	NA	NA	NA	NA	NA	NA	NA	NA	NA	NA	NA	NA	NA	NA	NA	NA	NA	NA	NA	NA
Zm00001d001150	NA	NA	NA	NA	NA	NA	NA	NA	NA	NA	NA	NA	NA	NA	NA	NA	NA	NA	NA	NA	NA	NA	NA	NA	NA	NA	NA	NA	NA	NA	NA	NA	NA	NA	NA	NA	NA	NA	NA	NA	NA	NA	NA	NA	NA	NA	NA	NA	NA
Zm00001d001151	NA	NA	NA	NA	NA	NA	NA	NA	NA	NA	NA	NA	NA	NA	NA	NA	NA	NA	NA	NA	NA	NA	NA	NA	NA	NA	NA	NA	NA	NA	NA	NA	NA	NA	NA	NA	NA	NA	NA	NA	NA	NA	NA	NA	NA	NA	NA	NA	NA
Zm00001d001152	NA	NA	NA	NA	NA	NA	NA	NA	NA	NA	NA	NA	NA	NA	NA	NA	NA	NA	NA	NA	NA	NA	NA	NA	NA	NA	NA	NA	NA	NA	NA	NA	NA	NA	NA	NA	NA	NA	NA	NA	NA	NA	NA	NA	NA	NA	NA	NA	NA
Zm00001d001153	NA	NA	NA	NA	NA	NA	NA	NA	NA	NA	NA	NA	NA	NA	NA	NA	NA	NA	NA	NA	NA	NA	NA	NA	NA	NA	NA	NA	NA	NA	NA	NA	NA	NA	NA	NA	NA	NA	NA	NA	NA	NA	NA	NA	NA	NA	NA	NA	NA
Zm00001d001154	NA	NA	NA	NA	NA	NA	NA	NA	NA	NA	NA	NA	NA	NA	NA	NA	NA	NA	NA	NA	NA	NA	NA	NA	NA	NA	NA	NA	NA	NA	NA	NA	NA	NA	NA	NA	NA	NA	NA	NA	NA	NA	NA	NA	NA	NA	NA	NA	NA
Zm00001d001155	NA	NA	NA	NA	NA	NA	NA	NA	NA	NA	NA	NA	NA	NA	NA	NA	NA	NA	NA	NA	NA	NA	NA	NA	NA	NA	NA	NA	NA	NA	NA	NA	NA	NA	NA	NA	NA	NA	NA	NA	NA	NA	NA	NA	NA	NA	NA	NA	NA
Zm00001d001156	NA	NA	NA	NA	NA	NA	NA	NA	NA	NA	NA	NA	NA	NA	NA	NA	NA	NA	NA	NA	NA	NA	NA	NA	NA	NA	NA	NA	NA	NA	NA	NA	NA	NA	NA	NA	NA	NA	NA	NA	NA	NA	NA	NA	NA	NA	NA	NA	NA
Zm00001d001157	NA	NA	NA	NA	NA	NA	NA	NA	NA	NA	NA	NA	NA	NA	NA	NA	NA	NA	NA	NA	NA	NA	NA	NA	NA	NA	NA	NA	NA	NA	NA	NA	NA	NA	NA	NA	NA	NA	NA	NA	NA	NA	NA	NA	NA	NA	NA	NA	NA
Zm00001d001158	NA	NA	NA	NA	NA	NA	NA	NA	NA	NA	NA	NA	NA	NA	NA	NA	NA	NA	NA	NA	NA	NA	NA	NA	NA	NA	NA	NA	NA	NA	NA	NA	NA	NA	NA	NA	NA	NA	NA	NA	NA	NA	NA	NA	NA	NA	NA	NA	NA
Zm00001d001159	NA	NA	NA	NA	NA	NA	NA	NA	NA	NA	NA	NA	NA	NA	NA	NA	NA	NA	NA	NA	NA	NA	NA	NA	NA	NA	NA	NA	NA	NA	NA	NA	NA	NA	NA	NA	NA	NA	NA	NA	NA	NA	NA	NA	NA	NA	NA	NA	NA
Zm00001d001160	NA	NA	NA	NA	NA	NA	NA	NA	NA	NA	NA	NA	NA	NA	NA	NA	NA	NA	NA	NA	NA	NA	NA	NA	NA	NA	NA	NA	NA	NA	NA	NA	NA	NA	NA	NA	NA	NA	NA	NA	NA	NA	NA	NA	NA	NA	NA	NA	NA
Zm00001d001161	NA	NA	NA	NA	NA	NA	NA	NA	NA	NA	NA	NA	NA	NA	NA	NA	NA	NA	NA	NA	NA	NA	NA	NA	NA	NA	NA	NA	NA	NA	NA	NA	NA	NA	NA	NA	NA	NA	NA	NA	NA	NA	NA	NA	NA	NA	NA	NA	NA
Zm00001d001162	NA	NA	NA	NA	NA	NA	NA	NA	NA	NA	NA	NA	NA	NA	NA	NA	NA	NA	NA	NA	NA	NA	NA	NA	NA	NA	NA	NA	NA	NA	NA	NA	NA	NA	NA	NA	NA	NA	NA	NA	NA	NA	NA	NA	NA	NA	NA	NA	NA
Zm00001d001163	NA	NA	NA	NA	NA	NA	NA	NA	NA	NA	NA	NA	NA	NA	NA	NA	NA	NA	NA	NA	NA	NA	NA	NA	NA	NA	NA	NA	NA	NA	NA	NA	NA	NA	NA	NA	NA	NA	NA	NA	NA	NA	NA	NA	NA	NA	NA	NA	NA
Zm00001d001164	NA	NA	NA	NA	NA	NA	NA	NA	NA	NA	NA	NA	NA	NA	NA	NA	NA	NA	NA	NA	NA	NA	NA	NA	NA	NA	NA	NA	NA	NA	NA	NA	NA	NA	NA	NA	NA	NA	NA	NA	NA	NA	NA	NA	NA	NA	NA	NA	NA
Zm00001d001165	NA	NA	NA	NA	NA	1.25166	NA	NA	NA	NA	NA	NA	6.43351	4.56419	7.33493	6.90671	9.6845	10.6227	NA	NA	NA	NA	NA	NA	NA	NA	1.06404	NA	NA	NA	NA	NA	NA	NA	NA	NA	NA	1.95168	5.01609	NA	2.75536	4.87415	NA	1.69993	4.79464	NA	1.92823	1.88463	1.19088
Zm00001d001166	NA	NA	NA	NA	NA	NA	NA	NA	NA	NA	NA	1.01843	NA	NA	NA	NA	NA	NA	NA	NA	NA	1.47041	NA	NA	1.49592	2.01439	1.48697	NA	NA	NA	1.24247	2.18836	2.38535	1.49723	1.29165	1.26777	2.11128	NA	1.06266	2.61646	NA	NA	2.63741	NA	NA	NA	NA	NA	NA
Zm00001d001167	NA	NA	NA	NA	NA	NA	NA	NA	NA	NA	NA	NA	NA	NA	NA	NA	NA	NA	NA	NA	NA	NA	NA	NA	NA	NA	NA	2.27514	1.51483	3.14537	NA	NA	NA	NA	NA	NA	NA	NA	NA	NA	NA	NA	NA	NA	NA	NA	NA	NA	NA
Zm00001d001168	NA	NA	NA	NA	NA	NA	NA	NA	NA	NA	NA	NA	NA	NA	NA	NA	NA	NA	NA	NA	NA	NA	NA	NA	NA	NA	NA	NA	NA	NA	NA	NA	NA	NA	NA	NA	NA	NA	NA	NA	NA	NA	NA	NA	NA	NA	NA	NA	NA
Zm00001d001169	NA	NA	NA	NA	NA	NA	NA	NA	NA	NA	NA	NA	NA	NA	NA	NA	NA	NA	NA	NA	NA	NA	NA	NA	NA	NA	NA	NA	NA	NA	NA	NA	NA	NA	NA	NA	NA	NA	NA	NA	NA	NA	NA	NA	NA	NA	NA	NA	NA
Zm00001d001170	NA	1.23207	NA	NA	NA	NA	NA	NA	NA	9.48155	12.6263	9.54643	20.168	10.415	25.3042	8.97375	6.13023	2.91506	11.7972	8.81749	11.3425	NA	NA	NA	1.66219	1.03824	1.0538	NA	NA	NA	6.60001	5.70437	8.5651	3.58698	3.79535	4.55004	2.87279	1.02014	NA	3.34879	1.99329	NA	3.56915	NA	NA	1.12041	NA	NA	NA
Zm00001d001171	NA	NA	NA	NA	NA	NA	NA	NA	NA	1.58766	NA	1.11366	1.59401	NA	2.31085	NA	NA	1.506	NA	NA	NA	NA	NA	NA	NA	NA	NA	NA	NA	NA	NA	NA	1.08683	NA	NA	NA	NA	NA	NA	NA	NA	NA	1.43398	NA	NA	NA	NA	NA	NA
Zm00001d001172	NA	NA	NA	NA	NA	NA	NA	NA	NA	NA	NA	NA	NA	NA	NA	NA	NA	NA	NA	NA	NA	NA	NA	NA	NA	NA	NA	NA	NA	NA	NA	NA	NA	NA	NA	NA	NA	NA	NA	NA	NA	NA	NA	NA	NA	NA	NA	NA	NA
Zm00001d001173	NA	NA	NA	NA	NA	NA	NA	NA	NA	NA	NA	NA	NA	NA	NA	NA	NA	NA	NA	NA	NA	NA	NA	NA	NA	NA	NA	NA	NA	NA	NA	NA	NA	NA	NA	NA	NA	NA	NA	NA	NA	NA	NA	NA	NA	NA	NA	NA	NA
Zm00001d001174	1.47441	NA	NA	NA	NA	NA	NA	1.87142	1.69885	NA	NA	NA	NA	NA	NA	NA	NA	NA	2.87223	3.28166	2.36103	NA	NA	1.05887	NA	NA	NA	NA	NA	NA	1.00368	NA	NA	NA	NA	NA	NA	NA	NA	NA	NA	NA	NA	NA	NA	NA	NA	NA	NA
Zm00001d001176	NA	NA	NA	NA	NA	NA	NA	NA	NA	NA	NA	NA	NA	NA	NA	NA	NA	NA	NA	NA	NA	NA	NA	NA	NA	NA	NA	NA	NA	NA	NA	NA	NA	NA	NA	NA	NA	NA	NA	NA	NA	NA	NA	NA	NA	NA	NA	NA	NA
Zm00001d001177	1.32276	NA	2.40362	NA	NA	NA	NA	NA	NA	NA	NA	NA	NA	NA	NA	1.33686	NA	NA	NA	NA	NA	NA	NA	1.17624	1.25189	2.44286	NA	NA	NA	NA	NA	NA	NA	NA	NA	NA	1.05148	NA	NA	NA	NA	NA	1.26013	NA	NA	NA	NA	NA	NA
Zm00001d001178	NA	1.00373	NA	NA	NA	NA	NA	NA	NA	NA	NA	NA	NA	NA	NA	NA	NA	NA	NA	NA	NA	NA	NA	NA	NA	NA	NA	NA	NA	NA	NA	NA	NA	NA	NA	NA	NA	NA	NA	NA	NA	NA	NA	NA	NA	NA	NA	NA	NA
Zm00001d001179	NA	NA	NA	NA	NA	NA	NA	NA	NA	NA	NA	NA	NA	NA	NA	NA	NA	NA	NA	NA	NA	NA	NA	NA	NA	NA	NA	NA	NA	NA	NA	NA	NA	NA	NA	NA	NA	NA	NA	NA	NA	NA	NA	NA	NA	NA	NA	NA	NA
Zm00001d001180	NA	NA	NA	NA	NA	NA	NA	NA	1.55514	1.22529	2.72792	2.86308	2.30365	3.0283	4.45565	NA	NA	1.93586	NA	1.86459	NA	NA	NA	NA	3.86051	NA	4.08226	NA	2.00015	11.2847	1.77005	NA	2.09557	3.84504	1.8889	NA	NA	NA	NA	1.4163	NA	NA	NA	NA	NA	NA	NA	NA	NA
Zm00001d001181	NA	NA	NA	NA	NA	NA	NA	NA	NA	NA	NA	NA	NA	NA	NA	NA	NA	NA	NA	NA	NA	NA	NA	NA	NA	NA	NA	NA	NA	NA	NA	NA	NA	NA	NA	NA	NA	NA	NA	NA	NA	NA	NA	NA	NA	NA	NA	NA	NA
Zm00001d001182	NA	NA	NA	NA	NA	NA	NA	NA	NA	NA	NA	NA	NA	NA	NA	NA	NA	NA	NA	NA	NA	NA	NA	NA	NA	NA	NA	NA	NA	NA	NA	NA	NA	NA	NA	NA	NA	NA	NA	NA	NA	NA	NA	NA	NA	NA	NA	NA	NA
Zm00001d001183	NA	NA	NA	NA	NA	1.18732	NA	NA	NA	NA	NA	NA	NA	NA	NA	NA	NA	NA	NA	NA	NA	NA	NA	NA	NA	NA	NA	NA	NA	NA	NA	NA	NA	NA	NA	NA	NA	NA	NA	NA	NA	NA	NA	NA	NA	NA	NA	NA	NA
Zm00001d001184	NA	NA	NA	NA	NA	NA	NA	NA	NA	NA	NA	NA	NA	NA	NA	NA	NA	NA	NA	NA	NA	NA	NA	NA	NA	NA	NA	NA	NA	NA	NA	NA	NA	NA	NA	NA	NA	NA	NA	NA	NA	NA	NA	NA	NA	NA	NA	NA	NA
Zm00001d001185	NA	NA	NA	NA	NA	NA	NA	NA	NA	NA	NA	NA	NA	NA	1.64864	NA	NA	1.27721	NA	NA	NA	2.44392	NA	NA	NA	NA	NA	2.75829	NA	1.50701	NA	NA	NA	NA	NA	NA	NA	NA	NA	NA	NA	NA	NA	NA	NA	NA	NA	NA	NA
Zm00001d001186	NA	NA	NA	NA	NA	NA	NA	NA	NA	NA	NA	NA	NA	NA	NA	NA	NA	NA	NA	NA	NA	NA	NA	NA	NA	NA	NA	NA	NA	NA	NA	NA	NA	NA	NA	NA	NA	NA	NA	NA	NA	NA	NA	NA	NA	NA	NA	NA	NA
Zm00001d001187	NA	NA	NA	NA	NA	NA	NA	NA	NA	NA	NA	NA	NA	NA	NA	NA	NA	NA	NA	NA	NA	NA	NA	NA	NA	NA	NA	NA	NA	NA	NA	NA	NA	NA	NA	NA	NA	NA	NA	NA	NA	NA	NA	NA	NA	NA	NA	NA	NA
Zm00001d001188	NA	NA	NA	NA	NA	NA	NA	NA	NA	NA	NA	NA	NA	NA	NA	NA	NA	NA	1.17534	NA	NA	NA	1.6408	NA	NA	NA	NA	1.33948	NA	3.70366	NA	NA	NA	NA	NA	NA	NA	NA	NA	NA	NA	NA	NA	NA	NA	NA	NA	NA	NA
Zm00001d001189	NA	NA	NA	NA	NA	NA	NA	NA	NA	NA	NA	NA	NA	NA	NA	NA	NA	NA	NA	NA	NA	NA	NA	NA	NA	NA	NA	NA	NA	NA	NA	NA	NA	NA	NA	NA	NA	NA	NA	NA	NA	NA	NA	NA	NA	NA	NA	NA	NA
Zm00001d001190	NA	NA	NA	NA	NA	NA	NA	NA	NA	NA	NA	NA	NA	NA	NA	NA	NA	NA	NA	NA	NA	NA	NA	NA	NA	NA	NA	NA	NA	NA	NA	NA	NA	NA	NA	NA	NA	NA	NA	NA	NA	NA	NA	NA	NA	NA	NA	NA	NA
Zm00001d001191	NA	NA	NA	NA	NA	NA	NA	NA	NA	NA	NA	NA	NA	NA	NA	NA	NA	NA	NA	NA	NA	NA	NA	NA	NA	NA	NA	NA	NA	NA	NA	NA	NA	NA	NA	NA	NA	NA	NA	NA	NA	NA	NA	NA	NA	NA	NA	NA	NA
Zm00001d001192	NA	NA	NA	NA	NA	1.1962	NA	NA	NA	2.48787	6.28629	NA	1.50132	NA	NA	1.35243	1.36079	3.85388	NA	NA	NA	NA	NA	NA	NA	NA	NA	35.5457	11.4855	20.1493	NA	NA	2.17297	NA	NA	NA	NA	NA	25.3362	1.00428	NA	24.3406	NA	NA	12.5212	NA	2.82465	2.283	1.1189
Zm00001d001193	NA	NA	NA	NA	NA	NA	NA	NA	NA	NA	NA	NA	NA	NA	NA	NA	NA	NA	NA	NA	NA	NA	NA	NA	NA	NA	NA	NA	NA	NA	NA	NA	NA	NA	NA	NA	NA	NA	NA	NA	NA	NA	NA	NA	NA	NA	NA	NA	NA
Zm00001d001194	NA	NA	NA	NA	NA	NA	NA	NA	NA	NA	NA	NA	NA	NA	NA	NA	NA	NA	NA	NA	NA	NA	NA	NA	NA	NA	NA	NA	NA	NA	NA	NA	NA	NA	NA	NA	NA	NA	NA	NA	NA	NA	NA	NA	NA	NA	NA	NA	NA
Zm00001d001195	NA	NA	NA	NA	NA	NA	NA	NA	NA	NA	NA	NA	NA	NA	NA	NA	NA	NA	NA	NA	NA	NA	NA	NA	NA	NA	NA	NA	NA	NA	NA	NA	NA	NA	NA	NA	NA	NA	NA	NA	NA	NA	NA	NA	NA	NA	NA	NA	NA
Zm00001d001196	NA	NA	NA	NA	NA	NA	NA	NA	NA	NA	NA	NA	NA	NA	NA	NA	NA	NA	NA	NA	NA	NA	NA	NA	NA	NA	NA	NA	NA	NA	NA	NA	NA	NA	NA	NA	NA	NA	NA	NA	NA	NA	NA	NA	NA	NA	NA	NA	NA
Zm00001d001197	NA	NA	NA	NA	NA	NA	NA	NA	NA	NA	NA	NA	NA	NA	NA	NA	NA	NA	NA	NA	NA	NA	NA	NA	NA	NA	NA	NA	NA	NA	NA	NA	NA	NA	NA	NA	NA	NA	NA	NA	NA	NA	NA	NA	NA	NA	NA	NA	NA
Zm00001d001198	NA	NA	NA	NA	NA	NA	NA	NA	NA	NA	NA	NA	NA	NA	NA	NA	NA	NA	NA	NA	NA	NA	NA	NA	NA	NA	NA	NA	NA	NA	NA	NA	NA	NA	NA	NA	NA	NA	NA	NA	NA	NA	NA	NA	NA	NA	NA	NA	NA
Zm00001d001199	NA	NA	NA	NA	NA	NA	NA	NA	NA	NA	NA	NA	NA	NA	NA	NA	NA	NA	NA	NA	NA	NA	NA	NA	NA	NA	NA	NA	NA	NA	NA	NA	NA	NA	NA	NA	NA	NA	NA	NA	NA	NA	NA	NA	NA	NA	NA	NA	NA
Zm00001d001200	NA	NA	NA	NA	NA	NA	NA	NA	NA	NA	NA	NA	NA	NA	NA	NA	NA	NA	NA	NA	NA	NA	NA	NA	NA	NA	NA	NA	NA	NA	NA	NA	NA	NA	NA	NA	NA	NA	NA	NA	NA	NA	NA	NA	NA	NA	NA	NA	NA
Zm00001d001201	NA	NA	NA	NA	NA	NA	NA	NA	NA	NA	NA	NA	NA	NA	NA	NA	NA	NA	NA	NA	NA	NA	NA	NA	NA	NA	NA	NA	NA	NA	NA	NA	NA	NA	NA	NA	NA	NA	NA	NA	NA	NA	NA	NA	NA	NA	NA	NA	NA
Zm00001d001202	NA	NA	NA	NA	NA	NA	NA	1.05223	NA	NA	NA	NA	NA	NA	NA	NA	NA	NA	NA	NA	NA	NA	NA	NA	NA	NA	NA	NA	NA	NA	NA	NA	NA	NA	NA	NA	NA	NA	NA	NA	NA	NA	NA	NA	NA	NA	NA	NA	NA
Zm00001d001203	NA	NA	NA	NA	NA	NA	NA	NA	NA	NA	NA	NA	NA	NA	NA	NA	NA	NA	NA	NA	NA	NA	NA	NA	NA	NA	NA	NA	NA	NA	NA	NA	NA	NA	NA	NA	NA	NA	NA	NA	NA	NA	NA	NA	NA	NA	NA	NA	NA
Zm00001d001204	NA	NA	NA	NA	NA	NA	NA	NA	NA	NA	NA	NA	NA	NA	NA	NA	NA	NA	NA	NA	NA	NA	NA	NA	NA	NA	NA	NA	NA	NA	NA	NA	NA	NA	NA	NA	NA	NA	NA	NA	NA	NA	NA	NA	NA	NA	NA	NA	NA
Zm00001d001205	NA	NA	NA	NA	NA	NA	NA	NA	NA	NA	NA	NA	NA	NA	NA	NA	NA	NA	NA	NA	NA	NA	NA	NA	NA	NA	NA	NA	NA	NA	NA	NA	NA	NA	NA	NA	NA	NA	NA	NA	NA	NA	NA	NA	NA	NA	NA	NA	NA
Zm00001d001206	NA	NA	NA	30.3138	14.1273	29.7238	18.1413	2.72286	6.04151	NA	NA	NA	1.22317	NA	NA	2.1616	1.7175	1.02672	NA	NA	NA	2.1206	NA	3.20963	1.91317	1.84872	1.22689	23.8818	37.5565	34.9526	1.04309	NA	NA	NA	NA	NA	NA	NA	NA	NA	NA	NA	NA	NA	NA	NA	NA	NA	NA
Zm00001d001207	NA	NA	1.47463	1.31872	NA	NA	NA	NA	NA	NA	NA	1.16482	NA	NA	NA	1.17045	NA	NA	10.0017	17.4603	12.0253	1.50156	NA	NA	2.5112	NA	NA	NA	NA	NA	1.92034	3.23651	5.11538	1.04214	4.09566	NA	NA	NA	NA	NA	NA	NA	NA	NA	NA	NA	NA	NA	1.08669
Zm00001d001208	NA	NA	NA	NA	NA	NA	NA	NA	NA	NA	NA	NA	NA	NA	NA	NA	NA	NA	NA	NA	NA	NA	NA	NA	NA	NA	NA	NA	NA	NA	NA	NA	NA	NA	NA	NA	NA	NA	NA	NA	NA	NA	NA	NA	NA	NA	NA	NA	NA
Zm00001d001209	NA	NA	NA	NA	NA	NA	NA	NA	NA	NA	NA	NA	NA	NA	NA	NA	NA	NA	NA	NA	NA	NA	NA	NA	NA	NA	NA	NA	NA	NA	NA	NA	NA	NA	NA	NA	NA	NA	NA	NA	NA	NA	NA	NA	NA	NA	NA	NA	NA
Zm00001d001210	NA	NA	NA	NA	NA	NA	NA	NA	NA	NA	NA	NA	NA	NA	NA	NA	NA	NA	NA	NA	NA	NA	NA	NA	NA	NA	NA	NA	NA	NA	NA	NA	NA	NA	NA	NA	NA	NA	NA	NA	NA	NA	NA	NA	NA	NA	NA	NA	NA
Zm00001d001211	NA	NA	NA	NA	NA	NA	NA	NA	NA	NA	NA	NA	NA	NA	NA	NA	NA	NA	NA	NA	NA	NA	NA	NA	NA	NA	NA	NA	NA	NA	NA	NA	NA	NA	NA	NA	NA	NA	NA	NA	NA	NA	NA	NA	NA	NA	NA	NA	NA
Zm00001d001212	NA	NA	NA	NA	NA	NA	NA	NA	NA	NA	NA	NA	NA	NA	NA	NA	NA	NA	NA	NA	NA	NA	NA	NA	NA	NA	NA	NA	NA	NA	NA	NA	NA	NA	NA	NA	NA	NA	NA	NA	NA	NA	NA	NA	NA	NA	NA	NA	NA
Zm00001d001213	NA	NA	NA	1.04449	NA	NA	NA	NA	NA	1.44576	1.42329	1.03179	1.84473	1.05958	NA	2.74451	NA	NA	1.19075	1.90342	1.7267	2.55777	2.02946	2.99327	3.65751	1.47918	2.29735	15.7306	NA	1.91817	1.09161	NA	1.66255	NA	NA	NA	NA	NA	NA	NA	NA	NA	NA	NA	NA	NA	NA	NA	NA
Zm00001d001214	NA	NA	NA	NA	NA	NA	NA	NA	NA	NA	NA	NA	NA	NA	NA	NA	NA	NA	NA	NA	NA	NA	NA	NA	NA	NA	NA	NA	NA	NA	NA	NA	NA	NA	NA	NA	NA	NA	NA	NA	NA	NA	NA	NA	NA	NA	NA	NA	NA
Zm00001d001215	NA	NA	NA	NA	NA	NA	NA	NA	NA	NA	NA	NA	NA	NA	NA	NA	NA	NA	NA	NA	NA	NA	NA	NA	NA	NA	NA	NA	NA	NA	NA	NA	NA	NA	NA	NA	NA	NA	NA	NA	NA	NA	NA	NA	NA	NA	NA	NA	NA
Zm00001d001216	NA	NA	NA	NA	NA	NA	NA	NA	NA	NA	NA	NA	NA	NA	NA	NA	NA	NA	NA	NA	NA	NA	NA	NA	NA	NA	NA	NA	NA	NA	NA	NA	NA	NA	NA	NA	NA	NA	NA	NA	NA	NA	NA	NA	NA	NA	NA	NA	NA
Zm00001d001217	NA	NA	NA	NA	NA	NA	NA	NA	NA	NA	NA	NA	NA	NA	NA	NA	NA	NA	NA	NA	NA	NA	NA	NA	NA	NA	NA	NA	NA	NA	NA	NA	NA	NA	NA	NA	NA	NA	NA	NA	NA	NA	NA	NA	NA	NA	NA	NA	NA
Zm00001d001218	NA	NA	NA	NA	NA	NA	NA	NA	NA	NA	NA	NA	NA	NA	NA	NA	NA	NA	NA	NA	NA	NA	NA	NA	NA	NA	NA	NA	NA	NA	NA	NA	NA	NA	NA	NA	NA	NA	NA	NA	NA	NA	NA	NA	NA	NA	NA	NA	NA
Zm00001d001219	NA	NA	NA	NA	NA	NA	NA	NA	NA	NA	NA	NA	NA	NA	NA	NA	NA	NA	NA	NA	NA	NA	NA	NA	NA	NA	NA	2.71156	NA	NA	NA	NA	1.33448	NA	NA	NA	NA	NA	NA	NA	NA	NA	NA	NA	NA	NA	NA	NA	NA
Zm00001d001220	NA	NA	NA	NA	NA	NA	NA	NA	NA	NA	NA	NA	NA	NA	NA	NA	NA	NA	NA	NA	NA	NA	NA	NA	NA	NA	NA	NA	NA	NA	NA	NA	NA	NA	NA	NA	NA	NA	NA	NA	NA	NA	NA	NA	NA	NA	NA	NA	NA
Zm00001d001221	NA	NA	NA	NA	NA	NA	NA	NA	NA	NA	NA	NA	NA	NA	NA	NA	NA	NA	NA	NA	NA	NA	NA	NA	NA	NA	NA	1.73333	3.8362	5.67377	NA	NA	NA	NA	NA	NA	NA	NA	NA	NA	NA	NA	NA	NA	NA	NA	NA	NA	NA
Zm00001d001222	NA	NA	NA	NA	NA	NA	NA	NA	NA	NA	NA	NA	NA	NA	NA	NA	NA	NA	NA	NA	NA	NA	NA	NA	NA	NA	NA	NA	NA	NA	NA	NA	NA	NA	NA	NA	NA	NA	NA	NA	NA	NA	NA	NA	NA	NA	NA	NA	NA
Zm00001d001223	NA	NA	NA	NA	NA	NA	NA	NA	NA	NA	NA	NA	NA	NA	NA	NA	NA	NA	NA	NA	NA	NA	NA	NA	NA	NA	NA	NA	NA	NA	NA	NA	NA	NA	NA	NA	NA	NA	NA	NA	NA	NA	NA	NA	NA	NA	NA	NA	NA
Zm00001d001224	1.18129	NA	1.05316	1.19433	NA	NA	NA	NA	NA	NA	NA	1.05688	1.13507	NA	NA	NA	NA	1.02087	NA	1.08041	NA	NA	NA	1.22547	3.09782	1.01807	1.54999	1.05531	NA	1.87233	NA	NA	NA	1.35325	NA	NA	NA	NA	1.7231	NA	NA	NA	NA	NA	NA	NA	NA	NA	NA
Zm00001d001225	NA	NA	NA	NA	NA	NA	NA	NA	NA	NA	NA	NA	NA	NA	NA	NA	NA	NA	NA	NA	NA	NA	NA	NA	NA	NA	NA	NA	NA	NA	NA	NA	NA	NA	NA	NA	NA	NA	NA	NA	NA	NA	NA	NA	NA	NA	NA	NA	NA
Zm00001d001226	NA	NA	NA	NA	NA	NA	NA	NA	NA	NA	NA	NA	NA	NA	NA	NA	NA	NA	NA	NA	NA	NA	NA	NA	NA	NA	NA	NA	NA	NA	NA	NA	NA	NA	NA	NA	NA	NA	NA	NA	NA	NA	NA	NA	NA	NA	NA	NA	NA
Zm00001d001227	NA	NA	NA	NA	NA	1.0047	NA	NA	NA	NA	NA	NA	NA	NA	NA	NA	NA	NA	NA	NA	NA	NA	NA	NA	NA	NA	NA	NA	NA	NA	NA	NA	NA	NA	NA	NA	NA	NA	NA	NA	NA	NA	NA	NA	NA	NA	NA	NA	NA
Zm00001d001228	NA	NA	NA	NA	NA	NA	NA	NA	NA	NA	NA	NA	NA	NA	NA	NA	NA	NA	NA	NA	NA	NA	NA	NA	NA	NA	NA	NA	NA	NA	NA	NA	NA	NA	NA	NA	NA	NA	NA	NA	NA	NA	NA	NA	NA	NA	NA	NA	NA
Zm00001d001229	NA	NA	NA	NA	NA	NA	NA	NA	NA	NA	NA	NA	NA	NA	NA	NA	NA	NA	NA	NA	NA	NA	NA	NA	NA	NA	NA	NA	NA	NA	NA	NA	NA	NA	NA	NA	NA	NA	NA	NA	NA	NA	NA	NA	NA	NA	NA	NA	NA
Zm00001d001230	NA	NA	NA	NA	NA	NA	NA	NA	NA	1.76756	NA	1.3378	5.35555	5.5249	8.3278	14.787	12.6553	13.9794	10.8444	11.3921	9.67001	2.82201	1.13387	1.85087	2.62681	3.82696	3.46814	1.36018	NA	NA	NA	NA	NA	NA	NA	NA	12.9843	2.01442	7.00594	12.2587	3.0188	7.68346	15.7462	4.03574	9.50165	8.84964	6.48244	7.33624	9.07688
Zm00001d001231	NA	NA	NA	NA	NA	NA	NA	NA	NA	NA	NA	NA	NA	NA	NA	NA	NA	NA	NA	NA	NA	NA	NA	NA	NA	NA	NA	NA	NA	NA	NA	NA	NA	NA	NA	NA	NA	NA	NA	NA	NA	NA	NA	NA	NA	NA	NA	NA	NA
Zm00001d001232	NA	NA	NA	NA	NA	NA	NA	NA	NA	NA	NA	NA	NA	NA	NA	NA	NA	NA	NA	NA	NA	NA	NA	NA	NA	NA	NA	NA	NA	NA	NA	NA	NA	NA	NA	NA	NA	NA	NA	NA	NA	NA	NA	NA	NA	NA	NA	NA	NA
Zm00001d001233	NA	NA	NA	NA	NA	NA	NA	NA	NA	NA	NA	NA	NA	NA	NA	NA	NA	NA	NA	NA	NA	NA	NA	NA	NA	NA	NA	NA	NA	NA	NA	NA	NA	NA	NA	NA	NA	NA	NA	NA	NA	NA	NA	NA	NA	NA	NA	NA	NA
Zm00001d001234	NA	NA	NA	NA	NA	NA	NA	NA	NA	NA	NA	NA	NA	NA	NA	NA	NA	NA	NA	NA	NA	NA	NA	NA	NA	NA	NA	NA	NA	NA	NA	NA	NA	NA	NA	NA	NA	NA	NA	NA	NA	NA	NA	NA	NA	NA	NA	NA	NA
Zm00001d001235	NA	NA	NA	NA	NA	NA	NA	NA	NA	NA	NA	NA	NA	NA	1.02804	NA	NA	NA	NA	NA	NA	NA	NA	NA	NA	NA	NA	NA	NA	NA	NA	NA	NA	NA	NA	NA	NA	NA	NA	NA	NA	NA	NA	NA	NA	NA	NA	NA	NA
Zm00001d001236	NA	NA	NA	NA	NA	NA	NA	NA	NA	NA	NA	NA	NA	NA	NA	NA	NA	NA	NA	NA	NA	NA	NA	NA	NA	NA	NA	NA	NA	NA	NA	NA	NA	NA	NA	NA	NA	NA	NA	NA	NA	NA	NA	NA	NA	NA	NA	NA	NA
Zm00001d001237	NA	1.06091	NA	NA	NA	NA	NA	NA	NA	NA	NA	NA	NA	NA	NA	NA	NA	NA	NA	NA	NA	NA	NA	NA	NA	NA	NA	NA	NA	NA	NA	NA	NA	NA	NA	NA	NA	NA	NA	NA	NA	NA	NA	NA	NA	NA	NA	NA	NA
Zm00001d001238	NA	NA	NA	NA	NA	1.1452	1.22481	1.26858	1.19401	NA	NA	NA	NA	NA	NA	NA	NA	NA	NA	NA	NA	NA	NA	NA	NA	NA	NA	NA	NA	NA	NA	NA	NA	NA	NA	NA	NA	NA	NA	NA	NA	NA	NA	NA	NA	NA	NA	NA	NA
Zm00001d001239	1.31914	1.64895	NA	NA	NA	1.63678	NA	NA	NA	NA	NA	NA	NA	NA	NA	NA	NA	NA	NA	NA	NA	NA	NA	NA	NA	NA	NA	NA	NA	NA	NA	NA	NA	NA	NA	NA	NA	NA	NA	NA	NA	NA	NA	NA	NA	NA	NA	NA	NA
Zm00001d001240	NA	NA	NA	1.12418	NA	NA	NA	NA	NA	7.41742	8.34574	5.57705	7.95513	4.15529	8.67206	6.51091	3.03619	2.62867	2.47614	2.69395	2.70818	11.9624	7.76701	6.43313	3.54948	2.41862	3.12798	4.49778	6.50074	5.29737	5.34118	6.92289	6.19923	4.43982	4.26025	4.62765	1.51116	NA	NA	1.02885	NA	NA	1.38657	NA	NA	NA	NA	NA	NA
Zm00001d001241	NA	NA	NA	NA	NA	NA	NA	NA	NA	NA	NA	NA	NA	NA	NA	NA	NA	NA	NA	NA	NA	NA	NA	NA	NA	NA	NA	NA	NA	NA	NA	NA	NA	NA	NA	NA	NA	NA	NA	NA	NA	NA	NA	NA	NA	NA	NA	NA	NA
Zm00001d001242	NA	NA	NA	NA	NA	NA	NA	NA	NA	NA	NA	NA	NA	NA	NA	NA	NA	NA	NA	1.19576	NA	NA	NA	NA	NA	NA	NA	NA	NA	NA	1.51299	NA	NA	NA	NA	NA	NA	NA	NA	NA	NA	NA	NA	NA	NA	NA	NA	NA	NA
Zm00001d001243	NA	NA	NA	NA	1.08142	NA	NA	NA	NA	NA	NA	NA	NA	NA	NA	NA	NA	NA	2.3543	2.11715	2.60451	NA	NA	1.25787	NA	NA	NA	NA	NA	NA	NA	NA	NA	NA	NA	NA	NA	NA	NA	NA	NA	NA	NA	NA	NA	NA	NA	NA	NA
Zm00001d001244	NA	NA	NA	NA	NA	NA	NA	NA	NA	NA	NA	NA	NA	NA	NA	NA	NA	NA	NA	NA	NA	NA	NA	NA	NA	NA	NA	NA	NA	NA	NA	NA	NA	NA	NA	NA	NA	NA	NA	NA	NA	NA	NA	NA	NA	NA	NA	NA	NA
Zm00001d001245	NA	NA	NA	NA	NA	NA	NA	NA	NA	NA	NA	NA	NA	NA	NA	NA	NA	NA	NA	NA	NA	NA	NA	NA	NA	NA	NA	NA	2.27702	1.72432	NA	NA	NA	NA	NA	NA	NA	NA	NA	NA	NA	NA	NA	NA	NA	NA	NA	NA	NA
Zm00001d001246	NA	NA	NA	NA	NA	NA	NA	NA	NA	NA	NA	NA	NA	NA	NA	NA	NA	NA	NA	NA	NA	NA	NA	NA	NA	NA	NA	NA	NA	NA	NA	NA	NA	NA	NA	NA	NA	NA	NA	NA	NA	NA	NA	NA	NA	NA	NA	NA	NA
Zm00001d001247	NA	NA	NA	NA	NA	NA	NA	NA	NA	NA	NA	NA	NA	NA	NA	NA	NA	NA	NA	NA	NA	NA	NA	NA	NA	NA	NA	NA	NA	1.09009	NA	NA	NA	NA	NA	NA	NA	NA	NA	NA	NA	NA	NA	NA	NA	NA	NA	NA	NA
Zm00001d001248	NA	NA	NA	NA	NA	NA	NA	NA	NA	NA	NA	NA	NA	NA	NA	NA	NA	NA	NA	NA	NA	1.75358	1.92501	1.72518	NA	NA	NA	NA	1.02823	NA	NA	NA	NA	NA	NA	NA	NA	NA	NA	NA	NA	NA	NA	NA	NA	NA	NA	NA	NA
Zm00001d001249	NA	NA	NA	NA	NA	NA	NA	NA	NA	NA	NA	NA	NA	NA	NA	2.48585	NA	NA	NA	NA	NA	NA	NA	NA	NA	NA	NA	NA	NA	NA	NA	NA	NA	NA	NA	NA	NA	NA	NA	NA	NA	NA	NA	NA	NA	NA	NA	NA	NA
Zm00001d001250	NA	NA	NA	5.02166	4.3412	6.63652	NA	NA	NA	NA	NA	NA	2.38687	1.69019	3.20926	6.43083	3.69973	2.04342	11.0962	15.1478	10.2859	11.4584	10.0629	11.363	4.51196	2.69711	2.38267	6.21362	4.21733	14.7324	1.53868	1.39954	1.17106	NA	1.17428	1.72885	1.56628	1.37412	2.70512	1.22964	2.01462	2.80779	2.06135	1.15411	4.34028	NA	1.24679	1.13735	NA
Zm00001d001251	NA	NA	NA	NA	NA	NA	NA	NA	NA	NA	NA	NA	NA	NA	NA	NA	NA	NA	NA	NA	NA	NA	NA	NA	NA	NA	NA	NA	NA	NA	NA	NA	NA	NA	NA	NA	NA	NA	NA	NA	NA	NA	NA	NA	NA	NA	NA	NA	NA
Zm00001d001252	NA	NA	NA	NA	NA	NA	NA	NA	NA	NA	NA	NA	NA	NA	NA	NA	NA	NA	NA	NA	NA	NA	NA	NA	NA	NA	NA	NA	NA	NA	NA	NA	NA	NA	NA	NA	NA	NA	NA	NA	NA	NA	NA	NA	NA	NA	NA	NA	NA
Zm00001d001253	NA	NA	NA	NA	NA	NA	NA	NA	NA	NA	NA	NA	NA	NA	NA	NA	NA	NA	NA	NA	NA	NA	NA	NA	NA	NA	NA	NA	NA	NA	NA	NA	NA	NA	NA	NA	NA	NA	NA	NA	NA	NA	NA	NA	NA	NA	NA	NA	NA
Zm00001d001254	NA	NA	NA	NA	NA	NA	NA	NA	NA	NA	NA	NA	NA	NA	NA	NA	NA	NA	NA	NA	NA	NA	NA	NA	NA	NA	NA	NA	NA	NA	NA	NA	NA	NA	NA	NA	NA	NA	NA	NA	NA	NA	NA	NA	NA	NA	NA	NA	NA
Zm00001d001255	NA	NA	NA	NA	NA	NA	NA	NA	NA	NA	NA	NA	NA	NA	NA	NA	NA	NA	NA	NA	NA	NA	NA	NA	NA	NA	NA	NA	NA	NA	NA	NA	NA	NA	NA	NA	NA	NA	NA	NA	NA	NA	NA	NA	NA	NA	NA	NA	NA
Zm00001d001256	1.54455	2.36153	NA	NA	NA	NA	NA	NA	NA	1.01269	NA	1.18227	2.53483	2.50287	1.47192	2.37598	1.06977	1.59877	1.56178	6.93482	3.8141	NA	NA	NA	NA	1.32866	NA	NA	NA	1.33041	NA	1.095	NA	NA	2.07846	NA	NA	NA	1.28501	NA	NA	1.33378	NA	NA	NA	NA	NA	NA	NA
Zm00001d001257	NA	NA	NA	NA	NA	NA	NA	NA	NA	NA	1.31297	NA	NA	NA	NA	NA	NA	NA	NA	NA	NA	NA	NA	NA	NA	NA	NA	NA	NA	NA	1.13708	NA	NA	NA	NA	NA	NA	NA	NA	NA	NA	NA	NA	NA	NA	NA	NA	NA	NA
Zm00001d001258	NA	NA	NA	NA	NA	NA	NA	NA	NA	NA	NA	NA	NA	NA	NA	NA	NA	NA	NA	NA	NA	NA	NA	NA	NA	NA	NA	NA	NA	NA	NA	NA	NA	NA	NA	NA	NA	NA	NA	NA	NA	NA	NA	NA	NA	NA	NA	NA	NA
Zm00001d001259	NA	NA	NA	NA	NA	NA	NA	NA	NA	NA	NA	NA	NA	NA	NA	NA	NA	NA	NA	NA	NA	NA	NA	NA	NA	NA	NA	NA	NA	NA	NA	NA	NA	NA	NA	NA	NA	NA	NA	NA	NA	NA	NA	NA	NA	NA	NA	NA	NA
Zm00001d001260	NA	NA	NA	NA	NA	NA	NA	NA	NA	NA	NA	NA	NA	NA	NA	NA	NA	NA	NA	NA	NA	NA	NA	NA	NA	NA	NA	NA	NA	NA	NA	NA	NA	NA	NA	NA	NA	NA	NA	NA	NA	NA	NA	NA	NA	NA	NA	NA	NA
Zm00001d001261	NA	NA	NA	NA	NA	NA	NA	NA	NA	NA	NA	NA	NA	NA	NA	NA	NA	NA	NA	NA	NA	NA	NA	NA	NA	NA	NA	NA	NA	NA	NA	NA	NA	NA	NA	NA	NA	NA	NA	NA	NA	NA	NA	NA	NA	NA	NA	NA	NA
Zm00001d001262	NA	NA	NA	NA	NA	NA	NA	NA	NA	NA	NA	NA	NA	NA	NA	NA	NA	NA	NA	NA	NA	NA	NA	NA	NA	NA	NA	NA	NA	NA	NA	NA	NA	NA	NA	NA	NA	NA	NA	NA	NA	NA	NA	NA	NA	NA	NA	NA	NA
Zm00001d001263	4.49223	2.26509	4.18	NA	NA	1.63668	NA	NA	NA	31.5024	33.1519	35.9513	38.4004	31.8607	35.5588	38.4333	26.6568	29.035	14.1816	20.6567	13.4282	8.11035	7.44846	6.38319	14.668	7.74388	8.48646	2.23388	NA	1.91412	16.4639	17.2962	13.1569	13.0695	14.6	16.704	21.5307	13.2329	6.40406	21.2165	19.1849	4.73185	19.7815	12.3904	5.36395	9.35591	10.6459	9.85749	12.7638
Zm00001d001264	NA	NA	NA	NA	NA	NA	NA	NA	NA	NA	NA	NA	NA	NA	NA	NA	NA	NA	NA	NA	NA	NA	NA	NA	NA	NA	NA	NA	NA	NA	NA	NA	NA	NA	NA	NA	NA	NA	NA	NA	NA	NA	NA	NA	NA	NA	NA	NA	NA
Zm00001d001265	NA	NA	NA	NA	NA	NA	NA	NA	NA	NA	NA	NA	NA	NA	NA	NA	NA	NA	NA	NA	NA	NA	NA	NA	NA	NA	NA	NA	NA	NA	NA	NA	NA	NA	NA	NA	NA	NA	NA	NA	NA	NA	NA	NA	NA	NA	NA	NA	NA
Zm00001d001266	NA	NA	NA	NA	NA	NA	NA	NA	NA	NA	NA	NA	NA	NA	NA	NA	NA	NA	NA	NA	NA	NA	NA	NA	NA	NA	NA	NA	NA	NA	NA	NA	NA	NA	NA	NA	NA	NA	NA	NA	NA	NA	NA	NA	NA	NA	NA	NA	NA
Zm00001d001267	1.05283	1.42722	1.13528	1.43023	1.09126	1.07336	1.02017	NA	NA	2.42536	2.66561	2.61928	3.21242	3.15853	2.69032	3.3338	2.46879	2.4499	1.48494	2.28546	1.80644	1.18178	1.45357	1.32873	2.07478	1.52086	1.09549	5.18856	4.2434	6.01807	3.38259	3.27501	3.35497	2.66136	2.82631	2.71745	NA	NA	1.89793	NA	NA	1.25586	1.24456	NA	1.59871	NA	NA	NA	NA
Zm00001d001268	NA	NA	NA	NA	NA	NA	NA	NA	NA	NA	NA	NA	NA	NA	NA	NA	NA	NA	NA	NA	NA	NA	NA	NA	NA	NA	NA	NA	NA	NA	NA	NA	NA	NA	NA	NA	NA	NA	NA	NA	NA	NA	NA	NA	NA	NA	NA	NA	NA
Zm00001d001269	NA	NA	NA	NA	NA	NA	NA	NA	NA	NA	NA	NA	NA	NA	NA	NA	NA	NA	NA	NA	NA	NA	NA	NA	NA	NA	NA	NA	NA	NA	NA	NA	NA	NA	NA	NA	NA	NA	NA	NA	NA	NA	NA	NA	NA	NA	NA	NA	NA
Zm00001d001270	NA	NA	NA	NA	NA	NA	NA	NA	NA	NA	NA	NA	NA	NA	NA	NA	NA	NA	NA	NA	NA	NA	NA	NA	NA	NA	NA	NA	NA	NA	NA	NA	NA	NA	NA	NA	NA	NA	NA	NA	NA	NA	NA	NA	NA	NA	NA	NA	NA
Zm00001d001271	NA	NA	NA	NA	NA	NA	NA	NA	NA	NA	NA	NA	NA	NA	NA	NA	NA	NA	NA	NA	NA	NA	NA	NA	NA	NA	NA	NA	NA	NA	NA	NA	NA	NA	NA	NA	NA	NA	NA	NA	NA	NA	NA	NA	NA	NA	NA	NA	NA
Zm00001d001272	NA	NA	NA	NA	NA	NA	NA	NA	NA	NA	NA	NA	NA	NA	NA	NA	NA	NA	NA	NA	NA	NA	NA	NA	NA	NA	NA	NA	NA	NA	NA	NA	NA	NA	NA	NA	NA	NA	NA	NA	NA	NA	NA	NA	NA	NA	NA	NA	NA
Zm00001d001273	NA	NA	NA	NA	NA	NA	NA	NA	NA	NA	NA	NA	NA	NA	NA	NA	NA	NA	NA	NA	NA	NA	NA	NA	NA	NA	NA	NA	NA	NA	NA	NA	NA	NA	NA	NA	NA	NA	NA	NA	NA	NA	NA	NA	NA	NA	NA	NA	NA
Zm00001d001274	NA	NA	NA	NA	NA	NA	NA	NA	NA	NA	NA	NA	NA	NA	NA	NA	NA	NA	NA	NA	NA	NA	NA	NA	NA	NA	NA	NA	NA	NA	NA	NA	NA	NA	NA	NA	NA	NA	NA	NA	NA	NA	NA	NA	NA	NA	NA	NA	NA
Zm00001d001275	NA	NA	NA	NA	NA	NA	NA	NA	NA	NA	NA	NA	NA	NA	NA	NA	NA	NA	NA	NA	NA	NA	NA	NA	NA	NA	NA	NA	NA	NA	NA	NA	NA	NA	NA	NA	NA	NA	NA	NA	NA	NA	NA	NA	NA	NA	NA	NA	NA
Zm00001d001276	10.814	17.8941	7.50495	22.313	16.0746	17.2396	33.8475	24.9484	23.9974	10.129	10.9124	4.34173	7.20271	6.25844	6.87965	3.56951	2.14287	1.60126	48.2297	44.957	54.5711	4.5793	2.62849	8.40957	18.3187	11.0894	6.97845	30.8832	6.6138	10.2292	15.2918	19.3751	28.3117	20.5083	15.2859	13.8099	NA	2.17922	111.541	1.95134	3.40584	129.578	NA	2.84895	134.911	10.4113	7.01274	10.4616	9.57393
Zm00001d001277	NA	NA	NA	NA	NA	NA	NA	NA	NA	NA	NA	NA	NA	NA	NA	NA	NA	NA	NA	NA	NA	NA	NA	NA	NA	NA	NA	NA	NA	NA	NA	NA	NA	NA	NA	NA	NA	NA	NA	NA	NA	NA	NA	NA	NA	NA	NA	NA	NA
Zm00001d001278	NA	NA	NA	NA	NA	NA	NA	NA	NA	NA	NA	NA	NA	NA	NA	NA	NA	NA	NA	NA	NA	NA	NA	NA	NA	NA	NA	NA	NA	NA	NA	NA	NA	NA	NA	NA	NA	NA	NA	NA	NA	NA	NA	NA	NA	NA	NA	NA	NA
Zm00001d001279	NA	NA	NA	NA	NA	NA	NA	NA	NA	NA	NA	NA	NA	NA	NA	NA	NA	NA	NA	NA	NA	NA	NA	NA	NA	NA	NA	NA	NA	NA	NA	NA	NA	NA	NA	NA	NA	NA	NA	NA	NA	NA	NA	NA	NA	NA	NA	NA	NA
Zm00001d001280	NA	NA	NA	NA	NA	NA	NA	NA	NA	NA	NA	NA	NA	NA	NA	NA	NA	NA	NA	NA	NA	NA	NA	NA	NA	NA	NA	NA	NA	NA	NA	NA	NA	NA	NA	NA	NA	NA	NA	NA	NA	NA	NA	NA	NA	NA	NA	NA	NA
Zm00001d001281	NA	NA	NA	NA	NA	NA	NA	NA	NA	NA	NA	NA	NA	NA	NA	NA	NA	NA	NA	NA	NA	NA	NA	NA	NA	NA	NA	NA	NA	NA	NA	NA	NA	NA	NA	NA	NA	NA	NA	NA	NA	NA	NA	NA	NA	NA	NA	NA	NA
Zm00001d001282	NA	NA	NA	NA	NA	NA	NA	NA	NA	NA	NA	NA	NA	NA	NA	NA	NA	NA	NA	NA	NA	NA	NA	NA	NA	NA	NA	NA	NA	NA	NA	NA	NA	NA	NA	NA	NA	NA	NA	NA	NA	NA	NA	NA	NA	NA	NA	NA	NA
Zm00001d001283	NA	NA	NA	NA	NA	NA	NA	NA	NA	NA	NA	NA	NA	NA	NA	NA	NA	NA	NA	NA	NA	NA	NA	NA	NA	NA	NA	NA	NA	NA	NA	NA	NA	NA	NA	NA	NA	NA	NA	NA	NA	NA	NA	NA	NA	NA	NA	NA	NA
Zm00001d001284	NA	NA	NA	NA	NA	NA	NA	NA	NA	NA	NA	NA	NA	NA	NA	NA	NA	NA	NA	NA	NA	NA	NA	NA	NA	NA	NA	NA	NA	NA	NA	NA	NA	NA	NA	NA	NA	NA	NA	NA	NA	NA	NA	NA	NA	NA	NA	NA	NA
Zm00001d001285	1.65676	1.01695	1.14591	NA	NA	NA	NA	NA	NA	1.3705	1.47381	2.67237	3.80701	1.08152	1.36625	4.28784	1.70993	NA	NA	NA	NA	NA	NA	NA	2.68805	NA	NA	32.4297	1.14078	8.20815	NA	1.52865	1.23049	1.21886	1.67088	1.2174	1.45624	NA	9.29532	1.24374	NA	2.8215	1.78018	1.20126	NA	NA	NA	NA	NA
Zm00001d001286	1.20607	NA	1.39315	15.9391	10.0844	10.3165	15.8549	8.70768	12.6711	NA	NA	NA	NA	NA	NA	NA	NA	NA	NA	NA	NA	NA	NA	NA	NA	NA	NA	NA	NA	NA	NA	NA	NA	NA	NA	NA	NA	NA	NA	NA	NA	NA	NA	NA	NA	NA	NA	NA	NA
Zm00001d001287	NA	NA	NA	2.32697	NA	1.24986	5.99009	2.2155	1.48966	NA	NA	NA	NA	NA	NA	NA	NA	NA	NA	NA	NA	NA	NA	NA	NA	NA	NA	NA	NA	NA	NA	NA	NA	NA	NA	NA	NA	NA	NA	NA	NA	NA	NA	NA	NA	NA	NA	NA	NA
Zm00001d001288	NA	NA	NA	NA	NA	NA	NA	NA	NA	NA	NA	NA	NA	NA	NA	NA	NA	NA	NA	NA	NA	NA	NA	NA	NA	NA	NA	NA	NA	NA	NA	NA	NA	NA	NA	NA	NA	NA	NA	NA	NA	NA	NA	NA	NA	NA	NA	NA	NA
Zm00001d001289	NA	NA	NA	NA	NA	NA	NA	NA	NA	NA	NA	NA	NA	NA	NA	NA	NA	NA	NA	NA	NA	NA	NA	NA	NA	NA	NA	NA	NA	NA	NA	NA	NA	NA	NA	NA	NA	NA	NA	NA	NA	NA	NA	NA	NA	NA	NA	NA	NA
Zm00001d001290	NA	NA	NA	NA	NA	NA	NA	NA	NA	NA	NA	NA	NA	NA	NA	NA	NA	NA	NA	NA	NA	NA	NA	NA	NA	NA	NA	NA	NA	NA	NA	NA	NA	NA	NA	NA	NA	NA	NA	NA	NA	NA	NA	NA	NA	NA	NA	NA	NA
Zm00001d001291	NA	NA	NA	NA	NA	NA	NA	NA	NA	NA	NA	NA	NA	NA	NA	NA	NA	NA	NA	NA	NA	NA	NA	NA	NA	NA	NA	NA	NA	1.51664	NA	NA	NA	NA	NA	NA	NA	NA	NA	NA	NA	NA	NA	NA	NA	NA	NA	NA	NA
Zm00001d001292	NA	NA	NA	NA	NA	NA	NA	NA	NA	NA	NA	NA	NA	NA	NA	NA	NA	NA	NA	NA	NA	NA	NA	NA	NA	NA	NA	NA	NA	NA	NA	NA	NA	NA	NA	NA	NA	NA	NA	NA	NA	NA	NA	NA	NA	NA	NA	NA	NA
Zm00001d001293	NA	NA	NA	NA	NA	NA	NA	NA	NA	NA	NA	NA	NA	NA	NA	NA	NA	NA	NA	NA	NA	NA	NA	NA	NA	NA	NA	NA	NA	NA	NA	NA	NA	NA	NA	NA	NA	NA	NA	NA	NA	NA	NA	NA	NA	NA	NA	NA	NA
Zm00001d001294	NA	NA	NA	NA	NA	NA	NA	NA	NA	NA	NA	NA	NA	NA	NA	NA	NA	NA	NA	NA	NA	NA	NA	NA	NA	NA	NA	NA	NA	NA	NA	NA	NA	NA	NA	NA	NA	NA	NA	NA	NA	NA	NA	NA	NA	NA	NA	NA	NA
Zm00001d001295	NA	NA	NA	NA	NA	NA	NA	NA	NA	NA	NA	NA	NA	NA	NA	NA	NA	NA	NA	NA	NA	NA	NA	NA	NA	NA	NA	NA	NA	NA	NA	NA	NA	NA	NA	NA	NA	NA	NA	NA	NA	NA	NA	NA	NA	NA	NA	NA	NA
Zm00001d001296	NA	NA	NA	NA	NA	3.77304	NA	NA	NA	NA	NA	NA	NA	NA	NA	NA	NA	NA	NA	NA	NA	NA	NA	NA	NA	NA	NA	NA	NA	NA	NA	NA	NA	NA	NA	NA	NA	NA	NA	NA	NA	NA	NA	NA	NA	NA	NA	NA	NA
Zm00001d001297	5.15472	NA	8.34577	NA	NA	NA	NA	NA	NA	NA	NA	NA	NA	NA	NA	NA	NA	NA	NA	NA	NA	NA	1.16929	NA	NA	NA	NA	NA	NA	NA	NA	NA	NA	NA	NA	NA	NA	NA	NA	NA	NA	NA	NA	NA	NA	NA	NA	NA	NA
Zm00001d001298	NA	NA	NA	NA	NA	NA	NA	NA	NA	NA	NA	NA	NA	NA	NA	NA	NA	NA	NA	NA	NA	NA	NA	NA	NA	NA	NA	NA	NA	NA	NA	NA	NA	NA	NA	NA	NA	NA	NA	NA	NA	NA	NA	NA	NA	NA	NA	NA	NA
Zm00001d001299	NA	NA	NA	NA	NA	NA	NA	NA	NA	NA	NA	NA	NA	NA	1.79487	NA	NA	NA	NA	NA	NA	NA	NA	NA	NA	NA	NA	NA	NA	NA	NA	NA	NA	NA	NA	NA	NA	NA	NA	NA	NA	NA	NA	NA	NA	NA	NA	NA	NA
Zm00001d001300	NA	NA	NA	NA	NA	NA	NA	NA	NA	NA	NA	NA	NA	NA	3.21387	NA	NA	NA	NA	NA	NA	NA	NA	NA	NA	NA	NA	NA	NA	NA	NA	NA	NA	NA	NA	NA	NA	NA	NA	NA	NA	NA	NA	NA	1.08347	NA	NA	NA	NA
Zm00001d001301	NA	NA	NA	NA	NA	NA	NA	NA	NA	NA	NA	NA	NA	NA	NA	NA	NA	NA	NA	NA	NA	NA	NA	NA	NA	NA	NA	NA	NA	NA	NA	NA	NA	NA	NA	NA	NA	NA	NA	NA	NA	NA	NA	NA	NA	NA	NA	NA	NA
Zm00001d001302	3.66442	3.20401	2.81608	6.53987	8.13871	9.8388	9.23258	5.66238	6.96042	1.6874	1.9683	5.66356	8.35977	2.46918	7.83617	8.6067	4.4511	3.90907	2.57077	3.61471	3.50879	2.34089	4.10755	NA	4.57664	5.23329	8.89361	15.3231	10.3623	7.66027	1.07847	NA	NA	NA	11.7861	5.54171	7.57671	16.4339	3.19601	1.56216	1.25758	1.33022	1.4924	21.4924	50.0699	13.3967	6.46126	11.5969	1.02622
Zm00001d001303	NA	NA	NA	NA	NA	NA	NA	NA	NA	NA	NA	NA	NA	NA	NA	NA	NA	NA	NA	NA	NA	NA	NA	NA	NA	NA	NA	NA	NA	NA	NA	NA	NA	NA	NA	NA	NA	NA	NA	NA	NA	NA	NA	NA	NA	NA	NA	NA	NA
Zm00001d001304	3.9541	NA	3.83357	2.28442	4.70207	1.8346	3.1503	NA	1.09682	20.7402	25.9485	23.2105	36.7919	22.426	35.179	18.2526	7.30501	15.0113	8.66508	14.4657	9.11808	11.7081	10.7526	7.16703	5.44029	11.3411	9.78437	43.6638	12.2259	13.6308	10.8141	7.47729	20.6816	10.837	10.6475	15.6759	7.32212	2.22867	2.1937	3.99558	3.26198	NA	5.84085	2.91677	4.92761	1.83579	1.88734	2.76699	1.88293
Zm00001d001305	NA	NA	NA	NA	NA	NA	NA	NA	NA	NA	NA	NA	NA	NA	NA	NA	NA	NA	NA	NA	NA	NA	NA	NA	NA	NA	NA	NA	NA	NA	NA	NA	NA	NA	NA	NA	NA	NA	NA	NA	NA	NA	NA	NA	NA	NA	NA	NA	NA
Zm00001d001306	NA	NA	NA	NA	NA	NA	NA	NA	NA	NA	NA	NA	NA	NA	NA	NA	NA	NA	NA	NA	NA	NA	NA	NA	NA	NA	NA	NA	NA	NA	NA	NA	NA	NA	NA	NA	NA	NA	NA	NA	NA	NA	NA	NA	NA	NA	NA	NA	NA
Zm00001d001307	12.4655	8.86829	10.7971	3.4877	4.36127	6.92122	2.76101	1.11598	1.01602	30.5551	29.3586	29.6079	52.7572	25.0289	78.3269	35.9913	10.8187	22.6032	11.2162	13.7799	9.03254	13.9604	10.5316	9.96311	19.6808	12.2899	18.3409	9.7421	7.69763	23.5749	24.8735	25.4516	21.3942	19.8101	18.6485	23.2547	23.6353	3.8554	3.36082	26.1106	8.25568	2.48188	28.7311	6.55592	2.13339	4.80272	4.39232	1.90737	3.34445
Zm00001d001308	NA	NA	NA	NA	NA	NA	NA	NA	NA	NA	NA	NA	NA	NA	NA	NA	NA	NA	NA	NA	NA	NA	NA	NA	NA	NA	NA	NA	NA	NA	NA	NA	NA	NA	NA	NA	NA	NA	NA	NA	NA	NA	NA	NA	NA	NA	NA	NA	NA
Zm00001d001309	NA	NA	NA	NA	NA	NA	NA	NA	NA	NA	NA	NA	NA	NA	NA	NA	NA	NA	NA	NA	NA	NA	NA	NA	NA	NA	NA	NA	NA	NA	NA	NA	NA	NA	NA	NA	NA	NA	NA	NA	NA	NA	NA	NA	NA	NA	NA	NA	NA
Zm00001d001310	NA	NA	NA	NA	NA	NA	NA	NA	NA	NA	NA	NA	NA	NA	NA	NA	NA	NA	NA	NA	NA	NA	NA	NA	NA	NA	NA	NA	NA	NA	NA	NA	NA	NA	NA	NA	NA	NA	NA	NA	NA	NA	NA	NA	NA	NA	NA	NA	NA
Zm00001d001311	NA	NA	NA	2.62488	3.4218	5.07681	NA	NA	NA	NA	NA	NA	NA	NA	NA	NA	NA	NA	NA	NA	NA	1.79688	1.75337	3.69268	NA	NA	NA	NA	NA	NA	NA	NA	NA	NA	NA	NA	NA	NA	16.6654	NA	NA	23.0639	NA	NA	19.2845	1.54959	NA	1.48631	NA
Zm00001d001312	NA	NA	NA	NA	NA	NA	NA	NA	NA	NA	NA	NA	NA	NA	NA	NA	NA	NA	NA	NA	NA	NA	NA	NA	NA	NA	NA	NA	NA	NA	NA	NA	NA	NA	NA	NA	NA	NA	5.19182	NA	NA	3.23333	NA	NA	4.66486	NA	3.57341	2.61945	NA
Zm00001d001313	NA	NA	NA	NA	NA	NA	NA	NA	NA	NA	NA	NA	NA	NA	NA	NA	NA	NA	NA	NA	NA	NA	NA	NA	NA	NA	NA	NA	NA	NA	NA	NA	NA	NA	NA	NA	NA	NA	NA	NA	NA	NA	NA	NA	NA	NA	NA	NA	NA
Zm00001d001314	NA	NA	NA	NA	NA	NA	NA	NA	NA	NA	NA	NA	NA	NA	NA	NA	NA	NA	NA	NA	NA	NA	NA	NA	NA	NA	NA	NA	NA	NA	NA	NA	NA	NA	NA	NA	NA	NA	NA	NA	NA	NA	NA	NA	NA	NA	NA	NA	NA
Zm00001d001315	NA	NA	NA	NA	NA	NA	NA	NA	NA	NA	NA	NA	NA	NA	NA	NA	NA	NA	NA	NA	NA	NA	NA	NA	NA	NA	NA	NA	NA	NA	NA	NA	NA	NA	NA	NA	NA	NA	NA	NA	NA	NA	NA	NA	NA	NA	NA	NA	NA
Zm00001d001316	2.11655	1.14617	1.21069	NA	NA	NA	NA	NA	1.03607	NA	NA	NA	NA	NA	NA	NA	NA	NA	NA	NA	NA	NA	NA	NA	NA	NA	NA	NA	NA	NA	NA	NA	NA	NA	NA	NA	NA	NA	NA	NA	NA	NA	NA	NA	NA	NA	NA	NA	NA
Zm00001d001317	NA	NA	NA	NA	NA	NA	NA	NA	NA	NA	NA	NA	NA	NA	NA	NA	NA	NA	NA	NA	NA	NA	NA	NA	NA	NA	NA	NA	NA	NA	NA	NA	NA	NA	NA	NA	NA	NA	NA	NA	NA	NA	NA	NA	NA	NA	NA	NA	NA
Zm00001d001318	NA	NA	NA	NA	NA	NA	NA	NA	NA	NA	NA	NA	NA	NA	NA	NA	NA	NA	NA	NA	NA	NA	NA	NA	NA	NA	NA	NA	NA	NA	NA	NA	NA	NA	NA	NA	NA	NA	NA	NA	NA	NA	NA	NA	NA	NA	NA	NA	NA
Zm00001d001319	NA	NA	NA	NA	NA	NA	NA	NA	NA	NA	NA	NA	NA	NA	NA	NA	NA	NA	NA	NA	NA	NA	NA	NA	NA	NA	NA	NA	NA	NA	NA	NA	NA	NA	NA	NA	NA	NA	NA	NA	NA	NA	NA	NA	NA	NA	NA	NA	NA
Zm00001d001320	NA	NA	NA	NA	NA	NA	NA	NA	NA	NA	NA	NA	NA	NA	NA	NA	NA	NA	NA	NA	NA	NA	NA	NA	NA	NA	NA	NA	NA	NA	NA	NA	NA	NA	NA	NA	NA	NA	NA	NA	NA	NA	NA	NA	NA	NA	NA	NA	NA
Zm00001d001321	NA	NA	NA	NA	NA	NA	NA	NA	NA	NA	NA	NA	NA	NA	NA	NA	NA	NA	NA	NA	NA	NA	NA	NA	NA	NA	NA	NA	NA	NA	NA	NA	NA	NA	NA	NA	NA	NA	NA	NA	NA	NA	NA	NA	NA	NA	NA	NA	NA
Zm00001d001322	NA	NA	NA	NA	NA	NA	NA	NA	NA	NA	NA	NA	NA	NA	NA	NA	NA	NA	NA	NA	NA	NA	NA	NA	NA	NA	NA	NA	NA	NA	NA	NA	NA	NA	NA	NA	NA	NA	NA	NA	NA	NA	NA	NA	NA	NA	NA	NA	NA
Zm00001d001323	NA	NA	NA	NA	NA	NA	NA	NA	NA	NA	NA	NA	NA	NA	NA	NA	NA	NA	NA	NA	NA	NA	NA	NA	NA	NA	NA	NA	2.28912	5.12018	NA	NA	NA	NA	NA	NA	NA	NA	NA	NA	NA	NA	NA	NA	NA	NA	NA	NA	NA
Zm00001d001324	NA	NA	NA	NA	NA	NA	NA	NA	NA	NA	NA	NA	NA	NA	NA	NA	NA	NA	NA	NA	NA	NA	NA	NA	NA	NA	NA	NA	NA	NA	NA	NA	NA	NA	NA	NA	NA	NA	NA	NA	NA	NA	NA	NA	NA	NA	NA	NA	NA
Zm00001d001325	NA	NA	NA	NA	NA	NA	NA	NA	NA	NA	NA	NA	NA	NA	NA	NA	NA	NA	NA	NA	NA	NA	NA	NA	NA	NA	NA	NA	NA	NA	NA	NA	NA	NA	NA	NA	NA	NA	NA	NA	NA	NA	NA	NA	NA	NA	NA	NA	NA
Zm00001d001326	NA	NA	NA	NA	NA	NA	NA	NA	NA	1.1199	3.86415	1.46399	NA	NA	NA	NA	NA	1.64361	NA	NA	NA	NA	NA	NA	NA	NA	NA	NA	NA	NA	NA	NA	NA	NA	NA	NA	NA	NA	NA	NA	NA	NA	NA	NA	NA	NA	NA	NA	NA
Zm00001d001327	NA	NA	NA	NA	NA	NA	NA	NA	NA	NA	NA	NA	NA	NA	NA	NA	NA	NA	NA	NA	NA	NA	NA	NA	NA	NA	NA	NA	NA	NA	NA	NA	NA	NA	NA	NA	NA	NA	NA	NA	NA	NA	NA	NA	NA	NA	NA	NA	NA
Zm00001d001328	NA	NA	NA	NA	NA	NA	NA	NA	NA	NA	NA	NA	NA	NA	NA	NA	NA	NA	NA	NA	NA	NA	NA	NA	1.90128	NA	NA	NA	1.64103	2.64651	NA	NA	NA	NA	NA	NA	NA	NA	NA	NA	NA	NA	NA	NA	NA	NA	NA	NA	NA
Zm00001d001329	NA	NA	NA	NA	NA	NA	NA	NA	NA	NA	NA	NA	NA	NA	NA	NA	NA	NA	NA	NA	NA	NA	NA	NA	NA	NA	NA	NA	NA	1.12032	NA	NA	NA	NA	NA	NA	NA	NA	NA	NA	NA	NA	NA	NA	NA	NA	NA	NA	NA
Zm00001d001330	NA	NA	NA	NA	NA	NA	NA	NA	NA	NA	NA	NA	NA	NA	NA	NA	NA	NA	NA	NA	NA	NA	NA	NA	NA	NA	NA	NA	NA	NA	NA	NA	NA	NA	NA	NA	NA	NA	NA	NA	NA	NA	NA	NA	NA	NA	NA	NA	NA
Zm00001d001331	NA	NA	NA	NA	NA	NA	NA	NA	NA	NA	NA	NA	NA	NA	NA	NA	NA	NA	NA	NA	NA	NA	NA	NA	NA	NA	NA	NA	NA	NA	NA	NA	NA	NA	NA	NA	NA	NA	NA	NA	NA	NA	NA	NA	NA	NA	NA	NA	NA
Zm00001d001332	NA	NA	NA	NA	NA	NA	NA	NA	NA	NA	NA	NA	NA	NA	NA	NA	NA	NA	NA	NA	NA	NA	NA	NA	NA	NA	NA	NA	NA	NA	NA	NA	NA	NA	NA	NA	NA	NA	NA	NA	NA	NA	NA	NA	NA	NA	NA	NA	NA
Zm00001d001333	NA	NA	NA	NA	NA	NA	NA	NA	NA	NA	NA	NA	1.53768	NA	1.05758	NA	NA	NA	NA	NA	NA	NA	NA	NA	1.02018	NA	NA	NA	NA	NA	NA	NA	NA	NA	NA	NA	NA	NA	NA	NA	NA	NA	NA	NA	NA	NA	NA	NA	NA
Zm00001d001334	1.70089	2.66131	1.07039	2.25434	1.24927	1.67644	NA	NA	NA	3.54238	2.34188	2.3018	2.47206	2.59408	3.62993	1.85035	NA	1.03757	1.52034	NA	1.38867	8.90176	6.94899	5.13778	NA	2.58681	3.43514	NA	NA	1.03797	1.51792	1.70552	2.24634	1.51292	1.89186	2.98427	2.86307	NA	NA	2.72975	NA	NA	3.11343	1.32847	NA	NA	1.00447	NA	1.00213
Zm00001d001335	NA	NA	NA	NA	NA	NA	NA	NA	NA	NA	NA	NA	NA	NA	NA	NA	NA	NA	NA	NA	NA	NA	NA	NA	NA	NA	NA	NA	NA	NA	NA	NA	NA	NA	NA	NA	NA	NA	NA	NA	NA	NA	NA	NA	NA	NA	NA	NA	NA
Zm00001d001336	NA	NA	NA	NA	NA	NA	NA	NA	NA	NA	NA	NA	NA	NA	NA	NA	NA	NA	NA	NA	NA	NA	NA	NA	NA	NA	NA	NA	NA	NA	NA	NA	NA	NA	NA	NA	NA	NA	NA	NA	NA	NA	NA	NA	NA	NA	NA	NA	NA
Zm00001d001337	NA	NA	NA	NA	1.39631	NA	NA	NA	NA	NA	NA	NA	NA	NA	NA	NA	NA	NA	NA	NA	NA	NA	NA	NA	NA	NA	NA	NA	NA	NA	NA	NA	NA	NA	NA	NA	NA	NA	NA	NA	NA	NA	NA	NA	NA	NA	NA	NA	NA
Zm00001d001338	NA	NA	NA	NA	NA	NA	NA	NA	NA	NA	NA	NA	NA	NA	NA	NA	NA	NA	NA	NA	NA	NA	NA	NA	NA	NA	NA	1.66932	1.96527	3.41735	NA	NA	NA	NA	NA	NA	NA	NA	NA	NA	NA	NA	NA	NA	NA	NA	NA	NA	NA
Zm00001d001339	NA	NA	NA	NA	NA	NA	NA	NA	NA	NA	NA	NA	NA	NA	NA	NA	NA	NA	NA	NA	NA	NA	NA	NA	NA	NA	NA	NA	NA	NA	NA	NA	NA	NA	NA	NA	NA	NA	NA	NA	NA	NA	NA	NA	NA	NA	NA	NA	NA
Zm00001d001340	1.39997	NA	NA	NA	NA	1.0426	1.33846	NA	1.39801	NA	NA	NA	NA	NA	NA	NA	NA	NA	NA	NA	NA	NA	NA	NA	NA	NA	NA	NA	NA	NA	NA	NA	NA	NA	NA	NA	NA	NA	NA	NA	NA	NA	NA	NA	NA	NA	NA	NA	NA
Zm00001d001341	NA	NA	NA	NA	NA	NA	NA	NA	NA	NA	NA	NA	NA	NA	NA	NA	NA	NA	NA	NA	NA	NA	NA	NA	NA	NA	NA	NA	NA	NA	NA	NA	NA	NA	NA	NA	NA	NA	NA	NA	NA	NA	NA	NA	NA	NA	NA	NA	NA
Zm00001d001342	NA	NA	NA	NA	NA	NA	NA	NA	NA	NA	NA	NA	NA	NA	NA	NA	NA	NA	NA	NA	NA	NA	NA	NA	NA	NA	NA	NA	NA	NA	NA	NA	NA	NA	NA	NA	NA	NA	NA	NA	NA	NA	NA	NA	NA	NA	NA	NA	NA
Zm00001d001343	NA	NA	NA	NA	NA	NA	NA	NA	NA	NA	NA	NA	NA	NA	NA	NA	NA	NA	NA	NA	NA	NA	NA	NA	NA	NA	NA	NA	NA	NA	NA	NA	NA	NA	NA	NA	NA	NA	NA	NA	NA	NA	NA	NA	NA	NA	NA	NA	NA
Zm00001d001344	NA	NA	NA	NA	NA	NA	NA	NA	NA	NA	NA	NA	NA	NA	NA	NA	NA	NA	NA	NA	NA	NA	NA	NA	NA	NA	NA	NA	NA	NA	NA	NA	NA	NA	NA	NA	NA	NA	NA	NA	NA	NA	NA	NA	NA	NA	NA	NA	NA
Zm00001d001345	NA	NA	NA	NA	NA	NA	NA	NA	NA	NA	NA	NA	NA	NA	NA	NA	NA	NA	NA	NA	NA	NA	NA	NA	NA	NA	NA	NA	NA	NA	NA	NA	NA	NA	NA	NA	NA	NA	NA	NA	NA	NA	NA	NA	NA	NA	NA	NA	NA
Zm00001d001346	NA	NA	NA	NA	NA	NA	NA	NA	NA	NA	NA	NA	NA	NA	NA	NA	NA	NA	NA	NA	NA	NA	NA	NA	NA	NA	NA	NA	NA	NA	NA	NA	NA	NA	NA	NA	NA	NA	NA	NA	NA	NA	NA	NA	NA	NA	NA	NA	NA
Zm00001d001347	NA	NA	NA	NA	NA	NA	NA	NA	NA	NA	NA	NA	NA	NA	NA	NA	NA	NA	NA	NA	NA	NA	NA	NA	NA	NA	NA	NA	NA	NA	NA	NA	NA	NA	NA	NA	NA	NA	NA	NA	NA	NA	NA	NA	NA	NA	NA	NA	NA
Zm00001d001348	1.63823	1.25614	NA	NA	NA	NA	NA	NA	NA	NA	NA	NA	NA	NA	NA	NA	NA	NA	NA	NA	NA	NA	NA	NA	NA	NA	NA	NA	NA	NA	NA	NA	NA	NA	NA	NA	NA	NA	NA	NA	NA	NA	NA	NA	NA	NA	NA	NA	NA
Zm00001d001349	NA	NA	NA	2.63061	NA	1.1775	2.62001	NA	NA	NA	NA	NA	NA	NA	NA	NA	NA	NA	NA	NA	NA	NA	NA	NA	NA	NA	NA	15.3683	13.3566	18.3721	NA	NA	NA	NA	NA	NA	NA	NA	NA	NA	NA	NA	NA	NA	NA	NA	NA	NA	NA
Zm00001d001350	NA	NA	NA	NA	NA	NA	NA	NA	NA	NA	NA	NA	NA	NA	NA	NA	NA	NA	NA	NA	NA	NA	NA	NA	NA	NA	NA	NA	NA	NA	NA	NA	NA	NA	NA	NA	NA	NA	NA	NA	NA	NA	NA	NA	NA	NA	NA	NA	NA
Zm00001d001351	NA	NA	NA	NA	NA	NA	NA	NA	NA	NA	NA	NA	NA	NA	NA	NA	NA	NA	NA	NA	NA	NA	NA	NA	NA	NA	NA	NA	NA	NA	NA	NA	NA	NA	NA	NA	NA	NA	NA	NA	NA	NA	NA	NA	NA	NA	NA	NA	NA
Zm00001d001352	NA	NA	NA	NA	NA	NA	NA	NA	NA	NA	NA	NA	NA	NA	NA	NA	NA	NA	NA	NA	NA	NA	NA	NA	NA	NA	NA	NA	NA	NA	NA	NA	NA	NA	NA	NA	NA	NA	NA	NA	NA	NA	NA	NA	NA	NA	NA	NA	NA
Zm00001d001353	NA	NA	NA	NA	NA	NA	NA	NA	NA	NA	NA	NA	NA	NA	NA	NA	NA	NA	NA	NA	NA	NA	NA	NA	NA	NA	NA	NA	NA	NA	NA	NA	NA	NA	NA	NA	NA	NA	NA	NA	NA	NA	NA	NA	NA	NA	NA	NA	NA
Zm00001d001354	NA	NA	NA	NA	NA	NA	NA	NA	NA	NA	NA	NA	NA	NA	NA	NA	NA	NA	NA	NA	NA	NA	NA	NA	NA	NA	NA	NA	NA	NA	NA	NA	NA	NA	NA	NA	NA	NA	NA	NA	NA	NA	NA	NA	NA	NA	NA	NA	NA
Zm00001d001355	NA	NA	NA	NA	NA	NA	NA	NA	NA	NA	NA	NA	NA	NA	NA	NA	NA	NA	NA	NA	NA	NA	NA	NA	NA	NA	NA	NA	NA	NA	NA	NA	NA	NA	NA	NA	NA	NA	NA	NA	NA	NA	NA	NA	NA	NA	NA	NA	NA
Zm00001d001356	NA	NA	NA	NA	NA	NA	NA	NA	NA	NA	NA	NA	NA	NA	NA	NA	NA	NA	NA	NA	NA	NA	NA	NA	NA	NA	NA	NA	NA	NA	NA	NA	NA	NA	NA	NA	NA	NA	NA	NA	NA	NA	NA	NA	NA	NA	NA	NA	NA
Zm00001d001357	NA	NA	NA	NA	NA	NA	NA	NA	NA	NA	NA	NA	NA	NA	NA	NA	NA	NA	NA	NA	NA	NA	NA	NA	NA	NA	NA	NA	NA	NA	NA	NA	NA	NA	NA	NA	NA	NA	NA	NA	NA	NA	NA	NA	NA	NA	NA	NA	NA
Zm00001d001358	NA	NA	NA	NA	NA	NA	NA	NA	NA	NA	NA	NA	NA	NA	NA	NA	NA	NA	NA	NA	NA	NA	NA	NA	NA	NA	NA	NA	NA	NA	NA	NA	NA	NA	NA	NA	NA	NA	NA	NA	NA	NA	NA	NA	NA	NA	NA	NA	NA
Zm00001d001359	NA	NA	NA	NA	NA	5.87177	2.51905	NA	1.75408	NA	NA	NA	NA	NA	NA	NA	NA	NA	NA	NA	NA	NA	NA	NA	NA	NA	NA	NA	NA	NA	NA	NA	NA	NA	NA	NA	NA	NA	NA	NA	NA	NA	NA	NA	NA	NA	NA	NA	NA
Zm00001d001360	NA	NA	NA	2.10686	1.26484	1.55639	NA	NA	NA	NA	NA	NA	NA	NA	NA	NA	NA	NA	NA	NA	NA	NA	NA	NA	NA	NA	NA	NA	NA	NA	NA	NA	NA	NA	NA	NA	NA	NA	NA	NA	NA	NA	NA	NA	NA	NA	NA	NA	NA
Zm00001d001361	NA	NA	NA	NA	NA	NA	NA	NA	NA	NA	NA	NA	NA	NA	NA	NA	NA	NA	NA	NA	NA	NA	NA	NA	NA	NA	NA	NA	NA	NA	NA	NA	NA	NA	NA	NA	NA	NA	NA	NA	NA	NA	NA	NA	NA	NA	NA	NA	NA
Zm00001d001362	NA	NA	NA	NA	NA	NA	NA	NA	NA	NA	NA	NA	NA	NA	NA	NA	NA	NA	NA	NA	NA	NA	NA	NA	NA	NA	NA	NA	NA	NA	NA	NA	NA	NA	NA	NA	NA	NA	NA	NA	NA	NA	NA	NA	NA	NA	NA	NA	NA
Zm00001d001363	NA	NA	NA	NA	NA	NA	NA	NA	NA	NA	NA	NA	NA	NA	NA	NA	NA	NA	NA	NA	NA	NA	NA	NA	NA	NA	NA	NA	NA	NA	NA	NA	NA	NA	NA	NA	NA	NA	NA	NA	NA	NA	NA	NA	NA	NA	NA	NA	NA
Zm00001d001364	NA	NA	NA	NA	NA	1.16148	NA	NA	NA	NA	NA	NA	NA	NA	NA	NA	NA	NA	1.60098	1.57674	2.30906	NA	NA	NA	NA	NA	NA	NA	NA	NA	NA	NA	NA	NA	NA	NA	NA	NA	NA	NA	NA	NA	NA	NA	NA	NA	NA	NA	NA
Zm00001d001365	NA	NA	NA	NA	NA	NA	NA	NA	NA	NA	NA	NA	NA	NA	NA	NA	NA	NA	NA	NA	NA	NA	NA	NA	NA	NA	NA	NA	NA	NA	NA	NA	NA	NA	NA	NA	NA	NA	NA	NA	NA	NA	NA	NA	NA	NA	NA	NA	NA
Zm00001d001366	NA	NA	NA	NA	NA	NA	NA	NA	NA	NA	NA	NA	NA	NA	NA	NA	NA	NA	NA	NA	NA	NA	NA	NA	NA	NA	NA	NA	NA	NA	NA	NA	NA	NA	NA	NA	NA	NA	NA	NA	NA	NA	NA	NA	NA	NA	NA	NA	NA
Zm00001d001367	NA	NA	NA	NA	NA	NA	NA	NA	NA	NA	NA	NA	NA	NA	NA	NA	NA	NA	NA	NA	NA	NA	NA	NA	NA	NA	NA	NA	NA	NA	NA	NA	NA	NA	NA	NA	NA	NA	NA	NA	NA	NA	NA	NA	NA	NA	NA	NA	NA
Zm00001d001368	NA	NA	NA	NA	NA	NA	NA	NA	NA	NA	NA	NA	NA	NA	NA	NA	NA	NA	NA	NA	NA	NA	NA	NA	NA	NA	NA	NA	NA	NA	NA	NA	NA	NA	NA	NA	NA	NA	NA	NA	NA	NA	NA	NA	NA	NA	NA	NA	NA
Zm00001d001369	NA	NA	NA	NA	NA	NA	NA	NA	NA	NA	NA	NA	NA	NA	NA	NA	NA	NA	NA	NA	NA	NA	NA	NA	NA	NA	NA	NA	NA	NA	NA	NA	NA	NA	NA	NA	NA	NA	NA	NA	NA	NA	NA	NA	NA	NA	NA	NA	NA
Zm00001d001370	1.07118	1.82355	1.38687	NA	NA	NA	NA	NA	NA	NA	NA	NA	NA	NA	NA	NA	NA	NA	NA	NA	NA	NA	NA	NA	7.67568	1.2299	2.49667	NA	NA	1.2328	NA	NA	NA	NA	NA	NA	NA	NA	NA	NA	NA	NA	NA	NA	NA	NA	NA	NA	NA
Zm00001d001371	NA	NA	NA	NA	NA	NA	NA	NA	NA	NA	2.72966	NA	NA	1.01088	1.1894	NA	NA	NA	NA	NA	NA	NA	NA	NA	NA	NA	NA	NA	NA	NA	NA	NA	NA	NA	NA	NA	NA	NA	NA	NA	NA	3.23333	NA	1.3805	4.66486	NA	NA	NA	NA
Zm00001d001372	NA	NA	NA	51.5326	22.0407	32.2314	56.2985	11.1298	21.2077	NA	NA	NA	NA	NA	NA	3.56397	3.20931	NA	1.95222	10.4022	3.8141	8.38233	7.08589	23.3903	68.8164	18.6012	17.5314	173.219	82.6557	523.517	NA	NA	1.73067	NA	NA	NA	NA	NA	6.42505	NA	NA	3.33446	NA	NA	2.88646	NA	NA	NA	NA
Zm00001d001373	NA	NA	NA	3.83262	2.96707	3.17209	3.72139	NA	1.04308	NA	NA	NA	NA	NA	NA	NA	NA	NA	4.10212	6.30431	4.6139	3.01691	3.64862	3.39292	4.96452	1.86214	1.6969	8.33773	9.36	25.7163	NA	NA	NA	NA	NA	NA	NA	NA	NA	NA	NA	NA	NA	NA	NA	NA	NA	NA	NA
Zm00001d001374	NA	NA	NA	NA	NA	NA	NA	NA	NA	NA	NA	NA	NA	NA	NA	NA	NA	NA	NA	NA	NA	1.17018	NA	NA	NA	NA	NA	NA	NA	NA	NA	NA	NA	NA	NA	NA	NA	NA	NA	NA	NA	NA	NA	NA	NA	NA	NA	NA	NA
Zm00001d001375	NA	NA	NA	NA	NA	NA	NA	NA	NA	NA	NA	NA	NA	NA	NA	NA	NA	NA	NA	NA	NA	NA	NA	NA	NA	NA	NA	NA	NA	NA	NA	NA	NA	NA	NA	NA	NA	NA	NA	NA	NA	NA	NA	NA	NA	NA	NA	NA	NA
Zm00001d001376	NA	NA	NA	NA	NA	NA	NA	NA	NA	NA	NA	NA	NA	NA	NA	NA	NA	NA	NA	NA	NA	NA	NA	NA	NA	NA	NA	NA	NA	NA	NA	NA	NA	NA	NA	NA	NA	NA	NA	NA	NA	NA	NA	NA	NA	NA	NA	NA	NA
Zm00001d001377	NA	NA	NA	NA	NA	NA	NA	NA	NA	NA	NA	NA	NA	NA	NA	NA	NA	NA	NA	NA	NA	NA	NA	NA	NA	NA	NA	NA	NA	NA	NA	NA	NA	NA	NA	NA	NA	NA	NA	NA	NA	NA	NA	NA	NA	NA	NA	NA	NA
Zm00001d001378	NA	NA	NA	NA	NA	NA	NA	NA	NA	NA	NA	NA	1.01665	NA	NA	NA	NA	NA	NA	NA	NA	NA	NA	NA	NA	NA	NA	NA	NA	NA	NA	NA	NA	NA	NA	NA	NA	NA	NA	NA	NA	NA	1.41738	NA	NA	NA	NA	NA	NA
Zm00001d001379	NA	NA	NA	NA	NA	NA	NA	NA	NA	NA	NA	NA	NA	NA	NA	NA	NA	NA	NA	NA	NA	NA	NA	NA	NA	NA	NA	NA	NA	NA	NA	NA	NA	NA	NA	NA	NA	NA	NA	NA	NA	NA	NA	NA	NA	NA	NA	NA	NA
Zm00001d001380	NA	NA	NA	NA	NA	NA	NA	NA	NA	NA	NA	NA	NA	NA	NA	NA	NA	NA	NA	NA	NA	NA	NA	NA	NA	NA	NA	NA	NA	NA	NA	NA	NA	NA	NA	NA	NA	NA	NA	NA	NA	NA	NA	NA	NA	NA	NA	NA	NA
Zm00001d001381	NA	NA	NA	NA	NA	NA	NA	NA	NA	NA	NA	NA	NA	NA	NA	NA	NA	NA	NA	NA	NA	NA	NA	NA	NA	NA	NA	NA	NA	NA	NA	NA	NA	NA	NA	NA	NA	NA	NA	NA	NA	NA	NA	NA	NA	NA	NA	NA	NA
Zm00001d001382	NA	NA	NA	NA	NA	1.22748	1.05027	2.03961	2.10258	NA	NA	NA	NA	NA	NA	NA	NA	NA	NA	NA	NA	3.91011	3.47879	2.73549	NA	NA	NA	NA	NA	NA	NA	1.40466	1.35673	1.05739	NA	1.57324	NA	NA	NA	NA	NA	NA	NA	NA	NA	NA	NA	NA	NA
Zm00001d001383	NA	NA	NA	NA	NA	NA	NA	NA	NA	NA	NA	NA	NA	NA	NA	NA	NA	NA	NA	NA	NA	NA	NA	NA	NA	NA	NA	NA	NA	NA	NA	NA	NA	NA	NA	NA	NA	NA	NA	NA	NA	NA	NA	NA	NA	NA	NA	NA	NA
Zm00001d001384	4.36586	6.22736	9.30303	1.51339	NA	NA	NA	NA	NA	13.74	11.4491	10.6914	14.3236	11.3195	11.6469	16.1147	9.67408	18.0724	12.3579	11.3257	8.62094	15.5051	5.33989	16.2709	8.64137	1.5019	6.85986	NA	2.49212	4.51067	15.4229	18.5667	23.4761	20.3215	11.7448	12.4498	22.164	5.9029	4.3577	14.5585	12.9533	NA	14.1741	1.9323	NA	2.43115	NA	3.66435	1.24679
Zm00001d001385	NA	NA	NA	NA	NA	NA	NA	NA	NA	NA	NA	NA	NA	NA	NA	NA	NA	NA	NA	NA	NA	NA	NA	NA	NA	NA	NA	NA	NA	NA	NA	NA	NA	NA	NA	NA	NA	NA	NA	NA	NA	NA	NA	NA	NA	NA	NA	NA	NA
Zm00001d001386	NA	NA	NA	NA	NA	NA	NA	NA	NA	NA	NA	NA	NA	NA	NA	NA	NA	NA	NA	NA	NA	NA	NA	NA	NA	NA	NA	NA	NA	NA	NA	NA	NA	NA	NA	NA	NA	NA	NA	NA	NA	NA	NA	NA	NA	NA	NA	NA	NA
Zm00001d001387	NA	NA	NA	NA	NA	NA	NA	NA	NA	NA	NA	NA	NA	NA	NA	NA	NA	NA	NA	NA	NA	NA	NA	NA	NA	NA	NA	NA	NA	NA	NA	NA	NA	NA	NA	NA	NA	NA	NA	NA	NA	NA	NA	NA	NA	NA	NA	NA	NA
Zm00001d001388	NA	NA	NA	NA	NA	NA	NA	NA	NA	NA	NA	NA	NA	NA	NA	NA	NA	NA	NA	NA	NA	NA	NA	NA	NA	NA	NA	NA	NA	NA	NA	NA	NA	NA	NA	NA	NA	NA	NA	NA	NA	NA	NA	NA	NA	NA	NA	NA	NA
Zm00001d001389	NA	NA	NA	NA	NA	NA	NA	1.28112	NA	NA	NA	NA	NA	NA	NA	NA	NA	NA	NA	NA	NA	NA	NA	NA	NA	NA	NA	1.52196	NA	NA	NA	NA	NA	NA	NA	NA	NA	NA	NA	NA	NA	NA	NA	NA	NA	NA	NA	NA	NA
Zm00001d001390	NA	NA	NA	NA	NA	NA	NA	NA	NA	NA	NA	NA	NA	NA	3.12968	NA	NA	NA	NA	NA	NA	NA	NA	NA	NA	NA	NA	NA	NA	NA	NA	NA	1.04662	NA	1.79422	NA	NA	NA	NA	NA	NA	NA	NA	NA	NA	NA	NA	NA	NA
Zm00001d001391	NA	NA	NA	NA	NA	NA	NA	NA	NA	NA	NA	NA	NA	NA	NA	NA	NA	NA	NA	NA	NA	NA	NA	NA	NA	NA	NA	NA	NA	NA	NA	NA	NA	NA	NA	NA	NA	NA	NA	NA	NA	NA	NA	NA	NA	NA	NA	NA	NA
Zm00001d001392	NA	NA	NA	NA	NA	NA	NA	NA	NA	NA	NA	NA	NA	NA	NA	NA	NA	NA	NA	NA	NA	NA	NA	NA	NA	NA	NA	NA	NA	NA	NA	NA	NA	NA	NA	NA	NA	NA	NA	NA	NA	NA	NA	NA	NA	NA	NA	NA	NA
Zm00001d001393	3.90776	1.69436	3.18932	14.4643	10.8692	11.6553	NA	NA	NA	NA	NA	NA	NA	NA	NA	NA	NA	NA	1.40918	3.03987	1.77329	4.45287	2.70626	4.84459	NA	NA	NA	1.13629	1.79585	1.94728	NA	NA	NA	NA	NA	NA	NA	NA	2.42934	NA	NA	3.43847	NA	NA	1.48825	NA	NA	NA	NA
Zm00001d001394	NA	NA	NA	NA	NA	NA	NA	NA	NA	NA	NA	1.07464	1.69301	1.36224	3.12181	2.15967	1.29651	NA	1.183	1.16494	1.3895	NA	NA	NA	NA	NA	NA	NA	NA	NA	1.18111	NA	NA	NA	NA	NA	NA	NA	NA	NA	NA	NA	NA	NA	NA	NA	NA	NA	NA
Zm00001d001395	NA	NA	NA	NA	NA	NA	NA	NA	NA	NA	NA	NA	NA	NA	NA	NA	NA	NA	NA	NA	NA	NA	NA	NA	NA	NA	1.00141	NA	NA	NA	NA	NA	NA	NA	NA	NA	NA	NA	NA	NA	NA	NA	NA	NA	NA	NA	NA	NA	NA
Zm00001d001396	NA	NA	NA	NA	NA	NA	NA	NA	NA	NA	NA	NA	NA	NA	NA	NA	NA	NA	NA	NA	NA	NA	NA	NA	NA	NA	NA	NA	NA	NA	NA	NA	NA	NA	NA	NA	NA	NA	NA	NA	NA	NA	NA	NA	NA	NA	NA	NA	NA
Zm00001d001397	NA	NA	NA	NA	NA	NA	NA	NA	NA	NA	NA	NA	NA	NA	NA	NA	NA	NA	NA	NA	NA	NA	NA	NA	NA	NA	NA	NA	NA	NA	NA	NA	NA	NA	NA	NA	NA	NA	NA	NA	NA	NA	NA	NA	NA	NA	NA	NA	NA
Zm00001d001398	NA	NA	NA	4.29409	2.32014	2.94123	NA	NA	NA	NA	NA	NA	NA	NA	NA	NA	NA	NA	NA	NA	NA	NA	NA	NA	NA	NA	NA	NA	NA	NA	NA	NA	NA	NA	NA	NA	NA	NA	NA	NA	NA	NA	NA	NA	NA	NA	NA	NA	NA
Zm00001d001399	NA	NA	NA	4.67323	5.14283	7.08454	NA	NA	NA	2.90556	3.24245	2.12944	27.6675	15.0976	30.5222	47.2802	20.1204	22.0956	NA	NA	NA	NA	NA	NA	2.38832	1.24258	1.82173	8.47359	8.30505	6.09481	NA	NA	NA	NA	NA	NA	2.07989	5.06455	25.1034	2.67063	4.33144	20.7433	1.78067	3.54464	20.3959	3.94825	4.13571	4.26675	4.89012
Zm00001d001400	NA	NA	NA	NA	NA	NA	NA	NA	NA	NA	NA	NA	NA	NA	NA	NA	NA	NA	NA	NA	NA	NA	NA	NA	NA	NA	NA	NA	NA	NA	NA	NA	NA	NA	NA	NA	NA	NA	NA	NA	NA	NA	NA	NA	NA	NA	NA	NA	NA
Zm00001d001401	NA	NA	NA	NA	NA	NA	NA	NA	NA	NA	NA	NA	NA	NA	NA	NA	NA	NA	NA	NA	NA	NA	NA	NA	NA	NA	NA	NA	NA	NA	NA	NA	NA	NA	NA	NA	NA	NA	NA	NA	NA	NA	NA	NA	NA	NA	NA	NA	NA
Zm00001d001402	1.26589	NA	NA	NA	NA	1.1761	NA	NA	NA	NA	1.2322	NA	NA	1.36755	NA	1.94902	NA	NA	NA	NA	NA	NA	NA	NA	NA	NA	NA	NA	NA	1.45637	2.66478	NA	NA	NA	NA	1.50739	NA	NA	NA	NA	NA	NA	NA	NA	NA	NA	NA	NA	NA
Zm00001d001403	NA	NA	NA	NA	NA	NA	NA	NA	NA	NA	NA	NA	NA	NA	NA	NA	NA	NA	NA	NA	NA	NA	NA	NA	NA	NA	NA	NA	NA	NA	NA	NA	NA	NA	NA	NA	NA	NA	NA	NA	NA	NA	NA	NA	NA	NA	NA	NA	NA
Zm00001d001405	NA	NA	NA	NA	NA	NA	NA	NA	NA	NA	NA	NA	NA	NA	NA	NA	NA	NA	NA	NA	NA	NA	NA	NA	NA	NA	NA	NA	NA	NA	NA	NA	NA	NA	NA	NA	NA	NA	NA	NA	NA	NA	NA	NA	NA	NA	NA	NA	NA
Zm00001d001406	NA	NA	NA	NA	NA	NA	NA	NA	NA	NA	NA	NA	NA	NA	NA	NA	NA	NA	NA	NA	NA	NA	NA	NA	NA	NA	NA	NA	NA	NA	NA	NA	NA	NA	NA	NA	NA	NA	8.3402	2.80942	1.53304	12.1836	1.37252	4.51191	61.0596	1.03399	1.32879	2.07798	1.59082
Zm00001d001407	NA	NA	NA	NA	NA	NA	NA	NA	NA	NA	NA	NA	NA	NA	NA	NA	NA	NA	NA	NA	NA	NA	NA	NA	NA	NA	NA	NA	NA	NA	NA	NA	NA	NA	NA	NA	NA	NA	NA	NA	NA	NA	NA	NA	NA	NA	NA	NA	NA
Zm00001d001408	NA	NA	NA	NA	NA	NA	NA	NA	NA	NA	NA	NA	NA	NA	NA	NA	NA	NA	NA	NA	NA	NA	NA	NA	NA	NA	NA	NA	NA	NA	NA	NA	NA	NA	NA	NA	NA	NA	NA	NA	NA	NA	NA	NA	NA	NA	NA	NA	NA
Zm00001d001409	NA	NA	NA	NA	NA	NA	NA	NA	NA	NA	NA	NA	NA	NA	NA	NA	NA	NA	NA	NA	NA	NA	NA	NA	NA	NA	NA	NA	NA	NA	NA	NA	NA	NA	NA	NA	NA	NA	NA	NA	NA	NA	NA	NA	NA	NA	NA	NA	NA
Zm00001d001410	NA	NA	NA	NA	NA	NA	NA	NA	NA	NA	NA	NA	NA	NA	NA	NA	NA	NA	NA	NA	NA	NA	NA	NA	NA	NA	NA	NA	NA	NA	NA	NA	NA	NA	NA	NA	NA	NA	NA	NA	NA	NA	NA	NA	NA	NA	NA	NA	NA
Zm00001d001411	NA	NA	NA	NA	NA	NA	NA	NA	NA	NA	NA	NA	NA	NA	NA	NA	NA	NA	NA	NA	NA	NA	NA	NA	NA	NA	NA	NA	NA	NA	NA	NA	NA	NA	NA	NA	NA	NA	NA	NA	NA	NA	NA	NA	NA	NA	NA	NA	NA
Zm00001d001412	NA	NA	NA	NA	NA	NA	NA	NA	NA	NA	NA	NA	NA	NA	NA	NA	NA	1.95859	NA	NA	NA	NA	NA	NA	NA	NA	NA	NA	NA	NA	NA	NA	1.06009	NA	NA	NA	NA	NA	NA	NA	NA	NA	NA	NA	NA	NA	NA	NA	NA
Zm00001d001413	1.66261	NA	NA	NA	NA	NA	NA	NA	NA	NA	NA	NA	NA	NA	NA	NA	NA	NA	NA	NA	NA	NA	NA	NA	NA	NA	NA	NA	NA	NA	NA	NA	NA	NA	NA	NA	NA	NA	NA	NA	NA	NA	NA	NA	NA	NA	NA	NA	NA
Zm00001d001414	NA	NA	NA	NA	1.01335	1.5292	1.48767	NA	1.75148	NA	NA	NA	NA	NA	NA	NA	NA	NA	1.84269	3.26419	4.47682	NA	NA	NA	4.02597	NA	NA	NA	NA	NA	1.66691	2.99188	7.03291	3.56012	2.39334	3.26059	NA	NA	NA	NA	NA	NA	NA	NA	NA	NA	NA	NA	NA
Zm00001d001415	NA	NA	NA	NA	NA	NA	NA	NA	NA	NA	NA	NA	NA	NA	NA	NA	NA	NA	NA	NA	NA	NA	NA	NA	NA	NA	NA	NA	NA	NA	NA	NA	NA	NA	NA	NA	NA	NA	NA	NA	NA	NA	NA	NA	NA	NA	NA	NA	NA
Zm00001d001416	NA	NA	NA	NA	NA	NA	NA	NA	NA	NA	NA	NA	NA	NA	NA	NA	NA	NA	NA	NA	NA	NA	NA	NA	NA	NA	NA	NA	NA	NA	NA	NA	NA	NA	NA	NA	NA	NA	NA	NA	NA	NA	NA	NA	NA	NA	NA	NA	NA
Zm00001d001417	NA	NA	NA	NA	NA	NA	NA	NA	NA	NA	NA	NA	NA	NA	NA	NA	NA	NA	NA	NA	NA	NA	NA	NA	NA	NA	NA	NA	NA	NA	NA	NA	NA	NA	NA	NA	NA	NA	NA	NA	NA	NA	NA	NA	NA	NA	NA	NA	NA
Zm00001d001418	NA	NA	NA	NA	NA	NA	NA	NA	NA	NA	NA	NA	NA	NA	NA	NA	NA	NA	NA	NA	NA	NA	NA	NA	NA	NA	NA	NA	NA	NA	NA	NA	NA	NA	NA	NA	NA	NA	NA	NA	NA	NA	NA	NA	NA	NA	NA	NA	NA
Zm00001d001419	NA	NA	NA	NA	NA	NA	NA	NA	NA	NA	NA	NA	NA	NA	NA	NA	NA	NA	NA	NA	NA	NA	NA	NA	NA	NA	NA	NA	NA	NA	NA	NA	NA	NA	NA	NA	NA	NA	NA	NA	NA	NA	NA	NA	NA	NA	NA	NA	NA
Zm00001d001420	NA	NA	NA	NA	NA	NA	NA	NA	NA	NA	NA	NA	NA	NA	NA	NA	NA	NA	NA	NA	NA	NA	NA	NA	NA	NA	NA	NA	NA	NA	NA	NA	NA	NA	NA	NA	NA	NA	NA	NA	NA	NA	NA	NA	NA	NA	NA	NA	NA
Zm00001d001421	NA	NA	NA	NA	NA	NA	NA	NA	NA	NA	NA	NA	NA	NA	NA	NA	NA	NA	NA	NA	NA	NA	NA	NA	NA	NA	NA	NA	NA	NA	NA	NA	NA	NA	NA	NA	NA	NA	NA	NA	NA	NA	NA	NA	NA	NA	NA	NA	NA
Zm00001d001422	NA	NA	NA	NA	NA	NA	NA	NA	NA	NA	NA	NA	NA	NA	NA	NA	NA	NA	NA	NA	NA	NA	NA	NA	NA	NA	NA	NA	NA	NA	NA	NA	NA	NA	NA	NA	NA	NA	NA	NA	NA	NA	NA	NA	NA	NA	NA	NA	NA
Zm00001d001423	NA	NA	NA	NA	NA	NA	NA	NA	NA	NA	NA	NA	NA	NA	NA	NA	NA	NA	NA	NA	NA	NA	NA	NA	NA	NA	NA	NA	NA	NA	NA	NA	NA	NA	NA	NA	NA	NA	NA	NA	NA	NA	NA	NA	NA	NA	NA	NA	NA
Zm00001d001424	NA	NA	NA	NA	NA	NA	NA	NA	NA	NA	NA	NA	NA	NA	NA	NA	NA	NA	NA	NA	NA	NA	NA	NA	NA	NA	NA	NA	NA	NA	NA	NA	NA	NA	NA	NA	NA	NA	NA	NA	NA	NA	NA	NA	NA	NA	NA	NA	NA
Zm00001d001425	2.19709	2.1151	3.26746	2.24	2.53585	1.4434	1.85342	1.59931	1.72078	3.55896	2.45741	1.58561	4.46969	2.51313	3.45464	8.16558	3.76617	2.68026	3.92736	6.06062	4.0993	1.27751	1.05592	2.21199	4.06622	2.67291	3.6173	9.69644	4.79525	13.6287	2.4507	1.65214	1.4507	NA	1.22165	2.00415	NA	NA	1.29255	NA	NA	2.90683	NA	NA	1.9356	NA	NA	NA	NA
Zm00001d001426	NA	NA	NA	NA	NA	NA	NA	NA	NA	NA	NA	NA	NA	NA	NA	NA	NA	NA	NA	NA	NA	NA	NA	NA	NA	NA	NA	NA	NA	NA	NA	NA	NA	NA	NA	NA	NA	NA	NA	NA	NA	NA	NA	NA	NA	NA	NA	NA	NA
Zm00001d001427	NA	NA	NA	NA	NA	NA	NA	NA	NA	NA	NA	NA	NA	NA	NA	NA	NA	NA	NA	NA	NA	NA	NA	NA	NA	NA	NA	NA	NA	NA	NA	NA	NA	NA	NA	NA	NA	NA	NA	NA	NA	NA	NA	NA	NA	NA	NA	1.03383	NA
Zm00001d001428	NA	NA	NA	NA	NA	NA	NA	NA	NA	NA	NA	NA	NA	NA	NA	NA	NA	NA	NA	NA	NA	NA	NA	NA	NA	NA	NA	NA	NA	NA	NA	NA	NA	NA	NA	NA	NA	NA	NA	NA	NA	NA	NA	NA	NA	NA	NA	NA	NA
Zm00001d001429	NA	NA	NA	NA	NA	NA	NA	NA	NA	NA	NA	NA	NA	NA	NA	NA	NA	NA	NA	NA	NA	NA	NA	NA	NA	NA	NA	NA	NA	NA	NA	NA	NA	NA	NA	NA	NA	NA	NA	NA	NA	NA	NA	NA	NA	NA	NA	NA	NA
Zm00001d001430	NA	NA	NA	NA	NA	NA	NA	NA	NA	NA	NA	NA	NA	NA	NA	NA	NA	NA	NA	NA	NA	NA	NA	NA	NA	NA	NA	NA	NA	NA	NA	NA	NA	NA	NA	NA	NA	NA	NA	NA	NA	NA	NA	NA	NA	NA	NA	NA	NA
Zm00001d001431	NA	NA	NA	NA	NA	NA	NA	NA	NA	NA	NA	NA	NA	NA	NA	NA	NA	NA	NA	NA	NA	NA	NA	NA	NA	NA	NA	NA	NA	NA	NA	NA	NA	NA	NA	NA	NA	NA	NA	NA	NA	NA	NA	NA	NA	NA	NA	NA	NA
Zm00001d001432	NA	NA	NA	1.89487	NA	2.03551	NA	NA	NA	NA	NA	NA	NA	NA	NA	NA	NA	NA	NA	NA	NA	NA	NA	NA	NA	NA	NA	NA	NA	NA	NA	NA	NA	NA	NA	NA	NA	1.54302	2.12633	NA	NA	3.1529	NA	1.00808	4.09394	1.1439	1.17603	1.02172	NA
Zm00001d001433	NA	NA	NA	NA	NA	NA	NA	NA	NA	NA	NA	NA	NA	NA	NA	NA	NA	NA	NA	NA	NA	NA	NA	NA	NA	NA	NA	NA	NA	NA	NA	NA	NA	NA	NA	NA	NA	NA	NA	NA	NA	NA	NA	NA	NA	NA	NA	NA	NA
Zm00001d001434	NA	NA	NA	NA	NA	NA	NA	NA	NA	NA	NA	NA	NA	NA	NA	NA	NA	1.15465	NA	NA	NA	NA	NA	NA	2.69905	1.4557	NA	NA	NA	NA	NA	NA	NA	NA	NA	NA	NA	NA	NA	NA	NA	NA	NA	NA	NA	NA	NA	NA	NA
Zm00001d001435	1.98261	1.4648	NA	NA	NA	NA	NA	NA	NA	NA	NA	NA	NA	NA	NA	NA	NA	NA	1.56183	1.20886	1.20107	NA	NA	NA	4.62676	2.35698	1.94382	1.1807	NA	NA	2.22794	1.25167	1.48366	NA	1.18996	NA	NA	NA	NA	NA	NA	NA	NA	NA	NA	NA	NA	NA	NA
Zm00001d001436	NA	NA	NA	NA	NA	NA	NA	NA	NA	NA	NA	NA	NA	NA	NA	NA	NA	NA	NA	NA	NA	NA	NA	NA	NA	NA	NA	3.6401	NA	NA	NA	NA	NA	NA	NA	NA	NA	NA	NA	NA	NA	NA	NA	NA	NA	NA	NA	NA	NA
Zm00001d001437	NA	NA	NA	NA	NA	NA	NA	NA	NA	NA	NA	NA	NA	NA	NA	NA	NA	NA	NA	NA	NA	NA	NA	NA	NA	NA	NA	NA	NA	NA	NA	NA	NA	NA	NA	NA	NA	NA	NA	NA	NA	NA	NA	NA	NA	NA	NA	NA	NA
Zm00001d001438	NA	NA	NA	NA	NA	NA	NA	NA	NA	NA	NA	NA	NA	NA	NA	NA	NA	NA	NA	NA	NA	NA	NA	NA	NA	NA	NA	NA	NA	NA	NA	NA	NA	NA	NA	NA	NA	NA	NA	NA	NA	NA	NA	NA	NA	NA	NA	NA	NA
Zm00001d001439	NA	NA	NA	NA	NA	NA	NA	NA	NA	NA	NA	NA	NA	NA	NA	NA	NA	NA	NA	NA	NA	NA	NA	NA	NA	NA	NA	NA	NA	NA	NA	NA	NA	NA	NA	NA	NA	NA	NA	NA	NA	NA	NA	NA	NA	NA	NA	NA	NA
Zm00001d001440	1.14994	NA	NA	NA	NA	NA	NA	NA	NA	NA	NA	NA	1.2606	NA	NA	NA	NA	NA	NA	NA	NA	NA	NA	NA	NA	NA	NA	NA	NA	NA	NA	NA	NA	NA	NA	NA	NA	NA	NA	NA	NA	NA	NA	NA	NA	NA	NA	NA	NA
Zm00001d001441	2.02548	1.75492	2.55309	3.61078	1.00875	NA	NA	NA	NA	1.58273	2.92129	NA	3.73273	7.30896	7.06026	13.3366	10.2754	5.6966	1.53888	NA	NA	2.49529	2.98347	4.12918	4.92532	4.28293	1.13373	344.399	71.5391	159.181	9.67192	3.69389	2.40635	4.47657	2.61948	9.49449	NA	NA	5.0275	NA	NA	4.95247	NA	NA	5.29919	NA	NA	1.1158	1.38452
Zm00001d001442	NA	NA	NA	NA	NA	NA	NA	NA	NA	NA	NA	NA	NA	NA	NA	NA	NA	NA	NA	NA	NA	NA	NA	NA	NA	NA	NA	NA	NA	NA	NA	NA	NA	NA	NA	NA	NA	NA	NA	NA	NA	NA	NA	NA	NA	NA	NA	NA	NA
Zm00001d001443	NA	NA	NA	NA	NA	NA	NA	NA	NA	NA	NA	NA	NA	NA	NA	NA	NA	NA	NA	NA	NA	NA	NA	NA	NA	NA	NA	NA	NA	NA	NA	NA	NA	NA	NA	NA	NA	NA	NA	NA	NA	NA	NA	NA	NA	NA	NA	NA	NA
Zm00001d001444	2.03049	NA	1.31931	1.74348	NA	NA	2.73871	NA	NA	1.36717	NA	1.16306	4.62175	NA	1.11156	1.37788	NA	NA	1.22841	1.69997	NA	NA	NA	NA	NA	NA	NA	2.36543	NA	NA	NA	NA	NA	NA	NA	NA	NA	NA	2.65635	NA	NA	NA	NA	NA	NA	NA	NA	NA	NA
Zm00001d001445	NA	NA	NA	NA	NA	NA	NA	NA	NA	NA	NA	NA	NA	NA	NA	NA	NA	NA	NA	NA	NA	NA	NA	NA	NA	NA	NA	NA	NA	NA	NA	NA	NA	NA	NA	NA	NA	NA	NA	NA	NA	NA	NA	NA	NA	NA	NA	NA	NA
Zm00001d001446	NA	NA	NA	NA	NA	NA	NA	NA	NA	NA	NA	NA	NA	NA	NA	NA	NA	NA	NA	NA	NA	NA	NA	NA	NA	NA	NA	NA	NA	NA	NA	NA	NA	NA	NA	NA	NA	NA	NA	NA	NA	NA	NA	NA	NA	NA	NA	NA	NA
Zm00001d001447	NA	NA	NA	NA	NA	NA	NA	NA	NA	NA	NA	NA	NA	NA	NA	NA	NA	NA	NA	NA	NA	NA	NA	NA	NA	NA	NA	NA	NA	NA	NA	NA	NA	NA	NA	NA	NA	NA	NA	NA	NA	NA	NA	NA	NA	NA	NA	NA	NA
Zm00001d001448	NA	NA	NA	NA	NA	NA	NA	NA	NA	NA	NA	NA	NA	NA	NA	NA	1.72391	2.39887	NA	NA	NA	1.1874	NA	NA	NA	3.36574	NA	6.62479	NA	NA	NA	NA	NA	NA	NA	NA	1.16762	NA	35.9164	3.15599	4.14282	25.3915	NA	NA	8.95047	NA	1.597	NA	NA
Zm00001d001449	NA	NA	NA	NA	NA	NA	NA	NA	NA	NA	NA	NA	NA	NA	NA	NA	NA	NA	NA	NA	NA	NA	NA	NA	NA	NA	NA	NA	NA	NA	NA	NA	NA	NA	NA	NA	NA	NA	NA	NA	NA	NA	NA	NA	NA	NA	NA	NA	NA
Zm00001d001450	NA	NA	NA	NA	NA	NA	NA	NA	NA	NA	NA	NA	NA	NA	NA	NA	NA	NA	NA	NA	NA	NA	NA	NA	NA	NA	NA	NA	NA	NA	NA	NA	NA	NA	NA	NA	NA	NA	NA	NA	NA	NA	NA	NA	NA	NA	NA	NA	NA
Zm00001d001451	NA	NA	NA	NA	NA	NA	NA	NA	NA	NA	NA	NA	NA	NA	NA	NA	NA	NA	NA	NA	NA	NA	NA	NA	NA	NA	NA	NA	NA	NA	NA	NA	NA	NA	NA	NA	NA	NA	NA	NA	NA	NA	NA	NA	NA	NA	NA	NA	NA
Zm00001d001452	NA	NA	NA	NA	NA	NA	NA	NA	NA	NA	NA	NA	NA	NA	NA	NA	NA	NA	NA	NA	NA	NA	NA	NA	NA	NA	NA	NA	NA	NA	NA	NA	NA	NA	NA	NA	NA	NA	NA	NA	NA	NA	NA	NA	NA	NA	NA	NA	NA
Zm00001d001453	NA	NA	NA	NA	NA	NA	NA	NA	NA	NA	NA	NA	NA	NA	NA	NA	NA	NA	NA	NA	NA	NA	NA	NA	NA	NA	NA	NA	NA	NA	NA	NA	NA	NA	NA	NA	NA	NA	NA	NA	NA	NA	NA	NA	NA	NA	NA	NA	NA
Zm00001d001454	NA	NA	NA	NA	NA	NA	NA	NA	NA	NA	NA	NA	NA	NA	NA	NA	NA	NA	NA	NA	NA	NA	NA	NA	NA	NA	NA	NA	NA	NA	NA	NA	NA	NA	NA	NA	NA	NA	NA	NA	NA	NA	NA	NA	NA	NA	NA	NA	NA
Zm00001d001455	NA	NA	NA	NA	NA	NA	NA	NA	NA	NA	NA	NA	NA	NA	NA	NA	NA	NA	NA	NA	NA	NA	NA	NA	NA	NA	NA	NA	NA	NA	NA	NA	NA	NA	NA	NA	NA	NA	NA	NA	NA	NA	NA	NA	NA	NA	NA	NA	NA
Zm00001d001456	1.43247	NA	NA	NA	1.02794	NA	NA	NA	NA	4.42615	4.65134	3.41012	3.79903	3.57527	4.65443	3.55354	1.96566	3.51839	4.08767	6.62054	5.07934	6.41489	4.23909	3.20355	4.9113	2.38458	2.98219	3.03759	3.92395	2.13635	4.2061	5.19383	5.76847	4.55192	2.11378	3.57722	4.006	1.14362	NA	3.34423	1.03613	NA	3.1491	1.31173	NA	NA	1.18106	1.43139	NA
Zm00001d001457	NA	NA	NA	NA	NA	NA	NA	NA	NA	NA	NA	NA	NA	NA	NA	NA	NA	NA	NA	NA	NA	NA	NA	NA	NA	NA	NA	NA	NA	NA	NA	NA	NA	NA	NA	NA	NA	NA	NA	NA	NA	NA	NA	NA	NA	NA	NA	NA	NA
Zm00001d001458	1.66604	NA	1.74466	NA	2.51459	NA	1.53157	NA	1.06647	NA	NA	NA	NA	NA	NA	NA	NA	NA	NA	NA	NA	NA	NA	NA	NA	NA	NA	NA	NA	NA	NA	NA	NA	NA	NA	NA	NA	NA	NA	NA	NA	NA	NA	NA	NA	NA	NA	NA	NA
Zm00001d001459	NA	NA	NA	NA	NA	NA	NA	NA	NA	NA	NA	NA	NA	NA	NA	NA	NA	NA	NA	NA	NA	NA	NA	NA	NA	NA	NA	NA	NA	NA	NA	NA	NA	NA	NA	NA	NA	NA	NA	NA	NA	NA	NA	NA	NA	NA	NA	NA	NA
Zm00001d001460	NA	NA	NA	NA	NA	NA	NA	NA	NA	NA	NA	NA	NA	NA	NA	NA	NA	NA	NA	NA	NA	NA	NA	NA	NA	NA	NA	NA	NA	NA	NA	NA	NA	NA	NA	NA	NA	NA	NA	NA	NA	NA	NA	NA	NA	NA	NA	NA	NA
Zm00001d001461	NA	NA	NA	NA	NA	NA	NA	NA	NA	NA	NA	NA	NA	NA	NA	NA	NA	NA	NA	NA	NA	NA	NA	NA	NA	NA	NA	NA	NA	NA	NA	NA	NA	NA	NA	NA	NA	NA	NA	NA	NA	NA	NA	NA	NA	NA	NA	NA	NA
Zm00001d001462	NA	NA	NA	NA	NA	NA	NA	NA	NA	NA	NA	NA	NA	NA	NA	NA	NA	NA	NA	NA	NA	NA	NA	NA	NA	NA	NA	NA	NA	NA	NA	NA	NA	NA	NA	NA	NA	NA	NA	NA	NA	NA	NA	NA	NA	NA	NA	NA	NA
Zm00001d001463	NA	NA	NA	NA	NA	NA	NA	NA	NA	NA	NA	NA	NA	NA	NA	NA	NA	NA	NA	NA	NA	NA	NA	NA	NA	NA	NA	NA	NA	NA	NA	NA	NA	NA	NA	NA	NA	NA	NA	NA	NA	NA	NA	NA	NA	NA	NA	NA	NA
Zm00001d001464	NA	NA	NA	NA	NA	NA	NA	NA	NA	NA	NA	NA	1.29926	1.30435	NA	1.03022	NA	NA	NA	1.16324	NA	NA	NA	NA	NA	NA	NA	NA	NA	NA	1.35685	NA	1.98973	1.30922	1.62813	NA	NA	NA	NA	NA	NA	NA	NA	NA	NA	NA	NA	NA	NA
Zm00001d001465	NA	NA	NA	NA	NA	NA	NA	NA	NA	NA	NA	NA	NA	NA	NA	NA	NA	NA	NA	NA	NA	NA	NA	NA	NA	NA	NA	NA	NA	NA	NA	NA	NA	NA	NA	NA	NA	NA	NA	NA	NA	NA	NA	NA	NA	NA	NA	NA	NA
Zm00001d001466	9.51482	NA	59.4639	NA	NA	NA	NA	NA	NA	NA	NA	NA	NA	NA	NA	NA	NA	NA	NA	NA	NA	NA	NA	NA	NA	NA	NA	NA	NA	NA	NA	NA	NA	NA	NA	NA	NA	NA	NA	NA	NA	NA	NA	NA	NA	NA	NA	NA	NA
Zm00001d001467	NA	NA	NA	NA	NA	NA	NA	NA	NA	NA	NA	NA	NA	NA	NA	NA	NA	NA	NA	NA	NA	NA	NA	NA	NA	NA	NA	NA	NA	NA	NA	NA	NA	NA	NA	NA	NA	NA	NA	NA	NA	NA	NA	NA	NA	NA	NA	NA	NA
Zm00001d001468	NA	NA	NA	NA	NA	NA	NA	NA	NA	NA	NA	NA	NA	NA	NA	NA	NA	NA	NA	NA	NA	NA	NA	NA	NA	NA	NA	NA	NA	NA	2.2638	2.31914	2.36481	NA	NA	NA	NA	NA	NA	NA	NA	NA	NA	NA	NA	NA	NA	NA	NA
Zm00001d001469	3.77445	15.7158	12.2765	7.93007	NA	NA	5.46688	NA	NA	3.0375	NA	NA	1.96226	NA	NA	NA	NA	NA	6.66335	3.97044	8.2422	NA	NA	2.95606	NA	1.25228	NA	31.9151	NA	1.00357	NA	NA	NA	NA	NA	NA	2.13152	NA	6.79452	NA	NA	5.74949	NA	4.00072	1.72954	NA	NA	NA	NA
Zm00001d001470	NA	NA	NA	NA	NA	NA	NA	NA	NA	NA	NA	NA	NA	NA	NA	NA	NA	NA	NA	NA	NA	NA	NA	NA	NA	NA	NA	NA	NA	NA	NA	NA	NA	NA	NA	NA	NA	NA	NA	NA	NA	NA	NA	NA	NA	NA	NA	NA	NA
Zm00001d001471	NA	NA	NA	NA	NA	NA	NA	NA	NA	NA	NA	NA	NA	NA	NA	NA	NA	NA	NA	NA	NA	NA	NA	NA	NA	NA	NA	NA	NA	NA	NA	NA	NA	NA	NA	NA	NA	NA	NA	NA	NA	NA	NA	NA	NA	NA	NA	NA	NA
Zm00001d001472	31.176	13.6226	20.7107	5.16108	10.4384	7.08988	1.17591	1.12187	NA	37.1124	21.9052	49.734	29.4011	9.44088	30.3164	17.8823	7.54819	19.1236	25.6865	18.7823	14.2541	10.7536	3.75642	10.519	61.9141	98.7487	110.175	15.9409	9.45961	39.3284	12.0828	21.6702	16.3401	30.5552	19.2791	21.4194	64.7268	9.12374	10.4485	59.5784	14.7499	6.27403	58.4266	12.4345	7.7587	11.0201	11.1438	10.0205	10.5619
Zm00001d001473	NA	NA	NA	NA	NA	NA	NA	NA	NA	NA	NA	NA	NA	NA	NA	NA	NA	NA	NA	NA	NA	NA	NA	NA	NA	NA	NA	NA	NA	NA	NA	NA	NA	NA	NA	NA	NA	NA	NA	NA	NA	NA	NA	NA	NA	NA	NA	NA	NA
Zm00001d001474	NA	NA	NA	NA	NA	NA	NA	NA	NA	NA	NA	NA	NA	NA	NA	NA	NA	NA	NA	NA	NA	NA	NA	NA	NA	NA	NA	NA	NA	NA	NA	NA	NA	NA	NA	NA	NA	NA	NA	NA	NA	NA	NA	NA	NA	NA	NA	NA	NA
Zm00001d001475	NA	NA	NA	NA	NA	NA	NA	NA	NA	3.35769	2.15438	2.35661	3.05856	2.07463	3.54522	3.55202	1.86582	1.59341	NA	NA	NA	NA	NA	NA	2.01489	1.21385	1.62406	NA	1.37027	NA	1.53788	1.63699	1.58113	1.14424	NA	1.45145	NA	NA	NA	NA	NA	NA	NA	NA	NA	NA	NA	NA	NA
Zm00001d001476	NA	NA	NA	NA	NA	NA	NA	NA	NA	NA	NA	1.12278	NA	NA	NA	NA	NA	NA	NA	NA	NA	NA	NA	NA	NA	1.2618	NA	NA	NA	NA	NA	NA	NA	NA	NA	NA	NA	NA	NA	NA	1.21155	NA	NA	NA	NA	NA	NA	NA	NA
Zm00001d001477	NA	NA	NA	NA	NA	NA	NA	NA	NA	NA	NA	NA	NA	NA	NA	NA	NA	NA	NA	NA	NA	NA	NA	NA	NA	NA	NA	NA	NA	NA	NA	NA	NA	NA	NA	NA	NA	NA	NA	NA	NA	NA	NA	NA	NA	NA	NA	NA	NA
Zm00001d001478	NA	NA	NA	NA	NA	NA	NA	NA	NA	NA	NA	NA	NA	NA	NA	NA	NA	NA	NA	NA	NA	NA	NA	NA	NA	NA	NA	NA	NA	NA	NA	NA	NA	NA	NA	NA	NA	NA	NA	NA	NA	NA	NA	NA	NA	NA	NA	NA	NA
Zm00001d001479	9.43238	5.55009	5.90712	1.22612	3.5753	3.9522	1.12724	1.33776	NA	19.017	12.5084	20.5275	21.9517	8.88424	17.7883	14.1298	6.46415	6.84807	15.2905	10.4111	8.41828	6.76121	4.57677	7.15631	19.3376	16.87	21.5583	6.06857	6.81437	12.6429	9.54138	11.6419	10.0606	17.3471	12.5837	13.0155	13.3101	1.19826	NA	11.7057	1.56158	NA	13.7186	2.73965	1.76624	1.80954	3.55159	1.98359	1.94037
Zm00001d001480	NA	NA	NA	NA	NA	NA	NA	NA	NA	NA	NA	NA	NA	1.03608	1.03323	NA	NA	NA	NA	NA	NA	NA	NA	NA	NA	NA	NA	NA	NA	NA	NA	NA	NA	NA	NA	NA	NA	NA	NA	NA	NA	NA	NA	NA	NA	NA	NA	NA	NA
Zm00001d001481	NA	NA	NA	NA	NA	NA	NA	NA	NA	NA	NA	NA	NA	NA	NA	NA	NA	NA	NA	NA	NA	NA	NA	NA	NA	NA	NA	NA	NA	NA	NA	NA	NA	NA	NA	NA	NA	NA	NA	NA	NA	NA	NA	NA	NA	NA	NA	NA	NA
Zm00001d001482	2.80608	3.28411	4.32839	2.9784	5.39019	3.41289	NA	1.66901	1.63318	10.6243	13.1716	9.72904	7.02877	7.75429	6.91429	6.60678	4.22784	3.56689	9.68137	15.0246	13.2761	6.53972	8.93043	10.5763	9.77824	4.48098	4.55919	19.0483	17.8472	18.5436	14.3767	13.8843	14.9017	10.9017	10.0617	13.3691	1.21296	NA	1.93803	1.44717	NA	1.78279	NA	NA	1.3939	1.07782	NA	NA	NA
Zm00001d001483	1.84404	NA	NA	1.66291	NA	3.06475	1.98782	1.25438	NA	NA	1.72905	2.7166	2.4655	1.7295	3.46	NA	NA	NA	5.60042	9.46638	6.66711	4.42174	4.43344	1.4919	1.76049	NA	NA	1.81586	NA	8.56397	1.17764	2.56576	4.20746	2.83812	1.46494	2.4269	NA	NA	3.16623	NA	NA	NA	NA	NA	1.29265	NA	NA	NA	NA
Zm00001d001484	NA	NA	NA	NA	NA	NA	NA	NA	NA	NA	NA	NA	NA	NA	NA	NA	NA	NA	NA	NA	NA	NA	NA	NA	NA	NA	NA	NA	NA	NA	NA	NA	NA	NA	NA	NA	NA	NA	NA	NA	NA	NA	NA	NA	NA	NA	NA	NA	NA
Zm00001d001485	6.73614	3.43651	6.53393	NA	1.0013	6.25377	2.6834	2.31259	1.86852	2.20829	1.63802	1.71959	3.6887	NA	1.07044	1.72791	1.55596	NA	NA	NA	NA	4.43344	NA	NA	NA	NA	1.4711	NA	1.60214	NA	NA	1.59266	NA	2.30881	NA	NA	NA	NA	NA	NA	NA	NA	2.48878	NA	NA	NA	NA	NA	NA
Zm00001d001486	NA	NA	NA	NA	NA	NA	NA	NA	NA	NA	NA	NA	NA	NA	NA	NA	NA	NA	NA	NA	NA	NA	NA	NA	NA	NA	NA	NA	NA	NA	NA	NA	NA	NA	NA	NA	NA	NA	NA	NA	NA	NA	NA	NA	NA	NA	NA	NA	NA
Zm00001d001487	NA	NA	NA	NA	NA	NA	NA	NA	NA	NA	NA	NA	NA	NA	NA	NA	NA	NA	NA	NA	NA	NA	NA	NA	NA	NA	NA	NA	NA	NA	NA	NA	NA	NA	NA	NA	NA	NA	NA	NA	NA	NA	NA	NA	NA	NA	NA	NA	NA
Zm00001d001488	NA	NA	NA	NA	NA	NA	NA	NA	NA	NA	NA	NA	NA	NA	NA	NA	NA	NA	NA	NA	NA	NA	NA	NA	NA	NA	NA	4.19316	2.42668	1.91134	NA	NA	NA	NA	NA	NA	NA	NA	NA	NA	NA	NA	NA	NA	NA	NA	NA	NA	NA
Zm00001d001489	NA	NA	NA	NA	NA	NA	NA	NA	NA	1.96071	1.84019	1.66821	2.74397	NA	3.50479	2.93349	1.36796	1.05745	NA	1.32234	1.41558	1.74727	NA	NA	2.25228	NA	1.42715	NA	1.8913	1.93984	1.33215	1.59335	1.06838	NA	1.28568	NA	1.08072	NA	NA	NA	NA	NA	NA	NA	NA	NA	NA	NA	NA
Zm00001d001490	4.22362	4.86375	4.89928	8.14261	6.25092	6.58485	1.64594	1.57867	1.68096	13.2241	13.5067	11.3865	14.0227	9.07598	13.6792	14.2724	8.11492	7.07981	8.71477	8.30607	10.4435	10.8044	10.694	10.6949	10.3212	7.63822	9.99549	15.9215	15.9418	12.5223	11.9212	12.6334	9.82906	12.1236	12.3252	11.3626	5.03732	2.69613	5.33315	4.68545	4.00406	4.58208	4.80999	3.3865	3.78303	2.81875	2.98572	2.1672	2.82542
Zm00001d001491	NA	NA	NA	4.64429	2.86783	3.73757	NA	NA	NA	NA	NA	NA	NA	NA	NA	NA	NA	NA	NA	NA	NA	2.11804	NA	2.91722	3.54666	2.30809	1.40561	2.86951	14.9133	10.645	NA	NA	NA	NA	NA	NA	NA	NA	NA	NA	NA	NA	NA	NA	NA	NA	NA	NA	NA
Zm00001d001492	NA	NA	NA	NA	NA	NA	NA	NA	NA	3.66256	3.69657	3.3377	3.70902	2.45081	4.85616	3.34136	1.37254	1.6339	2.28703	2.75257	1.94542	4.44108	3.17863	3.35785	2.28478	NA	1.24843	1.27696	1.9158	2.14343	2.188	2.1734	3.24393	2.28514	1.77195	1.79424	NA	NA	NA	NA	NA	NA	NA	NA	NA	NA	NA	NA	NA
Zm00001d001493	2.12814	NA	1.00259	NA	NA	3.78464	NA	NA	NA	3.15698	4.1722	NA	7.46183	7.25955	9.76277	NA	1.58944	4.02932	NA	1.37435	1.23974	NA	3.02502	1.22828	5.81851	2.06481	NA	NA	3.20964	4.25159	4.20843	5.85716	3.93227	2.94676	2.33211	5.76531	2.77808	1.41051	NA	2.07965	NA	NA	2.64166	1.67646	NA	NA	NA	NA	NA
Zm00001d001494	NA	NA	NA	NA	NA	NA	NA	NA	NA	NA	NA	NA	NA	NA	NA	NA	NA	NA	NA	NA	NA	NA	NA	NA	NA	NA	NA	NA	NA	NA	NA	NA	NA	NA	NA	NA	NA	NA	NA	NA	NA	NA	NA	NA	NA	NA	NA	NA	NA
Zm00001d001495	NA	NA	NA	NA	NA	NA	NA	NA	NA	1.81671	NA	NA	NA	NA	NA	1.42188	NA	NA	NA	NA	NA	NA	NA	NA	NA	NA	NA	NA	NA	NA	NA	NA	NA	NA	NA	NA	NA	NA	NA	NA	NA	NA	NA	NA	NA	NA	NA	NA	NA
Zm00001d001496	NA	NA	NA	NA	NA	NA	NA	NA	NA	NA	NA	NA	NA	NA	NA	NA	NA	NA	NA	NA	NA	NA	NA	NA	NA	NA	NA	NA	NA	NA	NA	NA	NA	NA	NA	NA	NA	NA	NA	NA	NA	NA	NA	NA	NA	NA	NA	NA	NA
Zm00001d001497	4.06787	3.09625	4.29212	1.11863	1.76024	1.91764	NA	NA	1.47033	9.05542	10.5601	8.95164	9.60064	7.1201	14.2144	8.17973	4.23059	5.40887	5.3142	4.65822	4.17534	4.78641	3.93198	2.52215	5.54657	3.61113	3.90569	3.57791	3.52457	4.11817	8.35243	10.2566	9.26697	6.60657	5.37732	6.69895	5.56489	1.74495	2.06069	5.80782	3.98389	1.64699	6.91838	2.4457	1.13451	2.17573	1.70203	1.86313	1.0185
Zm00001d001498	NA	NA	NA	NA	NA	NA	NA	NA	NA	NA	NA	NA	NA	NA	NA	NA	NA	NA	NA	NA	NA	NA	NA	NA	NA	NA	NA	NA	NA	NA	NA	NA	NA	NA	NA	NA	NA	NA	NA	NA	NA	NA	NA	NA	NA	NA	NA	NA	NA
Zm00001d001499	NA	NA	NA	NA	NA	NA	NA	NA	NA	NA	NA	NA	NA	NA	NA	NA	NA	NA	NA	NA	NA	NA	NA	NA	NA	NA	NA	NA	NA	NA	NA	NA	NA	NA	NA	NA	NA	NA	NA	NA	NA	NA	NA	NA	NA	NA	NA	NA	NA
Zm00001d001500	5.85557	3.76993	5.59829	1.13389	1.06915	1.15891	NA	NA	NA	2.31923	2.1032	2.04827	3.84934	1.58573	6.15547	4.54014	2.54071	4.25149	3.03226	1.71984	2.94459	3.17752	1.3371	3.18229	5.23567	8.76816	9.70259	2.94699	1.42528	3.38159	1.62726	1.69991	1.82483	2.47397	2.21877	2.24065	14.9076	15.8588	13.6983	15.8141	23.2659	13.624	17.9008	15.9203	12.2593	7.77841	8.86131	9.00296	9.22295
Zm00001d001501	NA	NA	NA	NA	NA	NA	NA	NA	NA	NA	1.22852	NA	NA	NA	NA	NA	NA	NA	NA	NA	NA	NA	NA	NA	NA	NA	NA	NA	1.2016	1.45202	NA	NA	NA	NA	NA	NA	NA	NA	NA	NA	NA	NA	NA	NA	NA	NA	NA	NA	NA
Zm00001d001502	NA	NA	NA	NA	NA	NA	NA	NA	NA	NA	NA	NA	NA	NA	NA	NA	NA	NA	NA	NA	NA	NA	NA	NA	NA	NA	NA	NA	NA	NA	NA	NA	NA	NA	NA	NA	NA	NA	1.02059	NA	NA	NA	NA	NA	NA	NA	NA	NA	NA
Zm00001d001503	NA	NA	NA	NA	NA	NA	NA	NA	NA	NA	NA	NA	NA	NA	NA	NA	NA	NA	NA	NA	NA	NA	NA	NA	NA	NA	NA	NA	NA	NA	NA	NA	NA	NA	NA	NA	NA	NA	NA	NA	NA	NA	NA	NA	NA	NA	NA	NA	NA
Zm00001d001504	NA	NA	NA	NA	NA	NA	NA	NA	NA	NA	NA	NA	NA	NA	NA	NA	NA	NA	NA	NA	NA	NA	NA	NA	NA	NA	NA	NA	NA	NA	NA	NA	NA	NA	NA	NA	NA	NA	NA	NA	NA	NA	NA	NA	NA	NA	NA	NA	NA
Zm00001d001505	NA	NA	NA	NA	NA	NA	NA	NA	NA	NA	NA	NA	NA	NA	NA	NA	NA	NA	NA	NA	NA	NA	NA	NA	NA	NA	NA	NA	NA	NA	NA	NA	NA	NA	NA	NA	NA	NA	NA	NA	NA	NA	NA	NA	NA	NA	NA	NA	NA
Zm00001d001506	NA	NA	NA	NA	NA	NA	NA	NA	NA	NA	NA	NA	NA	NA	NA	NA	NA	NA	NA	NA	NA	NA	NA	NA	NA	NA	NA	NA	NA	NA	NA	NA	NA	NA	NA	NA	NA	NA	NA	NA	NA	NA	NA	NA	NA	NA	NA	NA	NA
Zm00001d001507	NA	NA	NA	NA	NA	NA	NA	NA	NA	NA	NA	NA	NA	NA	NA	NA	NA	NA	NA	NA	NA	NA	NA	NA	NA	NA	NA	NA	NA	NA	NA	NA	NA	NA	NA	NA	NA	NA	NA	NA	NA	NA	NA	NA	NA	NA	NA	NA	NA
Zm00001d001508	NA	NA	NA	NA	NA	NA	NA	NA	NA	NA	NA	NA	NA	NA	NA	NA	NA	NA	NA	NA	NA	NA	NA	NA	NA	NA	NA	NA	NA	NA	NA	NA	NA	NA	NA	NA	NA	NA	NA	NA	NA	NA	NA	NA	NA	NA	NA	NA	NA
Zm00001d001509	NA	NA	NA	NA	NA	NA	NA	NA	NA	NA	NA	NA	NA	NA	NA	NA	NA	NA	NA	NA	NA	NA	NA	NA	NA	NA	NA	NA	NA	NA	NA	NA	NA	NA	NA	NA	NA	NA	NA	NA	NA	NA	NA	NA	NA	NA	NA	NA	NA
Zm00001d001510	NA	NA	NA	NA	NA	NA	NA	NA	NA	NA	NA	NA	NA	NA	NA	NA	NA	NA	NA	NA	NA	NA	NA	NA	NA	NA	NA	NA	NA	NA	NA	NA	NA	NA	NA	NA	NA	NA	NA	NA	NA	NA	NA	NA	NA	NA	NA	NA	NA
Zm00001d001511	NA	NA	NA	NA	NA	NA	NA	NA	NA	NA	1.04758	NA	NA	NA	NA	NA	NA	NA	NA	NA	NA	NA	NA	NA	NA	NA	NA	NA	NA	NA	NA	1.01719	NA	NA	NA	1.49513	NA	NA	NA	NA	NA	NA	NA	NA	NA	NA	NA	NA	NA
Zm00001d001512	NA	1.19217	NA	NA	NA	NA	NA	NA	NA	2.27176	NA	1.37724	1.19036	NA	2.93277	NA	1.12436	1.9053	NA	NA	NA	NA	NA	NA	2.09791	NA	NA	2.60032	2.10169	2.87139	NA	NA	NA	1.58993	1.18255	NA	NA	NA	NA	NA	NA	NA	NA	NA	NA	NA	NA	NA	NA
Zm00001d001513	10.2908	4.79126	11.0459	1.82977	1.14895	1.75179	NA	NA	NA	2.03547	1.75981	2.19598	3.5365	3.46597	NA	4.31294	2.1926	4.00232	6.43636	6.51676	6.17894	NA	1.06423	1.0912	3.24731	3.07564	2.47358	1.8604	1.59278	5.44481	2.70553	1.37253	1.69836	2.28031	1.8605	1.73873	2.20132	2.6332	6.81184	1.39145	2.6489	3.79805	NA	2.21579	6.22028	1.6388	1.66352	2.58833	1.85132
Zm00001d001514	NA	NA	NA	NA	NA	NA	NA	NA	NA	NA	NA	NA	NA	NA	NA	NA	NA	NA	NA	NA	NA	NA	NA	NA	NA	NA	NA	NA	NA	NA	NA	NA	NA	NA	1.29472	NA	NA	NA	NA	NA	NA	NA	NA	NA	NA	NA	NA	NA	NA
Zm00001d001515	NA	NA	NA	NA	NA	NA	NA	NA	NA	NA	NA	NA	NA	NA	NA	NA	NA	NA	NA	NA	NA	NA	NA	NA	NA	NA	NA	NA	NA	NA	NA	NA	NA	NA	NA	NA	NA	NA	NA	NA	NA	NA	NA	NA	NA	NA	NA	NA	NA
Zm00001d001516	32.0931	41.9782	29.5899	94.3304	62.1349	97.6096	100.979	252.938	144.477	54.4066	70.411	64.4546	50.2566	58.3021	44.9405	49.4072	21.299	36.4896	60.5892	29.9484	45.9921	76.7971	102.389	126.602	75.0583	82.7426	91.9385	68.2966	31.5579	48.4633	51.5975	74.5198	81.6621	72.1677	66.6113	75.1694	63.413	52.8623	161.033	50.0656	69.391	175.593	38.714	58.3747	150.292	70.8149	78.9451	64.1672	50.156
Zm00001d001517	NA	NA	NA	NA	NA	NA	NA	NA	NA	NA	NA	NA	NA	NA	NA	NA	NA	NA	NA	NA	NA	NA	NA	NA	NA	NA	NA	NA	NA	NA	NA	NA	NA	NA	NA	NA	NA	NA	NA	NA	NA	NA	NA	NA	NA	NA	NA	NA	NA
Zm00001d001518	NA	NA	NA	NA	NA	NA	NA	NA	NA	NA	NA	NA	NA	NA	NA	NA	NA	NA	NA	NA	NA	NA	NA	NA	NA	NA	NA	NA	NA	NA	NA	NA	NA	NA	NA	NA	NA	NA	NA	NA	NA	NA	NA	NA	NA	NA	NA	NA	NA
Zm00001d001519	NA	NA	NA	NA	NA	NA	NA	NA	NA	NA	NA	NA	NA	NA	NA	NA	NA	NA	NA	NA	NA	NA	NA	NA	NA	NA	NA	NA	NA	NA	NA	NA	NA	NA	NA	NA	NA	NA	NA	NA	NA	NA	NA	NA	NA	NA	NA	NA	NA
Zm00001d001520	NA	NA	NA	NA	NA	NA	NA	NA	NA	NA	NA	NA	1.33668	NA	2.34557	1.43911	NA	NA	1.00037	NA	NA	NA	NA	NA	NA	NA	NA	NA	NA	NA	NA	NA	NA	NA	NA	1.07031	NA	NA	NA	NA	NA	NA	NA	NA	NA	NA	NA	NA	NA
Zm00001d001521	NA	NA	NA	NA	NA	NA	NA	NA	NA	NA	1.68735	1.7737	1.8999	NA	NA	3.56456	1.60492	2.39855	NA	NA	NA	NA	NA	NA	1.91033	NA	1.0116	NA	1.65476	NA	NA	1.64277	2.59644	NA	NA	NA	NA	NA	NA	1.7576	NA	NA	1.70916	NA	NA	NA	NA	NA	NA
Zm00001d001522	NA	NA	2.6536	2.7568	NA	NA	NA	NA	NA	NA	4.77485	NA	2.23944	NA	11.0594	3.10824	NA	NA	NA	NA	13.6803	NA	NA	NA	NA	3.01832	NA	NA	NA	NA	NA	9.4713	NA	NA	NA	NA	NA	NA	NA	NA	NA	NA	NA	NA	NA	NA	NA	NA	NA
Zm00001d001523	NA	NA	NA	NA	NA	NA	NA	NA	NA	NA	NA	NA	NA	NA	NA	NA	NA	NA	NA	NA	NA	NA	NA	NA	NA	NA	NA	NA	NA	NA	NA	NA	NA	NA	NA	NA	NA	NA	NA	NA	NA	NA	NA	NA	NA	NA	NA	NA	NA
Zm00001d001524	NA	NA	NA	NA	NA	NA	NA	NA	NA	NA	NA	NA	NA	NA	NA	NA	NA	NA	NA	NA	NA	NA	NA	NA	NA	NA	NA	NA	NA	NA	NA	NA	NA	NA	NA	NA	NA	NA	NA	NA	NA	NA	NA	NA	NA	NA	NA	NA	NA
Zm00001d001525	NA	NA	NA	NA	NA	NA	NA	NA	NA	NA	NA	NA	NA	NA	NA	NA	NA	NA	NA	NA	NA	NA	NA	NA	NA	NA	NA	NA	NA	NA	NA	NA	NA	NA	NA	NA	NA	NA	NA	NA	NA	NA	NA	NA	NA	NA	NA	NA	NA
Zm00001d001526	NA	NA	NA	NA	NA	NA	NA	NA	NA	NA	NA	NA	NA	NA	NA	NA	NA	NA	NA	NA	NA	NA	NA	NA	NA	NA	NA	NA	NA	NA	NA	NA	NA	NA	NA	NA	NA	NA	NA	NA	NA	NA	NA	NA	NA	NA	NA	NA	NA
Zm00001d001527	NA	NA	1.16426	NA	NA	NA	NA	NA	NA	NA	NA	NA	NA	NA	NA	NA	NA	NA	NA	NA	NA	NA	NA	NA	NA	NA	NA	NA	NA	NA	NA	NA	NA	NA	NA	NA	NA	NA	NA	NA	NA	NA	NA	NA	5.98217	NA	NA	1.11972	NA
Zm00001d001528	NA	NA	NA	NA	NA	NA	NA	NA	NA	NA	NA	NA	NA	NA	NA	NA	NA	NA	NA	NA	NA	NA	NA	NA	NA	NA	NA	NA	NA	NA	NA	NA	NA	NA	NA	NA	NA	NA	NA	NA	NA	NA	NA	NA	NA	NA	NA	NA	NA
Zm00001d001529	NA	NA	NA	NA	NA	NA	NA	NA	NA	NA	NA	NA	NA	NA	NA	NA	NA	NA	NA	NA	NA	NA	NA	NA	NA	NA	NA	NA	NA	NA	NA	NA	NA	NA	NA	NA	NA	NA	NA	NA	NA	NA	NA	NA	NA	NA	NA	NA	NA
Zm00001d001530	NA	NA	NA	NA	NA	NA	NA	NA	NA	NA	NA	NA	NA	NA	NA	NA	NA	NA	NA	NA	NA	NA	NA	NA	NA	NA	NA	NA	NA	NA	NA	NA	NA	NA	NA	NA	NA	NA	NA	NA	NA	NA	NA	NA	NA	NA	NA	NA	NA
Zm00001d001531	NA	NA	NA	NA	NA	NA	NA	NA	NA	NA	NA	NA	NA	NA	NA	NA	NA	NA	NA	NA	NA	NA	NA	NA	NA	NA	NA	NA	NA	NA	NA	NA	NA	NA	NA	NA	NA	NA	NA	NA	NA	NA	NA	NA	NA	NA	NA	NA	NA
Zm00001d001532	NA	NA	NA	NA	NA	NA	NA	NA	NA	NA	NA	NA	NA	NA	NA	NA	NA	NA	NA	NA	NA	NA	NA	NA	NA	NA	NA	NA	NA	NA	NA	NA	NA	NA	NA	NA	NA	NA	NA	NA	NA	NA	NA	NA	NA	NA	NA	NA	NA
Zm00001d001533	NA	NA	NA	NA	NA	NA	NA	NA	NA	NA	NA	NA	NA	NA	NA	NA	NA	NA	NA	NA	NA	NA	NA	NA	NA	NA	NA	NA	NA	NA	NA	NA	NA	NA	NA	NA	NA	NA	NA	NA	NA	NA	NA	NA	NA	NA	NA	NA	NA
Zm00001d001534	NA	NA	NA	NA	NA	NA	NA	NA	NA	NA	NA	NA	NA	NA	NA	NA	NA	NA	NA	NA	NA	NA	NA	NA	NA	NA	NA	NA	NA	NA	NA	NA	NA	NA	NA	NA	NA	NA	NA	NA	NA	NA	NA	NA	NA	NA	NA	NA	NA
Zm00001d001535	NA	NA	NA	NA	NA	NA	NA	NA	NA	NA	NA	NA	NA	NA	NA	NA	NA	NA	NA	NA	NA	NA	NA	NA	NA	NA	NA	NA	NA	NA	NA	NA	NA	NA	NA	NA	NA	NA	NA	NA	NA	NA	NA	NA	NA	NA	NA	NA	NA
Zm00001d001536	1.89707	4.51487	1.22632	NA	NA	1.76061	1.51143	1.30234	3.15734	NA	NA	NA	NA	NA	NA	NA	NA	NA	NA	NA	NA	NA	NA	NA	NA	NA	NA	NA	NA	NA	NA	NA	NA	NA	NA	NA	NA	NA	NA	NA	NA	NA	NA	NA	NA	NA	NA	NA	NA
Zm00001d001537	NA	NA	NA	NA	NA	NA	NA	NA	NA	NA	NA	NA	NA	NA	NA	NA	NA	NA	NA	NA	NA	NA	NA	NA	NA	NA	NA	NA	NA	NA	NA	NA	NA	NA	NA	NA	NA	NA	NA	NA	NA	NA	NA	NA	NA	NA	NA	NA	NA
Zm00001d001538	NA	NA	NA	NA	NA	NA	NA	NA	NA	NA	NA	NA	NA	NA	NA	NA	NA	NA	NA	NA	NA	NA	NA	NA	NA	NA	NA	NA	NA	NA	NA	NA	NA	NA	NA	NA	NA	NA	NA	NA	NA	NA	NA	NA	NA	NA	NA	NA	NA
Zm00001d001539	NA	NA	1.74578	NA	NA	NA	NA	NA	NA	NA	NA	NA	NA	NA	NA	NA	NA	NA	NA	NA	NA	NA	NA	NA	NA	NA	NA	NA	NA	NA	NA	NA	NA	NA	NA	NA	NA	NA	NA	NA	NA	NA	NA	NA	NA	NA	NA	NA	NA
Zm00001d001540	NA	NA	2.08643	NA	NA	NA	NA	NA	NA	NA	NA	NA	NA	NA	NA	NA	NA	NA	NA	NA	NA	NA	NA	NA	NA	NA	NA	NA	NA	NA	1.8112	NA	1.60821	NA	NA	NA	1.13875	NA	1.19409	NA	NA	NA	NA	NA	10.7289	NA	NA	1.00409	NA
Zm00001d001541	NA	NA	NA	NA	NA	NA	NA	NA	NA	NA	NA	NA	NA	NA	NA	NA	NA	NA	NA	NA	NA	NA	NA	NA	NA	NA	NA	NA	NA	NA	NA	NA	NA	NA	NA	NA	NA	NA	NA	NA	NA	NA	NA	NA	NA	NA	NA	NA	NA
Zm00001d001542	NA	NA	NA	NA	1.04832	NA	NA	NA	NA	NA	NA	NA	NA	NA	NA	NA	NA	NA	NA	NA	NA	NA	NA	NA	NA	NA	NA	NA	NA	NA	NA	NA	1.31869	NA	NA	NA	NA	NA	NA	NA	NA	NA	NA	NA	NA	NA	NA	NA	NA
Zm00001d001543	NA	NA	NA	NA	NA	NA	NA	NA	NA	NA	NA	NA	NA	NA	NA	NA	NA	NA	NA	NA	NA	NA	NA	NA	NA	NA	NA	NA	NA	NA	NA	NA	NA	NA	NA	NA	NA	NA	NA	NA	NA	NA	NA	NA	NA	NA	NA	NA	NA
Zm00001d001544	NA	NA	NA	NA	NA	NA	NA	NA	NA	NA	NA	NA	NA	NA	NA	NA	NA	NA	NA	NA	NA	NA	NA	NA	NA	NA	NA	NA	NA	NA	NA	NA	NA	NA	NA	NA	NA	NA	NA	NA	NA	NA	NA	NA	NA	NA	NA	NA	NA
Zm00001d001545	NA	NA	NA	NA	NA	NA	NA	NA	NA	NA	NA	NA	NA	NA	NA	NA	NA	NA	NA	NA	NA	NA	NA	NA	NA	NA	NA	NA	NA	NA	NA	NA	NA	NA	NA	NA	NA	NA	NA	NA	NA	NA	NA	NA	NA	NA	NA	NA	NA
Zm00001d001546	NA	NA	NA	NA	NA	NA	NA	NA	NA	NA	NA	NA	NA	NA	NA	NA	NA	NA	NA	NA	NA	NA	NA	NA	NA	NA	NA	NA	NA	NA	NA	NA	NA	NA	NA	NA	NA	NA	NA	NA	NA	NA	NA	NA	NA	NA	NA	NA	NA
Zm00001d001547	NA	NA	NA	NA	NA	NA	NA	NA	NA	NA	NA	NA	NA	NA	NA	NA	NA	NA	NA	NA	NA	NA	NA	NA	NA	NA	NA	NA	NA	NA	NA	NA	NA	NA	NA	NA	NA	NA	NA	NA	NA	NA	NA	NA	NA	NA	NA	NA	NA
Zm00001d001548	NA	NA	NA	NA	NA	NA	NA	NA	NA	NA	NA	1.71271	NA	NA	NA	NA	NA	NA	1.13124	1.11708	1.10426	NA	NA	NA	NA	NA	NA	2.38811	1.59773	NA	NA	1.58628	NA	3.06233	1.50439	NA	NA	NA	NA	NA	NA	NA	NA	NA	NA	NA	NA	NA	NA
Zm00001d001549	2.13321	2.17808	NA	NA	NA	1.1891	NA	NA	NA	NA	NA	NA	NA	1.3827	NA	NA	NA	NA	NA	NA	NA	1.68538	1.74131	NA	NA	NA	NA	NA	NA	NA	1.07771	1.81635	NA	NA	NA	1.01604	NA	NA	NA	NA	NA	NA	NA	NA	NA	NA	NA	NA	NA
Zm00001d001550	NA	NA	NA	NA	NA	NA	NA	NA	NA	NA	NA	NA	NA	NA	NA	NA	NA	NA	NA	NA	NA	NA	NA	NA	NA	NA	NA	NA	NA	NA	NA	NA	NA	NA	NA	NA	NA	NA	NA	NA	NA	NA	NA	NA	NA	NA	NA	NA	NA
Zm00001d001551	NA	NA	NA	NA	NA	NA	NA	NA	NA	NA	NA	NA	NA	NA	NA	NA	NA	NA	NA	NA	NA	NA	NA	NA	NA	NA	NA	NA	NA	NA	NA	NA	NA	NA	NA	NA	NA	NA	NA	NA	NA	NA	NA	NA	NA	NA	NA	NA	NA
Zm00001d001552	NA	NA	NA	NA	NA	NA	NA	NA	NA	NA	NA	NA	NA	NA	NA	NA	NA	NA	NA	NA	NA	NA	NA	NA	NA	NA	NA	NA	NA	NA	NA	NA	NA	NA	NA	NA	NA	NA	NA	NA	NA	NA	NA	NA	NA	NA	NA	NA	NA
Zm00001d001553	NA	NA	NA	NA	NA	NA	NA	NA	NA	NA	NA	NA	NA	NA	NA	NA	NA	NA	NA	NA	NA	NA	NA	NA	NA	NA	NA	NA	NA	NA	NA	NA	NA	NA	NA	NA	NA	NA	NA	NA	NA	NA	NA	NA	NA	NA	NA	NA	NA
Zm00001d001554	NA	NA	NA	NA	NA	NA	NA	NA	NA	1.70141	NA	NA	NA	NA	NA	NA	NA	NA	NA	NA	NA	NA	1.32429	NA	NA	NA	NA	NA	1.38869	NA	NA	NA	NA	NA	NA	1.54586	NA	NA	NA	NA	NA	NA	NA	NA	NA	NA	NA	NA	NA
Zm00001d001555	NA	NA	NA	NA	NA	NA	NA	NA	NA	NA	2.55685	NA	NA	NA	NA	NA	NA	NA	NA	1.04792	NA	NA	NA	1.08871	1.15789	NA	NA	NA	NA	NA	NA	NA	NA	NA	1.41635	1.25115	NA	NA	NA	NA	NA	NA	NA	NA	NA	NA	NA	NA	NA
Zm00001d001556	NA	NA	NA	NA	1.02753	NA	NA	NA	1.91748	3.02154	2.52123	NA	NA	NA	NA	3.54624	NA	NA	NA	NA	1.13906	2.27472	2.35022	NA	NA	NA	NA	NA	1.64412	NA	2.18185	NA	NA	NA	1.55181	2.74161	NA	NA	NA	NA	NA	NA	NA	NA	NA	NA	NA	NA	NA
Zm00001d001557	NA	NA	NA	NA	NA	NA	NA	NA	NA	NA	NA	NA	NA	NA	NA	NA	NA	NA	NA	NA	NA	NA	NA	NA	NA	NA	NA	NA	NA	NA	NA	NA	NA	NA	NA	NA	NA	NA	NA	NA	NA	NA	NA	NA	NA	NA	NA	NA	NA
Zm00001d001558	NA	NA	NA	NA	NA	NA	NA	NA	NA	NA	NA	NA	NA	NA	NA	NA	NA	NA	NA	NA	NA	NA	NA	NA	NA	NA	NA	NA	NA	NA	NA	NA	NA	NA	NA	NA	NA	NA	NA	NA	NA	NA	NA	NA	NA	NA	NA	NA	NA
Zm00001d001559	NA	NA	NA	NA	NA	NA	NA	NA	NA	NA	NA	NA	NA	NA	NA	NA	NA	NA	NA	NA	NA	NA	NA	NA	NA	NA	NA	NA	NA	NA	NA	NA	NA	NA	NA	NA	NA	NA	NA	NA	NA	NA	NA	NA	NA	NA	NA	NA	NA
Zm00001d001560	NA	NA	NA	NA	NA	NA	NA	NA	NA	NA	NA	NA	NA	NA	NA	NA	NA	NA	NA	NA	NA	NA	NA	NA	NA	NA	NA	NA	NA	NA	NA	NA	NA	NA	NA	NA	NA	NA	NA	NA	NA	NA	NA	NA	NA	NA	NA	NA	NA
Zm00001d001561	NA	NA	NA	NA	NA	NA	NA	NA	NA	NA	NA	NA	NA	NA	NA	NA	NA	NA	NA	NA	NA	NA	NA	NA	NA	NA	NA	NA	NA	NA	NA	NA	NA	NA	NA	NA	NA	NA	NA	NA	NA	NA	NA	NA	NA	NA	NA	NA	NA
Zm00001d001562	NA	NA	NA	NA	NA	NA	NA	NA	NA	NA	NA	NA	NA	NA	NA	NA	NA	NA	NA	NA	NA	NA	NA	NA	NA	NA	NA	NA	NA	NA	NA	NA	NA	NA	NA	NA	NA	NA	NA	NA	NA	NA	NA	NA	NA	NA	NA	NA	NA
Zm00001d001563	38.6137	24.4025	25.4436	12.0466	11.0203	10.7438	1.84585	NA	NA	28.3553	21.387	29.5567	49.4293	17.5201	25.0226	59.3994	28.8838	54.3582	67.1564	50.8554	52.6345	21.3369	9.44785	25.1895	93.0296	180.697	169.246	14.8473	12.1228	37.2516	29.2367	59.1299	38.0748	72.9831	68.5891	52.3268	234.062	103.134	61.6805	252.842	219.046	38.6797	213.213	107.668	69.275	83.8777	77.3888	72.397	69.487
Zm00001d001564	3.55482	2.85825	4.75748	NA	NA	NA	NA	NA	NA	NA	NA	NA	NA	NA	NA	NA	NA	NA	2.47661	2.07111	1.58463	1.40696	1.49351	1.56524	NA	NA	NA	NA	NA	NA	1.19626	NA	1.41976	NA	NA	NA	NA	NA	NA	NA	NA	1.01	NA	NA	NA	NA	NA	NA	NA
Zm00001d001565	NA	NA	NA	NA	NA	NA	NA	NA	NA	NA	NA	NA	NA	NA	NA	NA	NA	NA	NA	NA	NA	NA	NA	NA	NA	NA	NA	NA	NA	NA	NA	NA	NA	NA	NA	NA	NA	NA	NA	NA	NA	NA	NA	NA	NA	NA	NA	NA	NA
Zm00001d001566	2.78889	1.81219	1.80892	1.61124	1.73718	1.97869	NA	NA	1.2525	7.77858	8.03317	6.51915	11.744	5.38007	13.1045	8.25661	3.50243	2.9386	2.46692	2.47343	3.161	5.33994	3.61781	2.9626	3.66723	1.98422	2.78856	NA	3.91671	3.29249	4.81404	5.22031	4.87097	3.77429	3.34942	5.91749	3.94176	NA	NA	3.22074	1.09943	NA	3.54352	NA	NA	NA	1.20653	NA	NA
Zm00001d001567	NA	NA	NA	NA	NA	NA	NA	NA	NA	NA	NA	NA	NA	NA	NA	NA	NA	NA	NA	NA	NA	NA	NA	NA	NA	NA	NA	NA	NA	NA	NA	NA	NA	NA	NA	NA	NA	NA	NA	NA	NA	NA	NA	NA	NA	NA	NA	NA	NA
Zm00001d001568	NA	NA	NA	NA	NA	NA	NA	1.71526	NA	1.09264	NA	NA	NA	1.35023	1.5879	5.12638	1.15406	3.44949	NA	1.66273	2.46844	1.64415	NA	2.58803	1.37461	4.30004	1.45483	NA	NA	1.43505	1.05135	2.36256	NA	1.14091	NA	NA	NA	1.40836	1.38626	NA	NA	NA	1.22985	NA	NA	2.32017	NA	NA	1.18988
Zm00001d001569	NA	NA	NA	NA	NA	NA	NA	NA	NA	NA	NA	NA	NA	NA	NA	NA	NA	NA	NA	NA	NA	NA	NA	NA	NA	NA	NA	NA	NA	NA	NA	NA	NA	NA	NA	NA	NA	NA	NA	NA	NA	NA	NA	NA	NA	NA	NA	NA	NA
Zm00001d001570	NA	NA	NA	NA	NA	NA	NA	NA	NA	NA	NA	NA	NA	NA	NA	NA	NA	NA	NA	NA	NA	NA	NA	NA	NA	NA	NA	NA	NA	NA	NA	NA	NA	NA	NA	NA	NA	NA	NA	NA	NA	NA	NA	NA	NA	NA	NA	NA	NA
Zm00001d001571	NA	NA	NA	NA	NA	NA	NA	NA	NA	NA	NA	NA	NA	NA	NA	NA	NA	NA	NA	NA	NA	NA	NA	NA	NA	NA	NA	NA	NA	NA	NA	NA	NA	NA	NA	NA	NA	NA	NA	NA	NA	NA	NA	NA	NA	NA	NA	NA	NA
Zm00001d001572	8.01185	5.27686	5.12324	1.33155	1.37038	NA	1.31161	NA	NA	1.00743	1.12382	2.01989	1.08462	1.42277	2.72432	2.02966	3.65537	4.78009	1.55649	2.7376	1.41439	2.16986	2.01769	1.02467	1.09057	3.02666	2.97602	2.35294	NA	2.0873	NA	1.09129	NA	NA	NA	NA	2.09368	14.126	9.69646	2.49531	10.1718	7.59583	3.9029	10.2008	8.21913	3.52136	4.40726	3.38453	3.29771
Zm00001d001573	NA	NA	NA	NA	NA	NA	NA	NA	NA	NA	NA	NA	NA	NA	NA	NA	NA	NA	NA	NA	NA	NA	NA	NA	NA	NA	NA	NA	NA	NA	NA	NA	NA	NA	NA	NA	NA	NA	NA	NA	NA	NA	NA	NA	NA	NA	NA	NA	NA
Zm00001d001574	NA	NA	NA	NA	NA	NA	NA	NA	NA	NA	NA	NA	NA	NA	NA	NA	NA	NA	NA	NA	NA	NA	NA	NA	NA	NA	NA	NA	NA	NA	NA	NA	NA	NA	NA	NA	NA	NA	NA	NA	NA	NA	NA	NA	NA	NA	NA	NA	NA
Zm00001d001575	NA	NA	NA	NA	NA	NA	NA	NA	NA	NA	NA	NA	NA	NA	NA	NA	NA	NA	NA	NA	NA	NA	NA	NA	6.09315	NA	NA	NA	NA	NA	NA	NA	NA	NA	NA	NA	NA	86.6266	14.5719	NA	106.666	9.43438	NA	70.5643	11.3428	17.6276	23.2739	18.6833	15.232
Zm00001d001576	NA	NA	NA	NA	NA	NA	NA	NA	NA	NA	NA	NA	NA	NA	NA	NA	NA	NA	NA	NA	NA	NA	NA	NA	NA	NA	NA	NA	NA	NA	NA	NA	NA	NA	NA	NA	NA	NA	NA	NA	NA	NA	NA	NA	NA	NA	NA	NA	NA
Zm00001d001577	23.7016	27.182	23.9396	15.4806	18.7285	16.132	4.32039	3.91089	4.09669	27.9812	22.0195	16.0758	26.3087	19.4774	34.6306	18.8438	25.0113	27.3224	16.5028	12.9154	13.6929	24.5112	26.2554	27.3417	35.8324	70.5224	64.3006	52.8986	22.8595	26.4048	12.1619	18.7851	13.645	19.823	24.0748	16.3185	31.3335	50.9481	146.013	33.7917	59.3043	151.309	34.0922	53.8373	144.225	38.6127	33.4118	27.9712	43.1232
Zm00001d001578	NA	NA	NA	NA	NA	NA	NA	NA	NA	NA	NA	NA	NA	NA	NA	NA	NA	NA	NA	NA	NA	NA	NA	NA	NA	NA	NA	NA	NA	NA	NA	NA	NA	NA	NA	NA	NA	NA	NA	NA	NA	NA	NA	NA	NA	NA	NA	NA	NA
Zm00001d001579	NA	NA	NA	NA	NA	NA	NA	NA	NA	NA	NA	NA	NA	NA	NA	NA	NA	NA	NA	NA	NA	NA	NA	NA	NA	NA	NA	NA	NA	NA	NA	NA	NA	NA	NA	NA	NA	NA	NA	NA	NA	NA	NA	NA	NA	NA	NA	NA	NA
Zm00001d001580	10.542	14.2428	12.8796	4.12579	7.27903	1.89651	NA	NA	3.39586	4.90521	4.4707	9.38116	3.91521	6.61268	8.43521	5.76067	8.01691	5.63825	5.85202	7.80384	8.07923	4.03108	6.94144	2.64386	7.31104	6.44278	2.67519	3.6401	8.73518	8.80674	6.87378	5.79246	9.15513	6.06812	5.04477	7.29221	NA	1.7265	NA	1.54634	3.09105	NA	2.01265	2.25765	NA	NA	NA	NA	NA
Zm00001d001581	NA	NA	NA	NA	NA	NA	NA	NA	NA	NA	NA	NA	NA	NA	NA	NA	NA	NA	NA	NA	NA	NA	NA	NA	NA	NA	NA	NA	NA	NA	NA	NA	NA	NA	NA	NA	NA	NA	NA	NA	NA	NA	NA	NA	NA	NA	NA	NA	NA
Zm00001d001582	NA	NA	NA	NA	NA	NA	NA	NA	NA	NA	NA	NA	NA	NA	NA	NA	NA	NA	NA	NA	NA	NA	NA	NA	NA	NA	NA	NA	NA	NA	NA	NA	NA	NA	NA	NA	NA	NA	NA	NA	NA	NA	NA	NA	NA	NA	NA	NA	NA
Zm00001d001583	NA	NA	NA	NA	NA	NA	NA	NA	NA	NA	NA	NA	NA	NA	NA	NA	NA	NA	NA	NA	NA	NA	NA	NA	NA	NA	NA	NA	NA	NA	NA	NA	NA	NA	NA	NA	NA	NA	NA	NA	NA	NA	NA	NA	NA	NA	NA	NA	NA
Zm00001d001584	NA	NA	NA	NA	NA	NA	NA	NA	NA	NA	NA	NA	NA	NA	NA	NA	NA	NA	NA	NA	NA	NA	NA	NA	NA	NA	NA	NA	NA	NA	NA	NA	NA	NA	NA	NA	NA	NA	NA	NA	NA	NA	NA	NA	NA	NA	NA	NA	NA
Zm00001d001585	NA	NA	NA	NA	NA	NA	1.27646	5.43907	1.86666	NA	NA	NA	NA	NA	NA	NA	NA	NA	NA	1.89685	NA	NA	NA	NA	NA	NA	NA	NA	NA	1.31474	NA	NA	NA	NA	NA	NA	NA	NA	1.97324	NA	NA	1.98578	NA	NA	2.49711	NA	NA	NA	NA
Zm00001d001586	NA	NA	NA	NA	NA	NA	NA	NA	NA	NA	NA	NA	NA	NA	NA	NA	NA	NA	NA	NA	NA	NA	NA	NA	NA	NA	NA	NA	NA	NA	NA	NA	NA	NA	NA	NA	NA	NA	NA	NA	NA	NA	NA	NA	NA	NA	NA	NA	NA
Zm00001d001587	1.03023	NA	NA	NA	NA	NA	NA	NA	NA	3.73048	3.58124	4.88519	5.10635	2.29549	6.58144	2.27394	1.15384	1.23866	NA	NA	NA	NA	NA	NA	1.43556	1.59454	1.9872	NA	NA	NA	1.28309	1.71336	1.86668	2.2059	1.39215	1.9844	1.52654	NA	NA	1.49058	NA	NA	1.52737	NA	NA	NA	NA	NA	NA
Zm00001d001588	58.7579	42.8162	40.6297	7.16642	10.9952	14.3142	2.66774	2.61656	2.15315	270.888	254.169	278.339	278.257	141.499	292.66	124.235	55.0677	74.9844	42.476	50.3662	45.6337	25.0307	20.2641	19.2659	86.5329	65.6538	106.748	9.68395	25.014	32.1308	126.432	150.815	139.158	186.758	122.488	155.641	95.5506	10.1405	3.72185	81.628	16.8834	4.30211	88.2868	13.9778	6.27017	11.4675	11.3528	8.00199	11.1085
Zm00001d001589	NA	NA	NA	NA	NA	NA	NA	NA	NA	NA	NA	NA	NA	NA	NA	NA	NA	NA	NA	NA	NA	NA	NA	NA	NA	NA	NA	NA	NA	NA	NA	NA	NA	NA	NA	NA	NA	NA	NA	NA	NA	NA	NA	NA	NA	NA	NA	NA	NA
Zm00001d001590	NA	NA	NA	NA	NA	NA	NA	NA	NA	NA	NA	NA	NA	NA	NA	NA	NA	NA	NA	NA	NA	NA	NA	NA	NA	NA	NA	NA	NA	NA	NA	NA	NA	NA	NA	NA	NA	NA	NA	NA	NA	NA	NA	NA	NA	NA	NA	NA	NA
Zm00001d001591	NA	NA	NA	NA	NA	NA	NA	NA	NA	NA	NA	NA	NA	NA	NA	NA	NA	NA	NA	NA	NA	NA	NA	NA	NA	NA	NA	NA	NA	NA	NA	NA	NA	NA	NA	NA	NA	NA	NA	NA	NA	NA	NA	NA	NA	NA	NA	NA	NA
Zm00001d001592	NA	NA	NA	NA	NA	NA	NA	NA	NA	NA	NA	NA	NA	NA	NA	NA	NA	NA	NA	NA	NA	NA	NA	NA	NA	NA	NA	NA	NA	NA	NA	NA	NA	NA	NA	NA	NA	NA	NA	NA	NA	NA	NA	NA	NA	NA	NA	NA	NA
Zm00001d001593	NA	NA	NA	NA	NA	NA	NA	NA	NA	NA	NA	NA	NA	NA	NA	NA	NA	NA	NA	NA	NA	NA	NA	NA	NA	NA	NA	NA	NA	NA	NA	NA	NA	NA	NA	NA	NA	NA	NA	NA	NA	NA	NA	NA	NA	NA	NA	NA	NA
Zm00001d001594	NA	NA	NA	NA	NA	NA	NA	NA	NA	NA	NA	NA	NA	NA	NA	NA	NA	NA	NA	NA	NA	NA	NA	NA	NA	NA	NA	NA	NA	NA	NA	NA	NA	NA	NA	NA	NA	NA	NA	NA	NA	NA	NA	NA	NA	NA	NA	NA	NA
Zm00001d001597	NA	NA	NA	NA	NA	NA	NA	NA	NA	NA	NA	NA	NA	NA	NA	NA	NA	NA	NA	NA	NA	NA	NA	NA	NA	NA	NA	NA	NA	NA	NA	NA	NA	NA	NA	NA	NA	NA	NA	NA	NA	NA	NA	NA	NA	NA	NA	NA	NA
Zm00001d001599	NA	NA	NA	NA	NA	NA	NA	NA	NA	NA	NA	NA	NA	NA	NA	NA	NA	1.25735	NA	NA	NA	NA	NA	NA	NA	NA	NA	NA	NA	NA	NA	NA	NA	NA	NA	NA	NA	NA	NA	NA	NA	NA	NA	NA	NA	NA	NA	NA	NA
Zm00001d001600	2.10982	6.03193	4.09594	NA	1.50535	NA	NA	NA	NA	NA	NA	1.29309	NA	1.36755	NA	2.27386	NA	NA	2.13522	2.9471	2.0876	NA	NA	1.31194	NA	3.63301	1.29061	NA	NA	NA	NA	NA	NA	NA	1.70643	NA	NA	NA	NA	2.55835	1.39409	NA	1.24812	NA	NA	1.17616	NA	NA	NA
Zm00001d001601	NA	NA	NA	NA	NA	NA	NA	NA	NA	NA	NA	NA	NA	NA	NA	NA	NA	NA	NA	NA	NA	NA	NA	NA	NA	NA	NA	NA	NA	NA	NA	NA	NA	NA	NA	NA	NA	NA	NA	NA	NA	NA	NA	NA	NA	NA	NA	NA	NA
Zm00001d001602	NA	NA	NA	NA	NA	NA	NA	NA	NA	NA	NA	NA	NA	NA	NA	NA	NA	NA	NA	NA	NA	NA	NA	NA	NA	NA	NA	NA	NA	NA	NA	NA	NA	NA	NA	NA	NA	NA	NA	NA	NA	NA	NA	NA	NA	NA	NA	NA	NA
Zm00001d001603	NA	NA	NA	NA	NA	NA	NA	NA	NA	NA	NA	NA	NA	NA	NA	NA	NA	NA	NA	NA	NA	NA	NA	NA	NA	NA	NA	NA	NA	NA	NA	NA	NA	NA	NA	NA	NA	NA	NA	NA	NA	NA	NA	NA	NA	NA	NA	NA	NA
Zm00001d001604	NA	NA	NA	NA	NA	NA	NA	NA	NA	NA	NA	NA	NA	NA	NA	NA	NA	NA	NA	NA	NA	NA	NA	NA	NA	NA	NA	NA	NA	NA	NA	NA	NA	NA	NA	NA	NA	NA	NA	NA	NA	NA	NA	NA	NA	NA	NA	NA	NA
Zm00001d001605	NA	NA	NA	NA	NA	NA	NA	NA	NA	NA	NA	NA	NA	NA	NA	NA	NA	NA	NA	NA	NA	NA	NA	NA	NA	NA	NA	NA	NA	NA	NA	NA	NA	NA	NA	NA	NA	NA	NA	NA	NA	NA	NA	NA	NA	NA	NA	NA	NA
Zm00001d001606	NA	NA	NA	NA	NA	NA	NA	NA	NA	NA	NA	NA	NA	NA	NA	NA	NA	NA	NA	NA	NA	NA	NA	NA	NA	NA	NA	NA	NA	NA	NA	NA	NA	NA	NA	NA	NA	NA	NA	NA	NA	NA	NA	NA	NA	NA	NA	NA	NA
Zm00001d001607	NA	NA	NA	NA	NA	NA	NA	NA	NA	NA	NA	NA	NA	NA	NA	NA	NA	NA	NA	NA	NA	NA	NA	NA	NA	NA	NA	NA	NA	NA	NA	NA	NA	NA	NA	NA	NA	NA	NA	NA	NA	NA	NA	NA	NA	NA	NA	NA	NA
Zm00001d001608	NA	NA	NA	NA	NA	NA	NA	NA	NA	NA	NA	NA	NA	NA	NA	NA	NA	NA	NA	NA	NA	NA	NA	NA	NA	NA	NA	NA	NA	NA	NA	NA	NA	NA	NA	NA	NA	NA	NA	NA	NA	NA	NA	NA	NA	NA	NA	NA	NA
Zm00001d001609	NA	NA	NA	2.66784	1.37282	2.57823	NA	NA	NA	NA	NA	NA	NA	NA	NA	3.32054	NA	1.27678	NA	1.07505	NA	1.52139	1.57188	2.3948	NA	NA	NA	2.63923	3.95387	7.44948	NA	NA	NA	NA	NA	NA	NA	NA	NA	NA	NA	NA	NA	NA	NA	NA	NA	NA	NA
Zm00001d001610	NA	NA	NA	NA	NA	NA	NA	NA	NA	NA	NA	NA	NA	NA	NA	NA	NA	NA	NA	NA	NA	NA	NA	NA	NA	NA	NA	NA	NA	NA	NA	NA	NA	NA	NA	NA	NA	NA	NA	NA	NA	NA	NA	NA	NA	NA	NA	NA	NA
Zm00001d001611	NA	NA	NA	NA	NA	NA	NA	NA	NA	NA	NA	NA	NA	NA	NA	NA	NA	NA	NA	NA	NA	NA	NA	NA	NA	NA	NA	NA	NA	NA	NA	NA	NA	NA	NA	NA	NA	NA	NA	NA	NA	NA	NA	NA	NA	NA	NA	NA	NA
Zm00001d001612	NA	NA	NA	NA	NA	NA	NA	NA	NA	NA	NA	NA	NA	NA	NA	NA	NA	NA	NA	NA	NA	NA	NA	NA	NA	NA	NA	NA	NA	NA	NA	NA	NA	NA	NA	NA	NA	NA	NA	NA	NA	NA	NA	NA	NA	NA	NA	NA	NA
Zm00001d001613	NA	NA	NA	NA	NA	NA	NA	NA	NA	NA	NA	NA	NA	NA	NA	NA	NA	NA	NA	NA	NA	NA	NA	NA	NA	NA	NA	NA	NA	NA	NA	NA	NA	NA	NA	NA	NA	NA	NA	NA	NA	NA	NA	NA	NA	NA	NA	NA	NA
Zm00001d001614	NA	NA	NA	NA	NA	NA	NA	NA	NA	NA	NA	NA	NA	NA	NA	NA	NA	NA	NA	NA	NA	NA	NA	NA	NA	NA	NA	NA	NA	NA	NA	NA	NA	NA	NA	NA	NA	NA	NA	NA	NA	NA	NA	NA	NA	NA	NA	NA	NA
Zm00001d001615	NA	NA	NA	NA	1.74314	NA	NA	NA	NA	NA	NA	NA	NA	NA	NA	NA	NA	NA	NA	NA	NA	NA	NA	NA	NA	NA	NA	NA	NA	NA	NA	NA	NA	NA	NA	NA	NA	NA	NA	NA	NA	NA	NA	NA	NA	NA	NA	NA	NA
Zm00001d001616	NA	NA	NA	NA	1.04791	NA	NA	1.21139	NA	NA	NA	NA	NA	NA	NA	NA	NA	NA	NA	NA	NA	NA	NA	NA	NA	NA	NA	NA	NA	NA	NA	NA	NA	NA	NA	NA	NA	NA	NA	NA	NA	NA	NA	NA	NA	NA	NA	NA	NA
Zm00001d001617	NA	NA	NA	NA	NA	NA	NA	NA	NA	NA	NA	NA	NA	NA	NA	NA	NA	NA	NA	NA	NA	NA	NA	NA	NA	NA	NA	NA	NA	NA	NA	NA	NA	NA	NA	NA	NA	NA	NA	NA	NA	NA	NA	NA	NA	NA	NA	NA	NA
Zm00001d001618	NA	NA	NA	NA	NA	NA	NA	NA	NA	NA	NA	NA	NA	NA	NA	NA	NA	NA	NA	NA	NA	NA	NA	NA	NA	NA	NA	NA	NA	NA	NA	NA	NA	NA	NA	NA	NA	NA	NA	NA	NA	NA	NA	NA	NA	NA	NA	NA	NA
Zm00001d001619	NA	NA	NA	NA	NA	NA	NA	NA	NA	NA	NA	NA	NA	NA	NA	NA	NA	NA	NA	NA	NA	NA	NA	NA	NA	NA	NA	NA	NA	NA	NA	NA	NA	NA	NA	NA	NA	NA	NA	NA	NA	NA	NA	NA	NA	NA	NA	NA	NA
Zm00001d001620	NA	NA	NA	NA	NA	NA	NA	NA	NA	NA	NA	NA	NA	NA	NA	NA	NA	NA	NA	NA	NA	NA	NA	NA	NA	NA	NA	NA	NA	NA	NA	NA	NA	NA	NA	NA	NA	NA	3.61703	NA	NA	2.50288	NA	NA	4.16655	NA	1.51605	NA	1.27369
Zm00001d001621	NA	NA	NA	NA	NA	NA	NA	NA	NA	NA	NA	NA	NA	NA	NA	NA	NA	NA	NA	NA	NA	NA	NA	NA	NA	NA	NA	NA	NA	NA	NA	NA	NA	NA	NA	NA	NA	NA	NA	NA	NA	NA	NA	NA	NA	NA	NA	NA	NA
Zm00001d001622	NA	NA	NA	NA	NA	NA	NA	NA	NA	NA	NA	NA	NA	NA	NA	NA	NA	NA	NA	NA	NA	NA	NA	NA	NA	NA	NA	NA	NA	NA	NA	NA	NA	NA	NA	NA	NA	NA	NA	NA	NA	NA	NA	NA	NA	NA	NA	NA	NA
Zm00001d001623	NA	NA	NA	NA	NA	NA	NA	NA	NA	NA	NA	NA	NA	NA	NA	NA	NA	NA	NA	NA	NA	NA	NA	NA	NA	NA	NA	NA	NA	NA	NA	NA	NA	NA	NA	NA	NA	NA	NA	NA	NA	NA	NA	NA	NA	NA	NA	NA	NA
Zm00001d001624	NA	NA	NA	NA	NA	NA	NA	NA	NA	NA	NA	NA	NA	NA	NA	NA	NA	NA	NA	NA	NA	NA	NA	NA	NA	NA	NA	NA	NA	NA	NA	NA	NA	NA	NA	NA	NA	NA	NA	NA	NA	NA	NA	NA	NA	NA	NA	NA	NA
Zm00001d001625	1.87508	NA	NA	NA	NA	NA	NA	NA	NA	NA	NA	NA	NA	NA	NA	NA	NA	NA	NA	NA	NA	NA	NA	NA	NA	NA	NA	NA	NA	NA	NA	NA	NA	NA	NA	NA	NA	NA	15.0333	NA	NA	4.48957	NA	NA	NA	NA	NA	2.41214	1.07295
Zm00001d001626	NA	NA	NA	NA	NA	NA	NA	NA	NA	NA	NA	NA	NA	NA	NA	NA	NA	NA	NA	NA	NA	NA	NA	NA	NA	NA	NA	NA	NA	NA	NA	NA	NA	NA	NA	NA	NA	NA	8.57452	NA	NA	8.00234	NA	NA	16.8847	NA	1.08409	NA	NA
Zm00001d001627	NA	NA	NA	NA	NA	NA	NA	NA	NA	NA	NA	NA	NA	NA	NA	NA	NA	NA	NA	NA	NA	NA	NA	NA	NA	NA	NA	NA	NA	NA	NA	NA	NA	NA	NA	NA	NA	NA	NA	NA	NA	NA	NA	NA	NA	NA	NA	NA	NA
Zm00001d001628	NA	NA	NA	NA	NA	NA	NA	NA	NA	NA	NA	NA	NA	NA	NA	NA	NA	NA	NA	NA	NA	NA	NA	NA	NA	NA	NA	2.40408	2.20868	4.10837	NA	NA	NA	NA	NA	NA	NA	NA	NA	NA	NA	NA	NA	NA	NA	NA	NA	NA	NA
Zm00001d001629	NA	NA	NA	NA	NA	NA	NA	NA	NA	NA	NA	NA	NA	NA	NA	NA	NA	NA	NA	NA	NA	NA	NA	NA	NA	NA	NA	NA	NA	NA	NA	NA	NA	NA	NA	NA	NA	NA	NA	NA	NA	NA	NA	NA	NA	NA	NA	NA	NA
Zm00001d001630	NA	NA	NA	NA	NA	NA	NA	NA	NA	NA	NA	NA	NA	NA	NA	NA	NA	NA	NA	NA	NA	NA	NA	NA	NA	NA	NA	NA	NA	NA	NA	NA	NA	NA	NA	NA	NA	NA	NA	NA	NA	NA	NA	NA	NA	NA	NA	NA	NA
Zm00001d001631	NA	NA	NA	NA	NA	NA	NA	NA	NA	NA	NA	NA	NA	NA	NA	NA	NA	NA	NA	NA	NA	NA	NA	NA	NA	NA	NA	NA	NA	NA	NA	NA	NA	NA	NA	NA	NA	NA	NA	NA	NA	NA	NA	NA	NA	NA	NA	NA	NA
Zm00001d001632	NA	NA	NA	NA	NA	NA	NA	NA	NA	NA	NA	NA	NA	NA	NA	NA	NA	NA	NA	NA	NA	NA	NA	NA	NA	NA	NA	NA	NA	NA	NA	NA	NA	NA	NA	NA	NA	NA	NA	NA	NA	NA	NA	NA	NA	NA	NA	NA	NA
Zm00001d001633	NA	NA	NA	NA	NA	NA	NA	NA	NA	NA	NA	NA	NA	NA	NA	1.07283	NA	1.15504	NA	NA	NA	NA	NA	NA	NA	NA	NA	NA	NA	NA	NA	NA	NA	NA	NA	NA	NA	4.00843	2.08881	NA	7.83372	1.20449	NA	2.46511	3.12799	NA	NA	NA	1.39447
Zm00001d001634	NA	NA	NA	NA	NA	NA	NA	NA	NA	NA	NA	NA	NA	NA	NA	NA	NA	NA	NA	NA	NA	NA	NA	NA	NA	NA	NA	NA	NA	NA	NA	NA	NA	NA	NA	NA	NA	NA	NA	NA	NA	NA	NA	NA	NA	NA	NA	NA	NA
Zm00001d001635	NA	NA	NA	NA	NA	NA	NA	NA	NA	NA	NA	NA	NA	NA	NA	NA	NA	NA	NA	NA	NA	NA	NA	NA	NA	NA	NA	NA	NA	NA	NA	NA	NA	NA	NA	NA	NA	NA	NA	NA	NA	NA	NA	NA	NA	NA	NA	NA	NA
Zm00001d001636	NA	NA	NA	NA	NA	NA	NA	NA	NA	NA	NA	NA	NA	NA	NA	NA	NA	NA	NA	NA	NA	NA	NA	NA	NA	NA	NA	NA	NA	NA	NA	NA	NA	NA	NA	NA	NA	NA	NA	NA	NA	NA	NA	NA	NA	NA	NA	NA	NA
Zm00001d001637	NA	NA	NA	NA	NA	NA	NA	NA	NA	NA	NA	NA	NA	NA	NA	NA	NA	NA	NA	NA	NA	NA	NA	NA	NA	NA	NA	NA	NA	NA	NA	NA	NA	NA	NA	NA	NA	NA	NA	NA	NA	NA	NA	NA	NA	NA	NA	NA	NA
Zm00001d001638	NA	NA	NA	NA	NA	NA	NA	NA	NA	NA	NA	NA	NA	NA	NA	NA	NA	NA	NA	NA	NA	NA	NA	NA	NA	NA	NA	NA	NA	NA	NA	NA	NA	NA	NA	NA	NA	NA	NA	NA	NA	NA	NA	NA	NA	NA	NA	NA	NA
Zm00001d001639	NA	NA	NA	NA	NA	NA	NA	NA	NA	NA	NA	NA	NA	NA	NA	NA	NA	NA	NA	NA	NA	NA	NA	NA	NA	NA	NA	NA	NA	NA	NA	NA	NA	NA	NA	NA	NA	NA	NA	NA	NA	NA	NA	NA	NA	NA	NA	NA	NA
Zm00001d001640	NA	NA	NA	NA	NA	NA	NA	NA	NA	NA	NA	NA	NA	NA	NA	NA	NA	NA	NA	NA	NA	NA	NA	NA	NA	NA	NA	NA	NA	NA	NA	NA	NA	NA	NA	NA	NA	NA	NA	NA	NA	NA	NA	NA	NA	NA	NA	NA	NA
Zm00001d001641	1.21778	NA	NA	NA	NA	NA	NA	NA	NA	NA	NA	NA	1.06995	NA	NA	NA	NA	NA	NA	NA	NA	NA	NA	NA	NA	2.37904	NA	NA	NA	NA	NA	NA	NA	NA	NA	NA	NA	NA	NA	NA	NA	NA	NA	NA	NA	NA	NA	NA	NA
Zm00001d001642	NA	NA	NA	NA	NA	1.4035	NA	NA	NA	NA	NA	NA	NA	NA	NA	NA	1.04671	NA	NA	NA	NA	2.98241	1.02713	NA	NA	NA	NA	NA	NA	NA	NA	NA	NA	NA	NA	NA	NA	NA	NA	NA	NA	NA	NA	NA	NA	NA	NA	NA	NA
Zm00001d001643	NA	NA	1.24713	NA	2.28818	NA	NA	NA	NA	NA	NA	NA	NA	NA	NA	NA	NA	NA	NA	NA	NA	1.58485	1.30996	2.99363	NA	NA	NA	NA	NA	NA	NA	NA	NA	NA	NA	NA	NA	NA	NA	NA	NA	NA	NA	NA	NA	NA	NA	NA	NA
Zm00001d001644	NA	1.26776	NA	NA	NA	NA	NA	NA	NA	2.96647	2.36458	1.90033	1.8637	1.92019	2.26304	NA	1.04666	NA	2.61948	1.88094	2.35024	3.72783	2.09084	1.50889	1.517	2.13563	1.93203	NA	NA	1.21107	1.77079	NA	1.45138	1.2591	1.89201	1.67132	2.14104	NA	NA	2.44924	NA	NA	1.83627	NA	NA	NA	NA	NA	NA
Zm00001d001645	NA	NA	NA	NA	NA	NA	NA	NA	NA	NA	NA	NA	NA	NA	NA	NA	NA	NA	NA	NA	NA	NA	NA	NA	NA	NA	NA	NA	1.55145	2.60305	NA	NA	NA	NA	NA	NA	NA	NA	NA	NA	NA	NA	NA	NA	NA	NA	NA	NA	NA
Zm00001d001646	NA	NA	NA	NA	NA	NA	NA	NA	NA	NA	NA	NA	NA	NA	NA	NA	NA	NA	NA	NA	NA	NA	NA	NA	NA	NA	NA	NA	NA	NA	NA	NA	NA	NA	NA	NA	NA	NA	NA	NA	NA	NA	NA	NA	NA	NA	NA	NA	NA
Zm00001d001647	NA	NA	NA	NA	NA	NA	NA	NA	NA	NA	NA	NA	NA	NA	NA	NA	NA	NA	NA	NA	NA	NA	NA	NA	NA	NA	NA	NA	NA	NA	NA	NA	NA	NA	NA	NA	NA	NA	NA	NA	NA	NA	NA	NA	NA	NA	NA	NA	NA
Zm00001d001648	NA	NA	NA	NA	NA	NA	NA	NA	NA	NA	NA	NA	NA	NA	NA	NA	NA	NA	NA	NA	NA	NA	NA	NA	NA	NA	NA	NA	NA	NA	NA	NA	NA	NA	NA	NA	NA	NA	NA	NA	NA	NA	NA	NA	NA	NA	NA	NA	NA
Zm00001d001649	NA	NA	NA	NA	NA	NA	NA	NA	NA	NA	NA	NA	NA	NA	NA	NA	NA	NA	NA	NA	NA	NA	NA	NA	NA	NA	NA	NA	NA	NA	NA	NA	NA	NA	NA	NA	NA	NA	NA	NA	NA	NA	NA	NA	NA	NA	NA	NA	NA
Zm00001d001650	1.95914	2.4996	2.85153	2.54669	3.4946	5.45854	NA	NA	NA	NA	NA	NA	NA	NA	NA	NA	NA	NA	NA	NA	NA	NA	NA	NA	NA	NA	NA	NA	NA	NA	NA	NA	NA	NA	NA	NA	NA	NA	NA	NA	NA	NA	NA	NA	NA	NA	NA	NA	NA
Zm00001d001651	7.5632	5.23674	9.00847	3.80571	7.83338	5.44561	NA	NA	1.21816	NA	NA	NA	NA	NA	NA	NA	NA	NA	NA	NA	NA	NA	NA	NA	NA	NA	NA	NA	NA	NA	NA	NA	NA	NA	NA	NA	NA	NA	NA	NA	NA	NA	NA	1.61972	NA	NA	NA	NA	NA
Zm00001d001652	NA	NA	NA	NA	NA	NA	NA	NA	NA	NA	NA	NA	NA	NA	NA	NA	NA	NA	NA	NA	NA	NA	NA	NA	NA	NA	NA	NA	NA	NA	NA	NA	NA	NA	NA	NA	NA	NA	NA	NA	NA	NA	NA	NA	NA	NA	NA	NA	NA
Zm00001d001653	NA	NA	NA	NA	NA	NA	NA	NA	NA	NA	NA	NA	NA	NA	NA	NA	NA	NA	NA	NA	NA	NA	NA	NA	NA	NA	NA	NA	NA	NA	NA	NA	NA	NA	NA	NA	NA	NA	NA	NA	NA	NA	NA	NA	NA	NA	NA	NA	NA
Zm00001d001654	NA	NA	NA	NA	NA	NA	NA	NA	NA	NA	NA	NA	NA	NA	NA	NA	NA	NA	NA	NA	NA	NA	NA	NA	NA	NA	NA	NA	NA	NA	NA	NA	NA	NA	NA	NA	NA	NA	NA	NA	NA	NA	NA	NA	NA	NA	NA	NA	NA
Zm00001d001655	NA	NA	NA	NA	NA	NA	NA	NA	NA	NA	NA	NA	NA	NA	NA	NA	NA	NA	NA	NA	NA	NA	NA	NA	NA	NA	NA	NA	NA	NA	NA	NA	NA	NA	NA	NA	NA	NA	NA	NA	NA	NA	NA	NA	NA	NA	NA	NA	NA
Zm00001d001656	1.72409	NA	1.52659	1.29793	1.42968	1.36798	NA	NA	NA	9.74635	9.62422	9.52491	10.8699	8.47738	13.959	7.47842	3.7252	4.34136	4.59431	7.33123	5.15664	4.79961	3.18671	2.69792	5.54398	1.69502	2.15203	2.16828	4.19464	5.12519	7.38481	7.78133	9.88971	6.62344	4.97452	6.57024	2.10961	NA	NA	1.92304	NA	NA	2.07226	NA	NA	NA	NA	NA	NA
Zm00001d001657	NA	NA	NA	NA	NA	NA	NA	NA	NA	NA	NA	NA	NA	NA	NA	NA	NA	NA	NA	NA	NA	NA	NA	NA	NA	NA	NA	NA	NA	NA	NA	NA	NA	NA	NA	NA	NA	NA	NA	NA	NA	NA	NA	NA	NA	NA	NA	NA	NA
Zm00001d001658	NA	NA	NA	NA	NA	NA	NA	NA	NA	NA	NA	NA	NA	NA	NA	NA	NA	NA	NA	NA	NA	NA	NA	NA	NA	NA	NA	NA	NA	NA	NA	NA	NA	NA	NA	NA	NA	NA	NA	NA	NA	NA	NA	NA	NA	NA	NA	NA	NA
Zm00001d001659	NA	NA	NA	NA	NA	NA	NA	NA	NA	NA	NA	NA	NA	NA	NA	NA	NA	NA	NA	NA	NA	NA	NA	NA	NA	NA	NA	NA	NA	NA	NA	NA	NA	NA	NA	NA	NA	NA	NA	NA	NA	NA	NA	NA	NA	NA	NA	NA	NA
Zm00001d001660	NA	NA	NA	NA	NA	NA	NA	NA	NA	NA	NA	NA	NA	NA	NA	NA	NA	NA	NA	NA	NA	NA	NA	NA	NA	NA	NA	NA	NA	NA	NA	NA	NA	NA	NA	NA	NA	NA	NA	NA	NA	NA	NA	NA	NA	NA	NA	NA	NA
Zm00001d001661	NA	NA	NA	NA	NA	NA	NA	NA	NA	NA	NA	NA	NA	NA	NA	NA	NA	NA	NA	NA	NA	NA	NA	NA	NA	NA	NA	NA	NA	NA	NA	NA	NA	NA	NA	NA	NA	NA	NA	NA	NA	NA	NA	NA	NA	NA	NA	NA	NA
Zm00001d001662	NA	NA	NA	NA	NA	NA	NA	NA	NA	NA	NA	NA	NA	NA	NA	NA	NA	NA	NA	NA	NA	4.62172	4.53635	4.72874	NA	1.00729	NA	NA	NA	NA	NA	NA	NA	NA	NA	NA	NA	NA	NA	NA	NA	NA	NA	NA	NA	NA	NA	NA	NA
Zm00001d001663	NA	NA	NA	NA	NA	NA	NA	NA	NA	NA	NA	NA	NA	NA	NA	NA	NA	NA	NA	NA	NA	NA	NA	NA	NA	NA	NA	NA	NA	NA	NA	NA	NA	NA	NA	NA	NA	NA	NA	NA	NA	NA	NA	NA	NA	NA	NA	NA	NA
Zm00001d001664	NA	NA	NA	NA	NA	NA	NA	NA	NA	NA	NA	NA	NA	NA	NA	NA	NA	NA	NA	NA	NA	NA	NA	NA	NA	NA	NA	NA	NA	NA	NA	NA	NA	NA	NA	NA	NA	NA	NA	NA	NA	NA	NA	NA	NA	NA	NA	NA	NA
Zm00001d001665	NA	NA	NA	NA	NA	NA	NA	NA	NA	NA	NA	NA	NA	NA	NA	NA	NA	NA	NA	NA	NA	NA	NA	NA	NA	NA	NA	NA	NA	NA	NA	NA	NA	NA	NA	NA	NA	NA	NA	NA	NA	NA	NA	NA	NA	NA	NA	NA	NA
Zm00001d001666	3.31543	2.42063	1.84096	NA	NA	NA	NA	NA	NA	NA	NA	NA	NA	NA	NA	NA	NA	NA	NA	NA	NA	NA	NA	NA	NA	NA	NA	NA	NA	NA	NA	NA	NA	NA	NA	NA	NA	NA	NA	NA	NA	NA	NA	NA	NA	NA	NA	NA	NA
Zm00001d001667	NA	NA	NA	NA	NA	NA	NA	NA	NA	NA	NA	NA	NA	NA	NA	NA	NA	NA	NA	NA	NA	NA	NA	NA	NA	NA	NA	NA	NA	NA	NA	NA	NA	NA	NA	NA	NA	NA	NA	NA	NA	NA	NA	NA	NA	NA	NA	NA	NA
Zm00001d001668	NA	NA	NA	NA	NA	NA	NA	NA	NA	NA	1.20389	NA	NA	NA	NA	NA	NA	NA	NA	NA	NA	NA	NA	NA	NA	NA	NA	1.7644	1.17567	NA	NA	1.16964	1.23243	NA	NA	NA	NA	1.39449	NA	NA	NA	2.37451	NA	NA	2.05548	NA	NA	NA	NA
Zm00001d001669	NA	NA	NA	NA	NA	NA	NA	NA	NA	NA	NA	NA	NA	NA	NA	NA	NA	NA	NA	NA	NA	NA	NA	NA	NA	NA	NA	NA	NA	NA	NA	NA	NA	NA	NA	NA	NA	NA	NA	NA	NA	NA	NA	NA	NA	NA	NA	NA	NA
Zm00001d001670	NA	NA	NA	NA	NA	NA	NA	NA	NA	NA	NA	NA	NA	NA	NA	NA	NA	NA	NA	NA	NA	NA	NA	NA	NA	NA	NA	NA	NA	NA	NA	NA	NA	NA	NA	NA	NA	NA	NA	NA	NA	NA	NA	NA	NA	NA	NA	NA	NA
Zm00001d001671	NA	NA	NA	NA	NA	NA	NA	NA	NA	NA	NA	NA	NA	NA	NA	NA	NA	NA	NA	NA	NA	NA	NA	NA	NA	NA	NA	NA	NA	NA	NA	NA	NA	NA	NA	NA	NA	NA	NA	NA	NA	NA	NA	NA	NA	NA	NA	NA	NA
Zm00001d001672	NA	NA	NA	1.99291	2.05103	3.92556	1.37415	NA	NA	NA	NA	NA	NA	NA	NA	NA	NA	NA	NA	NA	NA	NA	NA	1.00835	1.21699	1.26638	NA	3.15083	2.37017	2.92768	NA	NA	NA	NA	NA	NA	NA	NA	3.03532	NA	NA	2.04508	NA	NA	2.87077	NA	NA	NA	NA
Zm00001d001673	NA	NA	NA	NA	NA	NA	NA	NA	NA	NA	NA	NA	NA	NA	1.01309	1.13216	NA	NA	NA	NA	NA	NA	NA	NA	1.01397	NA	NA	NA	NA	NA	NA	NA	NA	NA	NA	NA	NA	NA	NA	NA	NA	NA	NA	NA	NA	NA	NA	NA	NA
Zm00001d001674	NA	NA	NA	NA	NA	NA	NA	NA	NA	NA	NA	NA	NA	NA	NA	NA	NA	NA	NA	NA	NA	NA	NA	NA	NA	NA	NA	NA	NA	NA	NA	NA	NA	NA	NA	NA	NA	NA	NA	NA	NA	NA	NA	NA	NA	NA	NA	NA	NA
Zm00001d001675	NA	NA	NA	NA	NA	NA	NA	NA	NA	NA	NA	NA	NA	NA	NA	NA	NA	NA	NA	NA	NA	NA	NA	NA	NA	NA	NA	NA	NA	NA	NA	NA	NA	NA	NA	NA	3.07414	2.45619	NA	NA	NA	NA	NA	1.07104	3.62043	2.0232	NA	2.03297	1.38343
Zm00001d001676	NA	NA	NA	NA	NA	NA	NA	NA	NA	NA	NA	NA	NA	NA	NA	NA	NA	NA	NA	NA	NA	NA	NA	NA	NA	NA	NA	NA	NA	NA	NA	NA	NA	NA	NA	NA	NA	NA	NA	NA	NA	NA	NA	NA	NA	NA	NA	NA	NA
Zm00001d001677	NA	NA	NA	NA	NA	NA	NA	NA	NA	2.83698	2.7135	2.46525	1.62949	1.40232	1.41657	1.14331	NA	NA	NA	1.11014	NA	1.22229	NA	NA	NA	NA	NA	3.57917	2.11706	NA	2.11029	3.3371	3.19238	2.20983	1.58664	2.28678	1.37594	NA	NA	NA	NA	NA	NA	NA	NA	NA	NA	NA	NA
Zm00001d001678	NA	NA	NA	NA	NA	NA	NA	NA	NA	NA	NA	NA	NA	NA	NA	NA	NA	NA	NA	NA	NA	NA	NA	NA	NA	NA	NA	NA	NA	NA	NA	NA	NA	NA	NA	NA	NA	NA	NA	NA	NA	NA	NA	NA	NA	NA	NA	NA	NA
Zm00001d001679	NA	NA	NA	NA	NA	NA	NA	NA	NA	NA	NA	NA	NA	NA	NA	NA	NA	NA	NA	NA	NA	NA	NA	NA	NA	NA	NA	NA	NA	NA	NA	NA	NA	NA	NA	NA	NA	NA	NA	NA	NA	NA	NA	NA	NA	NA	NA	NA	NA
Zm00001d001680	NA	NA	NA	NA	NA	NA	NA	NA	NA	NA	NA	NA	NA	NA	NA	NA	NA	NA	NA	NA	NA	NA	NA	NA	NA	NA	NA	NA	NA	NA	NA	NA	NA	NA	NA	NA	NA	NA	NA	NA	NA	NA	NA	NA	NA	NA	NA	NA	NA
Zm00001d001681	NA	NA	NA	NA	NA	NA	NA	NA	NA	NA	NA	NA	NA	NA	NA	NA	NA	NA	NA	NA	NA	NA	NA	NA	NA	NA	NA	NA	NA	NA	NA	NA	NA	NA	NA	NA	NA	NA	NA	NA	NA	NA	NA	NA	NA	NA	NA	NA	NA
Zm00001d001682	NA	NA	NA	NA	NA	NA	NA	NA	NA	NA	NA	NA	NA	NA	NA	NA	NA	NA	NA	NA	NA	NA	NA	NA	NA	NA	NA	NA	NA	NA	NA	NA	NA	NA	NA	NA	NA	NA	NA	NA	NA	NA	NA	NA	NA	NA	NA	NA	NA
Zm00001d001683	NA	NA	NA	NA	NA	NA	NA	NA	NA	NA	NA	NA	NA	NA	NA	NA	NA	NA	NA	NA	NA	NA	NA	NA	NA	NA	NA	NA	NA	NA	NA	NA	NA	NA	NA	NA	NA	NA	NA	NA	NA	NA	NA	NA	NA	NA	NA	NA	NA
Zm00001d001684	NA	NA	NA	NA	NA	NA	NA	NA	NA	NA	NA	NA	NA	NA	NA	NA	NA	NA	NA	NA	NA	NA	NA	NA	NA	NA	NA	NA	NA	NA	NA	NA	NA	NA	NA	NA	NA	NA	NA	NA	NA	NA	NA	NA	NA	NA	NA	NA	NA
Zm00001d001685	NA	NA	NA	NA	NA	NA	NA	NA	NA	NA	NA	NA	NA	NA	NA	NA	NA	NA	NA	NA	NA	NA	NA	NA	NA	NA	NA	NA	NA	NA	NA	NA	NA	NA	NA	NA	NA	NA	NA	NA	NA	NA	NA	NA	NA	NA	NA	NA	NA
Zm00001d001686	NA	NA	NA	NA	NA	NA	NA	NA	NA	NA	NA	NA	NA	NA	NA	NA	NA	NA	NA	NA	NA	NA	NA	NA	NA	NA	NA	NA	NA	NA	NA	NA	NA	NA	NA	NA	NA	NA	NA	NA	NA	NA	NA	NA	NA	NA	NA	NA	NA
Zm00001d001687	NA	NA	NA	NA	NA	NA	NA	NA	NA	NA	NA	NA	NA	NA	NA	NA	NA	NA	NA	NA	NA	NA	NA	NA	NA	NA	NA	NA	NA	NA	NA	NA	NA	NA	NA	NA	NA	NA	NA	NA	NA	NA	NA	NA	NA	NA	NA	NA	NA
Zm00001d001688	NA	NA	NA	NA	NA	NA	NA	NA	NA	NA	NA	NA	NA	NA	NA	NA	NA	NA	NA	NA	NA	NA	NA	NA	NA	NA	NA	NA	NA	NA	NA	NA	NA	NA	NA	NA	NA	NA	NA	NA	NA	NA	NA	NA	NA	NA	NA	NA	NA
Zm00001d001689	NA	NA	NA	NA	NA	NA	NA	NA	NA	NA	NA	NA	NA	NA	NA	NA	NA	NA	NA	NA	NA	NA	NA	NA	NA	NA	NA	NA	NA	NA	NA	NA	NA	NA	NA	NA	NA	NA	NA	NA	NA	NA	NA	NA	NA	NA	NA	NA	NA
Zm00001d001690	NA	NA	NA	NA	NA	NA	NA	NA	NA	NA	NA	NA	NA	NA	NA	NA	NA	NA	NA	NA	NA	NA	NA	NA	NA	NA	NA	NA	NA	NA	NA	NA	NA	NA	NA	NA	NA	NA	NA	NA	NA	NA	NA	NA	NA	NA	NA	NA	NA
Zm00001d001691	NA	NA	NA	NA	NA	NA	NA	NA	NA	1.58845	NA	NA	2.26164	1.57035	2.46742	2.11593	NA	NA	NA	1.04747	NA	NA	1.31981	1.00538	NA	NA	NA	NA	NA	NA	NA	1.49141	1.08794	NA	NA	NA	NA	NA	NA	NA	NA	NA	NA	NA	NA	NA	NA	NA	NA
Zm00001d001692	NA	NA	NA	NA	NA	NA	NA	NA	NA	NA	NA	NA	NA	NA	NA	NA	NA	NA	NA	NA	NA	NA	NA	NA	NA	NA	NA	NA	NA	NA	NA	NA	NA	NA	NA	NA	NA	NA	NA	NA	NA	NA	NA	NA	1.26653	NA	NA	NA	NA
Zm00001d001693	NA	NA	NA	NA	NA	NA	NA	NA	NA	NA	NA	NA	NA	NA	NA	NA	NA	NA	NA	NA	NA	NA	NA	NA	NA	NA	NA	NA	NA	NA	NA	NA	NA	NA	NA	NA	NA	NA	NA	NA	NA	NA	NA	NA	NA	NA	NA	NA	NA
Zm00001d001694	NA	NA	NA	NA	NA	NA	NA	NA	NA	NA	NA	NA	NA	NA	NA	NA	NA	NA	14.1295	21.5185	18.8684	NA	NA	NA	1.43281	NA	NA	NA	NA	NA	NA	NA	NA	NA	NA	NA	NA	NA	8.47136	NA	NA	10.3831	NA	NA	10.9314	NA	NA	NA	NA
Zm00001d001695	NA	NA	NA	NA	NA	NA	NA	NA	NA	NA	NA	NA	NA	NA	NA	NA	NA	NA	NA	NA	NA	NA	NA	NA	NA	NA	NA	NA	NA	NA	NA	NA	NA	NA	NA	NA	NA	NA	NA	NA	NA	NA	NA	NA	NA	NA	NA	NA	NA
Zm00001d001696	3.9157	2.62257	10.3425	22.4136	10.0992	NA	1.46249	NA	NA	12.7693	10.7667	8.54183	5.11975	4.2751	12.3519	26.3605	17.5351	18.2643	11.2555	3.36301	8.68497	7.09476	9.97044	2.72971	7.48983	2.28223	1.69902	72.6232	16.0472	16.6857	10.9565	15.6625	NA	9.50048	15.9639	15.5369	NA	1.73633	14.7005	1.05566	4.18994	13.9797	NA	NA	2.62542	NA	1.04669	1.89826	4.01639
Zm00001d001697	1.36306	NA	1.09276	NA	NA	2.21297	NA	NA	1.76658	1.41444	2.654	NA	NA	NA	NA	NA	NA	NA	NA	NA	NA	NA	NA	NA	2.00725	NA	NA	NA	1.19158	NA	1.1768	NA	1.98527	NA	NA	NA	NA	NA	NA	NA	NA	NA	NA	NA	NA	NA	NA	NA	NA
Zm00001d001698	NA	NA	NA	NA	NA	NA	NA	NA	NA	NA	NA	NA	NA	NA	NA	NA	NA	NA	NA	NA	NA	NA	NA	NA	NA	NA	NA	NA	NA	NA	NA	NA	NA	NA	NA	NA	NA	NA	NA	NA	NA	NA	NA	NA	NA	NA	NA	NA	NA
Zm00001d001699	NA	NA	NA	NA	NA	NA	NA	NA	NA	NA	NA	NA	NA	NA	NA	NA	NA	NA	NA	NA	NA	NA	NA	NA	NA	NA	NA	NA	NA	NA	NA	NA	NA	NA	NA	NA	NA	NA	NA	NA	NA	NA	NA	NA	NA	NA	NA	NA	NA
Zm00001d001700	4.72561	3.83754	7.22345	8.19045	4.81673	3.98063	2.3307	2.78516	1.12357	13.7705	18.4381	11.3904	13.5932	10.4533	8.59455	13.1797	8.53673	5.13437	15.2747	16.914	12.7926	10.9754	12.7188	9.22179	11.6798	5.81852	3.01848	15.6023	6.63665	26.592	12.519	8.52494	12.8002	6.90969	9.42334	7.42913	NA	NA	2.87622	NA	NA	1.94699	1.00052	NA	2.80901	NA	NA	NA	NA
Zm00001d001701	NA	NA	NA	NA	NA	NA	NA	NA	NA	NA	NA	NA	NA	NA	NA	NA	NA	NA	NA	NA	NA	NA	NA	NA	NA	NA	NA	NA	NA	NA	NA	NA	NA	NA	NA	NA	NA	NA	NA	NA	NA	NA	NA	NA	NA	NA	NA	NA	NA
Zm00001d001702	NA	NA	NA	NA	NA	NA	NA	NA	NA	NA	NA	NA	NA	NA	NA	NA	NA	NA	NA	NA	NA	NA	NA	NA	NA	NA	NA	NA	NA	NA	NA	NA	NA	NA	NA	NA	NA	NA	NA	NA	NA	NA	NA	NA	NA	NA	NA	NA	NA
Zm00001d001703	NA	NA	NA	NA	NA	NA	NA	NA	NA	NA	NA	NA	NA	NA	NA	NA	NA	NA	NA	NA	NA	NA	NA	NA	NA	NA	NA	NA	NA	NA	NA	NA	NA	NA	NA	NA	NA	NA	NA	NA	NA	NA	NA	NA	NA	NA	NA	NA	NA
Zm00001d001704	NA	NA	NA	NA	NA	NA	NA	NA	NA	NA	NA	NA	NA	NA	NA	NA	NA	NA	NA	NA	NA	NA	NA	NA	NA	NA	NA	NA	NA	NA	NA	NA	NA	NA	NA	NA	NA	NA	NA	NA	NA	NA	NA	NA	NA	NA	NA	NA	NA
Zm00001d001705	NA	NA	NA	NA	NA	NA	NA	NA	NA	8.23499	5.51014	NA	9.63955	2.31775	4.16271	1.41367	NA	1.02299	5.88383	5.7736	6.14033	NA	NA	NA	1.84657	NA	NA	NA	NA	NA	8.19546	7.83835	6.384	4.3549	6.55309	7.39736	NA	NA	NA	NA	NA	NA	NA	NA	NA	NA	NA	NA	NA
Zm00001d001706	NA	NA	NA	NA	NA	NA	NA	NA	NA	NA	NA	NA	NA	NA	NA	NA	NA	NA	NA	NA	NA	NA	NA	NA	NA	NA	NA	NA	NA	NA	NA	NA	NA	NA	NA	NA	NA	NA	NA	NA	NA	NA	NA	NA	NA	NA	NA	NA	NA
Zm00001d001707	NA	NA	NA	NA	NA	NA	NA	NA	NA	NA	NA	NA	NA	NA	NA	NA	NA	NA	NA	NA	NA	NA	NA	NA	NA	NA	NA	NA	NA	NA	NA	NA	NA	NA	NA	NA	NA	NA	NA	NA	NA	NA	NA	NA	NA	NA	NA	NA	NA
Zm00001d001708	NA	NA	NA	NA	NA	NA	NA	NA	NA	NA	NA	NA	NA	NA	NA	NA	NA	NA	NA	NA	NA	NA	NA	NA	NA	NA	NA	NA	NA	NA	NA	NA	NA	NA	NA	NA	NA	NA	NA	NA	NA	NA	NA	NA	NA	NA	NA	NA	NA
Zm00001d001709	NA	NA	NA	NA	NA	NA	NA	NA	NA	NA	NA	NA	NA	NA	NA	NA	NA	NA	NA	NA	NA	NA	NA	NA	NA	NA	NA	NA	NA	NA	NA	NA	NA	NA	NA	NA	NA	NA	NA	NA	NA	NA	NA	NA	NA	NA	NA	NA	NA
Zm00001d001710	NA	NA	NA	NA	NA	NA	NA	NA	NA	NA	NA	NA	NA	NA	NA	NA	NA	NA	NA	NA	NA	NA	NA	NA	NA	NA	NA	NA	NA	NA	NA	NA	NA	NA	NA	NA	NA	NA	NA	NA	NA	NA	NA	NA	NA	NA	NA	NA	NA
Zm00001d001711	1.11507	NA	NA	1.93263	NA	4.14502	NA	NA	NA	NA	NA	NA	NA	NA	NA	NA	NA	NA	NA	NA	NA	NA	NA	4.62315	NA	NA	NA	27.8454	13.7909	17.9648	NA	NA	NA	NA	NA	NA	NA	NA	NA	NA	NA	NA	NA	NA	NA	NA	NA	NA	NA
Zm00001d001712	NA	NA	NA	NA	NA	NA	NA	NA	NA	NA	NA	NA	NA	NA	NA	NA	NA	NA	NA	NA	NA	NA	NA	NA	NA	NA	NA	NA	NA	NA	NA	NA	NA	NA	NA	NA	NA	NA	NA	NA	NA	NA	NA	NA	NA	NA	NA	NA	NA
Zm00001d001713	NA	NA	NA	NA	NA	NA	NA	NA	NA	NA	NA	NA	NA	NA	NA	NA	NA	NA	NA	NA	NA	NA	NA	NA	NA	NA	NA	NA	NA	NA	NA	NA	NA	NA	NA	NA	NA	NA	NA	NA	NA	NA	NA	NA	NA	NA	NA	NA	NA
Zm00001d001714	2.70659	2.28802	3.5489	1.12178	1.99412	2.30101	NA	NA	NA	8.71862	7.57671	7.76196	8.82193	6.96023	7.86574	9.34129	5.39003	5.61437	4.94794	4.34427	4.43443	5.00297	4.32755	5.12797	3.89907	2.73863	5.14755	2.64989	2.60295	3.25641	7.06787	6.85464	7.66303	5.09702	5.76305	5.68771	2.80658	1.8936	2.94297	1.96205	2.53269	2.03644	1.56981	2.21355	2.20355	1.39559	1.43478	NA	NA
Zm00001d001715	NA	NA	NA	NA	NA	NA	NA	NA	NA	NA	NA	NA	NA	NA	NA	NA	NA	NA	NA	NA	NA	NA	NA	NA	NA	NA	NA	NA	NA	NA	NA	NA	NA	NA	NA	NA	NA	NA	NA	NA	NA	NA	NA	NA	NA	NA	NA	NA	NA
Zm00001d001716	NA	NA	NA	NA	NA	NA	NA	NA	NA	NA	NA	NA	NA	NA	NA	NA	NA	NA	NA	NA	NA	NA	NA	NA	NA	NA	NA	NA	NA	NA	NA	NA	NA	NA	NA	NA	NA	NA	NA	NA	NA	NA	NA	NA	NA	NA	NA	NA	NA
Zm00001d001717	NA	NA	NA	NA	NA	NA	NA	NA	NA	NA	NA	NA	NA	NA	NA	NA	NA	NA	NA	NA	NA	NA	NA	NA	NA	NA	NA	NA	NA	NA	NA	NA	NA	NA	NA	NA	NA	NA	NA	NA	NA	NA	NA	NA	NA	NA	NA	NA	NA
Zm00001d001718	NA	NA	NA	NA	NA	NA	NA	NA	NA	NA	NA	NA	NA	NA	NA	NA	NA	NA	NA	NA	NA	NA	NA	NA	NA	NA	NA	NA	NA	NA	NA	NA	NA	NA	NA	NA	NA	NA	NA	NA	NA	NA	NA	NA	NA	NA	NA	NA	NA
Zm00001d001719	NA	NA	NA	NA	NA	NA	NA	NA	NA	NA	NA	NA	NA	NA	NA	NA	NA	NA	NA	NA	NA	NA	NA	NA	NA	NA	NA	NA	NA	NA	NA	NA	NA	NA	NA	NA	NA	NA	NA	NA	NA	NA	NA	NA	NA	NA	NA	NA	NA
Zm00001d001720	NA	NA	NA	NA	NA	NA	NA	NA	NA	NA	NA	NA	NA	NA	NA	NA	NA	NA	NA	NA	NA	NA	NA	NA	NA	NA	NA	NA	NA	NA	NA	NA	NA	NA	NA	NA	NA	NA	NA	NA	NA	NA	NA	NA	NA	NA	NA	NA	NA
Zm00001d001721	NA	NA	NA	NA	NA	NA	NA	NA	NA	NA	NA	NA	NA	NA	NA	NA	NA	NA	NA	NA	NA	NA	NA	NA	NA	NA	NA	NA	NA	NA	NA	NA	NA	NA	NA	NA	NA	NA	NA	NA	NA	NA	NA	NA	NA	NA	NA	NA	NA
Zm00001d001722	NA	NA	NA	NA	NA	NA	NA	NA	NA	NA	NA	NA	NA	NA	NA	NA	NA	NA	NA	NA	NA	NA	NA	NA	NA	NA	NA	NA	NA	NA	NA	NA	NA	NA	NA	NA	NA	NA	NA	NA	NA	NA	NA	NA	NA	NA	NA	NA	NA
Zm00001d001723	NA	NA	NA	NA	NA	NA	NA	NA	NA	NA	NA	NA	NA	NA	NA	NA	NA	NA	NA	NA	NA	NA	NA	NA	NA	NA	NA	NA	NA	NA	NA	NA	NA	NA	NA	NA	NA	NA	NA	NA	NA	NA	NA	NA	NA	NA	NA	NA	NA
Zm00001d001724	NA	NA	NA	NA	NA	NA	NA	NA	NA	NA	NA	NA	NA	NA	NA	NA	NA	NA	NA	NA	NA	NA	NA	NA	NA	NA	NA	NA	NA	NA	NA	NA	NA	NA	NA	NA	NA	NA	NA	NA	NA	NA	NA	NA	NA	NA	NA	NA	NA
Zm00001d001725	1.09854	NA	NA	NA	NA	NA	NA	NA	1.27983	1.08039	1.28603	NA	NA	NA	NA	NA	NA	NA	1.66953	1.91812	1.19834	1.62921	NA	NA	NA	NA	NA	NA	NA	NA	1.31961	NA	1.48007	NA	1.55835	NA	NA	NA	NA	NA	NA	NA	NA	NA	NA	NA	NA	NA	NA
Zm00001d001726	NA	NA	NA	NA	NA	1.34851	NA	NA	NA	NA	NA	NA	NA	NA	NA	NA	NA	NA	NA	NA	NA	NA	NA	NA	NA	NA	NA	NA	NA	NA	NA	NA	NA	NA	NA	NA	NA	NA	NA	NA	NA	NA	NA	NA	NA	NA	NA	NA	NA
Zm00001d001727	NA	NA	NA	NA	NA	NA	NA	NA	NA	NA	NA	NA	NA	NA	NA	NA	NA	NA	NA	NA	NA	NA	NA	NA	NA	NA	NA	NA	NA	NA	NA	NA	NA	NA	NA	NA	NA	NA	NA	NA	NA	NA	NA	NA	NA	NA	NA	NA	NA
Zm00001d001728	NA	NA	NA	NA	NA	NA	NA	3.60319	NA	NA	NA	NA	NA	NA	NA	NA	NA	NA	NA	NA	NA	NA	NA	NA	NA	NA	NA	NA	NA	NA	NA	NA	NA	NA	NA	NA	NA	NA	NA	NA	NA	NA	NA	NA	NA	NA	NA	NA	NA
Zm00001d001729	NA	NA	NA	NA	NA	NA	NA	NA	NA	NA	NA	NA	NA	NA	NA	NA	NA	NA	NA	NA	NA	NA	NA	NA	NA	NA	NA	2.31637	NA	NA	NA	NA	NA	NA	NA	NA	NA	NA	NA	NA	NA	NA	NA	NA	NA	NA	NA	NA	NA
Zm00001d001730	NA	NA	NA	NA	NA	NA	NA	NA	NA	NA	NA	NA	NA	NA	NA	NA	NA	NA	NA	NA	NA	NA	NA	NA	NA	NA	NA	NA	NA	NA	NA	NA	NA	NA	NA	NA	NA	NA	NA	NA	NA	NA	NA	NA	NA	NA	NA	NA	NA
Zm00001d001731	NA	NA	NA	NA	NA	NA	NA	NA	NA	NA	NA	NA	NA	NA	NA	NA	NA	NA	NA	NA	NA	NA	NA	NA	NA	NA	NA	NA	NA	NA	NA	NA	NA	NA	NA	NA	NA	NA	NA	NA	NA	NA	NA	NA	NA	NA	NA	NA	NA
Zm00001d001732	NA	NA	NA	NA	NA	NA	NA	NA	NA	NA	NA	NA	NA	NA	NA	NA	NA	NA	NA	NA	NA	NA	NA	NA	NA	NA	NA	NA	NA	NA	NA	NA	NA	NA	NA	NA	NA	NA	NA	NA	NA	NA	NA	NA	NA	NA	NA	NA	NA
Zm00001d001733	NA	NA	NA	NA	NA	NA	NA	NA	NA	NA	NA	NA	NA	NA	NA	NA	NA	NA	NA	NA	NA	NA	NA	NA	NA	NA	NA	NA	NA	NA	NA	NA	NA	NA	NA	NA	NA	NA	NA	NA	NA	NA	NA	NA	NA	NA	NA	NA	NA
Zm00001d001734	NA	NA	NA	NA	NA	NA	NA	NA	NA	NA	NA	NA	NA	NA	NA	NA	NA	NA	NA	NA	NA	NA	NA	NA	NA	NA	NA	NA	NA	NA	NA	NA	NA	NA	NA	NA	NA	NA	NA	NA	NA	NA	NA	NA	NA	NA	NA	NA	NA
Zm00001d001735	NA	NA	NA	NA	NA	NA	NA	NA	NA	NA	NA	NA	NA	NA	NA	NA	NA	NA	NA	NA	NA	NA	NA	NA	NA	NA	NA	NA	NA	NA	NA	NA	NA	NA	NA	NA	NA	NA	NA	NA	NA	NA	NA	NA	NA	NA	NA	NA	NA
Zm00001d001736	NA	NA	NA	NA	NA	NA	NA	NA	NA	NA	NA	NA	NA	NA	NA	NA	NA	NA	NA	NA	NA	NA	NA	NA	NA	NA	NA	NA	NA	NA	NA	NA	NA	NA	NA	NA	NA	NA	NA	NA	NA	NA	NA	NA	NA	NA	NA	NA	NA
Zm00001d001737	NA	NA	NA	NA	NA	NA	NA	NA	NA	NA	NA	NA	NA	NA	NA	NA	NA	NA	NA	NA	NA	NA	NA	NA	NA	NA	NA	NA	NA	NA	NA	NA	NA	NA	NA	NA	NA	NA	NA	NA	NA	NA	NA	NA	NA	NA	NA	NA	NA
Zm00001d001738	NA	NA	NA	NA	NA	NA	NA	NA	NA	NA	NA	NA	NA	NA	NA	NA	NA	NA	NA	NA	NA	NA	NA	NA	NA	NA	NA	NA	NA	NA	NA	NA	NA	NA	NA	NA	NA	NA	NA	NA	NA	NA	NA	NA	NA	NA	NA	NA	NA
Zm00001d001739	NA	NA	NA	NA	NA	NA	NA	NA	NA	NA	NA	NA	NA	NA	NA	NA	NA	NA	NA	NA	NA	NA	NA	NA	NA	NA	NA	NA	NA	NA	NA	NA	NA	NA	NA	NA	NA	NA	NA	NA	NA	NA	NA	NA	NA	NA	NA	NA	NA
Zm00001d001740	NA	NA	NA	NA	NA	NA	NA	NA	NA	NA	NA	NA	NA	NA	NA	NA	NA	NA	NA	NA	NA	NA	NA	NA	NA	NA	NA	NA	NA	NA	NA	NA	NA	NA	NA	NA	NA	NA	NA	NA	NA	NA	NA	NA	NA	NA	NA	NA	NA
Zm00001d001741	NA	NA	NA	NA	NA	NA	NA	NA	NA	NA	NA	NA	NA	NA	NA	NA	NA	NA	NA	NA	NA	NA	NA	NA	NA	NA	NA	NA	NA	NA	NA	NA	NA	NA	NA	NA	NA	NA	NA	NA	NA	NA	NA	NA	NA	NA	NA	NA	NA
Zm00001d001742	NA	NA	NA	NA	NA	NA	NA	NA	NA	NA	NA	NA	NA	NA	NA	NA	NA	NA	NA	NA	NA	NA	NA	NA	NA	NA	NA	NA	NA	NA	NA	NA	NA	NA	NA	NA	NA	NA	NA	NA	NA	NA	NA	NA	NA	NA	NA	NA	NA
Zm00001d001743	NA	NA	NA	NA	NA	NA	NA	NA	NA	NA	NA	NA	NA	NA	NA	NA	NA	NA	NA	NA	NA	NA	NA	NA	NA	NA	NA	NA	NA	NA	NA	NA	NA	NA	NA	NA	NA	NA	NA	NA	NA	NA	NA	NA	NA	NA	NA	NA	NA
Zm00001d001744	NA	NA	NA	NA	NA	NA	NA	NA	NA	NA	NA	NA	NA	NA	NA	NA	NA	NA	NA	NA	NA	NA	NA	NA	NA	NA	NA	NA	NA	NA	NA	NA	NA	NA	NA	NA	NA	NA	NA	NA	NA	NA	NA	NA	NA	NA	NA	NA	NA
Zm00001d001745	NA	NA	NA	NA	NA	NA	NA	NA	NA	NA	NA	NA	NA	NA	NA	NA	NA	NA	NA	NA	NA	NA	NA	NA	NA	NA	NA	1.02209	NA	NA	NA	1.35497	NA	NA	1.28773	NA	NA	4.84634	2.38514	NA	8.28476	3.7135	NA	3.69563	3.57175	3.65932	3.07807	6.68547	2.72966
Zm00001d001746	NA	NA	NA	NA	NA	NA	NA	NA	NA	NA	NA	NA	NA	NA	NA	NA	NA	NA	NA	NA	NA	NA	NA	NA	NA	NA	NA	NA	NA	NA	NA	NA	NA	NA	NA	NA	NA	NA	NA	NA	NA	NA	NA	NA	NA	NA	NA	NA	NA
Zm00001d001747	10.6972	7.77563	8.85095	5.89135	6.1523	6.56305	1.07529	1.64996	1.66389	8.68515	7.68076	8.35803	10.4603	7.20912	15.2745	9.09193	5.13433	9.43603	10.5851	12.9174	12.0957	11.4663	8.98723	8.24647	10.5177	8.35884	7.43454	14.2586	7.13338	10.5479	9.9868	8.87739	10.7758	8.38596	9.1848	8.29246	12.3195	4.14891	7.08415	11.365	6.70364	5.96892	14.2263	6.30531	4.1186	3.76624	3.51348	3.78444	4.00602
Zm00001d001748	NA	NA	NA	NA	NA	NA	NA	NA	NA	NA	NA	NA	NA	NA	NA	NA	NA	NA	NA	NA	NA	NA	NA	NA	NA	NA	NA	NA	NA	NA	NA	NA	NA	NA	NA	NA	NA	NA	NA	NA	NA	NA	NA	NA	NA	NA	NA	NA	NA
Zm00001d001749	NA	NA	NA	NA	NA	NA	NA	NA	NA	NA	NA	NA	NA	NA	NA	NA	NA	NA	NA	NA	NA	NA	NA	NA	NA	NA	NA	NA	NA	NA	NA	NA	NA	NA	NA	NA	NA	NA	NA	NA	NA	NA	NA	NA	NA	NA	NA	NA	NA
Zm00001d001750	NA	NA	NA	NA	NA	NA	NA	NA	NA	NA	NA	NA	NA	NA	NA	NA	NA	NA	NA	NA	NA	NA	NA	NA	NA	NA	NA	NA	NA	NA	NA	NA	NA	NA	NA	NA	NA	NA	NA	NA	NA	NA	NA	NA	1.43026	NA	NA	NA	NA
Zm00001d001751	NA	NA	NA	NA	NA	NA	NA	NA	NA	NA	NA	NA	NA	NA	NA	NA	NA	NA	NA	NA	NA	NA	NA	NA	NA	NA	NA	NA	NA	NA	NA	NA	NA	NA	NA	NA	NA	NA	NA	NA	NA	NA	NA	NA	NA	NA	NA	NA	NA
Zm00001d001752	NA	NA	NA	NA	NA	NA	NA	NA	NA	NA	NA	NA	NA	NA	NA	NA	NA	NA	NA	NA	NA	NA	NA	NA	NA	NA	NA	NA	NA	NA	NA	NA	NA	NA	NA	NA	NA	NA	NA	NA	NA	NA	NA	NA	NA	NA	NA	NA	NA
Zm00001d001753	NA	NA	NA	NA	NA	NA	NA	NA	NA	NA	NA	NA	NA	NA	NA	NA	NA	NA	NA	NA	NA	NA	NA	NA	NA	NA	NA	NA	NA	NA	NA	NA	NA	NA	NA	NA	NA	NA	NA	NA	NA	NA	NA	NA	NA	NA	NA	NA	NA
Zm00001d001754	24.9776	24.0208	20.8376	12.7327	8.91072	14.7532	10.5353	11.5091	8.80322	27.3586	36.9249	48.645	30.4569	18.5709	34.2068	24.8928	32.6046	17.0546	66.3425	42.806	48.8828	29.0316	23.9961	21.4781	23.3327	18.7289	20.5509	11.3267	16.7738	21.8213	21.5345	23.7786	27.6925	15.3314	13.0813	13.6565	15.4067	6.46574	10.2807	17.8162	17.4878	13.7198	18.2661	11.0549	4.39869	6.96465	6.73904	6.17498	8.82431
Zm00001d001755	NA	NA	NA	NA	NA	NA	NA	NA	NA	NA	NA	NA	NA	NA	NA	NA	NA	NA	NA	NA	NA	NA	NA	NA	NA	NA	NA	NA	NA	NA	NA	NA	NA	NA	NA	NA	NA	NA	NA	NA	NA	NA	NA	NA	NA	NA	NA	NA	NA
Zm00001d001756	NA	NA	NA	1.11109	NA	NA	NA	NA	NA	NA	NA	NA	NA	NA	NA	NA	NA	NA	NA	NA	NA	1.26551	1.30751	NA	3.17552	2.20651	2.79948	2.74051	NA	1.10505	NA	NA	NA	NA	NA	NA	1.01757	1.08403	4.26806	NA	NA	3.32254	NA	4.25596	4.79357	1.78585	NA	NA	2.74757
Zm00001d001757	NA	NA	NA	NA	NA	NA	NA	NA	NA	NA	NA	NA	NA	NA	NA	NA	NA	NA	NA	NA	NA	NA	NA	NA	NA	NA	NA	NA	NA	NA	NA	NA	NA	NA	NA	NA	NA	NA	NA	NA	NA	NA	NA	NA	NA	NA	NA	NA	NA
Zm00001d001758	NA	NA	NA	NA	NA	NA	NA	NA	NA	NA	NA	NA	NA	NA	NA	NA	NA	NA	NA	NA	NA	NA	NA	NA	NA	NA	NA	NA	1.50738	2.08661	NA	NA	NA	NA	NA	NA	NA	NA	NA	NA	NA	NA	NA	NA	NA	NA	NA	NA	NA
Zm00001d001759	NA	NA	NA	NA	NA	NA	NA	NA	NA	NA	NA	NA	NA	NA	NA	NA	NA	NA	NA	NA	NA	NA	NA	NA	NA	NA	NA	NA	1.38133	1.66987	NA	NA	NA	NA	NA	NA	NA	NA	NA	NA	NA	NA	NA	NA	NA	NA	NA	NA	NA
Zm00001d001760	4.72426	5.37082	3.61336	NA	2.30478	2.2555	NA	NA	NA	NA	NA	NA	2.79379	NA	2.2618	5.22758	2.12953	2.51256	NA	1.04747	1.121	NA	NA	NA	1.15932	2.04166	1.20097	1.90482	NA	4.32915	NA	NA	NA	NA	NA	NA	NA	2.462	3.1414	NA	4.54506	2.3756	NA	1.96583	4.53624	NA	NA	1.39626	1.04003
Zm00001d001761	NA	NA	NA	NA	NA	NA	NA	NA	NA	NA	NA	NA	NA	NA	NA	NA	NA	NA	NA	NA	NA	NA	NA	NA	NA	NA	NA	NA	NA	NA	NA	NA	NA	NA	NA	NA	NA	NA	NA	NA	NA	NA	NA	NA	NA	NA	NA	NA	NA
Zm00001d001762	NA	NA	NA	NA	NA	NA	NA	NA	NA	NA	NA	NA	NA	NA	NA	NA	NA	NA	NA	NA	NA	NA	NA	NA	1.01636	1.05926	NA	NA	NA	NA	NA	NA	NA	NA	NA	NA	NA	NA	1.02447	NA	NA	1.06335	1.81865	NA	NA	NA	NA	NA	NA
Zm00001d001763	1.52004	NA	2.12585	2.30522	2.62663	3.18474	NA	NA	NA	NA	NA	1.16587	2.19156	1.61644	1.4515	4.5396	2.90106	4.63125	3.08023	2.22753	2.73228	1.59685	1.84395	2.07001	3.62019	3.84879	4.44673	NA	NA	1.31456	1.86201	1.82218	1.17333	1.37173	1.92534	2.38108	2.87009	3.29894	7.60312	3.23997	6.37039	6.57641	2.25318	2.41773	3.20222	4.83826	4.70157	6.127	6.39006
Zm00001d001765	49.623	48.5908	46.4117	25.2138	26.3224	25.734	21.1555	40.5646	35.9569	33.2315	37.269	34.7045	26.6861	32.8528	22.2461	34.7802	48.0062	45.876	25.71	27.5825	26.6358	32.437	27.3118	26.3438	30.673	31.2941	31.423	13.567	18.029	15.9074	27.2082	27.4478	23.0676	21.0783	24.2252	26.3257	20.4707	27.6333	24.3575	19.4441	20.0305	21.1416	18.7755	25.9398	20.0484	25.1403	26.9402	23.983	27.883
Zm00001d001766	3.75057	2.64427	2.79763	9.31739	4.68304	6.51955	2.68933	2.83711	1.73394	1.53009	1.4027	1.21462	3.36478	3.2414	3.34277	4.1754	1.85103	3.45795	14.1873	7.7753	14.3414	5.35658	9.45098	21.209	13.6021	10.5609	11.7401	5.36289	5.11438	5.62241	9.53802	5.50642	4.49189	4.81387	8.38956	9.74871	5.63235	5.85904	6.04503	6.75869	9.59097	9.9526	7.72188	5.71771	5.93091	8.37311	9.56472	9.5237	11.3315
Zm00001d001767	16.9762	20.9258	13.0765	2.2768	2.94401	3.48185	3.05928	3.12711	4.09234	13.604	12.8171	14.5715	13.4879	11.8988	14.5389	5.03644	5.09631	6.84781	13.7541	8.60343	11.4921	14.5877	11.6996	11.2714	5.07878	7.78139	8.75265	1.8062	1.58622	1.80621	7.49652	9.61943	9.00123	11.9976	9.37559	7.35733	29.0293	5.02109	1.51639	30.9391	7.86403	NA	29.4108	8.05026	1.26155	14.4288	12.5147	13.4595	12.4372
Zm00001d001769	NA	NA	NA	NA	NA	NA	NA	NA	NA	NA	NA	NA	NA	NA	NA	NA	NA	NA	NA	NA	NA	NA	NA	NA	NA	NA	NA	NA	NA	NA	NA	NA	NA	NA	NA	NA	NA	NA	1.04389	NA	NA	NA	NA	NA	NA	NA	1.16754	NA	NA
Zm00001d001770	NA	NA	NA	NA	NA	NA	NA	NA	NA	NA	NA	NA	NA	NA	NA	NA	NA	NA	NA	NA	NA	NA	NA	NA	NA	NA	NA	NA	NA	NA	NA	NA	NA	NA	NA	NA	NA	NA	NA	NA	NA	NA	NA	NA	NA	NA	NA	NA	NA
Zm00001d001771	1.24814	NA	4.9281	3.24493	1.4557	2.0119	NA	NA	NA	19.5775	14.4389	18.522	22.8636	40.9179	14.3494	22.9778	33.3525	27.4871	17.8521	12.2617	19.0462	21.2184	56.0572	38.63	17.3413	42.7067	35.6603	3.55265	1.88392	NA	7.74019	7.46899	2.53348	4.19252	5.93554	7.82185	24.8094	21.9977	4.52261	23.9393	22.2583	5.77436	23.3083	22.2562	6.47294	20.6653	25.4982	27.6308	24.1159
Zm00001d001772	2.86893	3.84166	7.37315	1.59609	2.59031	1.9786	4.06352	5.47978	4.77484	NA	NA	NA	NA	NA	NA	NA	NA	NA	1.86597	NA	1.68579	1.6108	2.31549	1.76385	NA	1.70955	1.02251	NA	NA	NA	1.20916	1.00636	NA	NA	NA	NA	NA	NA	NA	1.5032	NA	NA	1.94229	1.09733	NA	1.2848	NA	1.29101	1.41916
Zm00001d001773	1.29108	1.24035	NA	NA	NA	NA	NA	NA	NA	2.29665	2.06796	2.07004	2.3895	1.72343	1.82931	1.08489	1.5058	1.17461	NA	NA	NA	1.4232	1.49205	1.4578	NA	NA	1.46766	NA	1.02693	NA	1.93388	1.54883	1.22398	1.57204	1.63751	1.81287	1.64922	NA	NA	1.41958	NA	NA	1.51414	NA	NA	NA	NA	NA	NA
Zm00001d001774	NA	2.17148	1.16119	20.3029	6.93869	7.16239	NA	NA	1.10355	1.79692	1.68194	NA	NA	NA	1.35077	1.32869	NA	1.74227	34.4646	16.0099	41.4281	17.7449	18.8757	38.9741	13.5491	2.89582	2.28177	NA	NA	NA	4.41581	3.89387	3.97055	4.49828	4.71824	5.53962	NA	1.72219	3.90624	NA	2.12249	10.863	NA	1.56516	7.61551	8.26481	3.61435	1.73532	5.69353
Zm00001d001775	NA	NA	NA	NA	NA	NA	NA	NA	NA	NA	NA	NA	NA	NA	NA	NA	NA	NA	NA	NA	NA	NA	NA	NA	NA	NA	NA	NA	NA	NA	NA	NA	NA	NA	NA	NA	NA	NA	NA	NA	NA	NA	NA	NA	NA	NA	NA	NA	NA
Zm00001d001776	NA	NA	1.07517	NA	NA	NA	NA	NA	NA	140.986	123.718	112.051	50.9865	30.534	54.9556	24.7363	19.9705	18.3667	20.7451	17.1416	19.7275	NA	NA	NA	3.6619	NA	1.45241	NA	NA	NA	33.5871	40.0967	33.5508	28.8739	20.9034	44.1847	NA	NA	NA	NA	NA	NA	NA	NA	NA	NA	NA	NA	NA
Zm00001d001777	NA	NA	NA	NA	NA	NA	NA	NA	NA	NA	NA	NA	NA	NA	NA	NA	NA	NA	NA	NA	NA	NA	NA	NA	NA	NA	NA	NA	NA	NA	NA	NA	NA	NA	NA	NA	NA	NA	NA	NA	NA	NA	NA	NA	NA	NA	NA	NA	NA
Zm00001d001779	NA	NA	NA	NA	NA	NA	NA	NA	NA	NA	NA	NA	NA	NA	NA	NA	NA	NA	NA	NA	NA	NA	NA	NA	NA	NA	NA	1.16993	NA	NA	NA	NA	NA	NA	NA	NA	NA	NA	41.0665	NA	NA	42.4799	NA	NA	30.1723	29.6826	33.5859	36.8855	54.3443
Zm00001d001780	7.16118	3.03772	6.83298	8.02167	8.26623	11.5799	NA	NA	1.26843	25.899	23.5697	25.3985	26.0892	25.8738	27.0449	29.4806	37.6738	30.7928	18.1101	16.5599	20.1493	17.2407	17.2795	20.0553	18.0405	19.4042	18.6408	12.3158	11.2178	8.46744	23.0417	24.6312	23.9764	26.1252	24.3516	24.728	15.559	19.5329	11.3345	15.1572	16.2552	11.333	16.0977	18.8288	11.2486	19.6497	21.3945	18.0294	16.764
Zm00001d001781	NA	NA	NA	1.20703	NA	NA	NA	NA	NA	NA	NA	NA	NA	NA	NA	NA	NA	NA	NA	NA	NA	NA	NA	1.72921	1.31891	1.45799	1.82804	3.20129	8.8734	6.62636	NA	NA	NA	NA	NA	NA	NA	NA	NA	NA	NA	NA	NA	NA	NA	NA	NA	NA	NA
Zm00001d001784	NA	NA	NA	17.7464	9.04726	12.0951	1.32887	NA	NA	NA	NA	NA	NA	NA	NA	1.36493	1.46138	1.45243	3.83918	2.98022	3.18621	9.94407	8.28889	11.7049	9.94652	15.1941	13.6424	12.9461	13.8335	10.2577	NA	NA	NA	NA	NA	NA	NA	NA	1.43773	NA	NA	2.88671	NA	NA	2.20547	1.2912	NA	1.53334	NA
Zm00001d001785	46.4794	39.8672	46.185	21.9467	24.5762	27.5678	15.4546	23.0019	22.2672	80.097	82.6968	91.8836	41.0108	80.4431	29.3629	36.6322	72.7731	59.4382	63.4574	68.0299	66.6947	55.3499	48.3567	41.7679	20.9663	25.3158	27.0012	NA	NA	NA	96.9332	100.583	106.382	107.354	104.253	83.6987	30.0844	17.4168	NA	31.4929	10.7349	NA	30.2466	20.5572	2.82557	24.046	20.9644	20.785	20.8228
Zm00001d001786	1.3546	NA	2.08024	6.48243	8.27595	10.4255	NA	NA	NA	20.9838	23.5492	21.1233	14.4724	30.2576	11.5689	16.2839	31.3526	22.3802	15.3518	15.5581	17.1774	12.4142	11.9516	9.31145	5.76199	4.51383	5.13612	1.55821	1.70078	1.04785	17.7711	21.5887	20.6053	21.8557	22.0976	17.5438	4.23126	8.92613	1.05803	4.04169	6.79648	1.55169	4.60454	9.49525	1.13946	7.60437	7.63674	7.37766	8.03835
Zm00001d001787	36.8056	41.8466	31.7814	21.3846	22.4328	29.6932	16.7111	16.7629	18.0914	58.2277	55.5847	55.9518	58.651	73.2543	66.4944	38.2095	54.6059	45.2555	49.1753	49.725	48.9016	41.1024	39.2269	42.3234	30.2357	49.2325	45.8969	71.9658	49.357	54.0753	52.2453	52.6828	60.0985	72.3624	74.6454	50.4795	46.1805	15.6731	13.8975	48.5512	27.0515	13.9366	49.7869	24.3764	10.6703	27.745	28.1907	26.5042	25.2517
Zm00001d001788	35.7795	34.0971	32.4671	14.6752	15.7711	17.9526	3.44939	5.03583	5.00448	35.5746	32.8475	35.2118	16.9072	29.2647	13.8523	15.5638	27.7036	28.3986	61.2725	52.9807	60.7163	24.5123	22.3876	25.9093	23.0762	28.6388	31.0173	36.6661	39.6984	15.6769	27.6697	28.9099	27.9759	38.1384	33.4243	29.1816	36.2667	11.7869	4.40093	32.6113	6.49787	4.57024	31.2282	13.1682	5.09122	13.3873	14.6728	10.3232	15.0588
Zm00001d001789	26.3653	23.205	31.4699	22.2138	28.0983	24.8102	8.4262	10.532	7.95796	25.3253	28.4785	27.4574	44.6116	33.025	48.5581	69.9315	59.0389	64.3804	31.3302	39.7569	30.8497	17.7948	13.0205	16.9202	98.7736	62.0441	59.3147	40.7515	30.1986	61.9461	27.5215	28.5452	29.8	23.4907	22.1941	27.2162	80.7394	89.6472	118.574	94.1723	117.381	107.189	91.0876	81.5044	105.504	72.2079	77.9231	77.7378	82.7114
Zm00001d001790	10.8114	10.4849	12.2675	18.2053	10.9106	15.0594	15.8853	13.7903	13.5731	17.1166	16.7352	15.837	13.3766	16.4977	12.773	12.9023	18.1002	15.9124	11.5118	10.3209	10.3722	9.87831	11.7616	10.111	17.9336	19.7291	20.4647	11.1003	12.0161	8.19366	15.1674	17.6197	15.3354	14.923	15.4166	16.7461	9.34568	8.28029	19.6211	9.94442	8.05392	18.0436	9.32724	8.00454	18.784	13.6859	13.4265	13.8281	14.3522
Zm00001d001791	NA	NA	NA	NA	NA	NA	NA	NA	NA	3.5686	1.66228	2.43267	2.1895	4.34046	1.67804	6.90389	13.4154	11.1138	NA	NA	NA	1.73749	2.27678	2.30136	1.6689	3.39888	3.20608	NA	NA	NA	1.05684	1.18745	NA	1.09046	NA	NA	NA	NA	NA	NA	NA	NA	1.04838	NA	NA	2.06318	2.36704	2.4337	2.57619
Zm00001d001792	NA	NA	NA	NA	NA	NA	NA	NA	NA	NA	NA	NA	NA	NA	NA	NA	NA	NA	NA	NA	NA	NA	NA	NA	NA	NA	NA	1.56372	1.64788	1.05269	NA	NA	NA	NA	NA	NA	NA	NA	NA	NA	NA	NA	NA	NA	NA	NA	NA	NA	NA
Zm00001d001793	NA	NA	3.94203	NA	NA	NA	NA	NA	NA	NA	NA	NA	NA	NA	NA	NA	NA	NA	NA	NA	NA	NA	1.38216	NA	NA	NA	NA	NA	NA	NA	NA	NA	NA	NA	NA	NA	NA	NA	NA	NA	NA	NA	NA	NA	NA	NA	NA	NA	NA
Zm00001d001796	4.88295	3.76038	3.82028	8.20921	7.85534	11.9615	3.26661	4.22107	7.38158	13.8101	16.89	11.6949	15.9356	8.63038	14.0616	17.1761	6.26334	7.34704	5.24005	7.80365	9.42524	29.0973	20.3848	18.7853	9.42654	5.05216	7.859	NA	7.64276	6.09416	15.0448	17.1911	15.9353	12.7734	9.57533	13.7111	4.40926	1.14304	NA	3.70577	NA	NA	3.61797	NA	NA	NA	NA	NA	NA
Zm00001d001797	11.8822	10.6416	10.8392	4.96469	6.43413	8.52185	3.04288	3.7757	3.79625	19.1635	20.477	19.4085	20.2371	19.5984	20.7188	17.3559	18.4453	18.3226	17.5762	21.8585	17.7572	7.81531	5.87989	9.4948	14.6789	14.0381	13.2506	4.60828	6.88858	6.46924	18.7657	19.5586	19.5961	20.1354	18.9052	18.4255	13.8334	7.45833	3.27262	13.7891	11.0676	3.62635	14.0374	9.21496	4.37095	6.69866	6.69653	6.47072	6.87067
Zm00001d001798	21.637	28.0326	21.2161	31.1561	18.7594	23.6009	38.7411	29.1771	28.6997	15.3684	16.4908	14.503	14.3897	15.4699	16.1535	11.6655	13.5214	12.6131	11.0926	7.87313	10.2924	19.3402	19.0382	20.5168	19.5823	29.4909	25.9204	16.4144	13.7344	15.326	20.0405	20.5307	15.8615	16.8303	20.1451	21.704	28.3043	22.7089	28.9575	28.5047	27.2685	29.4558	26.9014	22.997	26.7454	26.236	25.4324	28.0953	24.8924
Zm00001d001799	28.4217	27.7085	21.7569	7.21157	8.57368	8.33849	6.05535	3.53826	4.76383	39.4134	37.9465	36.2718	51.3792	34.2318	59.3818	33.4892	22.5528	35.1857	33.4928	25.0352	27.7824	20.5372	13.0667	17.7733	17.2391	19.716	21.7522	10.2216	7.13181	9.07355	17.4373	23.7432	19.0384	22.1966	17.4799	19.4125	45.663	12.0499	3.97285	47.453	15.2837	4.19672	44.8982	15.4485	3.84072	15.6043	16.1186	14.5156	14.1102
Zm00001d001800	5.60638	4.55647	7.82106	19.2197	16.177	19.1174	1.18236	NA	NA	49.7321	47.4187	54.3214	29.5489	43.6876	29.0518	35.9659	53.6443	57.2103	20.5502	18.5499	16.8033	9.7824	7.83297	8.2766	36.6096	36.1026	31.1616	17.0646	13.3539	9.41223	75.6374	62.0843	68.5955	72.7331	76.6968	66.5701	6.09598	9.21748	9.8289	5.62355	12.3543	11.2721	5.13313	10.9471	6.79329	8.97302	9.57981	11.2127	11.4453
Zm00001d001802	4.4817	3.36775	5.75606	8.61728	8.24402	11.4423	NA	NA	NA	26.7215	23.6688	28.4643	15.6325	21.6169	10.2971	15.8121	25.4157	25.8551	18.4815	12.8559	15.1373	4.29243	3.71959	5.33994	16.8204	17.9862	16.0197	1.65184	6.89527	3.51199	34.3984	36.0132	35.7714	40.3901	41.623	35.5147	2.89475	5.39668	NA	2.06976	4.17328	1.33296	2.90602	4.18409	1.04897	4.49417	5.52436	4.61406	3.80791
Zm00001d001803	33.1485	30.4036	31.1712	13.4193	15.2367	16.3101	5.89644	6.34281	6.36722	57.2803	58.2896	57.0042	46.8212	66.7417	36.3765	52.1776	74.4807	68.9876	22.7676	23.7782	22.8564	18.2696	15.2776	13.7646	21.2371	22.8635	23.4762	1.10728	4.43041	2.37688	52.7291	58.7317	56.1138	48.9587	47.1756	46.2126	25.996	43.7174	3.2656	24.5757	30.0684	2.82462	25.2881	43.3387	5.34514	24.2351	29.5725	23.8626	22.5542
Zm00001d001804	NA	NA	NA	1.72287	1.6469	1.60031	NA	NA	NA	3.69263	2.89128	2.98499	NA	1.05493	NA	1.36298	2.04622	1.27817	1.9547	1.62776	2.24439	2.39975	3.25001	2.08982	4.85422	5.46931	5.28698	NA	NA	NA	4.75898	4.55503	3.88108	5.74835	6.18526	5.55607	4.15823	6.81993	2.21679	3.21891	4.97404	1.60499	3.17086	5.10268	1.02112	3.27981	3.40382	2.78847	4.43863
Zm00001d001806	NA	NA	NA	2.93969	2.36969	2.68332	2.4329	3.3847	4.24559	6.06988	6.76125	4.73773	9.48901	8.12332	8.43757	16.4876	10.8339	5.70353	1.63953	2.92302	2.20267	2.21374	2.06918	2.3175	5.53448	4.99409	6.74312	13.3686	28.8664	20.3379	3.55713	4.83871	3.9705	3.79618	1.63367	3.0729	NA	NA	NA	NA	NA	NA	NA	NA	NA	NA	NA	NA	NA
Zm00001d001807	7.41913	6.30807	7.4179	6.22693	6.98163	7.99752	1.74536	2.10918	1.75009	12.1418	14.364	13.8013	19.6391	11.0284	19.0236	14.7236	8.02805	8.54397	12.549	10.9579	9.58939	10.3397	9.90705	9.54716	21.2473	17.4238	16.6883	12.5308	8.75343	20.9184	14.2208	11.7865	13.3814	11.489	12.3142	12.412	15.4667	4.70061	6.76981	16.6468	7.10992	6.11681	15.5889	5.49432	8.53325	7.29558	8.00328	7.49465	7.19029
Zm00001d001808	40.8174	41.0413	31.0257	11.4553	9.65182	11.8816	6.3708	7.83785	7.63054	32.1981	26.3	27.9507	33.0335	28.0394	36.3493	18.0235	17.3523	22.9754	30.5076	17.397	27.5309	25.5712	16.9509	19.8553	18.5949	25.3525	27.9775	13.5669	16.2309	10.1499	20.0362	23.2409	23.39	31.0963	31.6711	24.5464	59.4796	10.9736	4.28357	61.6939	13.2864	4.37851	64.5392	18.0519	6.26368	28.754	24.411	23.6129	24.0068
Zm00001d001809	25.9105	25.9469	25.4727	23.3268	20.0869	25.8175	12.5021	8.52109	11.7756	40.0946	38.0278	33.3547	40.3834	29.4367	37.3834	38.6294	25.8587	26.3368	20.3765	20.9561	22.8919	34.7016	28.799	31.369	33.7858	30.7609	34.0835	30.6712	26.3483	19.1015	29.004	27.1884	29.7451	21.9609	24.6983	27.4113	13.6076	10.3196	8.18385	12.3749	8.88624	7.09448	13.2412	11.3733	6.94787	8.92928	7.70578	6.36735	8.56958
Zm00001d001810	NA	NA	NA	NA	NA	NA	NA	NA	NA	NA	NA	NA	NA	NA	NA	NA	NA	NA	NA	NA	NA	NA	NA	NA	NA	NA	NA	NA	NA	NA	NA	NA	NA	NA	NA	NA	NA	NA	NA	NA	NA	NA	NA	NA	NA	NA	NA	NA	NA
Zm00001d001811	13.1631	19.5394	15.7642	20.0971	23.1749	25.1401	31.5722	48.8923	42.8168	10.4806	11.4116	10.8461	14.9079	9.86944	15.6932	10.7176	7.87357	7.74753	15.6352	22.6138	18.9875	13.8539	10.527	9.66088	25.1676	26.6012	28.0596	11.0744	6.83613	7.27699	28.6696	24.9635	30.4891	24.4848	29.5949	21.7356	8.17763	6.78871	6.96436	6.55713	8.02347	5.71537	6.37996	6.80852	3.67105	5.27205	4.28494	4.28394	4.96013
Zm00001d001812	1.43907	3.07741	1.90038	1.33618	1.74185	1.93856	NA	2.65092	2.0957	NA	NA	1.45866	1.43988	1.99882	NA	2.93143	6.49228	5.49109	5.23384	3.07679	3.87429	NA	2.04777	1.7599	5.40791	4.8735	4.90157	13.1744	12.5785	5.46787	2.63225	2.62895	2.25069	2.47399	1.59734	3.12879	NA	NA	1.88536	NA	NA	2.22377	NA	NA	1.54	1.90048	1.65893	2.55823	1.80217
Zm00001d001813	NA	NA	NA	7.04815	4.97781	5.40248	NA	NA	NA	6.32555	6.45788	5.32098	7.7061	7.07231	7.53839	8.35814	5.89381	6.24444	NA	NA	NA	1.78523	1.80306	1.52028	1.32129	2.19955	2.48265	6.29407	7.48614	5.31055	8.44458	10.1424	7.69964	7.649	7.32666	8.41653	1.2362	1.11549	8.07888	1.6484	1.08748	7.625	1.35942	1.49868	6.45668	5.31266	4.57537	4.66667	4.67887
Zm00001d001814	56.5939	57.4088	48.8539	34.9311	23.7998	27.4887	13.7347	15.2674	14.2758	30.1406	28.3896	28.3811	33.2591	34.8617	34.2637	31.2839	41.2445	45.881	32.8903	19.9231	29.7762	45.2892	41.7522	53.096	59.2198	111.513	96.7522	36.2776	26.9208	20.0745	22.2961	24.2152	20.5212	24.364	30.3391	28.0718	78.225	93.567	30.6274	87.226	88.133	35.0634	82.197	90.038	39.99	73.1806	60.2368	70.3115	72.0911
Zm00001d001815	NA	NA	NA	NA	NA	NA	NA	NA	NA	NA	NA	NA	NA	NA	NA	NA	NA	NA	NA	NA	NA	NA	NA	NA	NA	NA	NA	NA	NA	NA	NA	NA	NA	NA	NA	NA	NA	NA	NA	NA	NA	NA	NA	NA	NA	NA	NA	NA	NA
Zm00001d001816	NA	NA	NA	NA	NA	NA	NA	NA	NA	NA	NA	NA	NA	NA	NA	NA	NA	NA	NA	NA	NA	NA	NA	NA	NA	NA	NA	NA	NA	NA	NA	NA	NA	NA	NA	NA	NA	NA	NA	NA	NA	NA	NA	NA	NA	NA	NA	NA	NA
Zm00001d001817	NA	NA	NA	NA	NA	NA	NA	NA	NA	NA	NA	NA	NA	NA	NA	NA	NA	NA	NA	NA	NA	NA	NA	NA	NA	NA	NA	NA	NA	NA	NA	NA	NA	NA	NA	NA	2.52358	2.03194	NA	2.74107	2.07796	NA	2.43492	1.96014	NA	1.49349	1.69426	1.83707	2.32416
Zm00001d001818	NA	NA	NA	NA	NA	NA	NA	NA	NA	NA	NA	NA	NA	NA	NA	NA	NA	NA	NA	NA	NA	NA	NA	NA	NA	NA	NA	NA	NA	NA	NA	NA	NA	NA	NA	NA	2.73433	3.73383	1.45967	2.96168	3.20991	2.40788	2.52617	3.52842	1.28809	3.64274	3.34138	2.69594	3.89289
Zm00001d001819	2.11613	1.65258	2.02352	1.53121	1.4664	2.43025	2.08631	1.5863	1.55065	6.62152	4.91862	5.54073	6.97533	5.96946	6.97602	6.33639	4.7743	6.0536	2.77672	2.23552	2.82425	3.4141	2.69751	2.8502	2.5862	2.45169	3.12519	2.34061	2.14337	1.6591	4.43884	5.3073	3.21051	3.98778	3.55068	4.27057	3.4643	2.22826	1.47426	2.47528	3.15361	1.80217	2.79223	3.00175	1.15053	2.69263	2.16224	1.94117	2.17553
Zm00001d001820	NA	NA	NA	NA	NA	1.41055	1.6664	NA	NA	39.591	40.185	10.4281	129.317	151.546	132.516	395.427	157.737	489.897	NA	NA	NA	NA	NA	NA	30.7392	50.4249	64.7606	50.3289	57.7124	42.5136	13.7065	18.1505	11.6909	2.90962	2.51729	4.64884	1.21184	4.84629	4.16895	1.27537	3.04316	3.91116	NA	3.51126	3.30584	5.77016	5.30635	5.67962	5.97603
Zm00001d001823	2.64727	3.31145	2.48619	1.89277	1.25445	2.14004	1.21627	1.3092	1.74143	2.63916	2.92814	2.23641	2.38324	2.21437	2.91535	2.66143	3.12668	3.4038	5.88545	5.17994	6.02676	8.15144	8.90089	9.19174	21.7186	20.7473	18.6573	3.18792	2.03983	2.46214	3.67978	3.14356	2.97851	2.14617	3.14365	3.38423	3.14536	2.48889	6.41533	3.11992	3.13302	7.48004	3.08461	2.85957	5.99536	2.52876	3.82175	2.81352	2.28278
Zm00001d001824	1.11614	1.71334	1.94963	19.4329	5.97272	10.4167	2.97089	2.98288	1.98427	NA	NA	NA	1.4211	2.13749	1.16269	1.72042	2.32383	1.89434	7.78756	4.35326	7.24504	NA	NA	NA	10.2965	52.0828	46.0502	2.28498	1.59279	NA	1.60379	1.00912	NA	NA	NA	NA	1.45201	1.58982	14.4645	NA	3.77986	17.9986	NA	2.02089	13.4904	2.93765	3.7115	3.55644	2.25074
Zm00001d001825	4.24509	3.41263	3.42195	3.82499	3.03383	4.03816	2.00767	2.10984	1.93635	6.01588	5.88287	5.05599	5.91307	5.80528	5.05901	7.67296	8.14789	6.85882	6.96093	4.49754	6.56748	4.67415	4.16477	3.77621	4.35469	4.2068	4.99569	NA	NA	NA	8.37941	8.65883	7.32315	7.49425	7.93429	8.04065	5.56703	7.55692	8.6621	5.19553	8.03246	8.53034	5.46898	6.67335	7.53017	5.21276	5.69347	4.82096	5.0056
Zm00001d001826	NA	NA	NA	7.1034	1.27707	2.78554	NA	1.24243	NA	NA	NA	NA	NA	NA	NA	NA	NA	NA	NA	NA	NA	NA	NA	NA	NA	NA	NA	6.345	3.66482	3.50538	NA	NA	NA	NA	NA	NA	NA	NA	21.1311	NA	NA	24.0186	NA	NA	13.6428	2.83513	4.20476	3.50908	2.03556
Zm00001d001827	12.294	9.0367	11.8705	6.20318	6.60395	7.92248	1.91689	1.67903	2.43429	19.2439	19.9173	18.4761	12.9794	14.2368	14.4092	11.0736	13.6974	12.1474	14.1591	13.607	13.2265	12.9984	9.63924	10.6002	10.4555	9.20583	10.5276	4.27909	10.1439	6.41231	19.2325	18.812	18.9661	18.7814	17.1839	17.5908	6.76247	3.76887	5.58192	6.93519	3.68324	5.16771	6.40692	3.77191	5.36778	4.8667	4.7551	4.38745	4.78432
Zm00001d001828	7.16373	5.6573	7.84915	7.22883	6.10679	8.42646	2.07808	1.55713	1.79415	25.553	24.8272	23.7714	23.7947	27.701	21.2677	16.1894	19.2114	16.5471	15.8282	14.0575	14.2316	7.93283	6.84059	5.35263	7.82611	6.89609	8.69268	2.23277	4.50665	2.68953	20.7358	21.4014	19.9797	19.1024	19.7193	21.2161	10.3176	10.7033	10.3735	11.3073	8.26276	10.2931	9.93415	10.4377	9.84367	12.0468	12.515	10.188	9.31816
Zm00001d001829	1.0721	1.25307	2.60585	NA	1.09278	1.71025	NA	NA	NA	NA	NA	NA	NA	NA	NA	1.41599	1.4876	NA	NA	NA	NA	NA	NA	NA	NA	NA	1.0716	NA	NA	NA	NA	NA	NA	NA	NA	NA	NA	NA	19.656	NA	NA	20.1371	NA	NA	9.17452	NA	1.75698	1.50259	2.62931
Zm00001d001830	4.10071	3.58085	4.39249	6.78134	5.63696	5.46541	1.34881	1.62992	2.06626	7.94262	7.43293	5.02101	7.31531	7.19368	9.7719	7.30699	7.4154	7.96053	6.89959	4.46684	5.85804	7.36535	5.38066	7.61202	8.60218	13.3609	13.7916	9.36041	8.58998	7.8416	6.75541	7.8041	5.5759	5.43242	7.29448	7.27437	10.1397	8.85823	8.34285	13.4576	9.4062	9.31059	11.656	8.40871	7.60878	8.87145	10.6857	8.12312	9.85304
Zm00001d001831	3.76299	1.69897	4.41009	18.1032	14.8738	19.414	NA	NA	NA	22.4401	20.9479	22.1579	21.6285	25.8949	22.1601	25.5494	31.3911	29.0376	104.492	73.5112	100.509	83.5118	59.7098	80.3058	51.2475	65.6889	61.5304	5.28798	7.58109	6.60004	41.2534	35.7015	29.9099	25.9362	30.1771	33.0657	58.2297	98.9622	40.5711	55.7859	67.3524	44.4976	52.2726	95.2453	44.9403	89.8695	91.6237	81.3876	87.9742
Zm00001d001832	NA	NA	NA	5.74294	3.64475	7.86756	NA	NA	NA	NA	NA	NA	NA	NA	NA	NA	NA	NA	1.90239	1.98361	1.58819	NA	NA	NA	2.01281	2.18964	2.46403	NA	NA	NA	NA	NA	NA	NA	NA	NA	NA	NA	8.28669	NA	NA	8.3145	NA	NA	10.3411	3.00503	3.08941	2.40015	4.03055
Zm00001d001833	NA	NA	NA	NA	NA	NA	NA	NA	NA	NA	NA	NA	NA	NA	NA	NA	NA	NA	NA	NA	NA	NA	NA	NA	NA	NA	NA	NA	NA	NA	NA	NA	NA	NA	NA	NA	NA	NA	NA	NA	NA	NA	NA	NA	NA	NA	NA	NA	NA
Zm00001d001834	31.8699	26.9543	34.7159	19.4381	23.9769	26.2393	5.81442	8.31694	8.24581	34.3505	35.9544	36.5378	33.1943	53.3106	31.1983	45.4744	71.191	64.2801	22.0271	34.3624	24.2914	26.2019	24.1272	22.0071	24.7962	20.8312	21.9508	22.6981	20.7553	12.1067	26.6068	27.6829	26.8865	24.6296	24.1718	24.6978	15.7457	20.8177	20.9367	13.4188	21.1794	19.5204	13.2522	21.7539	18.7132	20.2041	20.7989	20.4715	16.8427
Zm00001d001835	NA	NA	NA	NA	NA	NA	NA	NA	NA	NA	NA	NA	NA	NA	NA	NA	NA	NA	NA	NA	NA	NA	NA	NA	NA	NA	NA	NA	NA	NA	NA	NA	NA	NA	NA	NA	NA	NA	NA	NA	NA	NA	NA	NA	NA	1.10881	2.31666	2.12051	2.6781
Zm00001d001836	NA	NA	NA	NA	NA	NA	NA	NA	NA	NA	NA	NA	NA	NA	NA	NA	NA	NA	NA	NA	NA	NA	NA	NA	NA	NA	NA	NA	NA	NA	NA	NA	NA	NA	NA	NA	NA	NA	NA	NA	NA	NA	NA	NA	NA	NA	NA	NA	NA
Zm00001d001837	4.05551	2.44934	4.60797	4.14756	3.23508	2.95591	NA	NA	NA	8.5551	11.9083	9.31309	8.63448	10.3679	8.17889	9.82412	10.9795	10.0334	11.9708	9.29914	11.1932	13.5	16.6758	18.6624	11.3533	13.4194	11.8132	25.2875	17.8655	24.7072	10.6393	9.30568	10.2955	7.51772	9.53065	10.3734	6.68922	6.8701	26.0831	7.13979	7.383	26.6371	6.98339	9.36493	23.964	15.0086	16.6226	16.7765	15.1777
Zm00001d001838	2.98508	2.79414	4.08953	NA	NA	NA	NA	1.21555	1.27472	NA	NA	NA	NA	NA	NA	NA	NA	NA	NA	NA	NA	NA	NA	NA	NA	NA	NA	NA	NA	NA	NA	NA	NA	NA	NA	NA	NA	NA	NA	NA	NA	NA	NA	NA	NA	NA	NA	NA	NA
Zm00001d001839	NA	NA	NA	NA	NA	NA	NA	NA	NA	NA	NA	NA	1.33592	1.7518	NA	1.99959	1.35046	1.45763	NA	NA	NA	NA	NA	NA	1.16416	1.025	1.5369	1.15925	NA	NA	NA	NA	NA	NA	NA	NA	2.01969	16.8466	21.8093	2.78562	17.7639	26.1916	2.08312	8.73206	11.7412	19.0051	29.1144	35.9205	31.6764
Zm00001d001840	NA	NA	NA	NA	NA	NA	NA	NA	NA	NA	NA	NA	NA	NA	NA	NA	NA	NA	NA	NA	NA	NA	NA	NA	NA	NA	NA	NA	NA	NA	NA	NA	NA	NA	1.08439	NA	NA	NA	NA	1.6744	NA	NA	NA	NA	NA	NA	NA	NA	NA
Zm00001d001841	27.5395	23.0891	28.3647	3.73146	5.6004	4.26023	3.21614	2.40583	2.98598	14.7627	12.9965	15.8938	25.5349	17.2982	22.7003	24.8203	18.5527	28.2853	24.6769	21.9731	16.9478	5.49914	4.3987	5.37517	13.8965	13.1451	12.3218	17.3159	14.1456	19.3175	14.8597	9.49513	15.7123	12.0891	14.9078	11.6165	32.735	9.19311	13.6854	29.5734	12.1791	11.1	28.523	11.5139	14.1106	15.896	14.4765	15.5326	15.0204
Zm00001d001842	NA	NA	NA	NA	NA	NA	NA	NA	NA	NA	NA	NA	NA	NA	NA	NA	NA	NA	NA	NA	NA	1.02365	NA	NA	NA	1.12377	1.09029	NA	NA	NA	NA	NA	NA	NA	NA	NA	2.2254	NA	NA	1.45288	NA	NA	1.98956	NA	1.00526	1.12354	1.18259	1.20961	1.42677
Zm00001d001843	5.30965	6.2813	5.61595	1.94185	2.60671	4.62672	1.97931	3.51727	3.04025	2.29957	4.38406	2.20437	2.12702	4.6967	2.32579	3.37887	3.04263	4.64826	2.81326	4.66586	3.81641	2.02287	4.67763	4.13184	2.58258	1.67954	1.04413	122.131	47.3745	63.6963	1.94028	4.60237	4.59421	4.92342	3.3236	3.28476	3.48544	2.88796	15.4315	4.35627	4.51648	12.5608	3.53813	2.58717	15.872	6.11704	6.28882	6.65882	7.0758
Zm00001d001844	10.5998	8.57987	11.1393	2.78182	3.16116	2.89642	1.09226	2.36868	2.30026	14.9812	16.1681	15.1505	11.3527	19.8676	11.0918	12.4574	19.3874	17.9212	10.086	14.357	11.6534	6.15014	5.62544	4.49343	6.40941	5.72674	6.22218	2.67802	3.88103	1.85118	18.6486	17.9758	20.9767	18.5962	21.8258	18.6946	5.58325	3.98416	NA	5.84544	3.61786	NA	6.01538	4.53848	1.08547	2.613	2.71836	2.18802	2.4089
Zm00001d001845	2.27642	2.03881	2.57719	NA	NA	NA	NA	NA	NA	1.23422	1.21742	1.1753	2.09223	1.52519	1.37963	1.28222	1.33693	2.22509	1.59693	NA	1.08556	3.50633	1.69954	2.52114	1.01559	2.00011	1.87687	NA	NA	NA	NA	NA	NA	NA	NA	1.14965	4.66411	2.44729	NA	5.10933	2.46478	NA	5.06242	3.14854	NA	3.63467	2.92031	3.22256	2.91348
Zm00001d001846	20.4077	18.5549	18.829	11.6283	11.1342	11.7046	2.3168	2.40951	2.99321	21.1943	17.1816	17.5343	21.9964	27.4514	15.0789	26.7318	32.8719	34.3531	17.591	12.0345	14.5635	20.6711	17.4547	18.3504	16.6726	26.4815	30.4405	11.6871	11.0437	8.51257	15.0731	15.5127	10.6617	11.469	16.7609	17.3889	44.2377	63.5759	11.6841	44.4063	39.0151	11.4201	41.3048	64.3538	13.0937	52.0539	50.8678	49.363	47.9469
Zm00001d001847	9.45046	9.31301	10.0271	3.91571	6.81801	6.93236	3.53135	4.86389	4.02132	15.5172	14.5634	14.4655	15.4323	16.9174	12.403	19.6601	23.7171	19.4884	13.7287	13.5486	13.328	12.6007	10.4585	9.54972	9.90518	7.09068	8.42681	30.8846	26.2165	24.9169	16.6517	16.4294	16.053	16.0174	16.243	14.6598	5.78682	4.81161	1.79094	4.88776	4.14419	1.95251	4.71353	4.65042	1.79286	3.96808	3.81998	4.20256	3.66948
Zm00001d001848	15.8875	11.5285	16.2276	11.1308	12.4321	15.2456	4.99247	1.76448	2.54799	18.8749	17.5801	16.9717	8.98079	14.5631	5.35294	11.1119	16.0637	14.4612	8.88366	12.7325	9.02975	10.1101	9.42213	10.1975	20.5307	22.2021	21.6793	16.9736	19.5401	9.13168	24.7169	21.3537	18.2438	15.6322	22.1518	22.305	5.84225	5.75267	11.7791	4.60428	3.48879	11.0133	4.98656	6.26084	9.61391	6.09916	5.03025	5.25707	5.45838
Zm00001d001849	NA	NA	NA	7.34121	8.17505	9.5696	NA	NA	NA	1.34516	1.06557	1.04071	NA	NA	NA	NA	NA	NA	9.99232	4.86991	7.25403	2.65044	4.41188	5.43393	3.674	5.20603	4.74841	8.19886	10.7431	13.7488	NA	NA	NA	NA	NA	NA	NA	1.2613	9.49066	NA	1.16448	10.2231	NA	NA	5.94933	2.63201	3.65537	4.91828	3.62314
Zm00001d001850	NA	NA	NA	NA	NA	NA	NA	NA	NA	NA	NA	NA	NA	NA	NA	NA	NA	NA	NA	NA	NA	NA	NA	NA	NA	NA	NA	NA	NA	NA	NA	NA	NA	NA	NA	NA	NA	NA	NA	NA	NA	NA	NA	NA	NA	NA	NA	NA	NA
Zm00001d001851	NA	NA	NA	NA	NA	NA	NA	NA	NA	NA	NA	NA	NA	NA	NA	NA	NA	NA	NA	NA	NA	NA	NA	NA	NA	NA	NA	NA	NA	NA	NA	NA	NA	NA	NA	NA	NA	NA	NA	NA	NA	NA	NA	NA	NA	NA	NA	NA	NA
Zm00001d001852	213.678	249.998	207.273	36.1342	34.3273	34.7615	145.198	92.367	64.165	NA	NA	NA	NA	NA	NA	3.26285	2.22588	4.92333	1.68979	2.75217	2.41721	4.05904	5.63535	5.19128	NA	NA	NA	NA	NA	NA	NA	NA	NA	NA	NA	NA	NA	3.47694	NA	NA	3.18593	NA	1.04586	1.84546	1.10194	1.074	1.01218	1.88858	2.11136
Zm00001d001855	NA	NA	1.3832	1.59871	1.07891	NA	NA	NA	NA	3.21225	3.36426	2.71423	2.49213	2.32783	2.7438	4.05607	3.37956	3.54494	2.02259	1.47855	1.75493	2.81109	2.7499	2.5655	3.04713	3.25887	2.92402	3.68454	3.90578	4.26407	2.65807	3.28738	2.95447	3.74366	3.37168	2.7618	1.99582	3.8681	3.80741	1.71899	5.72669	3.74749	1.52451	3.48015	2.83195	2.44768	3.01536	2.43831	2.5971
Zm00001d001856	92.7432	90.2081	99.5712	75.7297	61.9591	74.621	31.7358	33.5917	32.7248	81.2238	80.4961	82.7017	76.863	95.7436	76.2051	66.721	79.4283	74.1128	85.1234	96.8526	89.4424	131.783	107.829	146.343	126.194	143.894	132.453	89.646	81.9554	55.5264	73.4309	74.0861	82.5245	76.7933	84.497	68.3772	84.2177	52.983	66.5431	83.9361	62.9314	72.3232	86.9969	52.5483	65.2171	57.6191	61.2389	58.079	67.7574
Zm00001d001857	8.27579	11.7183	13.5637	NA	NA	NA	NA	1.05625	NA	8.46546	8.19616	6.10921	16.663	17.9731	16.8579	18.8629	13.6112	28.4106	NA	NA	NA	NA	NA	NA	3.24356	3.51335	3.26674	383.245	261.551	286.915	3.15476	3.60015	2.50994	NA	1.02998	1.8551	2.52873	3.26779	5.08384	2.49935	3.2971	5.53704	1.96052	3.01656	5.12716	3.03216	2.44502	3.22462	3.82934
Zm00001d001858	NA	NA	1.41458	1.45573	NA	1.03801	NA	NA	NA	1.77914	NA	1.40005	10.5547	9.47483	7.65097	12.5826	12.3432	10.2706	9.29646	4.52849	9.37266	5.25471	7.04628	5.17903	16.4477	18.9644	17.8519	1.21272	1.02571	1.28537	1.31749	1.9508	1.12449	1.45512	NA	1.71603	10.2098	4.76108	4.22851	8.91152	4.52041	4.9481	9.7226	5.00415	3.38793	5.64599	6.21005	6.31874	7.32829
Zm00001d001859	17.5194	14.0781	17.1896	10.7274	10.5146	11.4295	4.78209	6.54403	7.02289	12.2352	11.1399	12.6198	9.57472	15.2548	8.19857	12.5788	23.6501	22.0405	10.703	12.8013	11.6661	9.02696	8.72223	9.93797	15.7374	19.5627	19.9302	10.6702	20.1346	13.5962	13.2486	11.6614	12.2338	14.4218	13.4419	11.5435	12.8204	16.6972	8.8991	12.7222	14.4845	7.31433	12.1806	16.1147	7.57881	12.3358	13.5281	10.6133	11.3239
Zm00001d001860	2.63288	2.84286	3.2938	3.91141	2.16756	1.85921	1.0373	1.25353	NA	2.54196	2.92184	2.7519	3.43292	3.00058	5.0839	4.23702	3.89571	4.32159	3.28346	3.95486	3.09925	NA	NA	NA	3.5956	1.5962	2.12641	51.1382	35.5907	38.7382	5.19542	5.01532	4.35326	3.02412	4.53504	4.07515	1.74826	NA	NA	1.92959	NA	NA	1.62992	NA	1.30038	NA	NA	NA	NA
Zm00001d001861	9.06869	9.17059	8.92059	2.9767	3.66563	3.83246	5.19968	6.846	6.12048	7.27674	7.75504	7.04321	12.3501	8.80784	9.43982	22.7651	18.1319	20.6543	10.0397	13.1716	10.0039	2.77855	2.39835	1.74455	7.06077	2.58426	3.74676	16.0706	14.3832	26.8587	9.38342	6.7078	8.84143	6.92077	8.76757	7.75329	2.97162	1.82569	1.66629	2.0862	1.34081	NA	1.67409	1.12441	NA	1.32173	1.08217	NA	NA
Zm00001d001862	4.75342	8.87363	7.87914	1.67824	1.25613	1.59843	2.73515	2.4062	2.12431	NA	NA	NA	NA	NA	NA	NA	NA	NA	18.4177	10.1441	19.0314	NA	1.34887	1.84953	NA	NA	NA	NA	NA	NA	3.17233	1.75093	2.17437	2.11838	3.3896	2.15375	NA	NA	NA	NA	NA	1.98041	NA	NA	NA	NA	NA	NA	NA
Zm00001d001864	10.3663	11.4772	10.2575	6.29794	6.29639	7.12409	5.10906	6.10488	6.16737	20.2311	19.7992	16.6347	22.6733	17.6554	22.4629	11.1257	7.79425	7.52694	10.7093	9.41331	10.6081	7.59597	13.2926	9.44239	5.687	6.82967	8.13822	5.6882	2.79006	1.73649	16.9394	21.1272	13.8078	15.1865	17.4492	19.0029	13.3567	2.59216	3.362	13.9032	2.87848	3.92179	13.6229	2.5684	2.13833	3.83385	3.69007	4.20972	5.32321
Zm00001d001865	1.0268	NA	NA	9.9934	8.9229	12.9442	NA	NA	1.13928	1.55359	1.23288	1.37314	NA	1.57855	1.30731	NA	NA	1.41998	3.01431	3.99286	2.84592	7.02842	4.30322	5.49069	5.93216	4.17563	3.8236	24.1671	8.34088	22.4951	7.49051	3.55352	4.13842	7.34928	10.8489	6.28427	6.19557	22.0751	27.7425	6.30522	22.7537	36.0399	5.30745	15.9641	40.2297	11.1673	10.3101	12.9561	16.5782
Zm00001d001866	2.36134	1.52371	2.51658	4.57161	2.82374	3.34925	NA	NA	NA	1.62241	1.39038	2.03988	1.31677	NA	1.81118	2.27725	3.33827	1.52343	1.78586	1.5998	1.99441	9.6231	7.20961	6.69479	8.69161	8.7573	8.96686	3.41094	2.17883	1.6599	13.2498	16.1109	14.3273	14.2637	12.2349	17.7004	4.87147	9.57654	20.6557	4.97881	11.8186	17.1017	4.64868	8.88278	16.8234	7.26926	8.21171	9.20705	8.26754
Zm00001d001867	NA	NA	NA	NA	NA	NA	NA	NA	NA	NA	NA	NA	NA	NA	NA	NA	NA	NA	NA	NA	NA	NA	NA	NA	NA	NA	NA	NA	NA	NA	NA	NA	NA	NA	NA	NA	NA	NA	NA	NA	NA	NA	NA	NA	NA	NA	NA	NA	NA
Zm00001d001868	8.63711	7.20665	11.5513	17.1338	18.035	19.5577	24.313	22.5916	24.526	7.46115	9.13687	8.4778	7.18458	7.92666	5.78562	17.6371	18.4675	15.3709	10.1622	12.6814	10.8003	8.66203	8.61495	9.23851	28.2179	16.7967	16.1709	21.5571	24.3883	27.1926	14.0802	14.3954	13.6973	12.6111	11.4226	13.8527	6.02107	27.9457	31.1588	4.87057	32.9778	30.5172	5.31021	26.7229	29.1308	21.9625	22.8142	23.8192	22.1457
Zm00001d001869	11.5526	11.4041	9.55758	4.26885	4.81175	4.50562	3.08362	5.02095	4.58721	9.95835	9.1836	8.63644	7.92442	7.50717	7.72825	4.24872	4.07012	3.89299	4.39712	2.86701	3.4026	12.4089	10.664	10.3596	5.05284	8.29037	6.64448	3.58497	4.56088	2.84039	8.00901	6.41582	4.08248	5.16164	7.64668	9.69467	12.0292	3.77492	5.57352	11.9552	4.22405	5.68356	12.6059	4.86653	7.90707	8.5919	9.04349	9.16787	8.30894
Zm00001d001870	7.53305	8.63169	7.06694	20.3907	14.2401	16.3508	22.9548	17.8945	19.0809	8.54009	9.04856	7.87305	9.8916	9.33759	9.62997	10.4557	10.915	10.0241	11.0997	9.97155	10.1804	10.624	13.6134	12.9393	15.5157	21.6799	20.088	15.5146	8.39446	11.9407	13.2833	11.812	9.97489	5.53089	9.08398	11.8934	6.87214	7.5752	18.916	6.86907	8.89562	18.2575	5.91752	7.10651	18.4349	10.0925	12.7009	10.0151	8.9772
Zm00001d001871	4.51517	6.15241	7.27739	2.3045	4.10107	3.79225	7.74637	17.0021	16.6891	12.895	16.0142	16.4881	4.74751	3.95008	3.12148	2.17774	1.80722	2.47103	38.8743	44.9395	39.4263	19.3375	12.3951	13.5811	22.3073	13.4675	12.5787	NA	NA	NA	38.4622	37.7841	36.5777	24.3056	25.0784	25.8234	3.08333	2.44008	NA	3.86277	1.88063	1.43824	3.07996	2.94241	NA	2.12588	3.29824	1.82544	1.9426
Zm00001d001872	NA	NA	NA	NA	NA	NA	NA	NA	NA	NA	NA	NA	NA	NA	NA	NA	NA	NA	NA	NA	NA	NA	NA	NA	NA	NA	NA	NA	NA	NA	NA	NA	NA	NA	NA	NA	NA	NA	NA	NA	NA	NA	NA	NA	NA	NA	NA	NA	NA
Zm00001d001873	NA	NA	NA	NA	NA	NA	NA	NA	NA	NA	NA	NA	NA	NA	NA	NA	NA	NA	NA	NA	NA	NA	NA	NA	NA	NA	NA	NA	NA	NA	NA	NA	NA	NA	NA	NA	NA	NA	NA	NA	NA	NA	NA	NA	NA	NA	NA	NA	NA
Zm00001d001875	NA	NA	NA	NA	NA	NA	NA	NA	NA	NA	NA	NA	NA	NA	NA	NA	NA	NA	NA	NA	NA	NA	NA	NA	NA	NA	NA	NA	NA	NA	NA	NA	NA	NA	NA	NA	NA	NA	NA	NA	NA	NA	NA	NA	NA	NA	NA	NA	NA
Zm00001d001876	NA	NA	NA	NA	NA	NA	NA	NA	NA	1.48955	NA	1.68576	2.35324	1.4132	NA	3.33136	2.73546	1.44377	1.06148	1.27961	NA	NA	1.34714	NA	NA	NA	NA	NA	NA	NA	1.57487	1.54051	1.06934	1.35962	1.91966	2.70971	NA	1.24098	NA	NA	2.36457	NA	NA	1.62179	NA	1.27776	1.2611	1.18122	1.62511
Zm00001d001877	NA	1.21223	1.50775	2.48011	1.90992	2.17844	NA	NA	NA	3.64281	3.60409	2.72524	2.82194	4.16579	2.0546	3.07312	3.65778	3.32702	1.28001	NA	1.29219	2.56651	3.41796	2.043	2.24869	3.78581	3.80542	1.56663	1.24634	NA	2.38997	2.63625	1.3852	1.46597	1.84043	2.21481	3.97825	3.72818	NA	3.6423	2.33707	NA	3.76771	3.12295	1.62642	7.71869	6.88069	7.00876	6.2078
Zm00001d001879	9.59762	7.68028	9.8497	12.396	9.27578	13.3573	10.9987	8.88024	11.8437	114.213	106.471	102.812	66.1809	71.23	57.3804	40.0272	39.015	37.4008	36.216	52.202	51.7376	30.3988	24.54	24.347	29.5222	28.8146	36.7615	8.30383	7.68984	3.04685	107.886	116.676	103.763	122.303	125.733	93.6222	38.4864	22.2306	1.82702	36.6684	16.8391	2.32741	36.7557	21.765	3.71315	17.8526	17.4331	15.5149	12.1185
Zm00001d001880	234.789	213.783	269.558	27.1951	36.4548	42.2015	19.8543	18.2233	15.7246	71.8351	54.7735	98.3462	181.471	129.257	210.723	137.095	91.9484	98.134	219.164	194.123	192.322	26.9746	44.1918	56.5557	172.607	126.445	117.756	82.0115	24.0987	67.4126	111.899	115.237	105.992	126.126	113.708	129.792	199.081	116.734	106.085	185.576	221.242	82.949	198.556	119.065	56.1831	89.367	83.1475	99.6402	97.8605
Zm00001d001881	214.939	293.563	230.15	99.2322	90.7404	112.991	90.0657	98.8587	86.6319	24.2309	21.3092	24.8248	29.3864	36.3021	29.2178	44.9675	49.3541	45.626	52.7273	64.7272	60.9582	87.9751	111.408	150.109	47.4683	65.6116	55.7162	220.545	120.207	86.0903	31.4843	32.3299	43.8591	46.8219	46.553	27.6797	77.2833	76.357	94.9573	69.0235	89.1156	105.77	67.4673	79.1067	98.2104	80.0849	79.3877	79.777	80.2618
Zm00001d001882	415.975	357.885	502.418	50.1905	65.9449	69.4619	74.8278	87.9341	69.5209	183.458	211.602	202.374	341.481	206.897	361.922	371.573	238.383	215.573	222.794	269.892	206.861	106.63	109.241	98.8188	213.406	146.8	120.21	112.008	77.5237	248.033	185.068	206.899	233.192	220.475	183.172	233.39	138.469	170.581	269.027	131.277	251.794	231.844	138.613	154.722	260.573	121.124	109.437	130.729	109.701
Zm00001d001883	57.0418	73.6006	56.4096	164.326	85.9014	120.307	174.293	160.262	195.414	55.6948	42.9439	46.5775	52.2403	48.6592	46.5768	79.7897	84.4696	86.9736	30.5733	22.6328	29.3751	68.3266	51.0976	54.0009	94.8656	85.4761	90.0605	104.834	186.07	105.463	64.2212	56.3842	53.6749	40.8704	45.6614	47.8662	13.1371	13.3795	19.536	12.5253	16.7696	23.7729	9.52389	13.7889	16.9802	11.5201	14.4469	11.2661	24.2103
Zm00001d001884	19.6032	17.4645	19.3421	11.3735	10.3863	14.57	3.18142	3.01279	3.79621	28.9104	28.5496	27.4491	23.6892	24.7848	22.3521	22.4372	25.9706	23.3813	14.5062	10.7599	13.1098	16.9595	16.4857	15.1201	12.3774	20.4705	19.8815	14.2734	12.5951	8.22152	23.3111	24.7462	21.156	21.0427	22.6754	24.862	13.2437	10.2583	14.3024	13.5507	9.04089	12.4295	14.0728	11.612	13.0271	13.46	13.3484	13.3213	13.9101
Zm00001d001885	2.85279	2.14319	3.16387	1.07706	NA	1.18065	NA	NA	NA	12.5378	12.1809	12.1707	11.7862	6.49322	10.3851	5.09426	1.60182	2.09457	7.27407	7.55867	6.98672	5.0503	8.48591	8.70523	4.57844	4.33424	5.59527	2.2139	2.51507	NA	4.43162	5.50542	4.6545	6.81086	6.02358	5.88652	2.41631	NA	NA	2.11932	NA	NA	2.68614	NA	2.90885	NA	NA	NA	NA
Zm00001d001886	NA	NA	NA	NA	NA	NA	NA	NA	NA	NA	NA	NA	NA	NA	NA	NA	NA	NA	NA	NA	NA	NA	NA	NA	NA	NA	NA	NA	NA	NA	NA	NA	NA	NA	NA	NA	NA	NA	NA	NA	NA	NA	NA	NA	NA	NA	NA	NA	NA
Zm00001d001887	NA	NA	NA	NA	NA	NA	NA	NA	NA	1.50928	1.61419	1.21668	1.44064	NA	1.40204	NA	NA	NA	1.06526	1.09317	NA	NA	NA	NA	NA	NA	NA	NA	NA	NA	1.21751	2.34809	2.25324	1.79583	1.72954	1.90205	NA	NA	NA	NA	NA	NA	NA	NA	NA	NA	NA	NA	NA
Zm00001d001888	NA	NA	NA	NA	NA	NA	NA	NA	NA	NA	NA	NA	NA	NA	NA	NA	NA	NA	NA	NA	NA	NA	NA	NA	NA	NA	NA	NA	NA	NA	NA	NA	NA	NA	NA	NA	NA	NA	NA	NA	NA	NA	NA	NA	NA	NA	NA	NA	NA
Zm00001d001889	NA	NA	NA	NA	NA	NA	NA	NA	NA	NA	NA	NA	NA	NA	NA	NA	NA	NA	NA	NA	NA	NA	NA	NA	NA	NA	NA	NA	NA	NA	NA	NA	NA	NA	NA	NA	NA	NA	NA	NA	NA	NA	NA	NA	NA	NA	NA	NA	NA
Zm00001d001890	NA	NA	NA	NA	NA	NA	NA	NA	NA	NA	NA	NA	NA	NA	NA	NA	NA	NA	NA	NA	NA	NA	NA	NA	NA	NA	NA	NA	NA	NA	NA	NA	NA	NA	NA	NA	NA	NA	NA	NA	NA	NA	NA	NA	NA	NA	NA	NA	NA
Zm00001d001893	NA	NA	NA	NA	NA	NA	NA	NA	NA	NA	NA	NA	NA	NA	NA	NA	NA	NA	NA	NA	NA	NA	NA	NA	NA	NA	NA	NA	NA	NA	NA	NA	NA	NA	NA	NA	NA	NA	NA	NA	NA	NA	NA	NA	NA	NA	NA	NA	NA
Zm00001d001894	5.14345	1.37426	4.9498	NA	NA	NA	NA	NA	NA	8.08367	5.78467	6.58533	1.37123	1.83854	1.40859	NA	NA	NA	2.33768	1.39617	2.02573	NA	NA	NA	NA	NA	1.05891	NA	NA	NA	9.85236	9.78027	7.00705	7.59439	8.35595	9.66118	NA	NA	NA	NA	NA	NA	NA	NA	NA	NA	NA	NA	NA
Zm00001d001895	93.672	93.95	103.227	54.9959	54.4095	53.3272	52.8663	59.1704	54.97	46.1146	47.0923	54.6832	29.2488	43.1615	28.8007	28.0337	42.073	38.0844	31.3719	30.9143	27.0289	23.5389	23.6725	23.8129	28.1333	36.887	32.3332	45.991	30.9064	22.5005	56.4052	56.2058	58.9915	54.1091	50.5645	53.5274	29.8898	36.8561	80.5456	30.4845	37.9241	78.1806	31.0132	35.147	75.647	44.6439	47.0692	44.2304	53.4839
Zm00001d001896	29.791	37.8557	33.7287	21.8766	24.1504	24.7461	7.80772	16.0483	13.6469	46.9451	38.4393	49.1882	33.1025	30.9143	33.9274	26.8338	38.3937	26.6631	43.508	38.7334	46.1485	39.0808	32.7501	31.751	21.4797	20.7024	20.7488	43.8559	37.7082	25.694	30.3294	30.0118	35.3216	34.1956	25.2881	25.4879	18.0864	34.3419	54.5322	18.9515	44.5157	47.9483	18.5219	27.3514	43.738	15.4336	18.4998	15.3842	21.8055
Zm00001d001897	3.99009	2.85083	4.01721	1.8145	2.00834	1.71092	NA	NA	NA	5.12863	6.01365	5.06071	5.95731	5.34544	5.77238	6.39456	5.78565	4.91753	4.22329	4.59206	4.56517	2.77358	2.13913	2.3059	4.77893	2.75853	2.66161	4.06777	3.29804	3.86139	4.89602	5.02396	5.50068	5.13469	5.07159	5.70616	2.85837	1.00387	1.21868	2.9042	1.04673	1.36749	2.25497	1.83593	1.03579	1.26791	1.24684	NA	1.24393
Zm00001d001898	25.8682	19.6961	25.8885	18.739	26.5595	30.1046	6.89122	6.55046	7.19857	40.5445	40.0398	48.5067	32.9029	49.3168	22.6333	46.6174	62.3991	66.4257	24.0548	30.7323	23.5565	17.7262	16.4892	17.1097	43.0212	27.6468	26.7396	23.0972	22.4636	25.6858	43.7954	38.7802	43.2308	42.3929	37.9253	45.1221	20.3154	22.1531	28.8998	22.3269	23.261	25.1036	19.6593	21.1672	24.8824	16.7173	18.7701	14.8288	20.3078
Zm00001d001899	206.438	153.708	181.41	20.7308	30.9107	28.0259	10.0278	12.8304	9.71494	152.608	142.276	184.238	166.552	122.859	159.304	149.301	127.282	160.96	199.313	190.659	179.036	70.6989	67.6148	77.2595	121.661	112.173	110.959	30.7383	16.8086	36.8681	114.438	124.31	115.997	139.552	118.364	158.506	478.478	174.287	22.9836	426.713	249.975	13.3485	482.892	213.253	31.6204	205.499	192.506	193.109	179.749
Zm00001d001900	3.79025	4.24588	8.30192	81.2237	39.4778	58.3418	1.33457	NA	NA	19.2456	16.8881	16.6228	10.8833	16.911	8.49298	9.22567	17.0489	10.4487	13.7745	7.46302	13.5968	48.7031	74.7471	58.9436	40.5319	85.9238	69.5646	NA	NA	NA	22.204	22.025	17.9369	18.5759	17.5666	24.7366	14.213	23.1459	27.51	15.1721	13.761	28.8635	16.2876	16.6383	19.3852	25.156	27.2296	27.4667	27.3678
Zm00001d001901	33.8273	41.7808	35.103	20.6379	18.0365	13.3654	9.54948	12.8814	13.6608	31.2749	27.9301	28.7329	49.0236	37.994	48.0072	50.0464	38.8324	44.7696	33.8718	21.2595	29.1998	22.223	17.4762	17.8092	23.8447	28.6258	34.4114	38.1775	19.3192	18.8438	28.6044	31.1044	25.9284	34.8056	40.8378	26.7107	80.8915	90.9074	50.1381	92.6807	116.873	52.2641	91.0355	95.4736	44.5084	62.0155	65.4843	63.7987	60.0846
Zm00001d001902	8.02626	5.58496	6.83759	2.86434	3.07074	3.46234	1.56555	2.1317	2.80785	NA	NA	NA	NA	NA	NA	NA	NA	NA	NA	NA	NA	NA	NA	NA	NA	NA	NA	3.17665	1.62196	2.56182	NA	NA	NA	NA	NA	1.02774	NA	NA	NA	NA	NA	NA	NA	NA	1.03195	NA	NA	NA	NA
Zm00001d001903	38.0911	38.5507	30.5797	27.1591	18.5773	21.1896	10.1923	10.1796	9.0887	22.3353	22.4208	22.6039	33.5374	26.6302	37.8883	27.1275	28.7155	30.2029	22.0031	13.4401	18.6774	24.2356	19.4206	26.4843	34.892	62.7438	60.4786	82.5208	39.3012	43.6426	14.7687	13.7123	11.3494	10.7332	12.1905	12.3369	90.8385	48.9623	65.8316	87.5229	67.6569	62.46	89.9158	59.189	66.346	56.1748	55.6908	55.1249	65.0928
Zm00001d001904	NA	NA	NA	NA	NA	NA	NA	NA	NA	NA	NA	NA	NA	NA	1.3074	NA	NA	NA	NA	NA	NA	NA	NA	NA	NA	NA	NA	NA	NA	NA	NA	NA	NA	NA	NA	NA	NA	NA	NA	NA	NA	NA	NA	NA	NA	NA	NA	NA	NA
Zm00001d001905	3.0796	2.61489	3.37824	NA	1.28565	1.28116	NA	NA	NA	1.80435	2.10928	2.01014	2.26702	2.01737	1.87696	NA	NA	NA	7.36871	4.44556	7.27705	1.68432	2.00795	1.22366	2.38802	2.59789	1.37573	NA	NA	NA	NA	1.02397	NA	1.53157	NA	NA	1.56268	NA	1.74786	1.98632	NA	2.49452	1.65096	NA	NA	1.46269	1.22181	1.3779	NA
Zm00001d001906	NA	NA	NA	NA	NA	NA	NA	NA	NA	NA	NA	NA	NA	NA	NA	NA	NA	NA	NA	2.08093	NA	NA	1.14151	NA	NA	NA	NA	NA	NA	NA	NA	NA	NA	NA	NA	NA	NA	NA	2.7114	2.42097	NA	3.44718	NA	2.58628	47.9435	NA	NA	NA	NA
Zm00001d001907	NA	NA	NA	1.3708	1.90869	2.07886	NA	NA	NA	NA	NA	1.28442	1.07291	1.58318	NA	NA	NA	NA	39.5901	14.2042	32.8411	1.10383	2.75612	4.4886	5.0858	1.0425	NA	NA	NA	NA	2.41163	3.30448	4.90944	3.51765	3.70749	2.83098	NA	NA	1.55116	NA	1.00107	4.66909	NA	1.44138	NA	NA	1.06763	NA	NA
Zm00001d001908	9.47061	6.3364	9.45309	8.9761	7.22074	8.82403	1.96545	2.1385	1.60808	13.8361	13.4413	12.477	10.1238	9.55963	11.7125	6.88371	6.782	5.96534	15.4473	17.0664	15.6805	8.00846	6.38801	7.09759	12.4219	9.3296	9.63564	46.1206	33.2317	30.5103	13.6264	11.6893	14.6925	13.7517	12.9599	12.0516	5.57317	3.75114	5.4708	5.87485	4.53449	4.93942	6.71305	4.22996	4.72916	4.55812	3.91874	4.47146	4.27337
Zm00001d001909	12.9516	19.6576	13.0669	12.7364	12.3952	14.6488	20.1495	22.2024	21.8103	7.22451	7.9502	8.00056	8.81092	7.70731	7.83333	8.99606	8.40382	7.90141	16.5024	19.2773	17.5084	16.416	16.3255	15.9429	24.7278	21.5227	18.1331	92.7743	61.287	69.8247	11.7587	9.83165	10.8578	7.00793	9.53054	9.06294	5.20248	4.03075	5.27066	5.19734	3.85054	5.14356	6.093	4.5443	4.65854	4.18796	5.65947	3.37414	3.63269
Zm00001d001910	1.44279	NA	1.26462	1.38624	NA	3.00893	NA	NA	NA	4.16699	3.18459	2.10634	3.99749	3.84745	6.07013	4.00232	1.91334	1.78787	1.24692	2.08106	1.51361	3.03285	2.35776	2.10882	1.55467	NA	2.50502	2.96014	2.93147	2.72186	2.81695	2.44905	2.90715	1.76732	2.23467	2.06118	NA	NA	NA	NA	NA	NA	NA	NA	NA	NA	NA	NA	NA
Zm00001d001911	2.71035	2.21883	2.49021	1.51367	NA	NA	NA	NA	NA	4.10697	3.08469	4.01892	4.21751	4.0504	4.3134	2.69225	2.63333	3.81057	3.87496	2.97468	3.04607	2.73927	3.63001	3.14015	3.14309	3.53017	4.79501	3.74586	2.32069	2.44795	1.90393	2.86657	3.31349	3.14706	3.13271	2.65949	3.7348	1.0712	NA	4.24512	1.14671	NA	3.83873	1.33287	1.12782	NA	1.16632	NA	1.1205
Zm00001d001912	NA	NA	NA	NA	NA	NA	NA	NA	NA	NA	NA	NA	NA	NA	NA	NA	NA	NA	NA	NA	NA	NA	NA	NA	NA	NA	NA	NA	NA	NA	NA	NA	NA	NA	NA	NA	NA	NA	NA	NA	NA	NA	NA	NA	NA	NA	NA	NA	NA
Zm00001d001913	1260.94	1021.3	1366.34	742.083	582.69	614.049	656.327	918.401	779.861	568.342	664.916	622.639	478.134	572.025	510.45	366.032	519.546	513.3	408.921	337.621	338.765	1005.68	862.468	796.422	749.118	1419.68	1189.32	811.214	375.06	330.627	681.012	698.458	591.016	539.509	606.177	705.159	889.326	1023.16	997.674	909.344	1285.08	1055.67	934.58	1093.34	1095.41	975.385	994.315	1065.03	943.752
Zm00001d001914	4.7291	4.56883	4.74534	8.05399	7.14157	7.39774	2.56386	3.67231	4.93647	14.3936	12.9674	13.1887	19.292	15.5304	17.4886	24.6201	16.8587	14.1918	6.64521	9.03359	7.44234	7.24858	6.44166	6.76562	12.0643	9.05247	10.9155	34.1604	35.9604	22.9694	14.7489	13.9094	15.7634	12.6383	9.55225	13.0472	2.50666	1.03723	2.04343	2.41455	1.28955	1.56851	2.04303	1.42781	2.2026	NA	1.0533	NA	NA
Zm00001d001915	1.92084	2.34397	2.12051	57.4865	37.4495	44.9317	3.79647	3.58179	1.84436	NA	NA	NA	NA	NA	NA	1.08186	1.28186	NA	2.57027	3.05034	2.73743	17.598	21.8873	25.914	10.2359	8.61556	6.75127	26.78	10.347	10.8137	2.19542	2.2568	2.23969	3.09878	3.64236	2.95296	NA	NA	66.6165	NA	1.40677	74.1151	NA	1.71664	64.0287	22.3353	19.744	26.6119	13.9401
Zm00001d001916	NA	NA	NA	NA	NA	NA	NA	NA	NA	2.30734	2.05081	2.54446	2.74411	2.91466	2.54548	1.94897	2.09427	2.25108	2.46974	1.30045	2.19135	2.0299	1.81763	1.16144	NA	1.59548	1.79046	NA	NA	NA	1.80898	1.53251	2.56852	3.77352	4.64102	2.19765	5.44063	2.14727	12.4044	4.84019	3.82573	15.0351	4.10148	3.74965	15.622	6.28379	7.26427	7.08172	2.74222
Zm00001d001917	62.788	51.4079	69.7628	22.8471	27.5802	30.4054	22.9258	34.9848	29.3326	41.7552	42.8361	46.2611	27.8569	32.242	30.8326	19.1882	21.1288	29.1978	48.6947	51.5486	43.3028	39.1017	32.1645	30.7344	35.8189	28.8302	30.3311	27.1363	21.9825	17.1142	43.9072	41.2363	41.5449	44.2211	41.9513	41.0034	34.6295	15.3819	19.2396	36.3597	16.3072	18.4393	36.243	18.3641	18.2467	20.3586	22.7519	19.8056	19.6612
Zm00001d001918	NA	NA	NA	NA	NA	NA	NA	NA	NA	NA	NA	NA	NA	NA	NA	NA	NA	NA	NA	NA	NA	NA	NA	NA	NA	NA	NA	NA	NA	NA	NA	NA	NA	NA	NA	NA	NA	NA	NA	NA	NA	NA	NA	NA	NA	NA	NA	NA	NA
Zm00001d001920	NA	NA	NA	NA	NA	NA	NA	NA	NA	NA	NA	NA	NA	NA	NA	NA	NA	NA	NA	NA	NA	NA	NA	NA	NA	NA	NA	NA	NA	NA	NA	NA	NA	NA	NA	NA	NA	NA	NA	NA	NA	NA	NA	NA	NA	NA	NA	NA	NA
Zm00001d001921	NA	NA	NA	NA	NA	NA	NA	NA	NA	NA	NA	NA	NA	NA	NA	NA	NA	NA	NA	NA	NA	NA	NA	NA	NA	NA	NA	NA	NA	NA	NA	NA	NA	NA	NA	NA	NA	NA	NA	NA	NA	NA	NA	NA	NA	NA	NA	NA	NA
Zm00001d001922	NA	NA	NA	NA	NA	NA	NA	NA	NA	NA	NA	NA	NA	NA	NA	NA	NA	NA	NA	NA	NA	NA	NA	NA	NA	NA	NA	NA	NA	NA	NA	NA	NA	NA	NA	NA	NA	NA	NA	NA	NA	NA	NA	NA	NA	NA	NA	NA	NA
Zm00001d001923	88.1855	69.6972	93.7832	31.5483	36.4289	40.087	27.6996	43.8059	36.4868	63.7793	59.3074	67.7738	42.0063	47.8869	46.7076	29.2209	29.4337	42.9003	67.9823	74.1029	63.3975	53.6029	43.5049	43.9871	46.3651	37.7806	41.6781	31.1316	27.9216	20.6437	65.65	61.5555	60.8644	64.6404	60.5824	60.1418	51.0964	20.9835	24.2903	52.1726	22.9819	21.8532	52.5318	25.5217	22.9211	28.4882	29.8018	26.6091	27.1088
Zm00001d001924	NA	NA	NA	NA	NA	NA	NA	NA	NA	NA	NA	NA	NA	NA	NA	NA	NA	NA	NA	NA	NA	NA	NA	NA	NA	NA	NA	NA	NA	NA	NA	NA	NA	NA	NA	NA	NA	NA	NA	NA	NA	NA	NA	NA	NA	NA	NA	NA	NA
Zm00001d001926	NA	NA	NA	NA	NA	NA	NA	NA	NA	NA	NA	NA	NA	NA	NA	NA	NA	NA	NA	NA	NA	NA	NA	NA	NA	NA	NA	NA	NA	NA	NA	NA	NA	NA	NA	NA	NA	NA	NA	NA	NA	NA	NA	NA	NA	NA	NA	NA	NA
Zm00001d001927	NA	NA	NA	NA	NA	NA	NA	NA	NA	NA	NA	NA	NA	NA	NA	NA	NA	NA	NA	NA	NA	NA	NA	NA	NA	NA	NA	NA	NA	NA	1.76082	NA	1.29799	NA	NA	NA	NA	NA	NA	NA	NA	NA	NA	NA	NA	NA	NA	NA	NA
Zm00001d001928	2.79128	1.07689	2.84132	3.14376	2.97528	4.50984	NA	NA	NA	25.2246	30.0097	27.7238	22.1063	27.6654	20.3292	25.2196	43.8736	36.5647	11.4248	12.5514	9.06	4.5926	3.88817	4.17979	3.68673	3.00078	4.36173	3.96894	4.6856	3.70426	34.4646	35.5461	34.7026	28.5129	33.674	31.6513	5.75501	1.49135	2.98893	4.57261	1.74079	1.98334	4.37998	2.45623	1.79626	2.24877	2.02134	1.76668	1.88149
Zm00001d001929	121.768	88.3029	131.731	45.3572	63.338	66.6034	15.5131	20.6447	17.2987	164.267	178.42	196.868	170.367	156.724	153.315	233.746	209.321	195.988	172.193	199.497	161.206	83.4992	68.6184	79.3192	104.831	104.526	96.9554	87.8361	78.8844	87.4945	196.561	177.354	195.105	183.474	158.484	182.174	149.537	193.657	81.3507	152.587	238.359	74.1119	152.638	191.815	80.4733	106.123	106.774	109.593	104.653
Zm00001d001930	NA	NA	1.17004	NA	NA	NA	NA	NA	NA	NA	NA	NA	NA	NA	NA	NA	NA	NA	NA	NA	NA	NA	NA	NA	NA	NA	NA	NA	NA	NA	NA	NA	NA	NA	NA	NA	NA	NA	NA	NA	NA	NA	NA	NA	NA	NA	NA	NA	NA
Zm00001d001931	NA	NA	NA	NA	NA	NA	NA	NA	NA	NA	NA	NA	NA	NA	NA	NA	NA	NA	NA	NA	NA	NA	NA	NA	NA	NA	NA	NA	NA	NA	NA	NA	NA	NA	NA	NA	NA	1.18977	NA	NA	NA	NA	NA	NA	NA	NA	NA	NA	NA
Zm00001d001932	6.38617	8.29854	6.02775	3.61797	3.1518	4.55215	1.35666	2.20339	1.07727	14.9256	17.895	18.8194	17.6402	23.9684	18.5824	14.5674	21.5635	21.6552	23.9043	27.3787	30.5716	13.8044	21.0118	22.5635	27.7789	37.2788	36.5361	88.3834	51.843	55.445	10.0474	12.3177	12.037	13.3377	12.3723	8.14044	9.41751	3.21225	6.43216	11.0373	5.23303	6.85105	10.5401	4.59032	6.18191	3.86829	4.61307	4.29171	4.74759
Zm00001d001933	33.7261	40.5878	39.495	20.5069	21.0269	22.2948	23.015	24.2604	25.8128	52.5972	64.4592	49.6208	64.7959	55.7749	74.5402	44.624	41.3018	36.7575	38.3125	26.4232	31.8821	76.2024	88.1457	61.3773	30.4931	40.8466	43.1629	24.506	19.8164	24.666	47.4641	55.5332	51.5413	65.0679	48.8268	58.3379	69.9167	34.8901	23.8483	62.3711	42.8178	25.2317	64.7958	38.8243	29.8348	41.5778	37.9532	36.9895	40.5652
Zm00001d001934	NA	NA	NA	NA	NA	NA	NA	NA	NA	NA	NA	NA	NA	NA	NA	NA	NA	NA	NA	NA	NA	NA	NA	NA	NA	NA	NA	NA	NA	NA	NA	NA	NA	NA	NA	NA	NA	NA	NA	NA	NA	NA	NA	NA	NA	NA	NA	NA	NA
Zm00001d001935	29.153	32.8144	25.0313	17.3276	17.905	19.9241	18.8006	21.1392	17.5704	16.2094	13.0845	14.245	12.137	19.491	8.289	10.9189	16.5233	19.5686	10.5268	6.55308	8.51951	27.425	20.8116	21.093	11.1473	20.3753	21.7912	13.3381	14.5653	6.26284	7.59476	8.59894	9.02709	11.6406	14.2319	9.01832	42.1908	20.223	10.9088	46.0114	13.0911	11.2255	43.4024	24.9422	12.2195	38.1621	34.1087	33.9076	34.964
Zm00001d001936	NA	NA	NA	NA	1.50489	1.32236	NA	NA	NA	NA	NA	NA	NA	NA	NA	NA	NA	NA	NA	NA	NA	NA	NA	NA	NA	NA	NA	2.78087	1.87935	1.17472	NA	1.11105	NA	1.04715	NA	NA	NA	NA	1.20091	NA	NA	1.13965	NA	NA	1.07902	NA	NA	NA	NA
Zm00001d001937	3.06356	2.00038	3.07608	10.549	5.70768	6.47608	NA	NA	NA	20.129	20.2577	17.8998	28.9846	23.7855	30.3062	16.7783	14.6804	14.3169	7.95359	6.15715	5.18111	11.5699	10.4104	9.64409	12.3125	12.8969	15.8435	16.6095	15.4625	15.6865	12.7667	13.1229	10.9038	11.4447	12.0688	14.4766	23.8012	6.43369	12.7762	25.6075	9.355	10.2866	27.1254	10.3657	14.6863	10.3537	13.2166	13.2836	10.3178
Zm00001d001939	33.4669	31.3413	34.0054	7.62208	9.23582	8.84377	7.05724	7.54966	7.78189	86.1493	102.394	94.4257	58.4073	106.983	53.7011	57.7397	111.593	104.482	51.1871	58.1766	46.0198	22.26	20.0497	20.1391	32.7859	28.1758	26.0635	26.9502	19.1353	15.0766	100.544	89.629	94.8333	90.4736	82.9862	94.8005	33.5107	7.23396	1.60319	33.9394	10.1116	2.98026	37.1502	12.4034	1.17672	14.6695	15.7253	12.8015	16.7947
Zm00001d001940	35.1349	23.2789	32.3902	10.2025	14	14.5587	4.10362	5.18618	3.46977	28.4638	27.7249	35.2712	32.1264	18.8788	25.2937	31.3779	21.7022	23.4033	41.0642	37.87	36.422	34.5558	30.817	34.8311	60.0346	46.8263	38.0332	37.8716	20.9132	61.8259	25.5856	28.1378	28.0879	31.5327	28.3304	25.9041	42.4093	22.1222	62.565	39.1282	36.0371	48.917	40.3524	27.4101	61.5423	22.8421	20.9329	23.7262	23.5164
Zm00001d001941	NA	NA	NA	NA	NA	NA	NA	NA	NA	NA	NA	NA	NA	NA	NA	NA	NA	NA	NA	NA	NA	NA	NA	NA	NA	NA	NA	2.57147	3.21704	2.75472	NA	NA	NA	NA	NA	NA	4.21074	3.06123	1.01434	3.41697	3.5554	NA	2.89134	3.24666	NA	2.02225	1.89937	2.05711	3.09847
Zm00001d001942	NA	NA	NA	NA	NA	NA	NA	NA	NA	NA	NA	NA	NA	NA	NA	NA	NA	NA	NA	NA	NA	NA	NA	NA	NA	NA	NA	NA	NA	NA	NA	NA	NA	NA	NA	NA	NA	NA	NA	NA	NA	NA	NA	NA	NA	NA	NA	NA	NA
Zm00001d001943	NA	NA	NA	NA	NA	NA	NA	NA	NA	NA	NA	NA	NA	NA	NA	NA	NA	NA	NA	NA	NA	NA	NA	NA	NA	NA	NA	NA	NA	NA	NA	NA	NA	NA	NA	NA	NA	NA	1.56788	NA	NA	1.89862	NA	NA	NA	NA	NA	NA	NA
Zm00001d001944	NA	NA	NA	NA	NA	NA	NA	NA	NA	NA	NA	NA	NA	NA	NA	NA	NA	NA	NA	NA	NA	NA	NA	NA	NA	NA	NA	NA	NA	NA	NA	NA	NA	NA	NA	NA	2.48376	2.29651	NA	1.96542	2.31815	NA	1.63849	2.54343	NA	2.01504	2.68466	2.1694	1.89806
Zm00001d001945	NA	NA	NA	NA	NA	NA	NA	NA	NA	16.2649	13.503	15.6122	9.35818	13.0759	8.42508	4.52655	4.04856	3.25043	14.5949	11.2779	14.9174	2.88897	1.80885	1.87195	1.20009	1.25248	1.6788	NA	NA	NA	27.2675	29.9069	33.5068	59.6998	56.4085	31.664	NA	NA	NA	NA	NA	NA	NA	NA	NA	NA	NA	NA	NA
Zm00001d001946	8.26039	4.49705	7.61703	16.8928	9.77779	10.7946	NA	NA	NA	18.8738	15.9175	22.4969	32.4232	25.8927	29.6823	29.2805	30.3345	24.7638	23.4712	13.6983	17.9152	26.0518	29.8556	29.2904	26.1559	37.062	34.3742	46.6641	24.5351	22.7121	22.7378	22.105	17.5574	15.9229	21.0827	22.1455	41.4912	37.8147	70.1278	40.9891	61.2767	64.6533	39.8891	37.2216	51.2967	30.2694	31.6136	36.7835	31.3744
Zm00001d001947	3.02062	2.66431	3.29897	8.79983	5.76058	7.99107	2.765	2.95034	4.09136	5.94145	5.83235	4.97919	7.04365	6.8735	6.96629	8.04984	8.74315	7.53332	4.07025	3.9917	4.46248	5.97382	6.86151	7.7027	7.7746	8.7537	9.61593	12.2702	11.1662	9.70082	3.96218	4.63448	3.21142	3.16014	3.17001	4.89087	5.00779	4.30056	5.62623	3.87221	3.24611	7.31362	3.97818	3.98227	5.17554	6.23288	6.47706	5.54208	6.00199
Zm00001d001948	NA	NA	NA	NA	NA	NA	NA	NA	NA	NA	NA	NA	NA	NA	NA	NA	NA	NA	NA	NA	NA	NA	NA	NA	NA	NA	NA	NA	NA	NA	NA	NA	NA	NA	NA	NA	NA	NA	NA	NA	NA	NA	NA	NA	NA	NA	NA	NA	NA
Zm00001d001949	6.56491	4.58784	6.49021	1.81164	3.42172	2.45601	1.4195	2.84281	2.05594	7.0233	7.65098	7.40757	10.0286	8.25675	6.06887	11.6458	6.32896	6.98968	4.7583	5.72213	4.50282	2.97161	2.51606	2.64076	4.41245	1.80729	1.76638	3.23609	2.73748	4.67496	8.92228	8.81217	9.75439	8.93521	8.14357	9.85945	3.17327	1.69362	2.1655	2.70957	2.16376	2.11749	2.94983	2.10283	2.13553	2.05529	1.72108	1.94586	1.87249
Zm00001d001950	NA	NA	NA	NA	NA	NA	NA	NA	NA	NA	NA	NA	NA	NA	NA	NA	NA	NA	NA	NA	NA	NA	NA	NA	NA	NA	NA	NA	NA	NA	NA	NA	NA	NA	NA	NA	NA	NA	NA	NA	NA	NA	NA	NA	NA	NA	NA	NA	NA
Zm00001d001951	51.1255	53.4196	50.784	70.8464	59.4181	62.0074	25.9561	30.1994	25.5878	59.2012	78.3509	63.4369	65.1102	70.3898	80.6097	33.8463	33.3567	36.1867	63.53	69.8806	85.6326	142.566	125.116	146.95	97.7976	134.592	118.146	105.936	66.8643	91.7614	78.2064	70.02	53.1427	72.9536	94.7465	75.9808	159.634	64.8832	103.73	151.657	91.4721	99.8557	177.347	91.5374	101.425	97.1885	95.5431	106.381	93.7485
Zm00001d001952	1.59355	1.82088	1.16605	3.23298	3.94423	3.76236	1.41724	2.44679	1.76812	5.34558	3.99607	4.52949	5.02877	4.18368	5.20269	5.12271	3.90985	4.35683	4.4563	2.71156	3.95794	5.46028	5.17453	5.21081	3.70529	5.26072	5.37199	5.67107	4.3895	3.44079	2.812	3.3175	2.77428	3.55112	3.68934	3.36225	6.5808	6.44558	5.00551	5.7202	4.54156	4.29751	5.73272	6.34219	3.42399	5.99883	6.36223	6.77264	5.90534
Zm00001d001953	6.82841	9.00858	5.65068	6.56712	5.40358	6.40976	7.15135	5.91908	5.78115	7.59868	6.45157	5.5644	9.82928	19.1089	8.53375	10.5416	16.5762	13.2977	9.82416	7.19324	10.3145	7.46143	4.33819	5.57995	5.19437	6.31315	6.65644	NA	1.53967	NA	1.52014	2.07666	2.64086	3.59421	3.61712	1.70902	9.92259	23.2027	3.67447	10.8101	15.0241	4.67939	10.3612	23.7191	4.32055	17.072	16.597	16.6014	15.5427
Zm00001d001954	NA	NA	NA	NA	NA	NA	NA	NA	NA	NA	NA	NA	NA	NA	NA	NA	NA	NA	NA	NA	NA	NA	NA	NA	NA	NA	NA	NA	NA	NA	NA	NA	NA	NA	NA	NA	NA	NA	NA	NA	NA	NA	NA	NA	NA	NA	NA	NA	NA
Zm00001d001955	NA	NA	NA	NA	NA	NA	NA	NA	NA	NA	NA	NA	NA	NA	NA	NA	NA	NA	NA	NA	NA	NA	NA	NA	NA	NA	NA	NA	NA	NA	NA	NA	NA	NA	NA	NA	NA	NA	NA	NA	NA	NA	NA	NA	NA	NA	NA	NA	NA
Zm00001d001957	NA	NA	NA	NA	NA	NA	NA	NA	NA	NA	NA	NA	NA	NA	NA	NA	NA	NA	NA	NA	NA	NA	NA	NA	NA	NA	NA	NA	NA	NA	NA	NA	NA	NA	NA	NA	NA	NA	NA	NA	NA	NA	NA	NA	NA	NA	NA	NA	NA
Zm00001d001959	6.28006	3.96924	6.89836	16.5423	14.0937	16.5324	1.68152	1.93535	1.74133	11.4018	12.091	13.2563	11.6838	13.387	9.71636	11.5667	14.8246	13.3946	18.8817	19.7005	15.0457	44.3067	34.0198	32.3166	73.895	58.1579	48.1082	33.1248	27.106	31.5183	13.1174	10.1503	10.9383	8.73351	11.1395	11.0678	17.9549	13.3536	61.3018	18.5658	15.5041	59.7895	20.8344	15.1285	53.1078	29.7012	31.2872	35.1825	25.6362
Zm00001d001960	2.19918	1.42603	7.91907	NA	NA	NA	NA	NA	NA	NA	NA	NA	NA	NA	NA	NA	NA	NA	5.33247	1.82269	3.09984	NA	NA	NA	NA	1.12122	NA	NA	NA	NA	NA	NA	NA	NA	NA	NA	NA	NA	79.2375	NA	NA	103.05	NA	NA	65.6665	10.4079	16.8763	17.8846	24.1082
Zm00001d001961	2.16402	3.26018	1.22804	NA	NA	NA	NA	NA	NA	NA	NA	NA	NA	NA	NA	NA	NA	NA	2.0707	NA	1.9075	NA	NA	NA	3.8838	5.80297	1.73543	NA	NA	NA	NA	NA	NA	NA	NA	NA	NA	NA	NA	NA	NA	NA	NA	NA	NA	NA	NA	NA	NA
Zm00001d001962	101.39	86.9019	100.93	36.6706	32.3169	44.5383	36.1522	40.7873	39.3404	50.5622	53.5494	57.127	34.1272	62.0621	28.6532	38.8718	63.4033	50.9252	55.7604	60.7043	55.8159	64.0548	46.3244	40.8523	56.7154	52.2519	54.3002	64.0899	62.3799	31.72	47.4449	56.1827	57.712	67.2605	62.0846	49.876	31.5504	26.5689	21.5299	34.1314	23.1608	21.3001	29.2224	28.9467	22.6934	29.7213	30.5567	26.5525	25.3033
Zm00001d001963	NA	NA	NA	NA	NA	NA	NA	NA	NA	NA	NA	NA	NA	NA	NA	NA	NA	NA	NA	NA	NA	NA	NA	NA	NA	NA	NA	NA	NA	NA	NA	NA	NA	NA	NA	NA	NA	NA	13.5415	NA	NA	9.21668	NA	NA	2.99189	NA	1.90989	2.24004	1.3338
Zm00001d001964	NA	NA	NA	12.279	4.09199	7.91196	NA	NA	NA	6.19335	4.93415	3.31111	2.44449	6.77877	4.37996	6.03042	8.80087	3.35819	2.18699	1.61568	1.47127	NA	NA	1.0498	3.35171	3.60481	2.24251	NA	NA	NA	15.1822	16.6752	11.8146	19.1951	19.315	18.0279	2.78855	15.4247	28.7908	4.90894	18.8686	27.082	2.399	8.95879	26.2728	10.5409	12.7721	12.105	8.68786
Zm00001d001965	NA	NA	NA	NA	NA	NA	NA	NA	NA	NA	NA	NA	NA	NA	NA	NA	NA	NA	NA	NA	NA	NA	NA	NA	NA	NA	NA	NA	NA	NA	NA	NA	NA	NA	NA	NA	NA	NA	NA	NA	NA	NA	NA	NA	NA	NA	NA	NA	NA
Zm00001d001966	130.311	123.842	130.804	51.5869	56.3126	58.3789	27.8206	40.2529	26.2963	100.773	112.61	124.44	127.214	114.176	141.763	137.411	134.357	138.267	101.878	115.104	98.4363	62.1086	58.232	62.6182	104.184	108.01	103.409	81.6011	43.4568	66.0072	133.749	119.628	144.1	158.967	154.484	134.353	111.87	135.51	100.977	130.612	165.938	88.9053	122.809	129.28	91.7026	91.9491	95.5798	93.8142	115.19
Zm00001d001967	26.9233	22.33	31.7016	9.75176	12.1672	12.469	6.65259	6.52104	7.68203	29.0408	30.4386	32.125	39.4092	33.9025	35.3459	43.8908	34.9709	37.6406	27.0374	35.266	23.4884	10.9124	7.77918	9.16611	28.6081	14.7675	14.3447	30.5817	23.3574	36.2479	35.6684	32.7777	36.3445	31.1491	33.9261	35.3908	14.0166	10.5842	14.6293	16.1393	14.1251	12.8098	16.9023	11.3025	12.144	9.8765	11.7756	10.2836	10.4624
Zm00001d001968	7.40812	5.10471	6.66642	6.8817	6.51099	7.76555	2.76007	2.558	2.98818	18.0964	17.6048	15.3157	18.9489	16.9604	16.8333	18.2958	13.3239	11.109	8.63892	10.1071	10.022	15.5955	9.44847	9.88656	11.4819	7.98098	9.52711	4.92907	15.136	10.8254	15.1476	13.9304	15.2216	11.8907	13.8966	14.15	5.73857	1.83301	NA	6.04372	NA	NA	5.73593	1.90566	NA	3.48358	3.25234	2.60348	3.37634
Zm00001d001970	1.02637	1.57541	1.06086	NA	NA	NA	NA	NA	NA	2.27119	1.68957	1.86956	2.32515	2.39084	3.18514	4.05384	1.69167	2.26207	1.23485	1.72811	1.7811	1.01476	1.04844	1.19799	1.27523	NA	1.12239	NA	NA	NA	1.78444	2.0961	2.16061	1.23484	2.25317	1.6076	1.32591	NA	NA	1.16678	NA	NA	NA	NA	NA	NA	NA	NA	NA
Zm00001d001971	1.33235	1.31488	1.65777	NA	1.28569	1.40361	NA	NA	NA	NA	NA	NA	NA	NA	NA	NA	NA	NA	NA	NA	NA	NA	NA	NA	NA	NA	NA	NA	NA	NA	NA	NA	NA	NA	NA	NA	NA	NA	NA	NA	NA	NA	NA	NA	NA	NA	NA	NA	NA
Zm00001d001972	20.1077	21.4622	15.9335	9.55583	6.55632	6.79472	6.9765	7.13656	5.75754	12.0496	10.8364	11.1106	22.5326	15.3283	22.1943	17.9964	12.6043	14.4642	14.1843	9.11436	13.6153	14.964	14.5772	16.5724	12.7162	20.4068	19.1521	8.11474	7.32794	6.45069	11.1407	10.6745	7.40395	6.68939	7.01057	13.4824	27.3303	17.3044	11.175	31.543	28.8159	10.4766	27.9619	18.0622	13.7655	15.7622	11.4752	13.2618	15.084
Zm00001d001973	19.292	16.9255	17.2477	5.03437	5.18117	3.77026	1.20265	1.32125	1.42745	19.8693	17.0055	19.7191	17.1688	14.4171	17.2332	7.56267	7.12758	11.1029	14.4382	9.28767	12.1936	14.2252	10.211	11.3916	8.28097	10.5678	9.51546	6.37794	5.71175	4.72809	16.3559	17.7761	21.2129	25.9198	23.8903	17.9778	28.2589	5.30802	2.68863	29.3109	6.72258	2.69172	30.9411	7.31366	2.48427	13.1488	9.69557	10.8392	10.7204
Zm00001d001974	10.511	8.03442	9.64612	5.53151	5.56358	5.87855	1.21375	1.86663	1.6414	22.5042	22.1925	24.9476	16.7887	16.945	18.0604	8.94832	9.55515	10.2576	11.3653	11.6682	9.88696	12.3123	9.53371	10.0205	11.4639	9.34027	9.82762	7.19043	9.19097	6.37199	17.8067	20.1103	20.6118	21.9947	16.8928	17.2036	17.4993	2.4839	3.6533	16.8352	3.88328	2.24681	17.5188	4.58896	2.52352	5.67906	5.9838	5.01601	6.00701
Zm00001d001975	NA	NA	NA	NA	NA	NA	NA	NA	NA	NA	NA	NA	NA	NA	NA	NA	NA	NA	NA	NA	NA	NA	NA	NA	NA	NA	NA	NA	NA	NA	NA	NA	NA	NA	NA	NA	NA	NA	NA	NA	NA	NA	NA	NA	NA	NA	NA	NA	NA
Zm00001d001976	NA	NA	NA	NA	NA	NA	NA	NA	NA	NA	NA	NA	NA	NA	NA	NA	NA	NA	NA	NA	NA	NA	NA	NA	NA	NA	NA	NA	NA	NA	NA	NA	NA	NA	NA	NA	NA	NA	NA	NA	NA	NA	NA	NA	NA	NA	NA	NA	NA
Zm00001d001977	NA	NA	NA	NA	NA	NA	NA	NA	NA	NA	NA	NA	NA	NA	NA	NA	NA	NA	NA	NA	NA	NA	NA	NA	NA	NA	NA	NA	NA	NA	NA	NA	NA	NA	NA	NA	NA	NA	NA	NA	NA	NA	NA	NA	NA	NA	NA	NA	NA
Zm00001d001978	27.6909	23.1947	27.8574	30.3281	26.9487	35.0045	14.3402	11.1232	13.1335	33.4131	37.823	30.9877	33.8714	36.2336	27.433	39.7125	43.6815	45.5098	23.5247	30.9489	26.1483	24.9923	21.4958	27.8386	27.3671	22.9835	27.2476	22.0708	29.7998	18.6508	36.2429	38.8695	37.507	32.723	34.2297	33.775	10.4257	13.6303	10.2642	9.48417	9.34355	8.48044	8.78185	13.1755	9.48928	8.32216	9.33088	7.23072	9.55846
Zm00001d001979	33.9628	40.9073	34.6855	68.4736	56.0264	67.1769	6.20809	8.57415	7.19857	44.4498	46.43	46.8661	46.2578	50.8983	41.0212	72.5988	82.5784	86.3211	133.793	152.219	165.042	106.248	86.0853	97.053	79.5682	82.9521	82.7829	23.7759	24.9524	26.1891	74.6345	65.4171	68.6483	73.9043	74.2457	66.1207	139.312	196.5	124.868	141.086	174.237	121.115	142.192	188.295	134.256	187.802	197.534	186.931	198.384
Zm00001d001980	4.0209	2.7248	3.03055	4.63736	3.76376	4.96508	1.42573	1.03515	1.15285	5.04426	4.99395	4.15975	4.57192	4.05596	4.61822	3.76035	3.51367	4.07349	3.11918	2.6143	2.83739	9.82344	7.24918	7.50691	6.34658	9.07754	9.97916	4.35552	4.32323	3.70325	4.13114	4.2602	4.66742	4.11089	4.77688	4.98086	13.9092	7.11579	4.69788	13.8249	6.35792	4.25817	13.5282	8.64474	4.20492	8.62141	9.29193	8.87429	8.07761
Zm00001d001981	NA	NA	NA	NA	NA	NA	NA	NA	NA	NA	NA	NA	NA	NA	NA	NA	NA	NA	NA	NA	NA	NA	NA	NA	NA	NA	NA	NA	NA	NA	NA	NA	NA	NA	NA	NA	NA	NA	NA	NA	NA	NA	NA	NA	NA	NA	NA	NA	NA
Zm00001d001982	NA	NA	NA	NA	1.66972	1.40785	NA	NA	NA	NA	NA	NA	NA	NA	NA	NA	NA	NA	NA	NA	NA	NA	NA	NA	2.62416	2.35835	1.70079	1.23528	NA	NA	NA	NA	NA	NA	NA	NA	NA	3.53685	6.9627	NA	3.0992	9.096	NA	2.07151	3.23586	9.64419	7.12642	10.5993	7.31584
Zm00001d001983	23.5065	22.8101	22.2716	20.6018	21.5917	23.4044	6.06407	7.64771	7.58304	18.6432	18.2102	19.5865	19.0703	16.6333	16.5535	23.6323	26.4518	31.6627	17.1596	17.3455	16.9482	22.5994	21.151	23.9696	31.3683	29.7854	28.1353	20.8232	16.0538	16.4598	14.489	14.641	13.5458	15.4158	14.9174	15.5225	15.9478	17.9454	17.4505	16.2621	17.4805	16.4432	15.9324	17.1439	15.0834	14.1879	16.5718	14.5703	15.9642
Zm00001d001984	6.07626	3.97848	13.716	32.1481	17.0156	24.6784	1.54653	1.89479	2.3649	NA	NA	NA	3.47372	3.5852	2.67065	7.28502	5.05297	2.77671	NA	NA	NA	1.6924	1.44963	1.55912	10.0249	10.9011	12.2006	1.16411	2.32303	1.29954	NA	NA	NA	NA	NA	NA	6.77062	13.6198	10.1857	6.63526	11.0588	12.6998	5.73112	11.9246	12.6648	8.45575	9.28133	8.17367	8.23523
Zm00001d001986	NA	NA	NA	NA	NA	NA	NA	NA	NA	NA	NA	NA	NA	NA	NA	NA	NA	NA	NA	NA	NA	NA	NA	NA	NA	NA	NA	NA	NA	NA	NA	NA	NA	NA	NA	NA	NA	NA	NA	NA	NA	NA	NA	NA	NA	NA	NA	NA	NA
Zm00001d001987	7.09656	5.53264	6.20768	2.42581	2.34208	1.71116	NA	NA	NA	12.9261	11.683	12.417	12.2389	11.5255	11.1329	9.82355	8.19909	8.0199	6.99411	6.38683	9.47715	7.0021	5.61479	6.48324	9.75279	9.82539	9.49636	14.3148	12.4802	8.04292	8.53529	10.108	10.8216	12.0272	9.15138	8.01373	8.22071	3.43367	1.97578	7.03727	2.71413	2.29935	7.21993	2.52329	1.28898	2.058	2.88545	2.22311	2.32171
Zm00001d001988	51.5225	41.2727	57.2179	43.369	42.1996	49.5667	20.0817	20.963	24.1903	62.8285	68.2271	61.9228	52.5788	62.6457	51.1082	52.0752	62.4143	55.7749	45.1839	51.0636	44.9488	40.4746	38.3759	42.3967	54.4074	65.1603	56.0014	55.8595	49.6248	47.1542	84.5268	82.487	89.461	95.6382	91.4603	80.4005	46.5105	49.2731	101.093	39.618	63.6256	98.5623	43.1089	49.6065	95.018	43.2578	48.6617	50.7206	52.6114
Zm00001d001989	2.71696	1.49665	3.46522	NA	NA	1.16725	NA	NA	NA	2.19248	1.21462	2.56012	5.41844	3.8947	2.8589	3.55368	5.99456	4.36198	8.27693	10.0093	9.98273	5.76416	16.5335	9.29656	12.5938	16.6439	12.7777	1.34806	1.04387	NA	4.37591	3.83647	2.85022	4.30938	1.41134	2.76552	NA	NA	108.946	NA	2.07542	107.038	NA	1.65159	94.7914	17.5377	18.4342	23.2113	7.50152
Zm00001d001990	NA	NA	NA	NA	NA	NA	NA	NA	NA	NA	NA	NA	NA	NA	NA	NA	NA	NA	NA	NA	NA	NA	NA	NA	NA	NA	NA	NA	NA	NA	NA	NA	NA	NA	NA	NA	NA	NA	NA	NA	NA	NA	NA	NA	NA	NA	NA	NA	NA
Zm00001d001991	NA	NA	NA	NA	NA	NA	NA	NA	NA	NA	NA	NA	NA	NA	NA	NA	NA	NA	NA	NA	NA	NA	NA	NA	NA	NA	NA	NA	NA	NA	NA	NA	NA	NA	NA	NA	NA	NA	NA	NA	NA	NA	NA	NA	NA	NA	NA	NA	NA
Zm00001d001992	NA	NA	NA	NA	NA	NA	NA	NA	NA	NA	NA	NA	NA	NA	NA	NA	NA	NA	NA	NA	NA	NA	NA	NA	NA	NA	NA	NA	NA	NA	NA	NA	NA	NA	NA	NA	NA	NA	NA	NA	NA	NA	NA	NA	NA	NA	NA	NA	NA
Zm00001d001993	NA	NA	NA	NA	NA	NA	NA	NA	NA	1.02949	NA	NA	NA	NA	NA	NA	NA	NA	NA	NA	NA	NA	NA	NA	NA	NA	NA	NA	NA	NA	NA	NA	NA	NA	NA	NA	NA	NA	NA	NA	NA	NA	NA	NA	NA	NA	NA	NA	NA
[truncated: 41,938 more rows]
[truncated: 19 more columns]

## Sheet: Expression mean of Replicates
geneID	Endosperm 12 DAP_1	Endosperm 12 DAP_2	Endosperm 12 DAP_3	Pericarp/Aleurone 27 DAP_1	Pericarp/Aleurone 27 DAP_2	Pericarp/Aleurone 27 DAP_3	Endosperm Crown 27 DAP_1	Endosperm Crown 27 DAP_2	Endosperm Crown 27 DAP_3	Leaf Zone 1 (Symmetrical)_1	Leaf Zone 1 (Symmetrical)_2	Leaf Zone 1 (Symmetrical)_3	Leaf Zone 2 (Stomatal)_1	Leaf Zone 2 (Stomatal)_2	Leaf Zone 2 (Stomatal)_3	Leaf Zone 3 (Growth)_1	Leaf Zone 3 (Growth)_2	Leaf Zone 3 (Growth)_3	Embryo 20 DAP_1	Embryo 20 DAP_2	Embryo 20 DAP_3	Embryo 38 DAP_1	Embryo 38 DAP_2	Embryo 38 DAP_3	Germinatin Kernels 2 DAI_1	Germinatin Kernels 2 DAI_2	Germinatin Kernels 2 DAI_3	Mature Leaf 8_1	Mature Leaf 8_2	Mature Leaf 8_3	Ear Primordium 6-8 mm_1	Ear Primordium 6-8 mm_2	Ear Primordium 6-8 mm_3	Ear Primordium 2-4 mm_1	Ear Primordium 2-4 mm_2	Ear Primordium 2-4 mm_3	Root - Meristem Zone 5 Days_1	Root - Elongation Zone 5 Days_1	Root - Cortex 5 Days_1	Root - Meristem Zone 5 Days_2	Root - Elongation Zone 5 Days_2	Root - Cortex 5 Days_2	Root - Meristem Zone 5 Days_3	Root - Elongation Zone 5 Days_3	Root - Cortex 5 Days_3	Primary Root 5 Days_1	Primary Root 5 Days_2	Primary Root 5 Days_3	Secondary Root 7-8 Days_1
[truncated: 43,781 more rows]
[truncated: 19 more columns]
