# Supplementary material for: Tissue-specific gene expression and protein abundance patterns are associated with fractionation bias in maize
Source: BMC Plant Biol. 2020 Jan 3;20:4. doi: 10.1186/s12870-019-2218-8 (PMC6942271; doi:10.1186/s12870-019-2218-8)
Supplement: Supplementary file 6 — Additional file 6. STAR Aligner output showing summary of results across all tissue samples. [file 12870_2019_2218_MOESM6_ESM.xlsx]

## Sheet: STAR Alignment Report
Type	SYSTEM:	SYSTEM:	UNIQUE READS:	UNIQUE READS:	UNIQUE READS:	UNIQUE READS:	UNIQUE READS:	UNIQUE READS:	UNIQUE READS:	UNIQUE READS:	UNIQUE READS:	UNIQUE READS:	UNIQUE READS:	UNIQUE READS:	UNIQUE READS:	UNIQUE READS:	MULTI-MAPPING READS:	MULTI-MAPPING READS:	MULTI-MAPPING READS:	MULTI-MAPPING READS:	UNMAPPED READS:	UNMAPPED READS:	UNMAPPED READS:	CHIMERIC READS:	CHIMERIC READS:
Measure	Number of input reads	Average input read length	Uniquely mapped reads number	Uniquely mapped reads %	Average mapped length	Number of splices: Total	Number of splices: Annotated (sjdb)	Number of splices: GT/AG	Number of splices: GC/AG	Number of splices: AT/AC	Number of splices: Non-canonical	Mismatch rate per base, %	Deletion rate per base	Deletion average length	Insertion rate per base	Insertion average length	Number of reads mapped to multiple loci	% of reads mapped to multiple loci	Number of reads mapped to too many loci	% of reads mapped to too many loci	% of reads unmapped: too many mismatches	% of reads unmapped: too short	% of reads unmapped: other	Number of chimeric reads	% of chimeric reads
SRR957415	33974745	100	31267241	0.9203	99.57	11571117	11176278	11381645	162967	9790	16715	0.0015	0	1.48	0	1.25	1486203	0.0437	644097	0.019	0	0.0145	0.0024	0	0
SRR957416	33146885	100	30506498	0.9203	99.59	10618894	10275827	10441404	153453	7367	16670	0.0016	0	1.47	0	1.24	1493477	0.0451	629480	0.019	0	0.0131	0.0025	0	0
SRR957417	34620400	100	32158414	0.9289	99.59	11305969	10886693	11122757	158588	9079	15545	0.0015	0	1.44	0	1.22	1501737	0.0434	473797	0.0137	0	0.0121	0.002	0	0
SRR957418	21908704	100	17585014	0.8026	99.52	3532626	3360606	3454296	55876	2421	20033	0.0027	0	1.57	0	1.26	1479895	0.0675	1250068	0.0571	0	0.067	0.0057	0	0
SRR957419	21154911	100	17189994	0.8126	99.49	3522279	3360879	3440565	56057	2676	22981	0.0024	0	1.6	0	1.24	1625132	0.0768	1043366	0.0493	0	0.0558	0.0054	0	0
SRR957420	15145587	100	10866869	0.7175	99.47	2485803	2375938	2433435	39110	1936	11322	0.0027	0	1.58	0	1.24	834075	0.0551	743782	0.0491	0	0.1731	0.0052	0	0
SRR957421	20475682	100	12936014	0.6318	99.46	1558163	1466849	1503290	26998	983	26892	0.0026	0	1.59	0	1.24	2278398	0.1113	1092521	0.0534	0	0.1981	0.0055	0	0
SRR957422	22450336	100	14968488	0.6667	99.58	1969265	1865652	1909511	33290	1267	25197	0.0024	0	1.55	0	1.2	2544678	0.1133	1446859	0.0644	0	0.1491	0.0064	0	0
SRR957423	27178641	100	20946213	0.7707	99.48	2385987	2239101	2298616	40476	1681	45214	0.0026	0	1.61	0	1.22	3739305	0.1376	1090991	0.0401	0	0.0472	0.0044	0	0
SRR957424	26569994	100	23708654	0.8923	99.57	7861062	7547006	7727351	112202	9343	12166	0.002	0	1.54	0	1.28	1237204	0.0466	280596	0.0106	0	0.0487	0.0019	0	0
SRR957425	23790586	100	21236538	0.8926	99.57	7295896	7009296	7170870	105515	8991	10520	0.002	0	1.54	0	1.26	1105018	0.0464	318911	0.0134	0	0.0453	0.0022	0	0
SRR957426	23421576	100	20281833	0.8659	99.52	7071547	6803254	6947996	102966	9490	11095	0.002	0	1.49	0	1.23	1034610	0.0442	688201	0.0294	0	0.057	0.0035	0	0
SRR957427	22367166	100	18804693	0.8407	99.55	5544229	5294104	5452884	75374	6107	9864	0.0022	0	1.58	0	1.26	1059276	0.0474	1185275	0.053	0	0.0526	0.0063	0	0
SRR957428	21212846	100	19263480	0.9081	99.53	6529938	6285025	6419654	92421	7811	10052	0.0021	0	1.57	0	1.29	926114	0.0437	346266	0.0163	0	0.0295	0.0024	0	0
SRR957429	22851558	100	15574386	0.6815	99.55	4511652	4303444	4437182	61394	4820	8256	0.0027	0.0001	1.71	0.0001	1.25	1566480	0.0686	2066945	0.0905	0	0.1479	0.0115	0	0
SRR957430	24481942	100	20130785	0.8223	99.59	5847452	5580564	5750911	80427	5399	10715	0.0021	0	1.56	0	1.28	1114828	0.0455	1281065	0.0523	0	0.0737	0.0062	0	0
SRR957431	25735688	100	22563997	0.8768	99.56	7669655	7390561	7545076	105571	6985	12023	0.0021	0	1.5	0	1.23	999662	0.0388	597248	0.0232	0	0.0584	0.0027	0	0
SRR957432	19096768	100	15066001	0.7889	99.5	5151025	4964228	5068859	69432	4744	7990	0.0021	0	1.52	0	1.24	687568	0.036	351322	0.0184	0	0.1545	0.0022	0	0
SRR957433	33351230	100	31045056	0.9309	99.58	9819789	9425969	9655314	139404	8897	16174	0.0016	0	1.56	0	1.28	1289693	0.0387	361995	0.0109	0	0.0184	0.0012	0	0
SRR957434	33646352	100	31444210	0.9346	99.6	10527690	10088963	10342320	157275	10551	17544	0.0015	0	1.55	0	1.28	1389420	0.0413	353359	0.0105	0	0.0122	0.0014	0	0
SRR957435	33971845	100	31655373	0.9318	99.58	10107801	9699152	9934302	146950	8947	17602	0.0016	0	1.56	0	1.29	1376267	0.0405	450141	0.0133	0	0.0129	0.0016	0	0
SRR957436	18657758	100	15803699	0.847	99.59	4663088	4488821	4587173	64226	4101	7588	0.0023	0	1.5	0	1.22	751941	0.0403	537388	0.0288	0	0.0808	0.0031	0	0
SRR957437	19626903	100	15369047	0.7831	99.56	4192084	4034463	4122380	58862	3353	7489	0.0025	0	1.52	0	1.24	671545	0.0342	1076107	0.0548	0	0.1233	0.0046	0	0
SRR957438	22433479	100	20165338	0.8989	99.52	5682853	5467065	5590636	77899	4403	9915	0.0024	0	1.55	0	1.25	857672	0.0382	170891	0.0076	0	0.0541	0.0011	0	0
SRR957439	22717651	100	18868122	0.8305	99.53	6166995	5920784	6055956	96023	5563	9453	0.0022	0	1.54	0	1.23	874533	0.0385	676130	0.0298	0	0.0978	0.0034	0	0
SRR957440	23331686	100	18227760	0.7812	99.52	5821689	5606501	5724370	84068	4784	8467	0.0023	0	1.51	0	1.23	751455	0.0322	1125659	0.0482	0	0.1339	0.0044	0	0
SRR957441	46059806	100	35766630	0.7765	99.53	11494732	11062433	11301599	165203	9929	18001	0.0023	0	1.5	0	1.23	1636727	0.0355	3028640	0.0658	0	0.1161	0.0061	0	0
SRR957442	20434594	100	14277625	0.6987	99.54	3115076	2926691	3040551	66125	1758	6642	0.002	0.0001	1.46	0.0001	1.27	982837	0.0481	2778110	0.136	0	0.1037	0.0135	0	0
SRR957443	26408022	100	20561374	0.7786	99.54	6460848	6136731	6333837	110475	3806	12730	0.0021	0	1.45	0	1.25	2478254	0.0938	1609940	0.061	0	0.0598	0.0068	0	0
SRR957444	21916416	100	17474027	0.7973	99.57	5068591	4778983	4963246	93715	3182	8448	0.002	0	1.45	0.0001	1.24	1438111	0.0656	1176255	0.0537	0	0.0775	0.0059	0	0
SRR957445	27252374	100	24744104	0.908	99.6	8271223	7943506	8130083	120410	9269	11461	0.002	0	1.52	0	1.22	1147682	0.0421	205884	0.0076	0	0.0411	0.0012	0	0
SRR957446	24259731	100	22000627	0.9069	99.59	7404607	7115139	7280160	105492	8467	10488	0.002	0	1.5	0	1.24	1028546	0.0424	146466	0.006	0	0.0436	0.0011	0	0
SRR957447	17690157	100	13886163	0.785	99.48	4794161	4603357	4711427	69820	5788	7126	0.0022	0	1.52	0	1.24	659495	0.0373	95733	0.0054	0	0.1714	0.0009	0	0
SRR957448	26746096	100	22707423	0.849	99.51	8079719	7780848	7944466	113294	10156	11803	0.002	0	1.52	0	1.25	1053981	0.0394	125092	0.0047	0	0.1061	0.0008	0	0
SRR957449	27161974	100	23139310	0.8519	99.56	8106903	7808927	7971278	113530	9744	12351	0.002	0	1.53	0	1.25	1077431	0.0397	1265791	0.0466	0	0.0566	0.0052	0	0
SRR957450	29296140	100	26200383	0.8943	99.59	8842390	8504213	8692057	126924	10752	12657	0.0021	0	1.51	0	1.23	1225564	0.0418	885597	0.0302	0	0.0303	0.0033	0	0
SRR957451	24907859	100	19592144	0.7866	99.61	6702550	6491666	6607695	80316	6169	8370	0.0022	0	1.44	0	1.2	1014621	0.0407	2162129	0.0868	0	0.0788	0.0071	0	0
SRR957452	25096136	100	18575461	0.7402	99.61	5489892	5307862	5414607	62611	4378	8296	0.0024	0	1.46	0	1.22	792693	0.0316	3900642	0.1554	0	0.0609	0.0119	0	0
SRR957453	23518174	100	19098429	0.8121	99.64	3546088	3345931	3492492	45469	2435	5692	0.002	0	1.46	0.0001	1.24	552499	0.0235	1190591	0.0506	0	0.1094	0.0044	0	0
SRR957454	26430685	100	20571968	0.7783	99.54	7094596	6879327	6993187	85859	6740	8810	0.0021	0	1.44	0	1.22	1001418	0.0379	276950	0.0105	0	0.1722	0.0011	0	0
SRR957455	21179476	100	19024989	0.8983	99.6	5515660	5312469	5442757	62340	4317	6246	0.0021	0	1.46	0.0001	1.22	732701	0.0346	280850	0.0133	0	0.0526	0.0012	0	0
SRR957456	23819095	100	18406401	0.7728	99.63	3445609	3265768	3393654	44683	2211	5061	0.002	0	1.49	0.0001	1.25	508261	0.0213	281757	0.0118	0	0.1929	0.0012	0	0
SRR957457	25235171	100	21015870	0.8328	99.58	7332325	7109215	7229351	87168	7274	8532	0.002	0	1.44	0	1.22	1035246	0.041	257738	0.0102	0	0.1148	0.0012	0	0
SRR957458	23098702	100	14147115	0.6125	99.58	4324927	4185182	4263860	49791	3502	7774	0.0022	0	1.45	0	1.22	676023	0.0293	4633581	0.2006	0	0.1412	0.0164	0	0
SRR957459	16084431	100	4206556	0.2615	99.49	855278	809200	839959	10972	628	3719	0.0033	0	1.47	0.0001	1.26	190772	0.0119	3339093	0.2076	0	0.5009	0.0181	0	0
SRR957460	27824217	100	22528251	0.8097	99.57	6806071	6602933	6709583	80318	5701	10469	0.0022	0	1.48	0	1.25	957127	0.0344	2608443	0.0937	0	0.0537	0.0084	0	0
SRR957461	26344210	100	21958938	0.8335	99.61	6687158	6492628	6592167	80661	5272	9058	0.0022	0	1.46	0	1.23	891262	0.0338	1421306	0.054	0	0.074	0.0047	0	0
SRR957462	27748895	100	22453470	0.8092	99.59	6586833	6386353	6493401	77985	5274	10173	0.0022	0	1.48	0	1.25	919629	0.0331	2552007	0.092	0	0.0578	0.0079	0	0
SRR957463	25434710	100	22033164	0.8663	99.61	6743807	6546756	6648616	81654	5585	7952	0.0021	0	1.46	0	1.23	845037	0.0332	212184	0.0083	0	0.0913	0.0009	0	0
SRR957464	27693928	100	23634752	0.8534	99.6	7112777	6906133	7012884	85032	5869	8992	0.0022	0	1.47	0	1.22	907624	0.0328	160684	0.0058	0	0.1074	0.0006	0	0
SRR957465	29520529	100	22039536	0.7466	99.61	6737776	6542906	6639931	82114	5473	10258	0.0021	0	1.45	0	1.23	922167	0.0312	2756221	0.0934	0	0.1207	0.0082	0	0
SRR957466	30662732	100	25167375	0.8208	99.53	5234445	5000575	5082362	115315	4738	32030	0.0026	0	1.55	0	1.22	1917994	0.0626	2048583	0.0668	0	0.0434	0.0065	0	0
SRR957467	29911225	100	25401283	0.8492	99.45	5549566	5288251	5381699	116746	5235	45886	0.0025	0	1.58	0	1.21	1871338	0.0626	664269	0.0222	0	0.0634	0.0026	0	0
SRR957468	30484162	100	23872898	0.7831	99.51	4127696	3932109	3983726	95539	4105	44326	0.0025	0	1.6	0	1.23	2432376	0.0798	2047196	0.0672	0	0.0632	0.0067	0	0
SRR957469	26033855	100	22067082	0.8476	99.54	6450008	6137786	6345614	88256	4312	11826	0.0026	0.0001	1.47	0	1.23	800064	0.0307	1679209	0.0645	0	0.0509	0.0062	0	0
SRR957470	21843496	100	11892238	0.5444	99.58	3613625	3430024	3548488	53887	2744	8506	0.0022	0	1.46	0.0001	1.22	704683	0.0323	5933825	0.2717	0	0.1244	0.0272	0	0
SRR957471	14416283	100	6973797	0.4837	99.56	2027016	1925971	1994406	28404	1463	2743	0.0024	0	1.46	0.0001	1.24	235544	0.0163	521044	0.0361	0	0.4606	0.0032	0	0
SRR957472	17739708	100	7631220	0.4302	99.57	2338402	2248466	2303394	30145	2114	2749	0.0022	0	1.5	0.0001	1.26	265435	0.015	140816	0.0079	0	0.5462	0.0007	0	0
SRR957473	20637844	100	10583326	0.5128	99.61	3307417	3180012	3253016	45030	3273	6098	0.0021	0	1.48	0.0001	1.23	476900	0.0231	4024530	0.195	0	0.2511	0.018	0	0
SRR957474	23132075	100	14219658	0.6147	99.58	4267175	4111233	4199391	55424	3755	8605	0.0022	0	1.5	0.0001	1.26	642505	0.0278	5308961	0.2295	0	0.1079	0.0201	0	0
SRR957475	25545711	100	18903028	0.74	99.53	6143394	5929479	6048870	79129	5203	10192	0.0019	0	1.5	0	1.27	802033	0.0314	2703928	0.1058	0	0.1125	0.0103	0	0
SRR957476	24580159	100	19334965	0.7866	99.58	6201433	5981993	6109054	77988	5118	9273	0.0019	0	1.49	0	1.25	806811	0.0328	2541101	0.1034	0	0.0671	0.01	0	0
SRR957477	26940355	100	23083423	0.8568	99.61	7292367	7045641	7187106	90186	5905	9170	0.0019	0	1.47	0	1.23	917041	0.034	1046444	0.0388	0	0.0664	0.0039	0	0
SRR957478	24874762	100	19884613	0.7994	99.55	6496371	6275549	6396556	83435	6739	9641	0.0018	0	1.48	0	1.25	827237	0.0333	1918748	0.0771	0	0.0826	0.0076	0	0
SRR957479	22424620	100	16766593	0.7477	99.54	5514977	5312027	5429635	70651	5146	9545	0.0019	0	1.51	0	1.25	737143	0.0329	3133570	0.1397	0	0.0662	0.0135	0	0
SRR957480	27739041	100	21307699	0.7681	99.59	6571393	6342201	6470414	84647	6273	10059	0.002	0	1.5	0	1.26	876606	0.0316	2988193	0.1077	0	0.0823	0.0102	0	0
SRR957481	27898523	100	14767748	0.5293	99.62	4119845	3925903	4046975	58352	4357	10161	0.0019	0	1.47	0.0001	1.23	781954	0.028	6858994	0.2459	0	0.1743	0.0224	0	0
SRR957482	28074423	100	13103717	0.4667	99.6	3829895	3647426	3761579	52699	4110	11507	0.0021	0.0001	1.47	0.0001	1.24	727106	0.0259	10151095	0.3616	0	0.1132	0.0326	0	0
